# Supplementary material for: Integrated metabolome and transcriptome analyses of anthocyanin biosynthesis reveal key candidate genes involved in colour variation of Scutellaria baicalensis flowers
Source: BMC Plant Biol. 2023 Dec 15;23:643. doi: 10.1186/s12870-023-04591-3 (PMC10722828; doi:10.1186/s12870-023-04591-3)
Supplement: Supplementary file 1 — Additional file 1: Table S1. Total metabolites and differential accumulated metabolites in three different flowers of S. baicalensis. [file 12870_2023_4591_MOESM1_ESM.xlsx]

## Sheet: 422 metabolites 
Additional file 1: Table S1. Total metabolites and differential accumulated metabolites in three different flowers of S. baicalensis
Total metabolites in three different flowers of S. baicalensis
Index	Q1 (Da)	Q3 (Da)	Molecular weight (Da)	Formula	Ionization model	Compounds	Class I	Class II	CAS	Level	SR1	SR2	SR3	SB1	SB2	SB3	SW1	SW2	SW3	QC01	QC02	QC03	cpd_ID	kegg_map
Zmbp002578	653.178	287.065	653.171	C29H33O17+	[M]+	Cyanidin-3-O-(6''-O-acetyl)glucoside-5-O-glucoside	Flavonoids	Anthocyanidins	-	1	4452448	4133099	5556215	95756	91342	87264	9	9	9	1765253	1795863	1753385	-	-
pmf0116	627.156	303.05	627.156	C27H31O17+	[M]+	Delphinidin-3,5-di-O-glucoside	Flavonoids	Anthocyanidins	17670-06-3	1	9	9	9	99322499	93209440	99259792	9	9	9	54049523	55720787	59478006	C16312	ko00942,ko01110
pme1777	611.161	287.055	611.161	C27H31O16+	[M]+	Cyanidin-3,5-O-diglucoside (Cyanin)	Flavonoids	Anthocyanidins	2611-67-8	1	194725038	195009189	185117532	11219840	12476334	12347681	9	9	9	81836331	92327494	92208556	C08639	ko00942
pmb0541	697.161	287.055	697.161	C30H33O19+	[M]+	Cyanidin-3-O-(6''-O-malonyl)glucoside-5-O-glucoside	Flavonoids	Anthocyanidins	-	1	12287721	12549365	12474311	1922934	2190176	1846216	9	9	9	6490192	5864808	6727260	-	-
Lmqp001812	713.156	465.105	713.156	C30H33O20+	[M]+	Delphinidin-3-O-(6''-O-malonyl)glucoside-5-O-glucoside	Flavonoids	Anthocyanidins	-	1	9	9	9	56841852	63121309	60551760	9	9	9	27395323	29734592	31736521	-	-
pmb0550	449.108	287.055	449.108	C21H21O11+	[M]+	Cyanidin-3-O-glucoside (Kuromanin)	Flavonoids	Anthocyanidins	47705-70-4	1	20797243	21027003	24257077	23657525	23160118	22217426	9	9	9	15165111	16328800	18536701	C08604	ko00942,ko01110
pmb0542	535.108	287.055	535.108	C24H23O14+	[M]+	Cyanidin-3-O-(6''-O-malonyl)glucoside	Flavonoids	Anthocyanidins	171828-62-9	1	161922978	160257060	173310756	76814016	74926510	69023644	9	9	9	81069493	97648747	104277021	C12643	ko00942
pme1398	465.103	303.05	465.103	C21H21O12+	[M]+	Delphinidin-3-O-glucoside (Mirtillin)	Flavonoids	Anthocyanidins	50986-17-9	3	9	9	9	8576744	8587800	8662397	9	9	9	2095072	2316198	2900061	C12138	ko00942,ko01110
pme3256	611.161	303.05	611.161	C27H31O16+	[M]+	Delphinidin-3-O-rutinoside	Flavonoids	Anthocyanidins	15674-58-5	3	9	9	9	397875	399642	354020	9	9	9	85457	112771	121297	C16315	ko00942
Lmsn006101	905.142	301	906.149	C42H34O23	[M-H]-	3-Hydroxyphloretin-4'-O-[3''-O-Galloyl-4'',6''-O-(S)-HHDP]-β-D-glucoside	Flavonoids	Chalcones	-	3	9	9	9	74173.8	59125.4	54935	13657	10079.9	9061.29	18016	17399.6	11612.8	-	-
Lmjp003722	375.144	357.13	374.137	C20H22O7	[M+H]+	2'-Hydroxy-3,4,5,4',6'-pentamethoxychalcone	Flavonoids	Chalcones	-	3	30649.1	55586	54162.3	30203.1	59906.7	64919.9	37400	26826.4	27090.8	36052.9	45577.6	59095.5	-	-
Lmfn004093	435.13	315.088	436.137	C21H24O10	[M-H]-	Phloretin-4'-O-glucoside (Trilobatin)	Flavonoids	Chalcones	4192-90-9	3	175964	374995	225030	130065	109621	111558	140133	90402.4	209617	177933	89429.1	199066	-	-
Lmbp003208	385.116	223.063	384.106	C17H20O10	[M+H]+	Fraxidin-8-O-glucoside	Lignans and Coumarins	Coumarins	-	3	75010.6	68233.3	78304.4	122652	73954.4	61963.3	44176.6	99394.3	39154.3	55020.6	56491.1	56155.4	-	-
Qmzp101838	193.048	133.026	192.042	C10H8O4	[M+H]+	Scopoletin (7-Hydroxy-6-methoxycoumarin)	Lignans and Coumarins	Coumarins	92-61-5	3	4.53529e+06	4.2786e+06	4.48798e+06	4.23481e+06	3.78009e+06	3.92828e+06	3.17248e+06	2.18419e+06	3.68256e+06	3.32298e+06	3.53484e+06	3.58589e+06	C01752	ko00999,ko01110
Lmjp003090	385.113	223.06	384.106	C17H20O10	[M+H]+	Isofraxidin-7-O-glucoside	Lignans and Coumarins	Coumarins	483-91-0	3	114135	111054	119094	171735	179904	147774	180906	203641	158641	144507	135392	149374	-	-
MWSmce024	355.096	193.047	354.095	C16H18O9	[M+H]+	Scopoletin-7-O-glucoside (Scopolin)	Lignans and Coumarins	Coumarins	531-44-2	3	37955.3	24694.9	21765.3	63420.8	96267.3	77822.8	131973	177807	140579	68639	75290	69363.3	C01527	ko00999,ko01110
Lmjp101407	315.159	187.04	314.152	C19H22O4	[M+H]+	5-Geranyloxy-1,3-dihydroxyxanthone	Lignans and Coumarins	Coumarins	-	3	174240	184268	179386	69466.9	103517	85307.7	9	9	9	81649.1	87085.2	92358.6	-	-
pmb2601	307.082	161.024	308.09	C15H16O7	[M-H]-	7-Hydroxycoumarin-O-rhamnoside	Lignans and Coumarins	Coumarins	-	3	635421	738741	844644	276224	384870	334932	333877	341622	398039	629394	548460	598083	-	-
Lmbn001162	339.074	177.023	340.079	C15H16O9	[M-H]-	Esculetin-7-O-glucoside*	Lignans and Coumarins	Coumarins	-	3	9728.58	24903.4	18880.1	15490.5	23012.8	23869.6	32098.5	32094.8	36583.9	28487.7	25459.5	29764.1	-	-
zjgp122320	163.038	89.0417	162.032	C9H6O3	[M+H]+	6-Hydroxycoumarin	Lignans and Coumarins	Coumarins	6093-68-1	3	1.02485e+06	1.17946e+06	1.03179e+06	443057	313786	508905	845258	708516	840802	761388	819144	687674	-	-
MWSmce017	179.03	133.026	178.027	C9H6O4	[M+H]+	Daphnetin	Lignans and Coumarins	Coumarins	486-35-1	3	55281	16932	61278.9	176596	183687	128136	128058	152735	144864	94722.4	102511	117265	C03093	-
pmf0526	271.096	147.044	270.089	C16H14O4	[M+H]+	Isoimperatorin	Lignans and Coumarins	Coumarins	482-45-1	3	14924.6	8114.03	9056.88	8576.13	9492.64	7236.1	8121.84	21605.2	12108.6	11247.2	8781.37	8871.79	C16976	-
Hmhp004269	409.148	229.09	408.142	C20H24O9	[M+H]+	Nodakenin	Lignans and Coumarins	Coumarins	495-31-8	3	473575	432353	591511	340932	306292	275664	355820	421736	406422	362874	380506	482322	C09279	-
Hmbp002498	487.144	193.05	486.137	C21H26O13	[M+H]+	Scopoletin-7-O-xylosyl(1→6)glucoside	Lignans and Coumarins	Coumarins	-	3	47733.3	38161.9	48241.9	44292.7	50844.7	36378.9	28069.1	33105.3	43498	49070.1	49855.1	31003.2	-	-
mws1727	355.154	103.075	354.147	C21H22O5	[M+H]+	Notopterol	Lignans and Coumarins	Coumarins	88206-46-6	3	10967.9	11977.2	10596.6	9401.55	10405.3	10197.5	13164	8685.36	12292	7633.85	8805.77	12388	C17499	-
HX1364	355.104	163.036	354.095	C16H18O9	[M+H]+	isoscopoletin-glucoside	Lignans and Coumarins	Coumarins	-	3	51332.2	17467.3	89295.7	13908.9	18797.9	12934	14658.3	12941.6	8153.96	33037.8	47779.6	29722.6	-	-
Lmbp003825	325.092	163.041	324.084	C15H16O8	[M+H]+	Skimmin (7-Hydroxycoumarin-7-O-glucoside)	Lignans and Coumarins	Coumarins	93-39-0	1	267383	334285	327083	286988	240840	193396	708061	448807	418102	199517	407313	347705	-	-
mws1015	339.072	177.019	340.079	C15H16O9	[M-H]-	Esculin (6,7-Dihydroxycoumarin-6-O-glucoside)*	Lignans and Coumarins	Coumarins	531-75-9	3	21567.7	21711.5	21567.7	24106.5	17936.8	25304.4	34128.8	25997.6	32516.8	23673.8	39815.4	17893.6	C09264	-
Lmmp003109	305.102	139.037	304.095	C16H16O6	[M+H]+	3'-O-Methyl-epicatechin	Flavonoids	Flavanols	76549-34-3	3	2.16689e+06	2.05885e+06	1.81972e+06	2.39358e+06	2.39964e+06	2.03229e+06	2.59998e+06	2.44746e+06	2.41039e+06	2.89995e+06	2.66175e+06	2.52497e+06	-	-
mws1422	275.091	107.049	274.084	C15H14O5	[M+H]+	Epiafzelechin	Flavonoids	Flavanols	24808-04-6	3	26054.3	42887.5	33974.3	59072.4	54155.3	61175.3	40650.8	42937	26060	35634.4	42870.5	45346.3	C12128	ko00941,ko01110
Lmsp011053	331.118	197.056	330.11	C18H18O6	[M+H]+	7-Hydroxy-2',5,8-Trimethoxyflavanone	Flavonoids	Flavanones	-	3	392933	402563	438864	330896	324136	402474	245400	218024	280457	359706	337678	351878	-	-
pme1598	463.125	301.071	464.132	C22H24O11	[M-H]-	Hesperetin-5-O-glucoside	Flavonoids	Flavanones	69651-80-5	3	9	9	9	9	9	9	369696	368749	442408	439806	407592	431757	-	-
mws0789	255.066	151.004	256.074	C15H12O4	[M-H]-	Pinocembrin (Dihydrochrysin)	Flavonoids	Flavanones	480-39-7	1	626711	724850	578969	4.27245e+06	4.30963e+06	4.39232e+06	2.72954e+06	2.99989e+06	2.38672e+06	3.25997e+06	3.12719e+06	3.38407e+06	C09827	ko00941
mws0791	593.188	285.078	594.195	C28H34O14	[M-H]-	Isosakuranetin-7-O-neohesperidoside (Poncirin)*	Flavonoids	Flavanones	14941-08-3	3	223307	268353	220459	155133	135797	138940	597223	702656	725114	290725	312004	323149	C09830	-
MWSslk252	593.19	285.08	594.195	C28H34O14	[M-H]-	Didymin (Isosakuranetin-7-O-rutinoside)*	Flavonoids	Flavanones	14259-47-3	3	223307	268353	220459	155133	135797	138940	597223	702656	725114	290725	312004	323149	-	-
MWS20145	451.123	289.074	450.116	C21H22O11	[M+H]+	Eriodictyol-7-O-glucoside	Flavonoids	Flavanones	38965-51-4	3	4.07388e+06	4.11146e+06	4.14119e+06	1.68729e+06	1.58752e+06	1.71684e+06	1.37194e+06	1.56965e+06	1.72067e+06	2.35978e+06	2.69228e+06	2.45524e+06	-	-
Smbn003459	287.05	153.01	288.063	C15H12O6	[M-H]-	5,6,7,4'-Tetrahydroxyflavanone (Carthamidin)	Flavonoids	Flavanones	479-54-9	1	556877	613070	610265	475498	505781	533436	1.35386e+06	1.57038e+06	1.15412e+06	918499	957796	1.06028e+06	-	-
Lmsp009013	317.102	197.045	316.095	C17H16O6	[M+H]+	4',6-Dihydroxy-5,7-dimethoxyflavanone	Flavonoids	Flavanones	6951-57-1	3	9	9	9	23260.4	28124.8	26198.5	127958	101635	143200	42329.6	44326.7	49599.2	C14969	-
Lmzp002365	465.139	303.09	464.132	C22H24O11	[M+H]+	Hesperetin-7-O-glucoside	Flavonoids	Flavanones	31712-49-9	3	563064	594566	667349	321794	625820	519361	291984	270650	281667	545571	661010	590591	C16422	ko00941
mws0064	287.056	135.045	288.063	C15H12O6	[M-H]-	Eriodictyol (5,7,3',4'-Tetrahydroxyflavanone)	Flavonoids	Flavanones	552-58-9	3	4461.79	6188.24	7892.48	15244.7	13102.4	12896.8	37869.5	45973.9	43561.8	18351.2	22433.8	19582.2	C05631	ko00941,ko01100,ko01110
Hmpp103270	465.102	289.07	464.096	C21H20O12	[M+H]+	Eriodictyol-7-O-glucoronide	Flavonoids	Flavanones	133360-47-1	3	8.47206e+06	1.16943e+07	1.08519e+07	1.49138e+07	1.60212e+07	1.34454e+07	1.13223e+07	1.71559e+07	1.54645e+07	1.547e+07	1.39107e+07	1.24868e+07	-	-
Hmhp005335	273.066	169.01	272.068	C15H12O5	[M+H]+	Dihydrobaicalein	Flavonoids	Flavanones	35683-17-1	1	1.57038e+06	1.57712e+06	1.48676e+06	509335	720564	622130	393248	620717	380041	737079	813194	912871	-	-
Lmsp004301	451.123	289.071	450.116	C21H22O11	[M+H]+	3',5,5',7-Tetrahydroxyflavanone-7-O-glucoside	Flavonoids	Flavanones	-	3	3.79439e+06	3.84553e+06	4.1736e+06	1.58389e+06	1.50364e+06	1.88e+06	1.40216e+06	1.53016e+06	1.62974e+06	2.79485e+06	2.50688e+06	2.22486e+06	-	-
HJAP135	505.123	257.08	504.127	C24H24O12	[M+H]+	Pinocembrin-7-O-(6''-O-malonyl)glucoside	Flavonoids	Flavanones	-	1	3.50682e+06	3.17311e+06	3.63234e+06	590085	874017	618812	571604	547818	442271	1.33451e+06	1.48304e+06	1.68627e+06	-	-
mws1519	595.167	287.055	596.174	C27H32O15	[M-H]-	Eriodictyol-7-O-Rutinoside (Eriocitrin)	Flavonoids	Flavanones	13463-28-0	3	10515.5	8768.51	7781.18	15667	30783.7	15772	14027.5	9	16800.9	8915.46	10521.5	11549.3	C09732	-
pme3475	273.076	153.018	272.068	C15H12O5	[M+H]+	Butin; 7,3',4'-Trihydroxyflavanone	Flavonoids	Flavanones	492-14-8	3	111504	184581	185137	182254	228473	161878	266565	218985	165840	175914	228987	190238	C09614	ko00941
pme0376	271.061	151.004	272.068	C15H12O5	[M-H]-	Naringenin (5,7,4'-Trihydroxyflavanone)*	Flavonoids	Flavanones	480-41-1	1	47480	42736	48688.9	210305	239671	223400	435036	438679	423949	163519	129641	169645	C00509	ko00941,ko00943,ko01100,ko01110
Lmsp009245	347.113	197.055	346.105	C18H18O7	[M+H]+	3',5-Dihydroxy-4',6,7-Trimethoxyflavanone	Flavonoids	Flavanones	-	3	26789.5	38148.8	36114.5	36001.2	22083.5	25599.2	8117	9924.11	7092.17	17799.5	17237.5	22300.5	-	-
mws1179	433.114	271.068	434.121	C21H22O10	[M-H]-	Naringenin-7-O-glucoside (Prunin)	Flavonoids	Flavanones	529-55-5	3	39179.3	50671.8	66858.8	62176.3	65933.3	51654.8	49689.8	66923.8	78395.8	74610.8	86675.8	103252	C09099	ko00941
MWSHY0186	287.091	153.018	286.084	C16H14O5	[M+H]+	Isosakuranetin (5,7-Dihydroxy-4'-methoxyflavanone)	Flavonoids	Flavanones	480-43-3	3	6487.34	8658.46	8139.6	25400.8	19522.8	20778.4	11055.2	9367.74	5642.41	11758.3	16223.7	13133.8	C05334	ko00941,ko01110
Lmsp010098	361.128	197.056	360.121	C19H20O7	[M+H]+	5-Hydroxy-6,7,3',4'-tetramethoxyflavanone	Flavonoids	Flavanones	-	3	8093.36	10760.1	13578.2	8423.71	5489.41	11373.6	9	9	9	7423.17	5449.24	8445.68	-	-
Lmyp004617	419.134	257.081	418.126	C21H22O9	[M+H]+	Pinocembrin-7-O-glucoside (Pinocembroside)	Flavonoids	Flavanones	75829-43-5	1	358399	370235	433464	578346	417157	541669	97622.8	75102.8	67100.6	267619	350526	439782	-	-
pme0001	609.183	301.071	610.19	C28H34O15	[M-H]-	Hesperetin-7-O-neohesperidoside(Neohesperidin)	Flavonoids	Flavanones	13241-33-3	3	17643.4	13105.8	14912.3	16520.9	9981.92	21861.1	11618	24759.6	10650.3	11618	14709.5	21254.4	C09806	ko00941
HJN086	449.11	287.057	450.116	C21H22O11	[M-H]-	Eriodictyol-3'-O-glucoside	Flavonoids	Flavanones	-	3	58049.1	69485.3	55630.7	37371.4	45957.2	52398.1	32253.1	42558.5	28767.2	86998.8	50080.9	108660	-	-
Jmgn005927	287.055	125.03	288.063	C15H12O6	[M-H]-	2-hydroxynaringenin	Flavonoids	Flavanones	-	3	105596	159516	122318	125448	86621.7	91417.6	73238.9	102797	117424	87123.6	67763.6	167458	-	-
MWSHY0163	289.071	215.071	288.063	C15H12O6	[M+H]+	Aromadendrin (Dihydrokaempferol)	Flavonoids	Flavanonols	480-20-6	3	224616	212334	208530	368967	354389	402962	204154	199143	222504	244330	263161	254946	C00974	ko00941,ko01100,ko01110
mws1174	313.072	253.051	314.079	C17H14O6	[M-H]-	3-O-Acetylpinobanksin	Flavonoids	Flavanonols	52117-69-8	3	831107	799765	732317	356708	426903	353092	394484	393678	434680	608638	567869	648992	C16418	ko00941
HJN104	481.135	319.084	482.106	C21H22O13	[M-H]-	Dihydromyricetin-3-O-glucoside	Flavonoids	Flavanonols	-	3	29948.2	15882.8	14688.1	2.45319e+07	2.35819e+07	2.51583e+07	867019	949256	1.02855e+06	9.30932e+06	8.30975e+06	9.41596e+06	-	-
mws0044	303.051	125.024	304.058	C15H12O7	[M-H]-	Taxifolin (Dihydroquercetin)	Flavonoids	Flavanonols	480-18-2	1	557230	617818	600053	207412	201103	246054	366957	344984	387189	432382	438522	503459	C01617	ko00941,ko01100,ko01110
mws0914	271.061	151.003	272.068	C15H12O5	[M-H]-	3,5,7-Trihydroxyflavanone (Pinobanksin)*	Flavonoids	Flavanonols	548-82-3	1	71107.5	75047.8	65302	296345	277874	285736	514588	434675	512955	224431	199311	187781	C09826	ko00941
Lmtn002796	449.108	287.057	450.116	C21H22O11	[M-H]-	Aromadendrin-7-O-glucoside	Flavonoids	Flavanonols	28189-90-4	3	1.41103e+06	1.42404e+06	1.54826e+06	1.14195e+06	919883	1.04828e+06	1.80088e+06	1.69215e+06	1.50365e+06	1.47952e+06	1.48982e+06	1.82108e+06	-	-
mws0744	319.046	301.035	320.053	C15H12O8	[M-H]-	Ampelopsin (Dihydromyricetin)	Flavonoids	Flavanonols	27200-12-0	1	4.67329e+06	5.04262e+06	3.96145e+06	9	9	9	519147	541036	498734	2.77541e+06	3.42746e+06	2.74264e+06	C02906	ko00941,ko01110
Xmsn002700	465.125	303.051	466.111	C21H22O12	[M-H]-	Taxifolin-3'-O-glucoside	Flavonoids	Flavanonols	31106-05-5	3	667913	642420	625259	507467	559539	562463	117924	100287	212326	414329	243466	415342	-	-
Lmsp011263	329.102	268.082	328.095	C18H16O6	[M+H]+	6-Hydroxy-5,7,4'-trimethoxyflavone	Flavonoids	Flavones	6938-19-8	1	2.60374e+07	2.45427e+07	2.67656e+07	2.43547e+07	2.51745e+07	2.55071e+07	3.15669e+07	2.95716e+07	3.25074e+07	2.75188e+07	2.73944e+07	2.77578e+07	C14985	-
Lmfp003891	609.16	415.092	608.153	C31H28O13	[M+H]+	Apigenin-8-C-(2''-feruloyl)glucoside	Flavonoids	Flavones	-	3	25773.3	49046.8	36246.8	53294.3	63125.6	46004.8	74237.8	58903.6	89754.9	54436.8	54014.9	53668.1	-	-
Jmbp005389	361.092	331.05	360.084	C18H16O8	[M+H]+	Thymonin	Flavonoids	Flavones	76844-67-2	3	155776	150046	190008	71609.3	85587.1	88298.9	35248.4	34361.6	27391.3	87181.6	87847.9	88954.9	-	-
MWS20147	449.108	287.061	448.101	C21H20O11	[M+H]+	Luteolin-3'-O-glucoside*	Flavonoids	Flavones	-	3	381281	529742	690410	405769	628031	560368	540836	600394	690566	658135	665801	647476	-	-
Lmmp006598	623.138	271.06	622.132	C31H26O14	[M+H]+	Apigenin-7-O-(2''-feruloyl)glucuronide	Flavonoids	Flavones	-	3	13569.2	12659.1	11013.3	16864.5	19206.2	20811.8	36535.6	37483.7	37111.9	24209.7	24920.7	24647.8	-	-
pmp001290	623.124	271.06	622.117	C27H26O17	[M+H]+	Apigenin-7-O-(2''-glucurosyl)glucuronide	Flavonoids	Flavones	74696-01-8	3	586380	507492	464146	956299	1.14102e+06	869764	1.10251e+06	725152	965858	872843	907097	890636	-	-
pmp001204	299.091	284.068	298.084	C17H14O5	[M+H]+	Apigenin-7,4'-dimethyl ether	Flavonoids	Flavones	5128-44-9	1	352791	325090	337635	133395	172058	165280	70607.9	63156.9	79423	194700	190038	197983	C10019	-
pmb0608	549.124	301.071	548.117	C25H24O14	[M+H]+	Chrysoeriol-7-O-(6''-malonyl)glucoside	Flavonoids	Flavones	-	2	336885	293469	256392	275034	244409	340735	404518	412278	475252	316182	328794	318959	-	-
MWSHY0104	449.108	287.062	448.101	C21H20O11	[M+H]+	Luteolin-7-O-glucoside (Cynaroside)*	Flavonoids	Flavones	5373-11-5	3	3.51922e+07	2.69131e+07	3.33701e+07	2.37228e+07	2.30921e+07	2.13908e+07	2.15716e+07	2.4628e+07	2.23049e+07	2.55888e+07	2.5842e+07	2.66256e+07	C03951	ko00944
MWSHY0202	237.091	135.047	236.084	C16H12O2	[M+H]+	6-Methylflavone	Flavonoids	Flavones	29976-75-8	3	96380.5	84566.4	102336	77274.4	82049.8	71265.1	77990.2	70669.8	74693.7	78720.5	81927.2	79269.4	-	-
Zmhn003257	299.058	284.039	300.063	C16H12O6	[M-H]-	5,7,2'-Trhiyroxy-8-methoxyflavone*	Flavonoids	Flavones	-	1	1.18089e+06	1.18982e+06	1.24287e+06	389621	395279	393925	1.40477e+06	1.23871e+06	1.44554e+06	1.20396e+06	1.15554e+06	1.16711e+06	-	-
Lmsp010393	359.113	298.09	358.105	C19H18O7	[M+H]+	Eupatorin-5-methylether (3'-hydroxy-5,6,7,4'-tetramethoxyflavone)	Flavonoids	Flavones	21764-09-0	3	2.36898e+06	2.41316e+06	2.37542e+06	629675	741409	694936	139668	123155	140148	1.1038e+06	1.13729e+06	1.156e+06	-	-
Lmjn005592	343.082	313.035	344.09	C18H16O7	[M-H]-	5,4'-Dihydroxy-6,7,3'-trimethoxyflavone (Cirsilineol)	Flavonoids	Flavones	41365-32-6	1	3.79583e+06	3.84775e+06	3.87419e+06	1.03481e+06	1.16903e+06	1.13263e+06	329410	312025	349797	2.52531e+06	2.45813e+06	2.59253e+06	C10032	-
Lmsp008392	315.086	272.068	314.079	C17H14O6	[M+H]+	4',5-Dihydroxy-3',5'-dimethoxyflavone	Flavonoids	Flavones	-	1	130382	106511	109197	22159.5	25055.9	20311.1	22714.4	24874.9	25939.5	56684.5	55179.4	58202.4	-	-
mws4167	463.087	287.057	462.08	C21H18O12	[M+H]+	Luteolin-7-O-glucuronide	Flavonoids	Flavones	29741-10-4	1	1.1937e+07	9.27327e+06	1.30548e+07	1.20859e+07	1.31122e+07	1.1699e+07	1.54818e+07	1.42443e+07	16179014	1.3283e+07	1.26963e+07	1.26044e+07	C03515	ko00944
Zmhp002868	461.109	285.308	460.101	C22H20O11	[M+H]+	Oroxylin A-7-O-glucuronide*	Flavonoids	Flavones	36948-76-2	3	780345	708021	905030	1.68308e+06	1.79675e+06	1.89667e+06	138834	98618.8	99918.9	965313	983884	1.0237e+06	-	-
Smbp005175	345.09	330.07	344.09	C18H16O7	[M+H]+	5,2'-Dihydroxy-7,8,6'-trimethoxyflavone (Rivularin)*	Flavonoids	Flavones	70028-59-0	3	1.60734e+07	18071300	2.12003e+07	5.93933e+06	7.40805e+06	7.49434e+06	2.07391e+06	1.91513e+06	2.12318e+06	9.87519e+06	9.5756e+06	1.01769e+07	-	-
Hmhp005846	345.088	330.07	344.09	C18H16O7	[M+H]+	5,2'-Dihydroxy-6,7,8-trimethoxyflavone (Tenaxin I)*	Flavonoids	Flavones	86926-52-5	2	1.76581e+07	1.68312e+07	1.72717e+07	6.3281e+06	7.19923e+06	7.99009e+06	1.75772e+06	1.86813e+06	1.78748e+06	9.86032e+06	9.34498e+06	9.89049e+06	-	-
MWSHY0040	433.113	271.06	432.106	C21H20O10	[M+H]+	Baicalein-7-O-glucoside (Oroxin A)	Flavonoids	Flavones	57396-78-8	1	4.77694e+07	4.74819e+07	5.1796e+07	5.41318e+06	5.91703e+06	6.50808e+06	7.62162e+06	6.91845e+06	6.7232e+06	2.42275e+07	2.56955e+07	2.4317e+07	-	-
pmp000012	463.087	287.055	462.08	C21H18O12	[M+H]+	Scutellarein-7-O-glucuronide (Scutellarin)	Flavonoids	Flavones	27740-01-8	1	1.76898e+07	1.93585e+07	1.97378e+07	1.46446e+07	1.50845e+07	1.74346e+07	1.63351e+07	1.61435e+07	1.39202e+07	1.75086e+07	1.65825e+07	1.63398e+07	-	-
Hmhp005228	271.051	123.01	270.053	C15H10O5	[M+H]+	5,7,8-Trihydroxyflavone (Norwogonin)	Flavonoids	Flavones	4443-09-8	3	552914	515108	529029	296122	327823	257644	221526	229561	220939	354678	382162	363271	C10113	-
mws0041	271.06	123.008	270.053	C15H10O5	[M+H]+	Baicalein (5,6,7-Trihydroxyflavone)	Flavonoids	Flavones	491-67-8	1	1.80253e+06	1.77703e+06	1.54577e+06	4.03885e+06	4.16755e+06	4.33639e+06	1.89264e+06	2.24474e+06	2.06079e+06	2.6121e+06	2.73563e+06	2.87362e+06	C10023	-
MWSHY0195	463.123	301.085	462.116	C22H22O11	[M+H]+	Hispidulin-7-O-glucoside(Homoplantaginin)*	Flavonoids	Flavones	17680-84-1	3	2.57931e+06	2.72137e+06	2.93167e+06	1.53419e+06	1.6256e+06	1.57966e+06	3.29646e+06	2.7383e+06	2.32749e+06	2.32203e+06	2.4312e+06	2.20447e+06	C17762	-
Zmjp010694	359.113	344.09	358.105	C19H18O7	[M+H]+	5-Hydroxy-3,7,3',4'-tetramethoxyflavone (Retusin)	Flavonoids	Flavones	1245-15-4	3	130121	127629	144396	73445.1	82544.5	86260.3	111033	87675.9	94571.5	94469.6	104783	100553	-	-
Zmhp002776	431.099	255.07	430.09	C21H18O10	[M+H]+	Chrysin-7-O-Glucuronide	Flavonoids	Flavones	35775-49-6	1	14768563	1.33803e+07	1.35919e+07	9.18023e+06	8.92315e+06	8.40087e+06	6.93868e+06	6.71488e+06	6.71261e+06	1.05661e+07	1.16712e+07	1.15004e+07	-	-
pmb0636	581.15	431.3	580.143	C26H28O15	[M+H]+	Orientin-7-O-arabinoside	Flavonoids	Flavones	-	3	116517	65900.4	53982.4	57292.9	66058.4	93499.5	147068	124690	123378	109725	109714	99643.1	-	-
pme0088	285.041	151.004	286.048	C15H10O6	[M-H]-	Luteolin; 5,7,3',4'-Tetrahydroxyflavone	Flavonoids	Flavones	491-70-3	1	66003.5	68462	66094.3	108337	83386	93986.8	453792	446832	453525	158626	142537	155854	C01514	ko00941,ko00944,ko01100,ko01110
MWSHY0031	447.09	271.061	446.085	C21H18O11	[M+H]+	Apigenin-7-O-glucuronide	Flavonoids	Flavones	29741-09-1	1	9	9	9	7.22396e+06	6.9713e+06	7.13101e+06	8.45641e+06	8.40509e+06	9.51277e+06	7.41372e+06	7.55039e+06	8.23711e+06	-	-
MWS20148	433.113	271.074	432.106	C21H20O10	[M+H]+	Apigenin-4'-O-glucoside*	Flavonoids	Flavones	-	1	7.51318e+06	8.19115e+06	7.63372e+06	8.17989e+06	7.34017e+06	8.30793e+06	8.26942e+06	6.95131e+06	7.81882e+06	7.44142e+06	7.51664e+06	8.2549e+06	-	-
mws1474	345.097	284.071	344.09	C18H16O7	[M+H]+	5,7-Dihydroxy-3',4',5'-trimethoxyflavone	Flavonoids	Flavones	18103-42-9	3	2.24338e+07	2.24046e+07	2.37194e+07	7.9309e+06	7.80854e+06	8.71804e+06	2.60062e+06	2.42602e+06	2.57543e+06	1.14118e+07	1.2507e+07	1.27815e+07	C19807	-
mws4160	285.076	270.065	284.068	C16H12O5	[M+H]+	Wogonin (5,7-Dihydroxy-8-Methoxyflavone)	Flavonoids	Flavones	632-85-9	3	133722	122419	130692	1.24687e+06	1.04622e+06	1.11896e+06	943447	978098	945047	667898	751696	721217	C10197	-
pmp000573	447.129	285.076	446.121	C22H22O10	[M+H]+	Acacetin-7-O-galactoside*	Flavonoids	Flavones	-	3	745344	578091	802598	1.6408e+06	1.92787e+06	1.77261e+06	65640.9	68961.8	72792.8	872195	903481	980059	-	-
pmp000113	389.123	359.077	388.116	C20H20O8	[M+H]+	5-Hydroxy-6,7,8,3',4'-pentamethoxyflavone	Flavonoids	Flavones	2174-59-6	1	1.55893e+07	1.50588e+07	1.58629e+07	6.23708e+06	6.94727e+06	7.42655e+06	2.36908e+06	2.40218e+06	2.39499e+06	8.41652e+06	9.35207e+06	9.37454e+06	-	-
pmp000344	271.06	243.064	270.053	C15H10O5	[M+H]+	3',4',7-Trihydroxyflavone	Flavonoids	Flavones	2150-11-0	1	81292.3	88170.7	100230	139428	111461	125842	245995	230456	203334	138607	154242	154581	-	-
mws1660	565.155	529.134	564.148	C26H28O14	[M+H]+	Apigenin-6-C-glucoside-8-C-arabinoside (Schaftoside)	Flavonoids	Flavones	51938-32-0	1	245052	259393	285133	394796	336479	416396	413425	397627	463641	310576	348455	344574	C10181	-
Hmpp002612	611.161	287.05	610.153	C27H30O16	[M+H]+	Luteolin-7-O-gentiobioside	Flavonoids	Flavones	-	2	1.66785e+07	1.2683e+07	1.47543e+07	1.24203e+07	1.29892e+07	1.06392e+07	7.86489e+06	7.21485e+06	8.6366e+06	1.2538e+07	1.12887e+07	1.27133e+07	-	-
Hmhp006115	285.066	270.05	284.068	C16H12O5	[M+H]+	Oroxylin A (5,7-dihydroxy-6-methoxyflavone)	Flavonoids	Flavones	480-11-5	3	1.11834e+06	983198	1.15909e+06	997382	1.04487e+06	919010	136878	130900	123393	693157	761559	785907	-	-
mws0058	299.056	284.033	300.063	C16H12O6	[M-H]-	Diosmetin (5,7,3'-Trihydroxy-4'-methoxyflavone)*	Flavonoids	Flavones	520-34-3	1	1.57509e+06	1.70289e+06	1.48215e+06	554761	561814	578704	1.87615e+06	1.59995e+06	1.93169e+06	1.67432e+06	1.51073e+06	1.71094e+06	C10038	-
Hmhp007382	359.102	344.09	358.105	C19H18O7	[M+H]+	Altisin	Flavonoids	Flavones	-	2	187149	225133	234676	100379	143136	115775	106131	102877	110072	130899	149519	140962	-	-
MWSmce415	315.086	282.059	314.079	C17H14O6	[M+H]+	5,4'-Dihydroxy-6,7-dimethoxyflavone (Cirsimaritin)*	Flavonoids	Flavones	6601-62-3	1	102823	99981.8	84624.2	371415	353530	371530	5.63704e+06	6.69401e+06	6.02896e+06	1.86796e+06	1.88058e+06	2.10494e+06	C17785	-
Zmjp008503	329.102	296.069	328.095	C18H16O6	[M+H]+	5-Hydroxy-4',6,7-trimethoxyflavone (Salvigenin)	Flavonoids	Flavones	19103-54-9	1	625939	632158	634688	617141	596598	690474	745387	787209	825259	759989	711678	659400	-	-
pmp000583	477.103	301.07	476.096	C22H20O12	[M+H]+	Diosmetin-7-O-glucuronide	Flavonoids	Flavones	35110-20-4	1	3.28752e+07	3.26618e+07	3.51275e+07	2.94471e+07	3.64503e+07	3.83002e+07	5.17983e+07	5.20125e+07	5.24686e+07	3.81241e+07	4.25805e+07	4.36985e+07	-	-
mws0040	255.065	153.018	254.058	C15H10O4	[M+H]+	Chrysin; 5,7-Dihydroxyflavone	Flavonoids	Flavones	480-40-0	1	5.18812e+06	5.79303e+06	4.68486e+06	1.95986e+07	1.84518e+07	1.98685e+07	9.14284e+06	1.0835e+07	9.04092e+06	1.06133e+07	1.1168e+07	1.23457e+07	C10028	ko00941
Zmjp006969	315.09	282.054	314.079	C17H14O6	[M+H]+	Pectolinarigenin; 5,7-Dihydroxy-6,4'-dimethoxyflavone*	Flavonoids	Flavones	520-12-7	1	75196.6	85032	72577	338939	364204	328870	6.11994e+06	6.59814e+06	6.12445e+06	1.85895e+06	1.85121e+06	2.11741e+06	-	-
pma0825	503.118	255.065	502.111	C24H22O12	[M+H]+	Chrysin-7-O-(6''-malonyl)glucoside	Flavonoids	Flavones	-	3	6.11934e+06	5.8176e+06	6.56741e+06	1.0542e+06	1.24622e+06	898762	831226	814803	849941	2.59168e+06	2.32572e+06	2.73471e+06	-	-
MWSHY0054	345.097	312.063	344.09	C18H16O7	[M+H]+	Eupatorin; 3',5-Dihydroxy-4',6,7-Trimethoxyflavone	Flavonoids	Flavones	855-96-9	1	1.73835e+07	1.51544e+07	1.67344e+07	5.89873e+06	6.04895e+06	6.09238e+06	1.64412e+06	1.74898e+06	1.80311e+06	8.02776e+06	9.44855e+06	9.0225e+06	-	-
pmp000236	565.155	367.1	564.148	C26H28O14	[M+H]+	Isovitexin-8-O-xyloside	Flavonoids	Flavones	-	3	748505	679475	685402	956268	725559	810924	953982	1.04712e+06	1.08633e+06	861196	961631	1.01748e+06	-	-
pmp000008	359.113	344.089	358.105	C19H18O7	[M+H]+	5-Hydroxy-6,7,3',4'-tetramethoxyflavone	Flavonoids	Flavones	21763-80-4	1	6.28624e+06	6.66229e+06	6.56914e+06	1.71829e+06	1.83754e+06	1.994e+06	388854	365180	403361	2.81692e+06	3.04673e+06	3.32943e+06	-	-
Lmjp005016	331.081	298.047	330.074	C17H14O7	[M+H]+	5,3',4'-Trihydroxy-6,7-dimethoxyflavone (Cirsiliol)	Flavonoids	Flavones	34334-69-5	3	35446.3	67282.1	55189.8	154556	205582	159114	924447	1.00855e+06	1.10491e+06	332631	336741	386796	C10033	-
Lmlp005572	433.113	271.065	432.106	C21H20O10	[M+H]+	Galangin-7-O-glucoside	Flavonoids	Flavones	-	1	1.19737e+06	1.49459e+06	1.20086e+06	3.07692e+06	2.63141e+06	2.57387e+06	9.86291e+06	5.56021e+06	5.83401e+06	4.02553e+06	3.45477e+06	4.04552e+06	-	-
mws0129	285.076	242.053	284.068	C16H12O5	[M+H]+	5,4'-Dihydroxy-7-methoxyflavone (Genkwanin)	Flavonoids	Flavones	437-64-9	3	578538	654646	796817	2.03116e+06	1.81453e+06	2.23249e+06	141820	133035	135828	908542	996418	1.08387e+06	C10046	-
pmp000571	271.06	153.018	270.053	C15H10O5	[M+H]+	Apigenin; 5,7,4'-Trihydroxyflavone	Flavonoids	Flavones	520-36-5	1	4.90245e+06	5.8562e+06	4.44652e+06	1.95055e+06	2.12739e+06	2.17221e+06	2.98375e+06	2.79398e+06	2.64017e+06	3.10378e+06	3.42221e+06	3.70976e+06	C01477	ko00941,ko00943,ko00944,ko01100,ko01110
pmp001106	595.166	577.156	594.159	C27H30O15	[M+H]+	Vitexin-2''-O-glucoside	Flavonoids	Flavones	61360-94-9	1	644082	674734	532734	619991	811374	648112	1.14783e+06	897628	1.03056e+06	799736	670144	757674	C04024	ko00944
Lmyn006227	269.046	151.005	270.053	C15H10O5	[M-H]-	Galangin; 3,5,7-Trihydroxyflavone	Flavonoids	Flavones	548-83-4	3	1.96561e+06	2.20038e+06	2.07373e+06	3.56583e+06	2.9959e+06	3.27607e+06	7.77953e+06	7.25302e+06	6.57942e+06	4.43477e+06	4.02148e+06	4.80913e+06	C10044	ko00941
pmb0578	655.166	207	654.159	C32H30O15	[M+H]+	Luteolin-7-O-(6''-sinapoyl)glucoside	Flavonoids	Flavones	-	3	22694	30512.2	30059.3	29100.7	33415.4	22283.6	52303	69267.8	47854.8	37370.6	33422.6	31387	-	-
MWSHY0018	403.139	373.096	402.132	C21H22O8	[M+H]+	5,6,7,8,3',4'-Hexamethoxyflavone (Nobiletin)	Flavonoids	Flavones	478-01-3	3	568760	535731	547249	94307.9	102258	89854.3	117486	116255	105044	400839	406606	470350	C10112	-
pmp000577	461.123	285.08	460.116	C26H20O8	[M+H]+	Acacetin-7-O-glucuronide	Flavonoids	Flavones	-	1	908393	771226	926765	2.07529e+06	2.01039e+06	2.3041e+06	107303	93820.2	121704	1.10468e+06	1.02239e+06	1.22725e+06	-	-
Lmnp102580	565.155	433.11	564.148	C26H28O14	[M+H]+	Apigenin-6-C-(2''-xylosyl)glucoside*	Flavonoids	Flavones	-	3	4.61885e+06	4.44558e+06	3.69921e+06	5.52255e+06	4.82972e+06	4.248e+06	6.77185e+06	5.31036e+06	5.77068e+06	5.35695e+06	4.70737e+06	5.67401e+06	-	-
Lmnp202580	565.155	433.11	564.148	C26H28O14	[M+H]+	Apigenin-8-C-(2''-xylosyl)glucoside*	Flavonoids	Flavones	-	3	4.61885e+06	4.44558e+06	3.69921e+06	5.52255e+06	4.82972e+06	4.248e+06	6.77185e+06	5.31036e+06	5.77068e+06	5.35695e+06	4.70737e+06	5.67401e+06	-	-
Hmbp002730	287.055	153.01	286.048	C15H10O6	[M+H]+	Isoscutellarein	Flavonoids	Flavones	41440-05-5	3	165027	139040	130388	93464.7	125801	124762	339680	242235	303531	161915	145116	175443	C10097	-
Zmhp002714	301.072	286.048	300.063	C16H12O6	[M+H]+	5,6,7-Tetrahydroxy-8-methoxyflavone*	Flavonoids	Flavones	-	3	183333	110512	89446.8	46722.7	17972.9	57736.1	9	17449.3	11414.1	90259.1	86605.9	103474	-	-
Zmhp002814	301.073	286.048	300.063	C16H12O6	[M+H]+	5,7,8-Tetrahydroxy-6-methoxyflavone*	Flavonoids	Flavones	-	3	183333	110512	89446.8	46722.7	17972.9	57736.1	9	17449.3	11414.1	90259.1	86605.9	103474	-	-
Hmgp003664	417.118	381.1	416.111	C21H20O9	[M+H]+	Apigenin-6-C-rhamnoside	Flavonoids	Flavones	-	3	382718	409399	378363	53717.1	82017.3	64593.8	55883.4	58011.9	77090.5	109276	126143	131989	-	-
pmb0626	757.219	433.4	756.211	C33H40O20	[M+H]+	Apigenin-6-C-glucoside-7-O-Sophoroside	Flavonoids	Flavones	-	3	11919.1	9	18128.8	40715.3	18763.6	41886.6	108462	127740	87643.1	46330.5	54514.5	55455.8	-	-
HJAP060	359.125	298.089	358.105	C19H18O7	[M+H]+	Gardenin B	Flavonoids	Flavones	2798-20-1	3	46293.1	36392.1	45728.6	21650.9	24068.4	23180.5	25334.4	21057.1	25684.2	20336.9	23024.4	24672.7	-	-
Zmhp004065	345.098	330.075	344.09	C18H16O7	[M+H]+	7,8-Dihydroxy-5,6,4'-trimethoxyflavone*	Flavonoids	Flavones	-	2	1.98349e+07	1.94293e+07	2.16163e+07	7.85058e+06	7.64113e+06	8.42871e+06	2.09623e+06	1.88368e+06	1.91008e+06	9.6347e+06	1.13043e+07	1.15628e+07	-	-
MWSHY0192	269.081	226.068	268.074	C16H12O4	[M+H]+	Tectochrysin	Flavonoids	Flavones	520-28-5	3	10245.4	8870.19	7928.3	5785.33	6046.22	6047.06	5143.25	4249.07	6450.81	7868.83	7636.82	6532.69	C11621	-
Hmmp007513	375.107	345.06	374.1	C19H18O8	[M+H]+	5,7-Dihydroxy-6,3',4',5'-tetramethoxyflavone (Arteanoflavone)	Flavonoids	Flavones	68710-17-8	2	882992	772119	885881	1.03496e+06	1.06452e+06	1.29399e+06	689552	693804	669071	709222	829102	857748	-	-
Jmbp005971	405.117	375.07	404.111	C20H20O9	[M+H]+	Gardenin C	Flavonoids	Flavones	29550-05-8	1	1.0334e+07	1.01804e+07	1.03665e+07	893269	834280	917922	222763	227183	229486	4.40927e+06	3.96318e+06	4.84381e+06	-	-
MWSHY0168	345.097	330.084	344.09	C18H16O7	[M+H]+	Eupatilin (5,7-Dihydroxy-3',4',6-Trimethoxyflavone)*	Flavonoids	Flavones	22368-21-4	3	1.73776e+07	1.81823e+07	2.08386e+07	6.46243e+06	6.58108e+06	7.24651e+06	1.96392e+06	2.01927e+06	2.02354e+06	8.7611e+06	1.01396e+07	1.0746e+07	C10040	-
Zmap009745	345.096	330.074	344.09	C18H16O7	[M+H]+	Ayanin (3',5-Dihydroxy-3,4',7-Trimethoxyflavone)	Flavonoids	Flavones	572-32-7	3	381308	404405	406120	2.18203e+06	2.2479e+06	2.43302e+06	2.94272e+06	3.04203e+06	3.07594e+06	1.32602e+06	1.49282e+06	1.63107e+06	C04444	ko00944,ko01110
Lmnp002584	625.18	463.13	624.169	C28H32O16	[M+H]+	Hispidulin-8-C-(2''-O-glucosyl)glucoside	Flavonoids	Flavones	-	3	141607	168064	147627	109296	228374	164925	282339	252097	301736	143211	176349	166831	-	-
mws0052	447.092	271.06	446.085	C21H18O11	[M+H]+	Baicalein-7-O-glucuronide (Baicalin)	Flavonoids	Flavones	21967-41-9	1	4.67283e+06	5.32877e+06	5.65384e+06	1.23302e+07	1.2415e+07	1.08005e+07	4.68712e+06	5.31478e+06	5.4131e+06	9.15851e+06	9.38265e+06	7.63135e+06	C10025	-
MWSHY0189	433.113	271.066	432.106	C21H20O10	[M+H]+	Apigenin-7-O-glucoside(Cosmosiin)*	Flavonoids	Flavones	578-74-5	1	7.26411e+06	7.14408e+06	7.65721e+06	7.7739e+06	7.12103e+06	7.9678e+06	7.94392e+06	7.38212e+06	7.80026e+06	6.56117e+06	7.86091e+06	6.47975e+06	C04608	ko00944
pmb0631	581.15	515.4	580.143	C26H28O15	[M+H]+	Orientin-6-C-arabinoside	Flavonoids	Flavones	-	3	148720	89238.2	102983	91587.7	92713.5	95475.7	275745	177487	186028	143644	130884	164454	-	-
pmp000239	595.129	505.09	594.122	C26H26O16	[M+H]+	Luteolin-6-C-(5''-glucuronyl)xyloside	Flavonoids	Flavones	-	3	105409	149372	148497	192448	203806	217725	258464	181044	241390	158596	130770	163355	-	-
Lmjp005224	361.092	328.062	360.084	C18H16O8	[M+H]+	4',5,7-Trihydroxy-3',3,6-Trimethoxyflavone (Jaceidin)	Flavonoids	Flavones	10173-01-0	3	98280.5	79469.6	118271	181410	194572	193233	21969.1	26775.1	58106.2	118328	101827	128765	-	-
mws1292	565.155	409.092	564.148	C26H28O14	[M+H]+	Apigenin-6-C-arabinoside-8-C-glucoside (Isoschaftoside)	Flavonoids	Flavones	52012-29-0	2	2.62075e+07	2.73476e+07	2.81837e+07	3.48666e+07	2.99017e+07	3.02628e+07	4.16504e+07	3.68105e+07	3.63439e+07	3.0118e+07	3.20263e+07	3.76608e+07	-	-
pmp000004	331.081	316.058	330.074	C17H14O7	[M+H]+	4',5,7-Trihydroxy-3',6-dimethoxyflavone (Jaceosidin)*	Flavonoids	Flavones	18085-97-7	1	1.41547e+07	1.42553e+07	1.41287e+07	6.18335e+06	6.68199e+06	6.60431e+06	1.99491e+06	2.16461e+06	2.36492e+06	7.21269e+06	8.30828e+06	9.15541e+06	-	-
Lmtp002474	565.155	427.101	564.148	C26H28O14	[M+H]+	Apigenin-6-C-(2''-glucosyl)arabinoside	Flavonoids	Flavones	-	1	3.96612e+07	3.92724e+07	3.93393e+07	4.76731e+07	4.30796e+07	4.6839e+07	4.73908e+07	4.93795e+07	5.07296e+07	4.13496e+07	5.21102e+07	5.01057e+07	-	-
MWSHY0114	285.077	242.062	284.068	C16H12O5	[M+H]+	Acacetin; 5,7-Dihydroxy-4'-methoxyflavone*	Flavonoids	Flavones	480-44-4	3	88143.6	86652.8	112878	264100	282010	300519	15356.9	22062.3	18540.3	110742	140626	133588	C01470	ko00944
Hmxp007521	315.087	300.06	314.079	C17H14O6	[M+H]+	3',4'-Dihydroxy-7,5'-dimethoxyflavone	Flavonoids	Flavones	-	3	1.08562e+06	1.0135e+06	1.09382e+06	587951	636939	620602	3.90877e+06	4.19124e+06	3.89837e+06	1.59992e+06	1.65162e+06	2.00237e+06	-	-
mws0072	433.113	271.06	432.106	C21H20O10	[M+H]+	Apigenin-5-O-glucoside	Flavonoids	Flavones	28757-27-9	1	1.84369e+06	1.96108e+06	1.71727e+06	5.46765e+06	4.63345e+06	3.54174e+06	9.6528e+06	7.77934e+06	9.64796e+06	5.62615e+06	4.42157e+06	5.54621e+06	-	-
pmp000575	447.129	285.096	446.121	C22H22O10	[M+H]+	Acacetin-7-O-glucoside (Tilianin)*	Flavonoids	Flavones	4291-60-5	3	1.16103e+06	1.02938e+06	1.10569e+06	1.44531e+06	1.36404e+06	1.79289e+06	103130	89455.5	77882.6	841064	1.07969e+06	1.06289e+06	-	-
pmp000593	595.166	287.055	594.159	C27H30O15	[M+H]+	Luteolin-7-O-rutinoside*	Flavonoids	Flavones	3563-98-2	3	452354	658362	366911	472637	376277	358283	23327	34939.7	40345.7	305352	316204	388996	-	-
MWSHY0080	595.166	287.058	594.159	C27H30O15	[M+H]+	Luteolin-7-O-neohesperidoside (Lonicerin)*	Flavonoids	Flavones	25694-72-8	3	452354	658362	366911	472637	376277	358283	23327	34939.7	40345.7	305352	316204	388996	C12630	ko00944
Zmhp002964	491.12	315.096	490.111	C23H22O12	[M+H]+	5,7-Dihydroxy-6,8-dimethoxyflavone-7-O-glucoside	Flavonoids	Flavones	-	2	1.96904e+07	2.2924e+07	2.49193e+07	3.17171e+06	9	3.59241e+06	1.82928e+06	1.54028e+06	1.45468e+06	8.28337e+06	9.84447e+06	1.08928e+07	-	-
MWSHY0184	461.108	285.077	460.101	C22H20O11	[M+H]+	Wogonin-7-O-Glucuronide (Wogonoside)*	Flavonoids	Flavones	51059-44-0	3	124484	109560	132917	1.04774e+06	790415	1.02305e+06	1701828	1.66839e+06	1.69495e+06	1.02469e+06	1165072	886004	-	-
Zmjp005288	553.156	391.105	552.148	C25H28O14	[M+H]+	5,2',5'-Trihydroxy-3,7,4'-trimethoxyflavone-2'-O-glucoside	Flavonoids	Flavones	-	3	581464	514812	571867	117195	163475	144898	100255	112277	117984	288478	298895	368663	-	-
Zmjp009119	375.107	345.061	374.1	C19H18O8	[M+H]+	5,4'-Dihydroxy-3,6,7,3'-tetramethoxyflavone	Flavonoids	Flavones	130252-52-7	2	2.41513e+06	2.53597e+06	2.64176e+06	291392	295642	318797	90256.7	77765.5	107306	979256	1.03403e+06	1.26092e+06	-	-
Lmqn003210	297.073	254.066	298.084	C17H14O5	[M-H]-	5-Hydroxy-6,7-dimethoxyflavone	Flavonoids	Flavones	740-33-0	3	9	9	9	24123	25645.4	24284.4	6440.38	3218.29	3770.39	15496	12383.4	16510.7	-	-
MWSslk200	287.056	123.009	286.048	C15H10O6	[M+H]+	Scutellarein (5,6,7,4'-Tetrahydroxyflavone)	Flavonoids	Flavones	529-53-3	3	202899	276541	187494	312246	256118	305795	108500	145815	151453	172428	188999	228546	C10184	-
pmp000001	301.071	286.047	300.063	C16H12O6	[M+H]+	Hispidulin; 5,7,4'-Trihydroxy-6-methoxyflavone*	Flavonoids	Flavones	1447-88-7	3	2.1025e+06	2.2507e+06	2.26881e+06	749220	773569	807834	3.40288e+06	3.31851e+06	3.81084e+06	2.11573e+06	2.05269e+06	2.66132e+06	C10058	-
Zmxp004480	625.176	301.071	624.169	C28H32O16	[M+H]+	Chrysoeriol-7-O-gentiobioside	Flavonoids	Flavones	-	3	9	9	9	111823	116357	89345.1	16398.7	16608.7	16724.4	49367.6	37615.1	49231	-	-
MWSHY0016	449.108	299.056	448.101	C21H20O11	[M+H]+	Isoorientin (Luteolin-6-C-glucoside)*	Flavonoids	Flavones	4261-42-1	3	855037	707704	895707	1.09974e+06	1.16219e+06	1.13921e+06	2.97394e+06	2.51991e+06	2.52723e+06	1.29198e+06	1.59763e+06	1.7442e+06	C01821	-
pmb0580	417.118	255.065	416.111	C21H20O9	[M+H]+	Chrysin-5-O-glucoside (Toringin)*	Flavonoids	Flavones	1329-10-8	1	5.36272e+06	6.47222e+06	5.92272e+06	5.35783e+06	3.70955e+06	4.90206e+06	1.01742e+06	1.01575e+06	1.0934e+06	3.40754e+06	4.379e+06	4.55113e+06	-	-
Lmgp005868	639.171	301.07	638.164	C32H30O14	[M+H]+	Chrysoeriol-7-O-(6''-feruloyl)glucoside	Flavonoids	Flavones	-	3	15009	10280.7	11042.4	402225	472112	528984	102279	111659	97016	179993	169583	223765	-	-
mws1073	595.166	457.134	594.159	C27H30O15	[M+H]+	Apigenin-6,8-di-C-glucoside (Vicenin-2)	Flavonoids	Flavones	23666-13-9	1	4.68347e+06	4.35574e+06	3.49798e+06	5.00301e+06	4.91396e+06	4.2211e+06	5.10566e+06	5.74734e+06	4.53865e+06	3.97496e+06	5.10184e+06	5.33142e+06	C10195	-
mws1299	449.108	299.055	448.101	C21H20O11	[M+H]+	Orientin; Luteolin-8-C-glucoside*	Flavonoids	Flavones	28608-75-5	3	1.09196e+06	1.01444e+06	1.10666e+06	1.43058e+06	1.58167e+06	1.51282e+06	3.20722e+06	3.86463e+06	3.58109e+06	1.52324e+06	1.86581e+06	2.07411e+06	C10114	-
Smbp004322	301.07	286.05	300.063	C16H12O6	[M+H]+	5,7,2'-Trihydroxy-8-methoxyflavone (Scutevulin)*	Flavonoids	Flavones	80713-32-2	3	1.90168e+06	1.95147e+06	2.76279e+06	802895	727378	812297	3.20744e+06	3.46255e+06	3.44221e+06	1.90273e+06	2.04814e+06	2.54177e+06	-	-
pmp001288	593.187	285.077	592.179	C28H32O14	[M+H]+	Acacetin-7-O-rutinoside (Linarin)	Flavonoids	Flavones	480-36-4	3	40987.9	12343.7	17629.8	48635.6	58022.7	48892.8	7483.48	4404.91	10066.4	23286	30957.1	31013.3	-	-
Lmyp005841	417.118	255.059	416.111	C21H20O9	[M+H]+	Chrysin-7-O-glucoside*	Flavonoids	Flavones	31025-53-3	1	6.74597e+06	6.57149e+06	6.03212e+06	6.27049e+06	3.72895e+06	5.76493e+06	1.1649e+06	1.13738e+06	1.14801e+06	4.12694e+06	5.45859e+06	5.55446e+06	-	-
Lmjp004160	347.076	314.04	346.069	C17H14O8	[M+H]+	3,7-DimethylQuercetagetin-(3',4',5,6-Tetrahydroxy-3,7-dimethoxyflavone)	Flavonoids	Flavones	59171-23-2	3	55411	61137.6	56749.7	48270.4	54792.9	54792.9	58000.2	52790.2	45026.4	50515.4	49440.6	65088.3	C04581	-
pmp000579	463.123	301.07	462.116	C22H22O11	[M+H]+	Diosmetin-7-O-glucoside*	Flavonoids	Flavones	20126-59-4	1	2.41543e+06	2.01631e+06	3.14675e+06	1.32625e+06	1.37582e+06	729124	2.50749e+06	2.3001e+06	2.35019e+06	1.75093e+06	2.38092e+06	2.31137e+06	-	-
pmp000003	317.066	302.042	316.058	C16H12O7	[M+H]+	5,7,3',4'-Tetrahydroxy-6-methoxyflavone (Nepetin)	Flavonoids	Flavones	520-11-6	1	484159	426810	387072	287914	369889	416776	756993	741612	725209	395016	545797	514370	-	-
MWSHY0096	375.107	342.072	374.1	C19H18O8	[M+H]+	Chrysosplenetin (Quercetagetin-3,6,7,3'-tetramethyl ether)	Flavonoids	Flavones	603-56-5	2	218554	198408	205123	253828	234426	299129	150713	175034	172270	147165	193751	203936	C10030	-
Zmhp003514	301.072	286.054	300.063	C16H12O6	[M+H]+	6,7,8-Tetrahydroxy-5-methoxyflavone*	Flavonoids	Flavones	-	3	1.81212e+06	1.95634e+06	2.91141e+06	722531	773698	823921	3.17334e+06	3.438e+06	3.57802e+06	2.014e+06	1.90232e+06	2.5766e+06	-	-
Lmsp010424	373.128	211.024	372.121	C20H20O7	[M+H]+	3,4',5,6,7-Pentamethoxyflavone	Flavonoids	Flavones	4472-73-5	3	126741	125431	133319	8253.33	25404.5	32606.5	36956	27164.8	37418.8	58228.6	60200.8	78470.4	-	-
Hmhp005160	331.072	316.05	330.074	C17H14O7	[M+H]+	5,2',5'-Trihydroxy-7,8-dimethoxyflavone (Rehderianin I)*	Flavonoids	Flavones	90965-30-3	1	1.58673e+07	1.65977e+07	1.66971e+07	7.01697e+06	7.34983e+06	8.0008e+06	2.4037e+06	2.26369e+06	2.87077e+06	7.99964e+06	9.8238e+06	1.1381e+07	-	-
Zmjp004852	509.128	347.076	508.122	C23H24O13	[M+H]+	5,6,3',4'-Tetrahydroxy-3,7-dimethoxyflavone-6-O-glucoside	Flavonoids	Flavones	-	3	205686	93385.1	151377	64236.6	80506.9	44236.7	36408.8	24448.7	45400.7	111333	83975.2	80119.6	-	-
Jmbp005771	375.107	345.06	374.1	C19H18O8	[M+H]+	5,3'-Dihydroxy-6,7,8,4'-tetramethoxyflavone (Gardenin D)	Flavonoids	Flavones	29202-00-4	1	1.6668e+06	2.0461e+06	1.73385e+06	695576	677720	836057	292744	244901	270139	762574	1.08972e+06	1.06626e+06	-	-
pmp000585	519.113	433.11	518.106	C24H22O13	[M+H]+	Apigenin-7-O-(6''-malonyl)glucoside	Flavonoids	Flavones	86546-87-4	2	25668.8	21084.4	14691.3	101170	70882.5	77837	110813	232155	147205	104805	72360.3	84417.1	C10020	-
MWSHY0190	609.181	301.079	608.174	C28H32O15	[M+H]+	Diosmetin-7-O-rutinoside (Diosmin)*	Flavonoids	Flavones	520-27-4	3	13744.9	29491.9	30192.1	45436.2	31260.1	37176.2	38642.6	22491.5	36560.1	42348.1	28916.2	38662	C10039	-
Hmgp001902	477.139	315.09	476.132	C23H24O11	[M+H]+	Pectolinarigenin-7-O-glucoside	Flavonoids	Flavones	-	3	272246	284172	226953	179673	160095	155360	111807	85150.9	153034	173260	138271	203357	-	-
Lmgp004959	639.192	331.082	638.185	C29H34O16	[M+H]+	Tricin-7-O-neohesperidoside	Flavonoids	Flavones	53766-40-8	3	143303	147338	187470	37762.6	116743	71439.1	70684.5	91849.1	66745.9	89274.9	84664.1	118937	-	-
MWSslk244	375.108	342.076	374.1	C19H18O8	[M+H]+	5,3'-Dihydroxy-3,6,7,4'-Tetramethoxyflavone (Casticin)	Flavonoids	Flavones	479-91-4	3	196069	191082	204735	249428	266269	313951	170573	147382	171747	152198	199125	224276	-	-
Lmhp002832	549.162	411.111	548.153	C26H28O13	[M+H]+	Chrysin-6-C-arabinoside-8-C-glucoside	Flavonoids	Flavones	185145-33-9	2	3.21604e+06	3.96427e+06	3.25207e+06	1.49897e+06	1.42241e+06	1.02709e+06	766238	795358	876461	2.42915e+06	1.623e+06	2.02778e+06	-	-
pmp000172	477.139	315.08	476.132	C23H24O11	[M+H]+	5,2'-Dihydroxy-7,8-dimethoxyflavone glycoside	Flavonoids	Flavones	-	3	241026	251309	216235	134977	202882	146711	258223	296313	327466	154741	188645	231929	-	-
pmp001080	609.181	301.073	608.174	C28H32O15	[M+H]+	Diosmetin-7-O-Neohesperidoside (Neodiosmin)*	Flavonoids	Flavones	38665-01-9	3	20651.2	17618.2	21469.6	9298.69	8266.19	19164.1	18149.6	10007.5	9296.44	12015	17148.1	12438.2	-	-
Lmtp002642	565.155	457.111	564.148	C26H28O14	[M+H]+	Apigenin-8-C-(2''-glucosyl)arabinoside	Flavonoids	Flavones	-	2	1.29258e+07	1.51847e+07	1.60008e+07	1.84081e+07	1.61497e+07	1.85811e+07	2.37956e+07	1.72505e+07	2.09483e+07	13748668	18805338	2.12816e+07	-	-
HJAP010	551.139	497.1	550.132	C25H26O14	[M+H]+	Luteolin-6,8-di-C-arabinoside	Flavonoids	Flavones	-	3	233052	171531	156915	147320	82464.7	108381	34519.6	30632.7	30645.7	147317	111962	96646.6	-	-
Zmhp004269	375.109	360.085	374.1	C19H18O8	[M+H]+	5,2'-Dihydroxy-6,7,8,6'-tetramethoxyflavone (Skullcapflavone II)	Flavonoids	Flavones	55084-08-7	2	677729	669116	739065	780698	693820	920162	438844	374678	396699	458102	686344	710263	C10183	-
pmb2981	739.209	563.139	740.216	C33H40O19	[M-H]-	Vitexin-7-O-rutinoside	Flavonoids	Flavones	-	3	21450.5	12797.9	18526.5	15577.7	20384.4	20384.4	15602.5	13590.9	13653.1	10732.8	16738.2	12620.4	-	-
pmp001110	535.145	517.134	534.137	C25H26O13	[M+H]+	Apigenin-6-C-xyloside-8-C-arabinoside	Flavonoids	Flavones	-	3	31283.3	26044.1	39835.8	18161	28283.8	20030.7	22662.3	17674.7	20249.9	32135	20039.2	27811	-	-
pmb0736	493.134	331.081	492.127	C23H24O12	[M+H]+	Tricin-7-O-Glucoside	Flavonoids	Flavones	32769-01-0	3	592186	609588	469584	271190	577072	260635	67073.5	66491	76242.5	218846	353717	322144	-	-
pmb3000	503.12	341.1	504.127	C24H24O12	[M-H]-	Chrysoeriol-7-O-(6''-acetyl)glucoside	Flavonoids	Flavones	-	3	13380.8	13583.9	12431.8	3875.74	1957.13	9	4820.78	5856.8	6695.82	19275.8	29858.8	20234	-	-
HJAP026	625.176	463.13	624.169	C28H32O16	[M+H]+	Chrysoeriol-6-C-glucoside-4'-O-glucoside	Flavonoids	Flavones	-	3	64728	56779.5	33574.5	35796.5	33139.4	34228.4	9	9	9	39766.4	44164.4	63160.4	-	-
Hmjn004446	593.13	285.04	594.137	C30H26O13	[M-H]-	Luteolin-7-O-(6''-caffeoyl)rhamnoside	Flavonoids	Flavones	-	3	105843	209651	189889	95599.2	41610.7	50304.7	402412	420213	557556	168398	219749	282166	-	-
Lmxn007456	359.077	329.029	360.084	C18H16O8	[M-H]-	5,7,3'-Trihydroxy-6,8,4'-trimethoxyflavone (Acerosin)	Flavonoids	Flavones	15835-74-2	2	9	22287.1	30077.5	10409.2	12543.3	13427.1	9	9	9	30731.5	19701	19425.3	C09982	-
pmp000587	535.108	287.05	534.101	C24H22O14	[M+H]+	Luteolin-7-O-(6''-malonyl)glucoside*	Flavonoids	Flavones	-	1	1.33643e+06	1.19045e+06	983464	747567	979036	907866	2.31443e+06	2.54555e+06	2.30483e+06	2.07542e+06	1.19497e+06	1.49188e+06	C10103	-
mws0920	301.035	151.004	302.043	C15H10O7	[M-H]-	5,7,3',4',5'-Pentahydroxyflavone (Tricetin)	Flavonoids	Flavones	520-31-0	1	9411.86	9	9325.41	159410	170241	181322	113291	119006	87607.9	128524	68602	98768.5	C10192	ko00941
pmb0678	771.213	177.1	770.206	C37H38O18	[M+H]+	Vitexin-7-O-(6''-feruloyl)glucoside	Flavonoids	Flavones	-	3	48086.8	46500.2	46274.5	18298.5	49491	31203.2	24499.3	19246.3	24748.7	27429.8	26900.2	44624.8	-	-
pmb3042	491.12	329.1	492.127	C23H24O12	[M-H]-	Tricin-5-O-Glucoside	Flavonoids	Flavones	32769-00-9	3	15602.5	17551.8	14597.7	5809.74	6797.38	3842.34	2919.31	9	2879.75	12531.3	21450.5	13590.9	-	-
pmp000592	595.166	325.09	594.159	C27H30O15	[M+H]+	Apigenin-7,4'-di-O-Glucoside	Flavonoids	Flavones	-	3	34974.3	40652	48943.7	9	9	9	18600	12035.5	7081.07	17233.7	29868.6	32525.3	-	-
MWSHY0008	433.113	313.072	432.106	C21H20O10	[M+H]+	Apigenin-6-C-glucoside (Isovitexin)*	Flavonoids	Flavones	38953-85-4	1	4.15111e+06	4.86448e+06	4.0652e+06	3.92337e+06	4507113	3.81206e+06	6.64573e+06	6.61813e+06	7.97453e+06	5.17603e+06	3.52668e+06	6.83489e+06	C01714	ko00944
MWSHY0181	433.113	313.072	432.106	C21H20O10	[M+H]+	Apigenin-8-C-Glucoside (Vitexin)*	Flavonoids	Flavones	3681-93-4	1	4.15111e+06	4.86448e+06	4.0652e+06	3.92337e+06	4507113	3.81206e+06	6.64573e+06	6.61813e+06	7.97453e+06	5.17603e+06	3.52668e+06	6.83489e+06	C01460	ko00941,ko00944
Zmxp005470	579.135	331.083	578.127	C26H26O15	[M+H]+	Tricin-7-O-(6''-O-malonyl)glucoside	Flavonoids	Flavones	-	3	229237	170179	198197	51693.3	34595.8	68743.1	9	9	9	89304.6	112211	56445.9	-	-
pmb0639	757.219	595.2	756.211	C33H40O20	[M+H]+	Apigenin-8-C-glucoside-7-O-Sophoroside	Flavonoids	Flavones	-	3	12388.3	11780.2	10131.4	19089.3	9831.11	17423.6	36905.4	28589.4	37047.1	13272.8	26132	17209.9	-	-
Zmhp002409	611.159	491.117	610.153	C27H30O16	[M+H]+	Isoluteolin-6,8-di-C-glucoside	Flavonoids	Flavones	-	3	9171.83	12167.5	6630.97	10811.8	9964.64	14081	11523.4	17534.8	27624.3	18232	18221	8089.85	-	-
pmb0725	669.181	331.081	668.174	C33H32O15	[M+H]+	Tricin-7-O-(2''-feruloyl)glucoside	Flavonoids	Flavones	-	3	16461.1	14085.1	12059.3	15165.1	11303.3	13905.4	9	9	9	12666.3	11403.4	5137.85	-	-
pmp000013	507.15	345.09	506.142	C24H26O12	[M+H]+	Eupatorin-7-O-glucoside	Flavonoids	Flavones	-	3	63360.4	49343.1	87462.3	153952	211669	148020	216947	207537	208355	43454.5	77919	106457	-	-
Zmjp003031	611.161	449.107	610.153	C27H30O16	[M+H]+	Orientin-2''-O-galactoside	Flavonoids	Flavones	-	3	552042	531630	571016	194364	459215	177551	1.14506e+06	1.18003e+06	1.16425e+06	866619	1.28453e+06	507908	-	-
Lmmp003487	639.119	287.05	638.112	C27H26O18	[M+H]+	Luteolin-7-O-glucuronide-(2→1)-glucuronide	Flavonoids	Flavones	-	3	17571.9	17293.1	19423.9	29608.4	57853.3	20405.4	49606	42757.1	35930.9	38878	29148.9	70937	-	-
Lmtp003677	627.156	303.043	626.148	C27H30O17	[M+H]+	Quercetin-3-O-sophoroside (Baimaside)	Flavonoids	Flavonols	18609-17-1	3	1.63289e+06	1.90971e+06	1.55393e+06	1.09444e+06	1.2295e+06	1.03496e+06	2.56857e+06	2.78723e+06	2.69398e+06	1.79131e+06	1.80086e+06	1.87117e+06	C12667	ko00944,ko01110
Lmyp004516	611.139	147.044	610.132	C30H26O14	[M+H]+	Quercetin-3-O-(2''-O-p-Coumaroyl)galactoside	Flavonoids	Flavonols	-	3	71798.3	45647.2	61298.9	45604.4	63845.2	26346	41923.2	44286.6	24391.5	53516.1	51723.6	50035.6	-	-
mws1068	285.041	151.004	286.048	C15H10O6	[M-H]-	Kaempferol (3,5,7,4'-Tetrahydroxyflavone)	Flavonoids	Flavonols	520-18-3	3	9	9	9	15663.9	8827.2	9281.06	9	9	9	14754.5	15319.3	15848.6	C05903	ko00941,ko00944,ko01100,ko01110
pmb0618	627.192	465.1	626.185	C28H34O16	[M+H]+	Hesperetin-8-C-glucoside-3'-O-glucoside	Flavonoids	Flavonols	-	3	127742	52336.7	88883.6	1.70723e+06	1.74348e+06	1.56013e+06	9	9	9	601176	624228	646756	-	-
Hmyp008708	285.076	242.06	284.068	C16H12O5	[M+H]+	3,5-Dihydroxy-7-methoxyflavone (Izalpinin)*	Flavonoids	Flavonols	480-14-8	3	97263.7	83379.8	103873	244707	255393	296242	13840.7	16673.6	19346.8	127080	132451	138770	-	-
mws2209	449.108	287.057	448.101	C21H20O11	[M+H]+	Kaempferol-3-O-glucoside (Astragalin)*	Flavonoids	Flavonols	480-10-4	3	4.48591e+06	4.57719e+06	5.28219e+06	2.63289e+06	3.20022e+06	3.00589e+06	3.2589e+06	4.10337e+06	4.66872e+06	3.95976e+06	3.83114e+06	4.255e+06	C12249	ko00944,ko01110
Zmhp005139	565.12	317.072	564.111	C25H24O15	[M+H]+	Tamarixetin-3-O-(6''-malonyl)glucoside	Flavonoids	Flavonols	-	3	791097	631579	630166	432412	469671	427326	157535	154931	178386	453538	494311	445100	-	-
GQ512001	771.199	303.05	772.206	C33H40O21	[M-H]-	Quercetin-3-O-glucosyl(1→3)rhamnosyl(1→6)Galactoside	Flavonoids	Flavonols	134953-93-8	3	24134.4	26945.4	12721.7	5021.95	1626.67	1107.21	14222	7663.16	8717.44	12172.8	11223.4	10626.6	-	-
Lmyp004052	611.139	147.044	610.132	C30H26O14	[M+H]+	Quercetin-3-O-(6''-O-p-Coumaroyl)galactoside	Flavonoids	Flavonols	-	3	33897.1	27392.1	54616.8	31185.8	28138	23852.1	66594	88907.1	60252.4	41484.7	36125	37688.7	-	-
Lmdp002969	481.097	319.057	480.09	C21H20O13	[M+H]+	Myricetin-3-O-galactoside*	Flavonoids	Flavonols	15648-86-9	3	34034.3	24985.5	14766	2.29228e+06	2.42605e+06	2.01406e+06	1.21249e+07	1.43807e+07	1.1341e+07	3.36589e+06	3.65182e+06	3.89693e+06	-	-
Lmmp003817	535.108	287.055	534.101	C24H22O14	[M+H]+	Kaempferol-3-O-(6''-malonyl)glucoside*	Flavonoids	Flavonols	-	1	2.23261e+07	2.28927e+07	2.19068e+07	1.04065e+07	1.09114e+07	1.17556e+07	1.28163e+07	8.8539e+06	1.00327e+07	1.44069e+07	1.54208e+07	1.67101e+07	-	-
pmp000589	551.103	303.051	550.096	C24H22O15	[M+H]+	Quercetin-7-O-(6''-malonyl)glucoside	Flavonoids	Flavonols	-	1	1.23431e+07	1.13908e+07	1.50461e+07	4.27592e+06	4.7511e+06	3.57422e+06	6.09853e+06	8.62734e+06	7.78913e+06	8.18121e+06	8.33817e+06	7.20184e+06	-	-
MWSHY0113	465.102	303.058	464.096	C21H20O12	[M+H]+	Quercetin-3-O-galactoside (Hyperin)*	Flavonoids	Flavonols	482-36-0	3	2.25557e+06	2.16453e+06	2.174e+06	2.38052e+06	1.05465e+06	904527	1.95203e+06	2.16337e+06	2.38751e+06	1.94484e+06	2.23315e+06	1.96861e+06	C10073	-
MWSHY0061	595.164	287.055	594.159	C27H30O15	[M+H]+	Kaempferol-3-O-neohesperidoside*	Flavonoids	Flavonols	32602-81-6	3	522514	586085	482086	510725	479814	458300	55908.2	183524	108281	337801	290957	340968	-	-
pmp000117	433.149	403.109	432.142	C22H24O9	[M+H]+	3,5,6,7,8,3',4'-Heptamethoxyflavone	Flavonoids	Flavonols	1178-24-1	2	15930	16810	21342.1	356092	368278	380751	9	9	9	110921	122083	133757	-	-
Lmfn003760	477.067	301.037	478.075	C21H18O13	[M-H]-	Quercetin-4'-O-glucuronide	Flavonoids	Flavonols	201463-36-7	2	1.68692e+07	1.68486e+07	1.87064e+07	2.43747e+07	2.93232e+07	2.60456e+07	1.84149e+07	1.88794e+07	1.92756e+07	2.718e+07	2.33874e+07	2.86203e+07	-	-
Lmdp004892	535.108	287.055	534.101	C24H22O14	[M+H]+	Kaempferol-3-O-(6''-malonyl)galactoside*	Flavonoids	Flavonols	-	1	2.435e+07	2.05359e+07	2.15421e+07	1.10225e+07	1.06237e+07	1.23811e+07	1.28007e+07	9.22738e+06	9.50798e+06	1.4201e+07	1.48344e+07	1.73115e+07	-	-
mws1329	463.088	301.036	464.096	C21H20O12	[M-H]-	Quercetin-7-O-glucoside*	Flavonoids	Flavonols	491-50-9	3	95342.8	75663.9	58233.9	609002	560044	497910	383280	481960	522137	517849	468445	579824	C12639	-
Hmcp004055	789.207	303.05	788.201	C33H40O22	[M+H]+	Quercetin-5,7,4'-tri-O-glucoside	Flavonoids	Flavonols	-	3	19644.8	25845.8	13530.7	4164.16	5371.67	14855.9	32255.6	42066	16322.8	19644.8	24367.4	21854.6	-	-
HJAP064	565.118	317.076	564.111	C25H24O15	[M+H]+	Isorhamnetin-3-O-(6''-malonyl)glucoside	Flavonoids	Flavonols	-	3	809003	592951	826844	477515	368680	487888	171448	151835	165882	437893	481889	386278	-	-
MWSslk254	595.166	287.06	594.159	C27H30O15	[M+H]+	Kaempferol-3-O-rutinoside(Nicotiflorin)*	Flavonoids	Flavonols	17650-84-9	3	508012	557334	628579	507153	605262	489443	139294	63172.4	184196	484425	479351	395276	C21833	ko00944,ko01110
Hmlp002821	495.077	319.045	494.07	C21H18O14	[M+H]+	Myricetin-3-O-glucuronide	Flavonoids	Flavonols	77363-65-6	3	1.86322e+06	1.33275e+06	1.6429e+06	1.1891e+06	1.23748e+06	1.07674e+06	2.22756e+06	2.13557e+06	2.11532e+06	1.54673e+06	1.71777e+06	1.95965e+06	-	-
HJAP148	581.148	287.059	580.143	C26H28O15	[M+H]+	Kaempferol-3-O-sambubioside	Flavonoids	Flavonols	27661-51-4	3	58244.5	88811.8	75260.7	68662.1	56158.9	98596.5	46887	61320.4	43519.1	63470.6	50506.5	61573.3	-	-
Lmjp002596	597.145	303.049	596.138	C26H28O16	[M+H]+	Quercetin-3-O-sambubioside*	Flavonoids	Flavonols	83048-35-5	3	105737	89902.2	127187	51088.8	59447.5	80716.4	201982	139867	116532	110753	134540	140185	C12637	ko00944
Lmsp004670	595.166	287.057	594.159	C27H30O15	[M+H]+	Kaempferol-3-O-glucoside-7-O-rhamnoside*	Flavonoids	Flavonols	2392-95-2	3	548030	462956	541560	463137	483266	478508	106820	42361.1	144585	318575	385934	404897	-	-
Xmyp005654	449.106	287.056	448.101	C21H20O11	[M+H]+	Kaempferol-4'-O-glucoside*	Flavonoids	Flavonols	-	2	4.93823e+06	5281517	4.28544e+06	2.68538e+06	3.16832e+06	3.24392e+06	3.47922e+06	3.20258e+06	4.79786e+06	4.32671e+06	3.37838e+06	3.89173e+06	-	-
mws0917	329.067	314.043	330.074	C17H14O7	[M-H]-	3,7-Di-O-methylquercetin	Flavonoids	Flavonols	2068-02-2	3	105897	100684	95405.3	22531	22841.6	23846.2	9	9	9	71802.8	56500.4	69221	C01265	ko00944,ko01110
Hmcp001578	641.172	479.11	640.164	C28H32O17	[M+H]+	Isorhamnetin-3,7-O-diglucoside	Flavonoids	Flavonols	6758-51-6	3	543877	427084	433928	106354	83829.5	90046	158167	144179	164643	240863	306961	296162	-	-
Zmcp002666	627.144	303.05	626.148	C27H30O17	[M+H]+	Quercetin-3,7-Di-O-glucoside	Flavonoids	Flavonols	-	3	9	9	9	2.04311e+06	1.55545e+06	1.4531e+06	9	9	9	518677	474636	607006	-	-
Lmjp004941	301.071	286.047	300.063	C16H12O6	[M+H]+	3,5,4'-Trihydroxy-7-methoxyflavone (Rhamnocitrin)*	Flavonoids	Flavonols	569-92-6	3	1.86348e+06	1.80482e+06	1.97392e+06	691653	839758	772492	3.05797e+06	3.0686e+06	3.59907e+06	2.08076e+06	2.04422e+06	2.55077e+06	C17059	-
Lmmp002995	713.15	303.06	712.149	C30H32O20	[M+H]+	Quercetin-7-O-(2''-malonyl)glucosyl-5-O-glucoside	Flavonoids	Flavonols	-	3	215514	237753	194263	618196	762473	798231	407050	422291	349895	368152	463716	465757	-	-
Lmzn001894	461.074	285.041	462.08	C21H18O12	[M-H]-	Kaempferol-3-O-glucuronide	Flavonoids	Flavonols	22688-78-4	1	1.79021e+06	1.63765e+06	1.39381e+06	1.66135e+06	1.72763e+06	1.81604e+06	1.94324e+06	2.17857e+06	2.23548e+06	2.8313e+06	3.61245e+06	3.00988e+06	-	-
MWSHY0046	465.103	303.051	464.096	C21H20O12	[M+H]+	Quercetin-3-O-glucoside (Isoquercitrin)*	Flavonoids	Flavonols	482-35-9	3	3.20119e+06	2.70992e+06	2.65471e+06	3.27562e+06	3.40974e+06	2.81193e+06	2441946	3.12753e+06	2.36621e+06	3.18823e+06	2.5602e+06	3.30643e+06	C05623	ko00944,ko01100,ko01110
Lmmp003783	479.09	303.05	478.075	C21H18O13	[M+H]+	Quercetin-3-O-glucuronide	Flavonoids	Flavonols	22688-79-5	2	2.22415e+07	2.2864e+07	2.50517e+07	9	9	9	1.96126e+07	1.63175e+07	1.65064e+07	1.25346e+07	1.53132e+07	1.64005e+07	-	-
Lmmp003306	567.13	303.05	566.127	C25H26O15	[M+H]+	Quercetin-3-O-xylosyl(1→2)arabinoside	Flavonoids	Flavonols	-	3	303780	400030	413827	188806	202392	191678	71554.8	76199.1	58353.9	217869	191678	165189	-	-
Lmfp003403	481.098	319.048	480.09	C21H20O13	[M+H]+	Quercetagetin-7-O-glucoside(Quercetagitrin)	Flavonoids	Flavonols	548-75-4	3	30663	44154.8	21590.8	2.57828e+06	2.82143e+06	2.43369e+06	1.47113e+07	1.40343e+07	1.3906e+07	3.62495e+06	4.48809e+06	4.86565e+06	-	-
mws2186	435.092	303.05	434.085	C20H18O11	[M+H]+	Quercetin-3-O-arabinoside (Avicularin)	Flavonoids	Flavonols	572-30-5	3	105870	102143	115280	54114.6	51773.1	44723.6	73465	52298.8	56467.1	62361.6	57017	75780.7	-	-
Lmqp002170	773.215	449.109	772.206	C33H40O21	[M+H]+	Kaempferol-3-O-sophorotrioside	Flavonoids	Flavonols	80714-53-0	3	36531.1	39633.2	48823.3	26860.5	20334.2	24970	46949.2	32129.2	49997.5	37793.9	43291.2	31707.5	C12635	ko00944,ko01110
mws0089	447.093	285.041	448.101	C21H20O11	[M-H]-	Kaempferol-7-O-glucoside*	Flavonoids	Flavonols	16290-07-6	3	74878.8	56362.5	85002.6	48428.4	25815.8	59806.7	55314	61697.6	30579.8	54597.5	66075.2	75668	-	-
Lmpp003465	481.098	319.045	480.09	C21H20O13	[M+H]+	Myricetin-3-O-glucoside*	Flavonoids	Flavonols	19833-12-6	3	13347.9	21310.1	29527.5	2.85749e+06	2.54334e+06	2.34401e+06	1.50431e+07	1.08385e+07	1.2033e+07	4.25961e+06	4.16492e+06	5.57403e+06	-	-
Zmhp006502	549.123	301.075	548.117	C25H24O14	[M+H]+	Kaempferide-3-O-(6''-malonyl)glucoside	Flavonoids	Flavonols	-	2	7.47326e+06	3.54896e+06	5.6341e+06	583115	487235	641818	119376	123822	133013	1.49411e+06	1.81286e+06	1.28954e+06	-	-
mws0913	447.093	285.041	448.101	C21H20O11	[M-H]-	Kaempferol-3-O-galactoside (Trifolin)*	Flavonoids	Flavonols	23627-87-4	3	72794.7	65898.8	74532.8	60888.5	48386.6	43937.6	37268.3	62136.4	44576.4	59244.8	67736.6	83268.2	C12626	ko00944,ko01110
Lmdp003509	435.092	303.061	434.085	C20H18O11	[M+H]+	Quercetin-3-O-xyloside (Reynoutrin)*	Flavonoids	Flavonols	549-32-6	3	136452	147929	89402.1	55290.8	91774.1	77322.3	79156.7	84697.1	76463.3	120010	80009.1	100261	-	-
Smgp004575	465.1	303.05	464.096	C21H20O12	[M+H]+	Quercetin-5-O-β-D-glucoside*	Flavonoids	Flavonols	-	3	2.3697e+06	2.65718e+06	2.59674e+06	2.37114e+06	1.15209e+06	2.34549e+06	2.18103e+06	2.2451e+06	2.47107e+06	3.1896e+06	2.50677e+06	2.159e+06	-	-
Lmtp004044	597.145	303.043	596.138	C26H28O16	[M+H]+	Quercetin-3-O-apiosyl(1→2)galactoside*	Flavonoids	Flavonols	-	3	95044.8	89311.7	95578	46719.4	68771.5	30161.8	164622	114226	90896.5	108422	71102.5	85159.2	-	-
mws1290	593.13	285.041	594.137	C30H26O13	[M-H]-	Kaempferol-3-O-(6''-p-Coumaroyl)glucoside (Tiliroside)	Flavonoids	Flavonols	20316-62-5	2	105843	209651	189889	95599.2	41610.7	50304.7	402412	420213	557556	168398	219749	282166	C17140	-
Lmtp004126	567.098	319.045	566.091	C24H22O16	[M+H]+	Myricetin-3-O-(6''-malony)glucoside	Flavonoids	Flavonols	-	3	338877	474440	382367	1.0263e+06	1.11193e+06	1.31908e+06	3.06426e+06	6.37735e+06	4.21204e+06	1.29625e+06	2.05307e+06	1.30119e+06	-	-
Lmmn003398	489.107	285.04	490.111	C23H22O12	[M-H]-	Kaempferol-3-O-(6''-O-acetyl)glucoside	Flavonoids	Flavonols	-	1	2.3304e+06	1.84045e+06	2.03624e+06	779952	1.04984e+06	871435	844868	680835	825555	1.47281e+06	1.0319e+06	1.84787e+06	-	-
Lmyp004407	595.145	287.055	594.137	C30H26O13	[M+H]+	Kaempferol-3-O-(2''-p-Coumaroyl)galactoside	Flavonoids	Flavonols	-	3	283703	262482	250452	49109.8	44010	54768.1	9	9	9	91578.7	155603	166348	-	-
mws4183	433.078	300.033	434.085	C20H18O11	[M-H]-	Quercetin-3-O-arabinoside*	Flavonoids	Flavonols	22255-13-6	3	4856.38	14450.8	7767.88	3875.74	7767.88	8738.38	9754.46	1974.41	6793.88	9708.88	6746.78	12620.4	-	-
Lmdp004267	611.139	147.044	610.132	C30H26O14	[M+H]+	Quercetin-3-O-(6''-O-p-Coumaroyl)glucoside	Flavonoids	Flavonols	-	3	36656.6	39059	29837.4	18384.3	32717.5	17842.9	20597.7	49414.1	28898.7	43888.1	24707.4	28915.5	-	-
Hmln002199	505.101	300.033	506.106	C23H22O13	[M-H]-	Quercetin-3-O-(6''-O-acetyl)galactoside	Flavonoids	Flavonols	-	3	1.92702e+06	1.6838e+06	1.0583e+06	439037	384243	265911	1.15055e+06	429615	962696	963506	1.40196e+06	1.8398e+06	-	-
mws1002	345.062	330.038	346.069	C17H14O8	[M-H]-	Syringetin	Flavonoids	Flavonols	4423-37-4	3	8576.6	10665.3	10270.8	18277.1	19182.8	19768.7	38434.5	48070.7	49156.4	18196.6	16400.8	29121.6	C11620	ko00944,ko01110
Lmfn004235	359.077	161.024	360.084	C18H16O8	[M-H]-	Myricetin-3,7,3'-trimethyl ether	Flavonoids	Flavonols	-	3	10508.8	8598.82	11435.7	3825.82	3837.75	974.814	9	3910.9	6700.82	8625.5	4853.55	4893.91	-	-
Zmjp005293	593.187	285.077	592.179	C28H32O14	[M+H]+	Robinson-7-O-Neohesperidin	Flavonoids	Flavonols	-	3	25091.7	34149.6	23881.7	44680.5	44264.5	53056.1	9	9	9	19450.7	28215.6	42315.8	-	-
pmb0709	713.156	465.1	712.149	C30H32O20	[M+H]+	Quercetin-7-O-(6''-malonyl)glucosyl-5-O-glucoside	Flavonoids	Flavonols	-	3	27107.3	17184.6	22759.7	47058.1	47792.5	21305.6	45276	44456.7	52194.7	64964.6	25745.7	39307.6	-	-
Li512111	519.114	315.051	520.122	C24H24O13	[M-H]-	Isorhamnetin-3-O-(6''-acetylglucoside)	Flavonoids	Flavonols	-	3	28339.9	23515.8	33527.7	10500.7	16936.7	17573.5	3171.17	6485.33	5741.89	10487.7	18131.2	7080.97	-	-
Lmmn002274	521.203	359.149	522.21	C26H34O11	[M-H]-	Isolariciresinol-9'-O-glucoside*	Lignans and Coumarins	Lignans	63358-12-3	3	199289	245811	197835	719305	584941	582373	356802	371262	385347	457092	482708	482607	-	-
Lmtn003096	523.218	361.14	524.226	C26H36O11	[M-H]-	Secoisolariciresinol 4-O-glucoside	Lignans and Coumarins	Lignans	-	3	9	9	9	390434	363646	314493	113959	9	82945.6	225094	239230	222474	-	-
Hmln002355	549.199	387.146	550.205	C27H34O12	[M-H]-	5'-Methoxymatairesinoside	Lignans and Coumarins	Lignans	1691201-82-7	3	108066	83166.7	107168	111041	105826	99963.4	44713.5	59481	52263.5	71389.1	64686.7	68695.4	-	-
Zmdn003480	537.198	375.152	538.205	C26H34O12	[M-H]-	Cycloolivil-6-O-glucoside	Lignans and Coumarins	Lignans	-	3	9	13851.5	7554.25	29727.9	41720.8	33532.1	24883.8	32746.8	21455.5	24690.8	21468.8	20259.8	-	-
Cmsp003083	521.201	131.049	520.194	C26H32O11	[M+H]+	Dehydrodiconiferyl alcohol-4-O-glucoside	Lignans and Coumarins	Lignans	107870-88-2	1	452763	388930	356026	252576	404970	270845	344486	347208	328282	288262	368572	346443	-	-
Jmzn006005	177.055	117.04	178.063	C10H10O3	[M-H]-	3,4-Methylenedioxy cinnamyl alcohol	Lignans and Coumarins	Lignans	58095-76-4	1	157141	185814	186388	244243	239249	229892	271898	276856	303818	734264	581666	727671	-	-
Rfmb056	591.208	387.144	592.216	C29H36O13	[M-H]-	Medioresinol-4'-O-(6'''-acetyl)glucoside	Lignans and Coumarins	Lignans	-	3	44950.3	51575.3	59821.8	44988.8	66118.2	58016.8	46849.5	48879.5	38786.1	45957.2	46763.3	58336.7	-	-
Lhbp111733	521.202	131.046	520.194	C26H32O11	[M+H]+	Matairesinol-4'-O-glucoside (Matairesinoside)	Lignans and Coumarins	Lignans	23202-85-9	3	531198	444306	358030	293397	369454	286939	326643	240944	376343	292518	355213	391494	-	-
Rfmb26201	621.219	417.156	622.226	C30H38O14	[M-H]-	Syringaresinol-4'-O-(6''-acetyl)glucoside	Lignans and Coumarins	Lignans	-	3	127650	178245	145848	151265	204456	179697	114816	101640	116504	128490	107108	147304	-	-
Rfmb25702	561.198	357.134	562.205	C28H34O12	[M-H]-	Pinoresinol-4-O-(6''-acetyl)glucoside	Lignans and Coumarins	Lignans	-	2	70050.9	89334.4	61526.2	116761	184605	119879	90020.9	96682.7	104576	89822.5	67840.4	96829.6	-	-
Zmdn003762	533.187	311.114	534.195	C23H34O14	[M-H]-	Isosyringinoside	Lignans and Coumarins	Lignans	152686-85-6	3	15882	22999.6	18322.6	15339.6	24824	12217.6	6903.1	15980.1	18262.1	23188.3	22826.1	16179.7	-	-
Lmyn003971	521.203	359.149	522.21	C26H34O11	[M-H]-	Dihydrodehydrodiconiferyl alcohol-4-O-glucoside*	Lignans and Coumarins	Lignans	-	3	37594	42935.7	48117.8	79389.1	75609.1	85702.8	42266.7	47823.5	47618.5	54455.5	69432.3	46115.9	-	-
pmn001370	681.24	519.188	682.247	C32H42O16	[M-H]-	Pinoresinol-4,4'-O-di-O-glucoside	Lignans and Coumarins	Lignans	63902-38-5	3	16400	18995.1	26463.2	17225.7	9142.61	11183.2	16755.1	12238.7	10638.8	16186.8	24461.4	17559.5	-	-
Zmhn001446	579.208	417.156	580.216	C28H36O13	[M-H]-	Syringaresinol-4'-O-glucoside	Lignans and Coumarins	Lignans	7374-79-0	3	22877.7	24783.7	43519.7	6625.78	18222.3	15290.3	3834.56	4733.78	4733.78	15349	10553	10409.8	C10890	-
Zmcn003729	535.182	373.125	536.189	C26H32O12	[M-H]-	1-Hydroxypinoresinol-4'-O-Glucoside	Lignans and Coumarins	Lignans	-	3	16215.8	20477.1	20477.9	12911.9	11886.2	11110.4	8547.63	4270.12	3399.98	6128.5	11959.8	8543.42	-	-
Zmgp003492	373.117	105.033	372.121	C20H20O7	[M+H]+	8-Hydroxy-α-conidendrin	Lignans and Coumarins	Lignans	-	3	50595.2	38161.9	37396.7	41899.7	34829.2	58500.2	23448.1	18196.2	28461.2	19479.7	34291.7	41397.7	-	-
mws0097	357.134	151.038	358.142	C20H22O6	[M-H]-	Pinoresinol*	Lignans and Coumarins	Lignans	487-36-5	3	9	9	9	1683	4887.98	3123.2	4467.44	6132.87	5311.68	4675.62	3614.1	7465.3	C05366	ko00999,ko01100,ko01110
Lmdn004267	357.134	151.044	358.142	C20H22O6	[M-H]-	Epipinoresinol*	Lignans and Coumarins	Lignans	24404-50-0	3	9	9	9	1683	4887.98	3123.2	4467.44	6132.87	5311.68	4675.62	3614.1	7465.3	-	-
pme1292	167.035	123.045	168.042	C8H8O4	[M-H]-	Homogentisic acid	Phenolic acids	Phenolic acids	451-13-8	3	76711.4	183855	172605	150217	141374	138655	193262	192076	136709	186343	184220	185144	C00544	ko00130,ko00350,ko01100,ko01240
pmp001285	149.023	65.0406	148.016	C8H4O3	[M+H]+	Phthalic anhydride	Phenolic acids	Phenolic acids	85-44-9	2	787148	801373	911895	785727	638284	685390	682494	699539	688000	704743	699114	696419	-	-
pmb3142	299.077	137.024	300.084	C13H16O8	[M-H]-	Salicylic acid-2-O-glucoside	Phenolic acids	Phenolic acids	10366-91-3	3	3.55483e+06	3.41107e+06	3.55846e+06	4.8798e+06	4.39401e+06	4.48646e+06	6.19368e+06	5.96422e+06	5.96965e+06	4.55843e+06	4.47865e+06	4.60354e+06	-	-
mws0639	153.019	109.029	154.027	C7H6O4	[M-H]-	2,3-Dihydroxybenzoic Acid*	Phenolic acids	Phenolic acids	303-38-8	3	614408	680495	659779	213661	208404	221722	74009.5	112194	109350	768501	774484	753755	C00196	ko01110
pme0281	165.019	121.029	166.027	C8H6O4	[M-H]-	Terephthalic acid	Phenolic acids	Phenolic acids	100-21-0	1	1.19196e+06	1.16006e+06	1.34613e+06	1.0414e+06	863103	973158	1.0569e+06	903535	1.00345e+06	1.25127e+06	1.21966e+06	1.2185e+06	C06337	ko01100
Hmqn000843	301.093	123.008	302.1	C13H18O8	[M-H]-	Tachioside	Phenolic acids	Phenolic acids	109194-60-7	3	38290.9	37389.5	38765.5	26444.9	22554.2	28091.5	31972.9	30863.7	32098.3	36454.6	35295	36496.3	-	-
Lmyn000160	237.062	87.0085	238.069	C8H14O8	[M-H]-	Mucic acid Dimethyl Ester	Phenolic acids	Phenolic acids	-	1	675276	784609	689394	618048	652235	609181	596721	527541	580123	716115	734957	701318	-	-
Hmln000659	331.069	169.01	332.074	C13H16O10	[M-H]-	3-O-Galloyl-D-glucose*	Phenolic acids	Phenolic acids	-	1	1.03496e+06	1.24291e+06	1.32187e+06	1.58438e+06	1.49353e+06	1.64239e+06	1.2899e+06	1.05589e+06	1.04898e+06	1.44409e+06	1.37677e+06	1.41063e+06	-	-
pmn001419	325.093	163.04	326.1	C15H18O8	[M-H]-	1-O-p-Coumaroyl-β-D-glucose*	Phenolic acids	Phenolic acids	7139-64-2	1	4.75322e+06	5.19711e+06	4.34321e+06	5.97009e+06	7.77336e+06	7.82121e+06	8.85695e+06	8.38419e+06	7.96197e+06	6.93304e+06	6.74024e+06	6.60533e+06	C16827	-
Zmhn001358	299.077	137.025	300.084	C13H16O8	[M-H]-	4-O-Glucosyl-4-hydroxybenzoic acid	Phenolic acids	Phenolic acids	-	2	731114	621004	646180	647403	861561	911265	1.62211e+06	1.96411e+06	1.68634e+06	915194	937465	885696	-	-
Hmgn001653	137.024	93.0354	138.032	C7H6O3	[M-H]-	Protocatechualdehyde	Phenolic acids	Phenolic acids	139-85-5	3	226648	277399	230959	692650	508728	625251	245412	208933	372304	386369	374214	396400	C16700	ko00950
Wmcn000039	461.166	135.044	462.174	C20H30O12	[M-H]-	decaffeoylverbascoside	Phenolic acids	Phenolic acids	-	3	43146.2	45185.6	35450.1	62302.6	85663.9	91092.4	177088	174684	219829	81000.6	79842.1	76593.7	-	-
Zmhn002301	325.093	163.039	326.1	C15H18O8	[M-H]-	p-Coumaric acid-4-O-glucoside*	Phenolic acids	Phenolic acids	117405-48-8	1	2.79417e+06	2.83026e+06	3.03665e+06	3.91366e+06	3.72014e+06	3.67599e+06	5.69289e+06	5.73863e+06	4.9727e+06	4.10966e+06	4.30539e+06	4.06995e+06	C06739	-
mws0183	153.019	109.029	154.027	C7H6O4	[M-H]-	3,4-Dihydroxybenzoic acid (Protocatechuic acid)*	Phenolic acids	Phenolic acids	99-50-3	3	541339	584179	606804	168213	167944	184727	107119	110045	98773.9	674570	705319	662910	C00230	ko01100,ko01110
MWSmce341	279.159	149.033	278.152	C16H22O4	[M+H]+	Butyl isobutyl phthalate*	Phenolic acids	Phenolic acids	17851-53-5	1	1.89414e+07	1.7861e+07	2.0362e+07	17582463	1.50676e+07	1.83968e+07	1.47599e+07	1.53712e+07	1.84513e+07	1.65476e+07	1.57322e+07	1.55089e+07	-	-
Zmhn001793	341.089	179.034	342.095	C15H18O9	[M-H]-	6-O-Caffeoyl-D-glucose*	Phenolic acids	Phenolic acids	-	3	1.20569e+06	1.16979e+06	1.13257e+06	1.20165e+06	1.07711e+06	1.32794e+06	1.38543e+06	1.31764e+06	1.30005e+06	1.30906e+06	1.35847e+06	1.40631e+06	-	-
Zmhn000892	301.094	139.046	302.1	C13H18O8	[M-H]-	4-O-Glucosyl-3,4-dihydroxybenzyl alcohol	Phenolic acids	Phenolic acids	-	3	56575.9	55892.7	88886.3	62399.7	61758.8	69044.6	62252.2	94869.7	101717	98659.5	97156.7	91636	-	-
mws1505	283.098	135.044	284.105	C17H16O4	[M-H]-	Phenethyl caffeate	Phenolic acids	Phenolic acids	104594-70-9	3	34378.1	23850.6	22550.1	18795.9	21929.6	16373	20795.2	17731.1	22559.2	26301.9	24549.2	24677.9	C10484	-
Lmfn000604	331.067	169.014	332.074	C13H16O10	[M-H]-	6-O-Galloyl-β-D-glucose*	Phenolic acids	Phenolic acids	13186-19-1	1	282286	1.23725e+06	1.34952e+06	1.71214e+06	1.53541e+06	1.73149e+06	1.24253e+06	1.06209e+06	1.08187e+06	1.51921e+06	1.4015e+06	1.4613e+06	-	-
Lmmn003663	329.088	167.036	330.095	C14H18O9	[M-H]-	5-Glucosyloxy-2-Hydroxybenzoic acid methyl ester	Phenolic acids	Phenolic acids	-	1	275574	226734	241000	546023	634274	619708	1.11643e+06	992678	1.26115e+06	730467	712482	771016	-	-
Lmlp012720	279.158	149.023	278.152	C16H22O4	[M+H]+	Dibutyl phthalate*	Phenolic acids	Phenolic acids	84-74-2	1	1.94305e+07	1.93402e+07	2.10432e+07	1.76716e+07	1.67203e+07	1.71342e+07	1.66093e+07	1.67887e+07	1.67859e+07	1.81216e+07	1.72506e+07	1.67072e+07	C14214	-
pmn001420	341.088	179.036	342.095	C15H18O9	[M-H]-	1-O-Caffeoyl-β-D-glucose*	Phenolic acids	Phenolic acids	14364-08-0	3	881214	1.0293e+06	813041	1.3307e+06	804545	786788	905439	926764	917784	1.43668e+06	1.39433e+06	1.32112e+06	C10433	-
Zmxn110201	331.102	108.021	332.111	C14H20O9	[M-H]-	2,6-Dimethoxy-4-hydroxyphenol-1-O-ß-D-glucoside	Phenolic acids	Phenolic acids	-	3	21400.6	28267.2	29840.5	17650.1	19106.6	19877.4	20965.9	19295	17544.6	22960	23347.8	21492.7	-	-
MWSmce083	207.072	133.033	208.074	C11H12O4	[M-H]-	Ferulic acid methyl ester	Phenolic acids	Phenolic acids	2309-07-1	3	40647.4	35910.2	36738.5	85882.7	95226.5	87211.3	49540.1	50660.9	49677.6	174859	165201	180067	-	-
Zmhn001883	329.088	209.042	330.095	C14H18O9	[M-H]-	Vanillic acid-4-O-glucoside	Phenolic acids	Phenolic acids	32142-31-7	2	101809	113403	111293	174901	175636	177779	217658	200405	262867	211482	197787	195146	-	-
Zmhn002422	355.103	193.052	356.111	C16H20O9	[M-H]-	1-O-Feruloyl-β-D-glucose	Phenolic acids	Phenolic acids	7196-71-6	3	57553.7	90921.9	83605.1	115959	142060	123073	143132	154555	145304	129375	121474	133227	C17759	-
Zmhn001926	299.077	137.025	300.084	C13H16O8	[M-H]-	1-O-Salicyloyl-β-D-glucose	Phenolic acids	Phenolic acids	60517-74-0	3	1.6603e+06	1.82889e+06	1.83065e+06	841088	797367	801172	1.26593e+06	1.32483e+06	1.2559e+06	1.39753e+06	1.51869e+06	1.51589e+06	-	-
pmn001690	327.145	165.093	328.152	C16H24O7	[M-H]-	3-Hydroxy-4-isopropylbenzylalcohol-3-O-glucoside	Phenolic acids	Phenolic acids	-	3	49400.5	64703.3	54854	42297	38457.3	69486.9	230055	230016	207221	116483	125951	115008	-	-
mws0906	341.124	179.071	342.132	C16H22O8	[M-H]-	Coniferin	Phenolic acids	Phenolic acids	531-29-3	3	954412	1.0257e+06	862222	2.4611e+06	2.45329e+06	2.57603e+06	2.03541e+06	1878891	1.90975e+06	1.82567e+06	1.70091e+06	1.6507e+06	C00761	ko00940,ko01110
Zmhn002334	355.104	193.049	356.111	C16H20O9	[M-H]-	6-O-Feruloyl-β-D-glucose	Phenolic acids	Phenolic acids	137887-25-3	3	150612	168240	230110	459047	521525	498015	2.8425e+06	2.7915e+06	2.67801e+06	1.64331e+06	1.78399e+06	1.61938e+06	-	-
Lmxp011770	279.159	149.023	278.152	C16H22O4	[M+H]+	Diisobutyl phthalate*	Phenolic acids	Phenolic acids	84-69-5	1	2.07747e+07	1.86359e+07	2.02691e+07	1.85932e+07	1.89097e+07	1.89748e+07	1.96423e+07	1.56672e+07	1.90066e+07	1.7566e+07	1.61721e+07	1.5849e+07	C15205	-
mws0180	153.019	109.029	154.027	C7H6O4	[M-H]-	2,5-Dihydroxybenzoic acid; Gentisic Acid*	Phenolic acids	Phenolic acids	490-79-9	3	248718	268724	256071	94796	87999.4	87782.4	48548.3	49412.9	49932.4	312793	349172	327343	C00628	ko00350,ko01100
pmn001367	315.072	153.017	316.079	C13H16O9	[M-H]-	Protocatechuic acid-4-O-glucoside*	Phenolic acids	Phenolic acids	-	1	9	9	9	365780	369154	351277	235533	240102	233678	362707	345563	324183	-	-
pmb2871	315.072	153.019	316.079	C13H16O9	[M-H]-	1-O-Gentisoyl-β-D-glucoside*	Phenolic acids	Phenolic acids	23445-11-6	1	9	9	9	365780	369154	351277	235533	240102	233678	362707	345563	324183	-	-
pmn001681	165.092	149.061	166.099	C10H14O2	[M-H]-	1-(4-Methoxyphenyl)-1-propanol	Phenolic acids	Phenolic acids	5349-60-0	3	150633	158091	211644	193424	191858	250682	157852	156394	126308	200809	179200	187917	-	-
Lmsn001014	331.067	169.014	332.074	C13H16O10	[M-H]-	1-O-Galloyl-β-D-glucose*	Phenolic acids	Phenolic acids	58511-73-2	1	947417	1.15124e+06	1.27297e+06	1.58657e+06	1.4597e+06	1.60101e+06	9	1.01459e+06	1.00756e+06	1.41669e+06	1.26691e+06	1.30225e+06	C01158	ko00999
Lmmn001643	163.04	119.046	164.047	C9H8O3	[M-H]-	2-Hydroxycinnamic acid*	Phenolic acids	Phenolic acids	583-17-5	1	2.2252e+06	2.06289e+06	2.55075e+06	2.5815e+06	2.16882e+06	2.32315e+06	2.10331e+06	2.12018e+06	2.78369e+06	2.90717e+06	2.73289e+06	3.09349e+06	C01772	ko00360,ko00999,ko01100,ko01110
HJN003	385.113	223.062	386.121	C17H22O10	[M-H]-	1-O-Sinapoyl-β-D-glucose	Phenolic acids	Phenolic acids	-	3	90535.1	73837.6	67575.4	73409.4	116089	113928	118197	111475	92119.1	121329	114457	107151	C01175	ko00940,ko01110
pmn001710	521.13	359.08	522.137	C24H26O13	[M-H]-	Rosmarinic acid-3'-O-glucoside	Phenolic acids	Phenolic acids	910028-78-3	3	240106	168545	169233	617916	658818	522786	360027	400886	332333	451395	416266	397772	-	-
Smcn000644	331.103	108.02	332.111	C14H20O9	[M-H]-	Leonuriside A	Phenolic acids	Phenolic acids	121748-12-7	3	26548.5	27962.2	34865.4	19277	20021	19419.5	22234.5	18334	18622.4	23282.7	25022.9	21778.6	-	-
MWS20159	271.118	91.0537	270.11	C13H18O6	[M+H]+	Phenyl-β-D-glucoside	Phenolic acids	Phenolic acids	-	3	52465.1	48160	36872.3	36339.1	36302.6	38348.1	43483.1	35207.3	53407.6	40604.2	35882	41313.5	-	-
pmb0751	321.097	147.044	320.09	C16H16O7	[M+H]+	5-O-(p-Coumaroyl)shikimate	Phenolic acids	Phenolic acids	-	3	127031	107761	159727	542199	496607	429629	942169	728285	791805	410493	479571	430063	C02947	ko00940,ko00941,ko00945,ko01100,ko01110
mws0024	169.014	125.024	170.022	C7H6O5	[M-H]-	Gallic acid	Phenolic acids	Phenolic acids	149-91-7	3	9	9	9	598651	579850	586700	9	9	9	403897	343197	375792	C01424	ko00999
Hmtn001120	315.109	153.056	316.116	C14H20O8	[M-H]-	5-(2-Hydroxyethyl)-2-O-glucosylphenol	Phenolic acids	Phenolic acids	-	2	2.82409e+06	3.07252e+06	3.02664e+06	354953	405057	370089	658829	715068	753356	1.28041e+06	1.49344e+06	1.31954e+06	-	-
Lmmn002179	313.093	107.05	314.1	C14H18O8	[M-H]-	Methyl salicylate-2-O-glucoside	Phenolic acids	Phenolic acids	10019-60-0	3	19083.3	24496.3	22555.9	11297.2	11715.8	11920.5	30636.1	23005.5	13399.1	21139.2	23914.4	20480.3	-	-
Jmbp006554	389.124	359.07	388.116	C20H20O8	[M+H]+	Ethyl Rosmarinate	Phenolic acids	Phenolic acids	-	1	426836	422871	407226	492295	569136	546721	559989	595864	648371	441449	519086	501941	-	-
MA10002917	183.005	109.017	184.012	C6H4N2O5	[M-H]-	2,4-Dinitrophenol	Phenolic acids	Phenolic acids	51-28-5	2	169882	185903	189466	58567.3	49662.9	54347.6	59868.8	63834.7	72430.2	136074	115489	131880	C02496	-
Lmmn001294	331.103	153.02	332.111	C14H20O9	[M-H]-	Koaburaside*	Phenolic acids	Phenolic acids	41653-73-0	3	148642	141116	134755	49269.3	50578	47539.3	108415	116716	108665	98160.1	115824	103754	-	-
mws0885	153.019	109.029	154.027	C7H6O4	[M-H]-	2,4-Dihydroxybenzoic acid	Phenolic acids	Phenolic acids	89-86-1	3	498578	555074	488365	167576	150682	147095	89196.7	64992	108371	712184	596500	633580	-	-
Lmmp010562	391.284	149.023	390.277	C24H38O4	[M+H]+	Diisooctyl Phthalate*	Phenolic acids	Phenolic acids	27554-26-3	1	2.6014e+06	4.17318e+06	4.33031e+06	2.93847e+06	2.03254e+06	2.14961e+06	1.92141e+06	2.22348e+06	2.07683e+06	1.00315e+06	1.19469e+06	1.18248e+06	C14577	-
pme1439	165.055	119.049	164.047	C9H8O3	[M+H]+	p-Coumaric acid	Phenolic acids	Phenolic acids	501-98-4	1	373873	330466	346725	366642	274677	317093	455852	366637	427314	335177	396969	398634	C00811	ko00130,ko00350,ko00940,ko00950,ko01100,ko01110
pme3443	207.066	192.041	208.074	C11H12O4	[M-H]-	Sinapinaldehyde	Phenolic acids	Phenolic acids	4206-58-0	3	5696.06	11366.8	16979	26696	23675.5	19994.2	41870.3	37578.8	34622.3	24689.5	29898.2	26729.5	C05610	ko00940,ko01100,ko01110
Lmwp011196	391.284	149.023	390.277	C24H38O4	[M+H]+	Bis(2-ethylhexyl)phthalate*	Phenolic acids	Phenolic acids	117-81-7	1	2.61347e+06	4.12779e+06	4.26186e+06	2.96397e+06	2.05947e+06	2.1301e+06	1.86087e+06	2.29678e+06	2.03554e+06	1.01322e+06	1.22528e+06	1.1915e+06	C03690	-
MWS5206	181.051	135.045	182.058	C9H10O4	[M-H]-	4-Hydroxyphenyllactic Acid*	Phenolic acids	Phenolic acids	306-23-0	3	20025.2	21087.1	24842.6	26780.9	16778.7	8495.49	41541	17391.7	41221.8	25410.4	27328.1	30924.9	C03672	-
Lmbn002648	163.04	119.05	164.047	C9H8O3	[M-H]-	α-Hydroxycinnamic Acid*	Phenolic acids	Phenolic acids	5801-57-0	1	1.77946e+06	2.00375e+06	2.49066e+06	2.0725e+06	1.80438e+06	2.2388e+06	1.92385e+06	1.88169e+06	1.58562e+06	2.22469e+06	2.06182e+06	2.52745e+06	C02763	ko00360,ko01100
mws1078	138.055	92.0495	137.048	C7H7NO2	[M+H]+	Anthranilic Acid	Phenolic acids	Phenolic acids	118-92-3	3	788129	724477	738356	114077	220417	177425	277942	200889	249484	338851	275019	315017	C00108	ko00380,ko00400,ko00996,ko01100,ko01110,ko01230
mws0444	152.035	108.046	153.043	C7H7NO3	[M-H]-	3-Aminosalicylic acid	Phenolic acids	Phenolic acids	570-23-0	3	15146.2	16074.3	16982.1	8835.09	9985.58	10603.1	4821.81	4957.65	7621.19	20609.3	16755.2	18301.5	-	-
pmb2654	460.146	117.9	461.153	C19H27NO12	[M-H]-	Anthranilate-1-O-Sophoroside	Phenolic acids	Phenolic acids	-	3	1.20933e+06	1.134e+06	1.05069e+06	1.13691e+06	1.58284e+06	1.28478e+06	1.2871e+06	1.53174e+06	1.46464e+06	1.77171e+06	2.16055e+06	1.8429e+06	-	-
Cmjn004337	401.144	269.104	402.153	C18H26O10	[M-H]-	Benzyl-(2''-O-xylosyl)glucoside	Phenolic acids	Phenolic acids	-	1	137992	186607	161494	131678	103637	161508	191171	204771	240789	192165	190400	229964	-	-
Hmtn001288	181.051	135.045	182.058	C9H10O4	[M-H]-	Methyl 2,4-dihydroxyphenylacetate*	Phenolic acids	Phenolic acids	67828-42-6	3	19478.7	26210.3	28894.8	15366	22746	20390.9	25398.1	34142.6	20049.7	28566.7	32925.8	35744	-	-
Jmwn002172	315.11	135.04	316.116	C14H20O8	[M-H]-	3,4-dihydroxyphenylethanol-β-D-glucoside	Phenolic acids	Phenolic acids	-	3	112637	98638.8	101521	53378	49453.9	51309.2	92410	90662.8	67728.5	102899	106247	85662.3	-	-
Ymjm000152	271.081	108.021	272.09	C12H16O7	[M-H]-	p-Hydroxypheny-β-D-allopyranoside	Phenolic acids	Phenolic acids	-	3	10685.7	11858	13409.1	9237.15	8503.96	8795.54	10098.6	10318.9	8432.51	11707.7	10221.2	9387.71	-	-
mws1200	177.056	145.028	178.063	C10H10O3	[M-H]-	4-Hydroxycinnamic Acid Methyl Ester*	Phenolic acids	Phenolic acids	19367-38-5	3	110886	112937	116092	180442	211983	178949	227080	232349	280476	606248	482023	533040	-	-
Lmln001195	297.098	135.065	298.105	C14H18O7	[M-H]-	Picein (4-Acetylphenyl-glucoside)	Phenolic acids	Phenolic acids	530-14-3	3	18256.3	19208.4	21248.3	27101.5	22964.5	26287.9	11346.7	33707.1	20793.1	35420.9	29069.4	28864	C10720	-
MWSmce501	167.036	108.025	168.042	C8H8O4	[M-H]-	Protocatechuic Acid Methyl Ester	Phenolic acids	Phenolic acids	2150-43-8	3	50469.9	63053.9	75702.9	15755.9	11561.8	24266.4	2870.32	3885.88	2894.78	45290.3	35912.4	38535.8	-	-
mws0749	137.024	93.0346	138.032	C7H6O3	[M-H]-	4-Hydroxybenzoic acid	Phenolic acids	Phenolic acids	99-96-7	3	342824	359977	380963	938465	657781	859116	337529	298364	447022	611602	478584	539599	C00156	ko00130,ko00790,ko01100,ko01110,ko01240
Hmbn002692	517.158	175.04	518.164	C22H30O14	[M-H]-	6'-O-Feruloyl-D-sucrose	Phenolic acids	Phenolic acids	118230-77-6	3	275709	259121	243623	221376	225438	181125	231270	178521	255252	243131	305542	304627	-	-
Lsjp211228	625.211	163.038	624.205	C29H36O15	[M+H]+	Acteoside; Verbascoside	Phenolic acids	Phenolic acids	61276-17-3	3	18049.8	25517	15864.9	18064.8	12209.9	4896.33	59517.8	37897.1	37904.8	24452.3	29353.3	31584.3	C10501	-
Jmwn002117	331.103	153.02	332.111	C14H20O9	[M-H]-	2-(3,4-dihydroxyphenyl)ethanediol 1-O-β-D-glucoside*	Phenolic acids	Phenolic acids	-	3	166797	205281	201093	78122.2	61337.6	58102	135281	149081	149180	122569	138161	104957	-	-
MWSmce230	183.035	124.021	184.037	C8H8O5	[M-H]-	Methyl gallate	Phenolic acids	Phenolic acids	99-24-1	3	41025.9	10960.4	9537.94	49253.3	71091.9	65945.9	9	9	9	54768.3	44415.3	58329.1	-	-
Zmhn003297	495.076	343.068	496.085	C21H20O14	[M-H]-	3-O-Digalloyl quinic acid	Phenolic acids	Phenolic acids	-	3	9	1346.69	1269.06	55327.5	56830.1	59430.6	95480.7	79524	75627.3	53274.9	43580	40391.8	-	-
mws0467	165.056	119.05	166.063	C9H10O3	[M-H]-	3-(4-Hydroxyphenyl)-propionic acid*	Phenolic acids	Phenolic acids	501-97-3	1	14472.7	16645.2	18333.2	33636.9	31061.2	16404.2	15536.4	15542.8	24963.8	39698.1	29798.7	33069.9	C01744	-
Hmhn000927	287.077	125.02	288.084	C12H16O8	[M-H]-	Phloroglucinol-1-O-β-D-glucoside	Phenolic acids	Phenolic acids	-	1	143134	158708	176412	77255.7	88071.8	86918.9	43972.1	37596	39333.5	94915.3	88877	117632	-	-
Hmbp001276	169.05	65.03	168.042	C8H8O4	[M+H]+	Gallacetophenone	Phenolic acids	Phenolic acids	528-21-2	3	361522	346301	443398	609490	603722	633845	638893	738472	592601	573544	593659	443168	-	-
Lhhp120823	193.084	105.069	192.079	C11H12O3	[M+H]+	Eugenyl formate	Phenolic acids	Phenolic acids	-	2	1.27123e+06	1.20991e+06	1.08369e+06	1.46633e+06	1.84606e+06	1.36789e+06	1.52001e+06	1.30331e+06	1.30713e+06	1.02223e+06	1.37493e+06	1.31741e+06	-	-
pmb2497	197.046	153.056	198.053	C9H10O5	[M-H]-	4-Hydroxy-3-Methoxymandelic Acid	Phenolic acids	Phenolic acids	55-10-7	3	119453	135179	130446	101393	124596	118460	168010	159450	126479	168763	126290	136338	C05584	ko00350,ko01100
Lmtn002565	329.085	167.03	330.095	C14H18O9	[M-H]-	1-O-Vanilloyl-D-Glucose	Phenolic acids	Phenolic acids	-	1	277013	256207	238160	607011	653727	612300	1.2256e+06	908945	1.03854e+06	769761	721478	561202	C20470	-
pmb3075	319.082	145.03	320.09	C16H16O7	[M-H]-	3-O-p-Coumaroylshikimic acid	Phenolic acids	Phenolic acids	-	3	5692.19	4789.49	953.185	6709.83	9594.34	13240.8	17220.8	6744.85	12392.8	7655.74	7655.83	5700.8	-	-
mws2212	179.035	135.046	180.042	C9H8O4	[M-H]-	Caffeic acid	Phenolic acids	Phenolic acids	331-39-5	1	274645	244431	264943	1.34837e+06	1.43131e+06	1.61422e+06	522117	443363	617077	873729	643765	863932	C01197	ko00940,ko01100,ko01110
MWSmce675	271.083	108.022	272.09	C12H16O7	[M-H]-	Arbutin	Phenolic acids	Phenolic acids	497-76-7	3	11407.8	13609.1	7534.92	8983.2	8489.15	3647.57	5378.93	9875.67	10712	12325.1	14699.8	10591.5	C06186	ko00010
Lmhn001386	299.04	167.03	300.048	C12H12O9	[M-H]-	Vnilloyltartaric acid	Phenolic acids	Phenolic acids	-	3	9	9	9	34046.8	36167.9	29124.6	8358.82	4347.74	7503.9	21809.1	24173	17219.8	-	-
Lmyn004439	437.109	313.059	438.116	C20H22O11	[M-H]-	3-Hydroxyl-5-methylphenol-1-O-β-D-(6'-galloyl)glucoside	Phenolic acids	Phenolic acids	-	3	11391.5	13151	20163	18116	29821.5	14027.5	14904	13158.5	16932.6	18410	15647.2	21902.8	-	-
MWSCX017	165.053	119.051	164.047	C9H8O3	[M+H]+	4-Hydroxyphenyl acrylaldehyde	Phenolic acids	Phenolic acids	-	1	260354	348361	238907	291404	207233	162893	298569	272257	400683	251687	298939	354098	-	-
Lmsp003655	521.202	131.049	520.194	C26H32O11	[M+H]+	Dehydrodiconiferyl alcohol-gamma'-O-glucoside	Phenolic acids	Phenolic acids	-	1	448077	457791	455901	330236	328318	305543	303717	323286	406580	281230	352662	397898	-	-
pmb0069	122.06	105.034	121.053	C7H7NO	[M+H]+	Benzamide	Phenolic acids	Phenolic acids	55-21-0	3	1.76786e+06	1.92269e+06	1.74963e+06	1.20005e+06	1.15018e+06	988367	979934	736416	896600	1.08006e+06	1.19966e+06	1.50674e+06	C09815	-
ML10179289	105.069	77.0382	122.073	C8H10O	[M-H2O+H]+	2-Phenylethanol	Phenolic acids	Phenolic acids	60-12-8	2	983068	1.07262e+06	950741	680447	678317	139484	633822	146889	658273	591545	754688	854830	C05853	ko00360
Lmjn003562	693.204	175.04	694.211	C32H38O17	[M-H]-	3,6'-Diferuloylsucrose	Phenolic acids	Phenolic acids	107172-40-7	3	86192.9	78425.9	96401.1	33201.9	47650.4	40018	80341	94421.5	92970.5	65297.9	45367.2	60845.4	-	-
MWSslk149	169.049	95.0494	168.042	C8H8O4	[M+H]+	5-Methoxysalicylic acid	Phenolic acids	Phenolic acids	2612-02-4	3	352031	423029	423691	61092.9	70447.7	49579.6	25324.2	27083.2	34373.7	162714	173851	228148	-	-
pmn001521	437.109	313.1	438.116	C20H22O11	[M-H]-	3-Hydroxy-5-Methylphenol-1-O-(6'-Galloyl)Glucoside	Phenolic acids	Phenolic acids	-	3	12268.7	28698.7	34187	22428.5	14035.5	20163	14027.5	12933.4	18714.6	21039.5	24545.5	16657	-	-
Wmhn001495	483.077	169.014	484.085	C20H20O14	[M-H]-	1,4-Di-O-Galloyl-D-glucose	Phenolic acids	Phenolic acids	-	3	9	9	9	27188.3	21960.9	31071.6	9	9	9	19348.7	14869.9	13440.9	-	-
MWSslk097	195.065	163.04	194.058	C10H10O4	[M+H]+	Dimethyl phthalate	Phenolic acids	Phenolic acids	131-11-3	3	280471	287892	323656	108193	64465.9	142809	69554.3	86539.7	86401	132696	160719	196926	C11233	-
Wmyp000215	499.143	153.017	498.137	C22H26O13	[M+H]+	2,4,6-trimethoxyphenol 1-O-β-D-(6'-O-galloyl)-glucoside	Phenolic acids	Phenolic acids	-	3	8173.66	7904.01	12695.9	25159.9	17755.8	17554.4	366777	342138	350218	131376	116557	172228	-	-
Qmmp111816	639.228	177.054	638.221	C30H38O15	[M+H]+	Jionoside D	Phenolic acids	Phenolic acids	120406-34-0	3	11839.7	9737.74	5386.46	2158.46	12915.5	3412.54	9040.9	12918.5	5344.27	5344.27	7585.33	5447.78	-	-
Hmgp002146	639.227	177.05	638.221	C30H38O15	[M+H]+	Leucosceptoside A	Phenolic acids	Phenolic acids	83529-62-8	3	11839.7	9737.74	5386.46	2158.46	12915.5	3412.54	9040.9	12918.5	5344.27	5344.27	7585.33	5447.78	-	-
pme0282	165.019	77.0397	166.027	C8H6O4	[M-H]-	Phthalic acid	Phenolic acids	Phenolic acids	88-99-3	1	133137	132397	166583	101668	109508	118890	133209	96888.9	130135	138116	143490	198335	C01606	ko01100,ko02010
mws0028	167.035	108.022	168.042	C8H8O4	[M-H]-	Vanillic acid	Phenolic acids	Phenolic acids	121-34-6	3	47871.2	30595.3	27579.1	38693.4	23075.8	28677.5	5568.02	8632.64	27254.1	33235.2	29020.4	21456.3	C06672	-
MWS3046	181.051	121.029	182.058	C9H10O4	[M-H]-	3-(3-Hydroxyphenyl)-3-hydroxypropanoic acid	Phenolic acids	Phenolic acids	3247-75-4	3	2584.35	8830.78	7298.83	18253.7	6831.43	15072	64107.3	39218.7	68447.5	25250.8	29103.7	18769.2	-	-
Cmsp006710	275.128	137.059	274.12	C16H18O4	[M+H]+	3',4-Dihydroxy-3,5'-dimethoxybibenzyl	Phenolic acids	Phenolic acids	83088-28-2	3	9	9	9	23834.8	26887	15712.9	26247	15491.1	23208.5	13036.7	14863.9	20019.4	-	-
Lmbn013410	205.16	189.127	206.167	C14H22O	[M-H]-	2,4-Di-Tert-Butylphenol*	Phenolic acids	Phenolic acids	96-76-4	1	53228.2	48734.5	49795.6	65352.9	72349.7	74765.4	70815.5	69964.3	65540.6	62894.5	91101.7	62178.4	-	-
MWSCX015	165.055	91.0526	164.047	C9H8O3	[M+H]+	Caffeic aldehyde	Phenolic acids	Phenolic acids	141632-15-7	2	555533	830419	506475	600715	520307	438118	753036	612267	665631	431709	576086	693428	C10945	ko00940,ko01110
Lmcp101903	479.155	163.039	478.147	C23H26O11	[M+H]+	Desrhamnosylisoacteoside	Phenolic acids	Phenolic acids	-	3	28876.8	34164.9	25278.3	29095.3	22045.9	17045.3	65884.9	26896.8	50209.4	25674.6	19571.3	31724.9	-	-
mws2108	353.088	191.056	354.095	C16H18O9	[M-H]-	Cryptochlorogenic acid (4-O-Caffeoylquinic acid)*	Phenolic acids	Phenolic acids	905-99-7	3	40263.5	24877.4	84135.6	15629.7	15631.1	9915.98	12979.7	36010.6	23404.9	17309.2	24646.6	28375.1	-	-
Lhhp120814	165.09	91.0542	164.084	C10H12O2	[M+H]+	Eugenol	Phenolic acids	Phenolic acids	97-53-0	3	400081	491204	388887	595052	530149	307411	582540	520269	705518	292947	482722	422504	C10453	ko00940
Lmln010063	205.158	189.129	206.167	C14H22O	[M-H]-	2,6-Di-tert-butylphenol*	Phenolic acids	Phenolic acids	128-39-2	1	45932.5	43061	42103.8	59492.5	65328.9	67019.4	69509.2	58742.5	64947.2	57889	84889.7	56135.4	-	-
Ymjm000116	313.092	151.039	314.1	C14H18O8	[M-H]-	6-O-Acetylarbutin	Phenolic acids	Phenolic acids	10338-88-2	3	28488.8	32228.6	19501.4	9	9	9	20884.5	17824.5	17727.8	21415.3	33552.8	23934.3	-	-
Lmcp101902	479.155	163.039	478.147	C23H26O11	[M+H]+	Desrhamnosylacteoside	Phenolic acids	Phenolic acids	-	3	18104.7	53329.1	27877.5	31519.3	36641.7	19588.9	72709.6	51341.8	47684.8	31828.9	46616.8	30369.8	-	-
HJAP048	213.075	195.066	212.069	C10H12O5	[M+H]+	2,4,5-Trimethoxybenzoic acid	Phenolic acids	Phenolic acids	-	3	82782.1	59058.2	90758	20714.9	48032.5	30945.4	27476.6	20866.3	56213.3	58858.7	53147.7	35447.7	-	-
Lmbn005172	165.056	119.05	166.063	C9H10O3	[M-H]-	2,6-Dimethoxybenzaldehyde*	Phenolic acids	Phenolic acids	3392-97-0	1	9	10569.3	25084.7	19224.4	37321.1	16404.2	5736.82	8643.84	33919.6	24382.8	14422.7	20262.2	-	-
mws0178	353.088	191.055	354.095	C16H18O9	[M-H]-	Chlorogenic acid (3-O-Caffeoylquinic acid)*	Phenolic acids	Phenolic acids	327-97-9	3	42978.5	16357	97059.7	5217.71	6333.8	8122.25	22968.8	24752.3	29881.6	18947.6	27173.9	32367.1	C00852	ko00940,ko00941,ko00945,ko01110
Lhmp122018	517.156	235.06	516.148	C22H28O14	[M+H]+	3-O-caffeoyl quininyl glucoside	Phenolic acids	Phenolic acids	-	3	10842	17033.6	11536.7	15056	19763.7	13310.7	14500.8	21035.2	8561.17	9172.42	15729.5	12154.9	-	-
mws1195	179.07	147.044	178.063	C10H10O3	[M+H]+	p-Coumaric acid methyl ester*	Phenolic acids	Phenolic acids	3943-97-3	3	91736.7	91193.6	91768	115992	131203	120426	106566	120443	143178	102762	109800	166074	-	-
HJN037	183.03	124.02	184.037	C8H8O5	[M-H]-	4-O-Methylgallic Acid	Phenolic acids	Phenolic acids	4319-02-2	3	29497	7331.9	3622.9	57418.3	78887.2	74472.6	5070.9	5898.3	9	56727.5	40047.3	33158.2	-	-
Hmgn001278	461.17	315.1	462.174	C20H30O12	[M-H]-	Verbasoside	Phenolic acids	Phenolic acids	61548-34-3	3	24891	19806.4	18935.3	43258	44407.7	47594.2	74217.1	84760	100081	29418.3	34032.7	49764.6	-	-
pmn001515	325.057	93.0335	326.064	C14H14O9	[M-H]-	3-Galloylshikimic acid	Phenolic acids	Phenolic acids	110082-91-2	3	13120.7	13407.8	14722.3	1623.84	5957.52	4314.51	20757.7	11145.1	17410	8416.11	14741.1	10660	-	-
Zmgn004894	151.04	136.017	152.047	C8H8O3	[M-H]-	Methyl 4-hydroxybenzoate*	Phenolic acids	Phenolic acids	99-76-3	3	11703.8	21343.9	29183.7	12802.4	8738.38	7877.9	6746.78	6748.53	9703.88	12620.4	7767.88	14454.5	-	-
mws0458	151.04	136.017	152.047	C8H8O3	[M-H]-	Vanillin; 4-Hydroxy-3-Methoxybenzaldehyde*	Phenolic acids	Phenolic acids	121-33-5	3	11703.8	21343.9	29183.7	12802.4	8738.38	7877.9	6746.78	6748.53	9703.88	12620.4	7767.88	14454.5	C00755	ko00996,ko01100,ko01110
mws0853	209.082	179.07	210.089	C11H14O4	[M-H]-	Sinapyl alcohol	Phenolic acids	Phenolic acids	537-33-7	3	9588.49	8578.22	9530.72	23924.5	23231.6	26827.1	2873.74	5759.75	4794.5	13412.7	7651.82	14403.8	C02325	ko00940,ko01100,ko01110
Lmrn003000	165.056	103.056	166.063	C9H10O3	[M-H]-	2-Hydroxy-3-phenylpropanoic acid	Phenolic acids	Phenolic acids	7326-19-4	3	17159.7	28383.8	27635.5	10409.8	14997.6	7571.78	9	9	9	22045.5	11475.8	18640.6	C05607	ko00360,ko00960,ko01100,ko01110
Cmzn005251	433.113	271.062	434.121	C21H22O10	[M-H]-	6-O-Caffeoylarbutin	Phenolic acids	Phenolic acids	136172-60-6	3	9	9	9	19848.8	28805.8	16145.3	16247.3	18179.2	23874.5	29773.5	16140.6	31273.2	-	-
Lmhn003240	237.04	121.03	238.048	C11H10O6	[M-H]-	Benzoylmalic acid	Phenolic acids	Phenolic acids	22138-51-8	3	33572.9	31916	37883.6	30183.9	30429	15330.4	10376.9	11334.3	15786.8	13913.2	11159.1	21605.2	-	-
pme0085	359.077	161.024	360.084	C18H16O8	[M-H]-	Rosmarinic acid	Phenolic acids	Phenolic acids	537-15-5	3	10508.8	8598.82	11435.7	3825.82	3837.75	974.814	9	3910.9	6700.82	8625.5	4853.55	4893.91	C01850	ko00350,ko01100
MWSmce248	163.045	119.054	164.047	C9H8O3	[M-H]-	3-Hydroxycinnamic Acid*	Phenolic acids	Phenolic acids	14755-02-3	1	713456	718349	771066	975592	636683	841518	725532	685936	861088	913583	550883	1.17714e+06	C12621	ko00360,ko01100
MWSmce264	153.06	123.049	154.063	C8H10O3	[M-H]-	Hydroxytyrosol	Phenolic acids	Phenolic acids	10597-60-1	3	3828.66	3772.82	6706.52	8316.88	4606.12	15641.2	22937.4	18914.7	14265.3	16230.5	7962.42	10775.4	-	-
NK10253223	168.065	94.0645	167.058	C8H9NO3	[M+H]+	2-Amino-3-methoxybenzoic acid	Phenolic acids	Phenolic acids	3177-80-8	3	215584	84832.5	56297.1	169848	176142	22427.3	162312	111935	82048.2	197525	91801.5	195592	C05831	ko00380
pmp000086	269.102	177.055	268.095	C13H16O6	[M+H]+	1-Feruloyl-sn-glycerol	Phenolic acids	Phenolic acids	-	3	9	21864.1	16636.8	30676.4	19820.5	39634	23187	37123.6	23312	21397.8	26151.8	43656.8	-	-
Wmcp000043	625.211	163.039	624.205	C29H36O15	[M+H]+	Isoacteoside	Phenolic acids	Phenolic acids	61303-13-7	3	22930.7	14644.9	26754.4	21823.3	23234.8	29215.3	47372.8	37897.1	37840.4	25674.6	10974.2	25511.8	-	-
Lmbn004847	179.071	146.038	180.079	C10H12O3	[M-H]-	4-Methoxyphenylpropionic acid	Phenolic acids	Phenolic acids	-	3	3881.81	9	4852.12	5786.78	14422.7	5845.47	2879	1962.77	2912.06	3907.8	6711.75	10761.9	-	-
Lmzn001925	239.093	195.104	240.1	C12H16O5	[M-H]-	3,4'-Dihydroxy-3'-methoxybenzenepentanoic acid	Phenolic acids	Phenolic acids	-	2	9630.83	12078.5	11111.9	12164.2	24783.9	13018.4	6835.42	19018.4	11216	9558.71	14529.9	5112.41	-	-
MWSHY0171	579.15	409.092	578.142	C30H26O12	[M+H]+	Procyanidin B2	Tannins	Proanthocyanidins	29106-49-8	3	21936.8	11394.2	15774.8	10427	4226	8283	13718.8	13643.2	11476.5	16810.8	12535.5	12068.8	C17639	-
Zmdn006869	257.082	215.072	258.089	C15H14O4	[M-H]-	Isorhapontigenin	Others	Stilbene	32507-66-7	3	74263.6	75310.2	76518.4	51855.1	51941.8	43219.5	11569.9	12156.8	10989.5	51967.7	47794.8	54257.8	-	-
MWSslk209	421.148	259.097	420.142	C21H24O9	[M+H]+	Rhapontin	Others	Stilbene	155-58-8	3	89536.5	95172.9	121202	53343.8	65911.3	84730.3	42530.7	46418.1	49349	73337.3	85147.6	59493.4	C10288	-
pmn001399	405.119	243.065	406.126	C20H22O9	[M-H]-	2,4,6,4'-Tetrahydroxy-stilbene-2-O-glucoside	Others	Stilbene	-	3	16243.2	13807.2	19335.2	9	21115.2	21841.1	11378.2	28222.4	16243.2	22254.6	12183.2	18679.2	-	-
Zmhn001746	405.118	243.066	406.126	C20H22O9	[M-H]-	Piceatannol-3'-O-glucoside	Others	Stilbene	94356-26-0	3	16243.2	13807.2	19335.2	9	21115.2	21841.1	11378.2	28222.4	16243.2	22254.6	12183.2	18679.2	-	-
MWSmce484	405.119	137.024	406.126	C20H22O9	[M-H]-	Astringin	Others	Stilbene	29884-49-9	3	13380.8	14553.9	8675.03	11651.8	7805.13	3885.88	3857.78	1932.28	7709.78	8738.38	5832.84	14561.4	C10245	-
Zmlp007578	345.059	313.033	344.053	C17H12O8	[M+H]+	3,3',4-O-Trimethylellagic acid	Tannins	Tannin	1617-49-8	3	63599.4	59395.1	85162.7	25724	20776	36407.6	7172.78	12429.1	9143.05	36951.8	40427.1	37607.7	C10836	-
Wmmp000173	937.096	463.095	938.102	C41H30O26	[M-H]-	Eugeniin	Tannins	Tannin	-	3	617280	603424	943135	555457	496294	303701	545000	473007	506989	350995	397393	381561	-	-
Hmdn001667	463.052	300.99	464.059	C20H16O13	[M-H]-	Ellagic acid-4-O-glucoside	Tannins	Tannin	-	3	9	9	9	281300	297598	311995	102894	113244	111429	222119	171241	206746	-	-
MWS20196	953.09	300.999	954.097	C41H30O27	[M-H]-	Chebulagic acid	Tannins	Tannin	23094-71-5	3	10159	11818.1	8445.14	14908.1	24856.6	18242.3	19059.4	14917.1	23322.8	20697	20602.4	30842.1	C10214	-
MWS20203	785.084	301	786.092	C34H26O22	[M-H]-	Tercatain	Tannins	Tannin	103744-87-2	3	9	9	9	15801.8	10491.7	9680.12	45589.7	28398.2	39697.9	8918.93	11271	5298.05	-	-
Lmsn003364	785.084	300.997	786.092	C34H26O22	[M-H]-	1,3-Di-O-galloyl-4,6-(S)-HHDP-β-D-glucose	Tannins	Tannin	87687-52-3	3	3025.02	4553.33	5969.45	14438.1	12159.6	13422	50073.2	41099.3	50931	3928.14	9733.49	8164.97	-	-
Lmsn002071	785.084	300.998	786.092	C34H26O22	[M-H]-	Tellimagrandin I	Tannins	Tannin	79786-08-6	3	3025.02	4553.33	5969.45	14438.1	12159.6	13422	50073.2	41099.3	50931	3928.14	9733.49	8164.97	C10241	-

## Sheet: 253 DAMs
Differential accumulated metabolites among three colours of S. baicalensis flowers
Index	Q1 (Da)	Q3 (Da)	Molecular weight (Da)	Formula	Ionization model	Compounds	Class I	Class II	CAS	Level	SR1	SR2	SR3	SB1	SB2	SB3	SW1	SW2	SW3	QC01	QC02	QC03	cpd_ID	kegg_map	SW_vs_SR_VIP	SW_vs_SR_P-value	SW_vs_SR_Fold_Change	SW_vs_SR_Log2FC	SW_vs_SR_Type	SB_vs_SR_VIP	SB_vs_SR_P-value	SB_vs_SR_Fold_Change	SB_vs_SR_Log2FC	SB_vs_SR_Type	SB_vs_SW_VIP	SB_vs_SW_P-value	SB_vs_SW_Fold_Change	SB_vs_SW_Log2FC	SB_vs_SW_Type
Zmbp002578	653.178	287.065	653.171	C29H33O17+	[M]+	Cyanidin-3-O-(6''-O-acetyl)glucoside-5-O-glucoside	Flavonoids	Anthocyanidins	-	1	4452448	4133099	5556215	95756	91342	87264	9	9	9	1765253	1795863	1753385	-	-	1.17512	0.00826083	523769	18.9986	up	1.21357	0.00858502	51.5442	5.68774	up	1.2504	0.000718253	9.84101e-05	-13.3108	down
pme1777	611.161	287.055	611.161	C27H31O16+	[M]+	Cyanidin-3,5-O-diglucoside (Cyanin)	Flavonoids	Anthocyanidins	2611-67-8	1	194725038	195009189	185117532	11219840	12476334	12347681	9	9	9	81836331	92327494	92208556	C08639	ko00942	1.17519	0.000287706	2.12908e+07	24.3437	up	1.21422	0.000271754	15.9487	3.99536	up	1.25046	0.00110172	7.49087e-07	-20.3484	down
pmb0541	697.161	287.055	697.161	C30H33O19+	[M]+	Cyanidin-3-O-(6''-O-malonyl)glucoside-5-O-glucoside	Flavonoids	Anthocyanidins	-	1	12287721	12549365	12474311	1922934	2190176	1846216	9	9	9	6490192	5864808	6727260	-	-	1.17519	3.91125e-05	1.3819e+06	20.3982	up	1.21277	3.90093e-07	6.26101	2.6464	up	1.2504	0.00274275	4.53071e-06	-17.7518	down
pmb0542	535.108	287.055	535.108	C24H23O14+	[M]+	Cyanidin-3-O-(6''-O-malonyl)glucoside	Flavonoids	Anthocyanidins	171828-62-9	1	161922978	160257060	173310756	76814016	74926510	69023644	9	9	9	81069493	97648747	104277021	C12643	ko00942	1.17519	0.000616216	1.83515e+07	24.1294	up	1.20894	0.000206808	2.24443	1.16635	up	1.25042	0.0010151	1.22302e-07	-22.963	down
pmb0550	449.108	287.055	449.108	C21H21O11+	[M]+	Cyanidin-3-O-glucoside (Kuromanin)	Flavonoids	Anthocyanidins	47705-70-4	1	20797243	21027003	24257077	23657525	23160118	22217426	9	9	9	15165111	16328800	18536701	C08604	ko00942,ko01110	1.17517	0.00256145	2.44746e+06	21.2229	up	--	--	--	--	--	1.25043	0.000336598	3.91106e-07	-21.2859	down
pme1398	465.103	303.05	465.103	C21H21O12+	[M]+	Delphinidin-3-O-glucoside (Mirtillin)	Flavonoids	Anthocyanidins	50986-17-9	3	9	9	9	8576744	8587800	8662397	9	9	9	2095072	2316198	2900061	C12138	ko00942,ko01110	--	--	--	--	--	1.21475	9.76208e-06	1.04542e-06	-19.8675	down	1.25045	9.76208e-06	1.04542e-06	-19.8675	down
pmf0116	627.156	303.05	627.156	C27H31O17+	[M]+	Delphinidin-3,5-di-O-glucoside	Flavonoids	Anthocyanidins	17670-06-3	1	9	9	9	99322499	93209440	99259792	9	9	9	54049523	55720787	59478006	C16312	ko00942,ko01110	--	--	--	--	--	1.21474	0.000434167	9.25318e-08	-23.3655	down	1.25044	0.000434167	9.25318e-08	-23.3655	down
Lmqp001812	713.156	465.105	713.156	C30H33O20+	[M]+	Delphinidin-3-O-(6''-O-malonyl)glucoside-5-O-glucoside	Flavonoids	Anthocyanidins	-	1	9	9	9	56841852	63121309	60551760	9	9	9	27395323	29734592	31736521	-	-	--	--	--	--	--	1.21475	0.000916284	1.49572e-07	-22.6727	down	1.25045	0.000916284	1.49572e-07	-22.6727	down
pme3256	611.161	303.05	611.161	C27H31O16+	[M]+	Delphinidin-3-O-rutinoside	Flavonoids	Anthocyanidins	15674-58-5	3	9	9	9	397875	399642	354020	9	9	9	85457	112771	121297	C16315	ko00942	--	--	--	--	--	1.21471	0.00150783	2.34469e-05	-15.3802	down	1.25039	0.00150783	2.34469e-05	-15.3802	down
Lmsn006101	905.142	301	906.149	C42H34O23	[M-H]-	3-Hydroxyphloretin-4'-O-[3''-O-Galloyl-4'',6''-O-(S)-HHDP]-β-D-glucoside	Flavonoids	Chalcones	-	3	9	9	9	74173.8	59125.4	54935	13657	10079.9	9061.29	18016	17399.6	11612.8	-	-	1.17436	0.0158871	0.000823216	-10.2464	down	1.21447	0.00855783	0.000143438	-12.7673	down	1.23141	0.009392	0.174241	-2.52084	down
Lmfn004093	435.13	315.088	436.137	C21H24O10	[M-H]-	Phloretin-4'-O-glucoside (Trilobatin)	Flavonoids	Chalcones	4192-90-9	3	175964	374995	225030	130065	109621	111558	140133	90402.4	209617	177933	89429.1	199066	-	-	--	--	--	--	--	1.03322	0.140164	2.20926	1.14356	up	--	--	--	--	--
MWSmce024	355.096	193.047	354.095	C16H18O9	[M+H]+	Scopoletin-7-O-glucoside (Scopolin)	Lignans and Coumarins	Coumarins	531-44-2	3	37955.3	24694.9	21765.3	63420.8	96267.3	77822.8	131973	177807	140579	68639	75290	69363.3	C01527	ko00999,ko01110	1.14599	0.00732371	0.187441	-2.41549	down	1.13049	0.0173729	0.355418	-1.49241	down	--	--	--	--	--
Lmjp101407	315.159	187.04	314.152	C19H22O4	[M+H]+	5-Geranyloxy-1,3-dihydroxyxanthone	Lignans and Coumarins	Coumarins	-	3	174240	184268	179386	69466.9	103517	85307.7	9	9	9	81649.1	87085.2	92358.6	-	-	1.17517	0.000260641	19922	14.2821	up	1.15925	0.00704411	2.0825	1.05832	up	1.25013	0.0128078	0.000104533	-13.2238	down
pmb2601	307.082	161.024	308.09	C15H16O7	[M-H]-	7-Hydroxycoumarin-O-rhamnoside	Lignans and Coumarins	Coumarins	-	3	635421	738741	844644	276224	384870	334932	333877	341622	398039	629394	548460	598083	-	-	1.13258	0.0162765	2.06682	1.04741	up	1.15858	0.00926183	2.22766	1.15553	up	--	--	--	--	--
zjgp122320	163.038	89.0417	162.032	C9H6O3	[M+H]+	6-Hydroxycoumarin	Lignans and Coumarins	Coumarins	6093-68-1	3	1.02485e+06	1.17946e+06	1.03179e+06	443057	313786	508905	845258	708516	840802	761388	819144	687674	-	-	--	--	--	--	--	1.15837	0.00107696	2.55668	1.35427	up	--	--	--	--	--
MWSmce017	179.03	133.026	178.027	C9H6O4	[M+H]+	Daphnetin	Lignans and Coumarins	Coumarins	486-35-1	3	55281	16932	61278.9	176596	183687	128136	128058	152735	144864	94722.4	102511	117265	C03093	-	--	--	--	--	--	1.04013	0.00696266	0.273315	-1.87136	down	--	--	--	--	--
Lmbp003825	325.092	163.041	324.084	C15H16O8	[M+H]+	Skimmin (7-Hydroxycoumarin-7-O-glucoside)	Lignans and Coumarins	Coumarins	93-39-0	1	267383	334285	327083	286988	240840	193396	708061	448807	418102	199517	407313	347705	-	-	--	--	--	--	--	--	--	--	--	--	1.10872	0.0803025	2.18375	1.12681	up
pme1598	463.125	301.071	464.132	C22H24O11	[M-H]-	Hesperetin-5-O-glucoside	Flavonoids	Flavanones	69651-80-5	3	9	9	9	9	9	9	369696	368749	442408	439806	407592	431757	-	-	1.17515	0.00381982	2.28648e-05	-15.4165	down	--	--	--	--	--	1.25034	0.00381982	43735.3	15.4165	up
mws0789	255.066	151.004	256.074	C15H12O4	[M-H]-	Pinocembrin (Dihydrochrysin)	Flavonoids	Flavanones	480-39-7	1	626711	724850	578969	4.27245e+06	4.30963e+06	4.39232e+06	2.72954e+06	2.99989e+06	2.38672e+06	3.25997e+06	3.12719e+06	3.38407e+06	C09827	ko00941	1.16558	0.00515017	0.237863	-2.0718	down	1.21208	4.84079e-07	0.148795	-2.7486	down	--	--	--	--	--
mws0791	593.188	285.078	594.195	C28H34O14	[M-H]-	Isosakuranetin-7-O-neohesperidoside (Poncirin)*	Flavonoids	Flavanones	14941-08-3	3	223307	268353	220459	155133	135797	138940	597223	702656	725114	290725	312004	323149	C09830	-	1.16008	0.00348837	0.351665	-1.50773	down	--	--	--	--	--	1.24515	0.00466668	4.71071	2.23594	up
MWSslk252	593.19	285.08	594.195	C28H34O14	[M-H]-	Didymin (Isosakuranetin-7-O-rutinoside)*	Flavonoids	Flavanones	14259-47-3	3	223307	268353	220459	155133	135797	138940	597223	702656	725114	290725	312004	323149	-	-	1.16008	0.00348837	0.351665	-1.50773	down	--	--	--	--	--	1.24515	0.00466668	4.71071	2.23594	up
MWS20145	451.123	289.074	450.116	C21H22O11	[M+H]+	Eriodictyol-7-O-glucoside	Flavonoids	Flavanones	38965-51-4	3	4.07388e+06	4.11146e+06	4.14119e+06	1.68729e+06	1.58752e+06	1.71684e+06	1.37194e+06	1.56965e+06	1.72067e+06	2.35978e+06	2.69228e+06	2.45524e+06	-	-	1.1641	0.00110837	2.64389	1.40266	up	1.21306	1.54726e-05	2.46943	1.30418	up	--	--	--	--	--
Smbn003459	287.05	153.01	288.063	C15H12O6	[M-H]-	5,6,7,4'-Tetrahydroxyflavanone (Carthamidin)	Flavonoids	Flavanones	479-54-9	1	556877	613070	610265	475498	505781	533436	1.35386e+06	1.57038e+06	1.15412e+06	918499	957796	1.06028e+06	-	-	1.14541	0.0216982	0.436502	-1.19594	down	--	--	--	--	--	1.228	0.0176752	2.69249	1.42894	up
Lmsp009013	317.102	197.045	316.095	C17H16O6	[M+H]+	4',6-Dihydroxy-5,7-dimethoxyflavanone	Flavonoids	Flavanones	6951-57-1	3	9	9	9	23260.4	28124.8	26198.5	127958	101635	143200	42329.6	44326.7	49599.2	C14969	-	1.17494	0.00941123	7.24263e-05	-13.7531	down	1.21465	0.00297962	0.000348011	-11.4886	down	1.23648	0.0139386	4.80504	2.26455	up
Lmzp002365	465.139	303.09	464.132	C22H24O11	[M+H]+	Hesperetin-7-O-glucoside	Flavonoids	Flavanones	31712-49-9	3	563064	594566	667349	321794	625820	519361	291984	270650	281667	545571	661010	590591	C16422	ko00941	1.16356	0.0070107	2.16153	1.11205	up	--	--	--	--	--	--	--	--	--	--
mws0064	287.056	135.045	288.063	C15H12O6	[M-H]-	Eriodictyol (5,7,3',4'-Tetrahydroxyflavanone)	Flavonoids	Flavanones	552-58-9	3	4461.79	6188.24	7892.48	15244.7	13102.4	12896.8	37869.5	45973.9	43561.8	18351.2	22433.8	19582.2	C05631	ko00941,ko01100,ko01110	1.15717	0.00145311	0.14554	-2.78052	down	1.11858	0.00460994	0.449581	-1.15335	down	1.23899	0.00387919	3.08906	1.62717	up
Hmhp005335	273.066	169.01	272.068	C15H12O5	[M+H]+	Dihydrobaicalein	Flavonoids	Flavanones	35683-17-1	1	1.57038e+06	1.57712e+06	1.48676e+06	509335	720564	622130	393248	620717	380041	737079	813194	912871	-	-	1.13737	0.00217296	3.32443	1.7331	up	1.18574	0.00106315	2.50227	1.32324	up	--	--	--	--	--
Lmsp004301	451.123	289.071	450.116	C21H22O11	[M+H]+	3',5,5',7-Tetrahydroxyflavanone-7-O-glucoside	Flavonoids	Flavanones	-	3	3.79439e+06	3.84553e+06	4.1736e+06	1.58389e+06	1.50364e+06	1.88e+06	1.40216e+06	1.53016e+06	1.62974e+06	2.79485e+06	2.50688e+06	2.22486e+06	-	-	1.16773	0.000303615	2.58952	1.37268	up	1.1978	0.000159662	2.37815	1.24984	up	--	--	--	--	--
HJAP135	505.123	257.08	504.127	C24H24O12	[M+H]+	Pinocembrin-7-O-(6''-O-malonyl)glucoside	Flavonoids	Flavanones	-	1	3.50682e+06	3.17311e+06	3.63234e+06	590085	874017	618812	571604	547818	442271	1.33451e+06	1.48304e+06	1.68627e+06	-	-	1.17048	0.00109915	6.60326	2.72318	up	1.19923	0.000196891	4.95088	2.30769	up	--	--	--	--	--
mws1519	595.167	287.055	596.174	C27H32O15	[M-H]-	Eriodictyol-7-O-Rutinoside (Eriocitrin)	Flavonoids	Flavanones	13463-28-0	3	10515.5	8768.51	7781.18	15667	30783.7	15772	14027.5	9	16800.9	8915.46	10521.5	11549.3	C09732	-	--	--	--	--	--	1.03717	0.141555	0.434973	-1.201	down	--	--	--	--	--
pme0376	271.061	151.004	272.068	C15H12O5	[M-H]-	Naringenin (5,7,4'-Trihydroxyflavanone)*	Flavonoids	Flavanones	480-41-1	1	47480	42736	48688.9	210305	239671	223400	435036	438679	423949	163519	129641	169645	C00509	ko00941,ko00943,ko01100,ko01110	1.17421	1.41643e-05	0.107042	-3.22375	down	1.21172	0.00154401	0.206282	-2.27731	down	--	--	--	--	--
Lmsp009245	347.113	197.055	346.105	C18H18O7	[M+H]+	3',5-Dihydroxy-4',6,7-Trimethoxyflavanone	Flavonoids	Flavanones	-	3	26789.5	38148.8	36114.5	36001.2	22083.5	25599.2	8117	9924.11	7092.17	17799.5	17237.5	22300.5	-	-	1.14927	0.0146481	4.02068	2.00744	up	--	--	--	--	--	1.19864	0.0385067	0.300336	-1.73535	down
MWSHY0186	287.091	153.018	286.084	C16H14O5	[M+H]+	Isosakuranetin (5,7-Dihydroxy-4'-methoxyflavanone)	Flavonoids	Flavanones	480-43-3	3	6487.34	8658.46	8139.6	25400.8	19522.8	20778.4	11055.2	9367.74	5642.41	11758.3	16223.7	13133.8	C05334	ko00941,ko01110	--	--	--	--	--	1.18427	0.00885759	0.354409	-1.49651	down	1.13708	0.00548718	0.396722	-1.3338	down
Lmsp010098	361.128	197.056	360.121	C19H20O7	[M+H]+	5-Hydroxy-6,7,3',4'-tetramethoxyflavanone	Flavonoids	Flavanones	-	3	8093.36	10760.1	13578.2	8423.71	5489.41	11373.6	9	9	9	7423.17	5449.24	8445.68	-	-	1.17407	0.0208232	1201.17	10.2302	up	--	--	--	--	--	1.24812	0.0383716	0.00106775	-9.87121	down
Lmyp004617	419.134	257.081	418.126	C21H22O9	[M+H]+	Pinocembrin-7-O-glucoside (Pinocembroside)	Flavonoids	Flavanones	75829-43-5	1	358399	370235	433464	578346	417157	541669	97622.8	75102.8	67100.6	267619	350526	439782	-	-	1.16129	0.00225249	4.84558	2.27667	up	--	--	--	--	--	1.23442	0.0104497	0.156018	-2.68022	down
mws1174	313.072	253.051	314.079	C17H14O6	[M-H]-	3-O-Acetylpinobanksin	Flavonoids	Flavanonols	52117-69-8	3	831107	799765	732317	356708	426903	353092	394484	393678	434680	608638	567869	648992	C16418	ko00941	--	--	--	--	--	1.19159	0.000498936	2.07899	1.05588	up	--	--	--	--	--
HJN104	481.135	319.084	482.106	C21H22O13	[M-H]-	Dihydromyricetin-3-O-glucoside	Flavonoids	Flavanonols	-	3	29948.2	15882.8	14688.1	2.45319e+07	2.35819e+07	2.51583e+07	867019	949256	1.02855e+06	9.30932e+06	8.30975e+06	9.41596e+06	-	-	1.16677	0.00229431	0.0212734	-5.55481	down	1.21233	0.000351937	0.00082595	-10.2417	down	1.24984	0.000336012	0.0388255	-4.68685	down
mws0044	303.051	125.024	304.058	C15H12O7	[M-H]-	Taxifolin (Dihydroquercetin)	Flavonoids	Flavanonols	480-18-2	1	557230	617818	600053	207412	201103	246054	366957	344984	387189	432382	438522	503459	C01617	ko00941,ko01100,ko01110	--	--	--	--	--	1.20297	0.000119851	2.71186	1.43928	up	--	--	--	--	--
mws0914	271.061	151.003	272.068	C15H12O5	[M-H]-	3,5,7-Trihydroxyflavanone (Pinobanksin)*	Flavonoids	Flavanonols	548-82-3	1	71107.5	75047.8	65302	296345	277874	285736	514588	434675	512955	224431	199311	187781	C09826	ko00941	1.17231	0.00365099	0.144614	-2.78972	down	1.21247	4.3685e-05	0.245893	-2.0239	down	--	--	--	--	--
mws0744	319.046	301.035	320.053	C15H12O8	[M-H]-	Ampelopsin (Dihydromyricetin)	Flavonoids	Flavanonols	27200-12-0	1	4.67329e+06	5.04262e+06	3.96145e+06	9	9	9	519147	541036	498734	2.77541e+06	3.42746e+06	2.74264e+06	C02906	ko00941,ko01110	1.17224	0.00605342	8.77362	3.13317	up	1.21464	0.00480837	506569	18.9504	up	1.25045	0.000552057	57737.7	15.8172	up
Xmsn002700	465.125	303.051	466.111	C21H22O12	[M-H]-	Taxifolin-3'-O-glucoside	Flavonoids	Flavanonols	31106-05-5	3	667913	642420	625259	507467	559539	562463	117924	100287	212326	414329	243466	415342	-	-	1.12692	0.00208804	4.49576	2.16856	up	--	--	--	--	--	1.18754	0.00203534	0.26422	-1.92019	down
Lmfp003891	609.16	415.092	608.153	C31H28O13	[M+H]+	Apigenin-8-C-(2''-feruloyl)glucoside	Flavonoids	Flavones	-	3	25773.3	49046.8	36246.8	53294.3	63125.6	46004.8	74237.8	58903.6	89754.9	54436.8	54014.9	53668.1	-	-	1.00096	0.0321673	0.498289	-1.00494	down	--	--	--	--	--	--	--	--	--	--
Jmbp005389	361.092	331.05	360.084	C18H16O8	[M+H]+	Thymonin	Flavonoids	Flavones	76844-67-2	3	155776	150046	190008	71609.3	85587.1	88298.9	35248.4	34361.6	27391.3	87181.6	87847.9	88954.9	-	-	1.16541	0.00691751	5.11158	2.35377	up	1.17023	0.0119342	2.01971	1.01415	up	1.22094	0.00383937	0.395125	-1.33962	down
Lmmp006598	623.138	271.06	622.132	C31H26O14	[M+H]+	Apigenin-7-O-(2''-feruloyl)glucuronide	Flavonoids	Flavones	-	3	13569.2	12659.1	11013.3	16864.5	19206.2	20811.8	36535.6	37483.7	37111.9	24209.7	24920.7	24647.8	-	-	1.16779	0.000247249	0.335113	-1.57728	down	--	--	--	--	--	--	--	--	--	--
pmp001204	299.091	284.068	298.084	C17H14O5	[M+H]+	Apigenin-7,4'-dimethyl ether	Flavonoids	Flavones	5128-44-9	1	352791	325090	337635	133395	172058	165280	70607.9	63156.9	79423	194700	190038	197983	C10019	-	1.1705	5.2288e-05	4.76348	2.25202	up	1.18789	0.000479869	2.15731	1.10923	up	1.21126	0.010391	0.452884	-1.14279	down
Zmhn003257	299.058	284.039	300.063	C16H12O6	[M-H]-	5,7,2'-Trhiyroxy-8-methoxyflavone*	Flavonoids	Flavones	-	1	1.18089e+06	1.18982e+06	1.24287e+06	389621	395279	393925	1.40477e+06	1.23871e+06	1.44554e+06	1.20396e+06	1.15554e+06	1.16711e+06	-	-	--	--	--	--	--	1.21428	0.000519751	3.06541	1.61608	up	1.24654	0.00420231	3.46872	1.7944	up
Lmsp010393	359.113	298.09	358.105	C19H18O7	[M+H]+	Eupatorin-5-methylether (3'-hydroxy-5,6,7,4'-tetramethoxyflavone)	Flavonoids	Flavones	21764-09-0	3	2.36898e+06	2.41316e+06	2.37542e+06	629675	741409	694936	139668	123155	140148	1.1038e+06	1.13729e+06	1.156e+06	-	-	1.17466	2.82867e-06	17.762	4.15072	up	1.21103	4.83156e-05	3.46442	1.79261	up	1.24699	0.00270906	0.195047	-2.35811	down
Lmjn005592	343.082	313.035	344.09	C18H16O7	[M-H]-	5,4'-Dihydroxy-6,7,3'-trimethoxyflavone (Cirsilineol)	Flavonoids	Flavones	41365-32-6	1	3.79583e+06	3.84775e+06	3.87419e+06	1.03481e+06	1.16903e+06	1.13263e+06	329410	312025	349797	2.52531e+06	2.45813e+06	2.59253e+06	C10032	-	1.1747	1.50539e-06	11.6196	3.53849	up	1.21251	5.89273e-06	3.45208	1.78746	up	1.24674	0.00145059	0.29709	-1.75103	down
Lmsp008392	315.086	272.068	314.079	C17H14O6	[M+H]+	4',5-Dihydroxy-3',5'-dimethoxyflavone	Flavonoids	Flavones	-	1	130382	106511	109197	22159.5	25055.9	20311.1	22714.4	24874.9	25939.5	56684.5	55179.4	58202.4	-	-	1.16987	0.00618366	4.70685	2.23476	up	1.20776	0.0052946	5.12524	2.35762	up	--	--	--	--	--
Zmhp002868	461.109	285.308	460.101	C22H20O11	[M+H]+	Oroxylin A-7-O-glucuronide*	Flavonoids	Flavones	36948-76-2	3	780345	708021	905030	1.68308e+06	1.79675e+06	1.89667e+06	138834	98618.8	99918.9	965313	983884	1.0237e+06	-	-	1.16525	0.00505278	7.09423	2.82665	up	1.19181	0.000304713	0.445159	-1.16761	down	1.24618	0.000875602	0.0627494	-3.99425	down
Smbp005175	345.09	330.07	344.09	C18H16O7	[M+H]+	5,2'-Dihydroxy-7,8,6'-trimethoxyflavone (Rivularin)*	Flavonoids	Flavones	70028-59-0	3	1.60734e+07	18071300	2.12003e+07	5.93933e+06	7.40805e+06	7.49434e+06	2.07391e+06	1.91513e+06	2.12318e+06	9.87519e+06	9.5756e+06	1.01769e+07	-	-	1.17153	0.00807738	9.05479	3.17868	up	1.18492	0.0101374	2.65549	1.40898	up	1.24007	0.00954718	0.293269	-1.76971	down
Hmhp005846	345.088	330.07	344.09	C18H16O7	[M+H]+	5,2'-Dihydroxy-6,7,8-trimethoxyflavone (Tenaxin I)*	Flavonoids	Flavones	86926-52-5	2	1.76581e+07	1.68312e+07	1.72717e+07	6.3281e+06	7.19923e+06	7.99009e+06	1.75772e+06	1.86813e+06	1.78748e+06	9.86032e+06	9.34498e+06	9.89049e+06	-	-	1.17499	0.000186574	9.56176	3.25728	up	1.20008	0.000376021	2.40554	1.26636	up	1.24446	0.00767585	0.251579	-1.99092	down
MWSHY0040	433.113	271.06	432.106	C21H20O10	[M+H]+	Baicalein-7-O-glucoside (Oroxin A)	Flavonoids	Flavones	57396-78-8	1	4.77694e+07	4.74819e+07	5.1796e+07	5.41318e+06	5.91703e+06	6.50808e+06	7.62162e+06	6.91845e+06	6.7232e+06	2.42275e+07	2.56955e+07	2.4317e+07	-	-	1.17399	0.000754746	6.91555	2.78984	up	1.2128	0.00062648	8.24335	3.04323	up	--	--	--	--	--
Hmhp005228	271.051	123.01	270.053	C15H10O5	[M+H]+	5,7,8-Trihydroxyflavone (Norwogonin)	Flavonoids	Flavones	4443-09-8	3	552914	515108	529029	296122	327823	257644	221526	229561	220939	354678	382162	363271	C10113	-	1.17359	0.000703312	2.37647	1.24882	up	--	--	--	--	--	--	--	--	--	--
mws0041	271.06	123.008	270.053	C15H10O5	[M+H]+	Baicalein (5,6,7-Trihydroxyflavone)	Flavonoids	Flavones	491-67-8	1	1.80253e+06	1.77703e+06	1.54577e+06	4.03885e+06	4.16755e+06	4.33639e+06	1.89264e+06	2.24474e+06	2.06079e+06	2.6121e+06	2.73563e+06	2.87362e+06	C10023	-	--	--	--	--	--	1.20666	3.21085e-05	0.408628	-1.29114	down	1.23647	0.000110192	0.494163	-1.01694	down
Zmhp002776	431.099	255.07	430.09	C21H18O10	[M+H]+	Chrysin-7-O-Glucuronide	Flavonoids	Flavones	35775-49-6	1	14768563	1.33803e+07	1.35919e+07	9.18023e+06	8.92315e+06	8.40087e+06	6.93868e+06	6.71488e+06	6.71261e+06	1.05661e+07	1.16712e+07	1.15004e+07	-	-	1.17083	0.00291397	2.04951	1.03528	up	--	--	--	--	--	--	--	--	--	--
pme0088	285.041	151.004	286.048	C15H10O6	[M-H]-	Luteolin; 5,7,3',4'-Tetrahydroxyflavone	Flavonoids	Flavones	491-70-3	1	66003.5	68462	66094.3	108337	83386	93986.8	453792	446832	453525	158626	142537	155854	C01514	ko00941,ko00944,ko01100,ko01110	1.17514	4.65028e-06	0.148108	-2.75528	down	--	--	--	--	--	1.24487	0.000131941	4.7396	2.24476	up
MWSHY0031	447.09	271.061	446.085	C21H18O11	[M+H]+	Apigenin-7-O-glucuronide	Flavonoids	Flavones	29741-09-1	1	9	9	9	7.22396e+06	6.9713e+06	7.13101e+06	8.45641e+06	8.40509e+06	9.51277e+06	7.41372e+06	7.55039e+06	8.23711e+06	-	-	1.17519	0.00168169	1.02372e-06	-19.8977	down	1.21475	0.0001077	1.26604e-06	-19.5912	down	--	--	--	--	--
mws1474	345.097	284.071	344.09	C18H16O7	[M+H]+	5,7-Dihydroxy-3',4',5'-trimethoxyflavone	Flavonoids	Flavones	18103-42-9	3	2.24338e+07	2.24046e+07	2.37194e+07	7.9309e+06	7.80854e+06	8.71804e+06	2.60062e+06	2.42602e+06	2.57543e+06	1.14118e+07	1.2507e+07	1.27815e+07	C19807	-	1.17483	0.000377967	9.01832	3.17286	up	1.21133	3.23296e-05	2.80314	1.48705	up	1.24771	0.00190053	0.310828	-1.68581	down
mws4160	285.076	270.065	284.068	C16H12O5	[M+H]+	Wogonin (5,7-Dihydroxy-8-Methoxyflavone)	Flavonoids	Flavones	632-85-9	3	133722	122419	130692	1.24687e+06	1.04622e+06	1.11896e+06	943447	978098	945047	667898	751696	721217	C10197	-	1.17458	5.77781e-05	0.134945	-2.88955	down	1.21292	0.00327941	0.113373	-3.14085	down	--	--	--	--	--
pmp000573	447.129	285.076	446.121	C22H22O10	[M+H]+	Acacetin-7-O-galactoside*	Flavonoids	Flavones	-	3	745344	578091	802598	1.6408e+06	1.92787e+06	1.77261e+06	65640.9	68961.8	72792.8	872195	903481	980059	-	-	1.1708	0.0108537	10.2511	3.35771	up	1.18163	0.000682383	0.398038	-1.32902	down	1.24983	0.00232964	0.0388288	-4.68673	down
pmp000113	389.123	359.077	388.116	C20H20O8	[M+H]+	5-Hydroxy-6,7,8,3',4'-pentamethoxyflavone	Flavonoids	Flavones	2174-59-6	1	1.55893e+07	1.50588e+07	1.58629e+07	6.23708e+06	6.94727e+06	7.42655e+06	2.36908e+06	2.40218e+06	2.39499e+06	8.41652e+06	9.35207e+06	9.37454e+06	-	-	1.17508	0.000316513	6.49028	2.69828	up	1.20455	8.25097e-05	2.25662	1.17416	up	1.24508	0.00585849	0.347692	-1.52412	down
pmp000344	271.06	243.064	270.053	C15H10O5	[M+H]+	3',4',7-Trihydroxyflavone	Flavonoids	Flavones	2150-11-0	1	81292.3	88170.7	100230	139428	111461	125842	245995	230456	203334	138607	154242	154581	-	-	1.15652	0.00299553	0.396733	-1.33376	down	--	--	--	--	--	--	--	--	--	--
Hmhp006115	285.066	270.05	284.068	C16H12O5	[M+H]+	Oroxylin A (5,7-dihydroxy-6-methoxyflavone)	Flavonoids	Flavones	480-11-5	3	1.11834e+06	983198	1.15909e+06	997382	1.04487e+06	919010	136878	130900	123393	693157	761559	785907	-	-	1.17373	0.00294547	8.33555	3.05928	up	--	--	--	--	--	1.2489	0.0016535	0.132096	-2.92034	down
mws0058	299.056	284.033	300.063	C16H12O6	[M-H]-	Diosmetin (5,7,3'-Trihydroxy-4'-methoxyflavone)*	Flavonoids	Flavones	520-34-3	1	1.57509e+06	1.70289e+06	1.48215e+06	554761	561814	578704	1.87615e+06	1.59995e+06	1.93169e+06	1.67432e+06	1.51073e+06	1.71094e+06	C10038	-	--	--	--	--	--	1.21043	0.00355778	2.80787	1.48948	up	1.24342	0.00659696	3.18992	1.67352	up
Hmhp007382	359.102	344.09	358.105	C19H18O7	[M+H]+	Altisin	Flavonoids	Flavones	-	2	187149	225133	234676	100379	143136	115775	106131	102877	110072	130899	149519	140962	-	-	1.15044	0.0156629	2.02757	1.01975	up	--	--	--	--	--	--	--	--	--	--
MWSmce415	315.086	282.059	314.079	C17H14O6	[M+H]+	5,4'-Dihydroxy-6,7-dimethoxyflavone (Cirsimaritin)*	Flavonoids	Flavones	6601-62-3	1	102823	99981.8	84624.2	371415	353530	371530	5.63704e+06	6.69401e+06	6.02896e+06	1.86796e+06	1.88058e+06	2.10494e+06	C17785	-	1.17441	0.00260489	0.0156552	-5.99722	down	1.20965	5.33097e-06	0.262139	-1.9316	down	1.24965	0.00285294	16.7446	4.06562	up
mws0040	255.065	153.018	254.058	C15H10O4	[M+H]+	Chrysin; 5,7-Dihydroxyflavone	Flavonoids	Flavones	480-40-0	1	5.18812e+06	5.79303e+06	4.68486e+06	1.95986e+07	1.84518e+07	1.98685e+07	9.14284e+06	1.0835e+07	9.04092e+06	1.06133e+07	1.1168e+07	1.23457e+07	C10028	ko00941	--	--	--	--	--	1.20905	2.60047e-05	0.270482	-1.8864	down	--	--	--	--	--
Zmjp006969	315.09	282.054	314.079	C17H14O6	[M+H]+	Pectolinarigenin; 5,7-Dihydroxy-6,4'-dimethoxyflavone*	Flavonoids	Flavones	520-12-7	1	75196.6	85032	72577	338939	364204	328870	6.11994e+06	6.59814e+06	6.12445e+06	1.85895e+06	1.85121e+06	2.11741e+06	-	-	1.17494	0.000649371	0.0123553	-6.33872	down	1.21148	0.000501614	0.225584	-2.14826	down	1.25006	0.000680175	18.258	4.19046	up
pma0825	503.118	255.065	502.111	C24H22O12	[M+H]+	Chrysin-7-O-(6''-malonyl)glucoside	Flavonoids	Flavones	-	3	6.11934e+06	5.8176e+06	6.56741e+06	1.0542e+06	1.24622e+06	898762	831226	814803	849941	2.59168e+06	2.32572e+06	2.73471e+06	-	-	1.17447	0.00162927	7.41369	2.89019	up	1.20701	0.000340416	5.7841	2.53209	up	--	--	--	--	--
MWSHY0054	345.097	312.063	344.09	C18H16O7	[M+H]+	Eupatorin; 3',5-Dihydroxy-4',6,7-Trimethoxyflavone	Flavonoids	Flavones	855-96-9	1	1.73835e+07	1.51544e+07	1.67344e+07	5.89873e+06	6.04895e+06	6.09238e+06	1.64412e+06	1.74898e+06	1.80311e+06	8.02776e+06	9.44855e+06	9.0225e+06	-	-	1.17417	0.00193732	9.48235	3.24524	up	1.21068	0.00379124	2.73127	1.44957	up	1.24921	9.98673e-07	0.288037	-1.79567	down
pmp000008	359.113	344.089	358.105	C19H18O7	[M+H]+	5-Hydroxy-6,7,3',4'-tetramethoxyflavone	Flavonoids	Flavones	21763-80-4	1	6.28624e+06	6.66229e+06	6.56914e+06	1.71829e+06	1.83754e+06	1.994e+06	388854	365180	403361	2.81692e+06	3.04673e+06	3.32943e+06	-	-	1.17478	0.000302792	16.8635	4.07583	up	1.21135	1.25816e-05	3.51681	1.81427	up	1.24808	0.00253553	0.208546	-2.26156	down
Lmjp005016	331.081	298.047	330.074	C17H14O7	[M+H]+	5,3',4'-Trihydroxy-6,7-dimethoxyflavone (Cirsiliol)	Flavonoids	Flavones	34334-69-5	3	35446.3	67282.1	55189.8	154556	205582	159114	924447	1.00855e+06	1.10491e+06	332631	336741	386796	C10033	-	1.16587	0.0022843	0.0519826	-4.26583	down	1.14869	0.00644764	0.304126	-1.71726	down	1.24171	0.00191731	5.85053	2.54857	up
Lmlp005572	433.113	271.065	432.106	C21H20O10	[M+H]+	Galangin-7-O-glucoside	Flavonoids	Flavones	-	1	1.19737e+06	1.49459e+06	1.20086e+06	3.07692e+06	2.63141e+06	2.57387e+06	9.86291e+06	5.56021e+06	5.83401e+06	4.02553e+06	3.45477e+06	4.04552e+06	-	-	1.14319	0.0525152	0.18313	-2.44906	down	1.18043	0.00293791	0.470023	-1.0892	down	1.15253	0.0878537	2.5666	1.35986	up
mws0129	285.076	242.053	284.068	C16H12O5	[M+H]+	5,4'-Dihydroxy-7-methoxyflavone (Genkwanin)	Flavonoids	Flavones	437-64-9	3	578538	654646	796817	2.03116e+06	1.81453e+06	2.23249e+06	141820	133035	135828	908542	996418	1.08387e+06	C10046	-	1.16686	0.0136418	4.94299	2.30538	up	1.19054	0.00208035	0.333981	-1.58216	down	1.24918	0.00404205	0.0675667	-3.88754	down
pmp000571	271.06	153.018	270.053	C15H10O5	[M+H]+	Apigenin; 5,7,4'-Trihydroxyflavone	Flavonoids	Flavones	520-36-5	1	4.90245e+06	5.8562e+06	4.44652e+06	1.95055e+06	2.12739e+06	2.17221e+06	2.98375e+06	2.79398e+06	2.64017e+06	3.10378e+06	3.42221e+06	3.70976e+06	C01477	ko00941,ko00943,ko00944,ko01100,ko01110	--	--	--	--	--	1.19109	0.0167739	2.43277	1.2826	up	--	--	--	--	--
Lmyn006227	269.046	151.005	270.053	C15H10O5	[M-H]-	Galangin; 3,5,7-Trihydroxyflavone	Flavonoids	Flavones	548-83-4	3	1.96561e+06	2.20038e+06	2.07373e+06	3.56583e+06	2.9959e+06	3.27607e+06	7.77953e+06	7.25302e+06	6.57942e+06	4.43477e+06	4.02148e+06	4.80913e+06	C10044	ko00941	1.16998	0.00348946	0.288716	-1.79228	down	--	--	--	--	--	1.23172	0.00247185	2.19683	1.13542	up
pmb0578	655.166	207	654.159	C32H30O15	[M+H]+	Luteolin-7-O-(6''-sinapoyl)glucoside	Flavonoids	Flavones	-	3	22694	30512.2	30059.3	29100.7	33415.4	22283.6	52303	69267.8	47854.8	37370.6	33422.6	31387	-	-	1.08555	0.0345273	0.491457	-1.02486	down	--	--	--	--	--	--	--	--	--	--
MWSHY0018	403.139	373.096	402.132	C21H22O8	[M+H]+	5,6,7,8,3',4'-Hexamethoxyflavone (Nobiletin)	Flavonoids	Flavones	478-01-3	3	568760	535731	547249	94307.9	102258	89854.3	117486	116255	105044	400839	406606	470350	C10112	-	1.17396	8.16303e-05	4.87548	2.28555	up	1.21339	9.59342e-05	5.76685	2.52778	up	--	--	--	--	--
pmp000577	461.123	285.08	460.116	C26H20O8	[M+H]+	Acacetin-7-O-glucuronide	Flavonoids	Flavones	-	1	908393	771226	926765	2.07529e+06	2.01039e+06	2.3041e+06	107303	93820.2	121704	1.10468e+06	1.02239e+06	1.22725e+06	-	-	1.17053	0.00339598	8.07363	3.01322	up	1.19934	0.000943883	0.407899	-1.29372	down	1.24863	0.00179957	0.0505224	-4.30693	down
Hmbp002730	287.055	153.01	286.048	C15H10O6	[M+H]+	Isoscutellarein	Flavonoids	Flavones	41440-05-5	3	165027	139040	130388	93464.7	125801	124762	339680	242235	303531	161915	145116	175443	C10097	-	1.11026	0.0233021	0.490662	-1.0272	down	--	--	--	--	--	1.19807	0.014887	2.57377	1.36388	up
Hmgp003664	417.118	381.1	416.111	C21H20O9	[M+H]+	Apigenin-6-C-rhamnoside	Flavonoids	Flavones	-	3	382718	409399	378363	53717.1	82017.3	64593.8	55883.4	58011.9	77090.5	109276	126143	131989	-	-	1.16706	2.7324e-05	6.12862	2.61556	up	1.20267	1.77752e-05	5.84281	2.54666	up	--	--	--	--	--
pmb0626	757.219	433.4	756.211	C33H40O20	[M+H]+	Apigenin-6-C-glucoside-7-O-Sophoroside	Flavonoids	Flavones	-	3	11919.1	9	18128.8	40715.3	18763.6	41886.6	108462	127740	87643.1	46330.5	54514.5	55455.8	-	-	--	--	--	--	--	--	--	--	--	--	1.13237	0.00886124	3.19482	1.67573	up
Zmhp004065	345.098	330.075	344.09	C18H16O7	[M+H]+	7,8-Dihydroxy-5,6,4'-trimethoxyflavone*	Flavonoids	Flavones	-	2	1.98349e+07	1.94293e+07	2.16163e+07	7.85058e+06	7.64113e+06	8.42871e+06	2.09623e+06	1.88368e+06	1.91008e+06	9.6347e+06	1.13043e+07	1.15628e+07	-	-	1.1744	0.0012186	10.3362	3.36964	up	1.20964	0.00118231	2.54512	1.34774	up	1.24808	0.000742451	0.246233	-2.02191	down
Jmbp005971	405.117	375.07	404.111	C20H20O9	[M+H]+	Gardenin C	Flavonoids	Flavones	29550-05-8	1	1.0334e+07	1.01804e+07	1.03665e+07	893269	834280	917922	222763	227183	229486	4.40927e+06	3.96318e+06	4.84381e+06	-	-	1.17517	3.18368e-05	45.451	5.50624	up	1.21444	2.03291e-06	11.6731	3.54512	up	1.24929	0.00134755	0.256828	-1.96112	down
MWSHY0168	345.097	330.084	344.09	C18H16O7	[M+H]+	Eupatilin (5,7-Dihydroxy-3',4',6-Trimethoxyflavone)*	Flavonoids	Flavones	22368-21-4	3	1.73776e+07	1.81823e+07	2.08386e+07	6.46243e+06	6.58108e+06	7.24651e+06	1.96392e+06	2.01927e+06	2.02354e+06	8.7611e+06	1.01396e+07	1.0746e+07	C10040	-	1.17372	0.00384315	9.38922	3.231	up	1.20518	0.00538617	2.77962	1.47489	up	1.24841	0.00248555	0.296044	-1.75612	down
Zmap009745	345.096	330.074	344.09	C18H16O7	[M+H]+	Ayanin (3',5-Dihydroxy-3,4',7-Trimethoxyflavone)	Flavonoids	Flavones	572-32-7	3	381308	404405	406120	2.18203e+06	2.2479e+06	2.43302e+06	2.94272e+06	3.04203e+06	3.07594e+06	1.32602e+06	1.49282e+06	1.63107e+06	C04444	ko00944,ko01110	1.17497	0.000138213	0.131539	-2.92644	down	1.21362	0.00141883	0.173662	-2.52565	down	--	--	--	--	--
mws0052	447.092	271.06	446.085	C21H18O11	[M+H]+	Baicalein-7-O-glucuronide (Baicalin)	Flavonoids	Flavones	21967-41-9	1	4.67283e+06	5.32877e+06	5.65384e+06	1.23302e+07	1.2415e+07	1.08005e+07	4.68712e+06	5.31478e+06	5.4131e+06	9.15851e+06	9.38265e+06	7.63135e+06	C10025	-	--	--	--	--	--	1.19616	0.00134008	0.440432	-1.18301	down	1.23562	0.00206184	0.433667	-1.20534	down
pmb0631	581.15	515.4	580.143	C26H28O15	[M+H]+	Orientin-6-C-arabinoside	Flavonoids	Flavones	-	3	148720	89238.2	102983	91587.7	92713.5	95475.7	275745	177487	186028	143644	130884	164454	-	-	--	--	--	--	--	--	--	--	--	--	1.18073	0.0622227	2.28489	1.19213	up
Lmjp005224	361.092	328.062	360.084	C18H16O8	[M+H]+	4',5,7-Trihydroxy-3',3,6-Trimethoxyflavone (Jaceidin)	Flavonoids	Flavones	10173-01-0	3	98280.5	79469.6	118271	181410	194572	193233	21969.1	26775.1	58106.2	118328	101827	128765	-	-	1.01603	0.0167158	2.77042	1.47011	up	--	--	--	--	--	1.18567	0.00229081	0.187715	-2.41338	down
pmp000004	331.081	316.058	330.074	C17H14O7	[M+H]+	4',5,7-Trihydroxy-3',6-dimethoxyflavone (Jaceosidin)*	Flavonoids	Flavones	18085-97-7	1	1.41547e+07	1.42553e+07	1.41287e+07	6.18335e+06	6.68199e+06	6.60431e+06	1.99491e+06	2.16461e+06	2.36492e+06	7.21269e+06	8.30828e+06	9.15541e+06	-	-	1.17337	1.19468e-05	6.51989	2.70485	up	1.21229	0.000195794	2.18487	1.12755	up	1.24455	5.45375e-05	0.335108	-1.5773	down
MWSHY0114	285.077	242.062	284.068	C16H12O5	[M+H]+	Acacetin; 5,7-Dihydroxy-4'-methoxyflavone*	Flavonoids	Flavones	480-44-4	3	88143.6	86652.8	112878	264100	282010	300519	15356.9	22062.3	18540.3	110742	140626	133588	C01470	ko00944	1.15944	0.0091424	5.14075	2.36198	up	1.19683	0.000209152	0.339788	-1.55729	down	1.24632	0.00116437	0.066097	-3.91927	down
Hmxp007521	315.087	300.06	314.079	C17H14O6	[M+H]+	3',4'-Dihydroxy-7,5'-dimethoxyflavone	Flavonoids	Flavones	-	3	1.08562e+06	1.0135e+06	1.09382e+06	587951	636939	620602	3.90877e+06	4.19124e+06	3.89837e+06	1.59992e+06	1.65162e+06	2.00237e+06	-	-	1.17349	0.000535169	0.266114	-1.90988	down	--	--	--	--	--	1.24963	0.000632844	6.50145	2.70076	up
mws0072	433.113	271.06	432.106	C21H20O10	[M+H]+	Apigenin-5-O-glucoside	Flavonoids	Flavones	28757-27-9	1	1.84369e+06	1.96108e+06	1.71727e+06	5.46765e+06	4.63345e+06	3.54174e+06	9.6528e+06	7.77934e+06	9.64796e+06	5.62615e+06	4.42157e+06	5.54621e+06	-	-	1.16917	0.00688537	0.203915	-2.29396	down	1.16446	0.0380663	0.404758	-1.30487	down	--	--	--	--	--
pmp000575	447.129	285.096	446.121	C22H22O10	[M+H]+	Acacetin-7-O-glucoside (Tilianin)*	Flavonoids	Flavones	4291-60-5	3	1.16103e+06	1.02938e+06	1.10569e+06	1.44531e+06	1.36404e+06	1.79289e+06	103130	89455.5	77882.6	841064	1.07969e+06	1.06289e+06	-	-	1.17267	0.00101587	12.1866	3.60723	up	--	--	--	--	--	1.24638	0.00804331	0.0587689	-4.0888	down
pmp000593	595.166	287.055	594.159	C27H30O15	[M+H]+	Luteolin-7-O-rutinoside*	Flavonoids	Flavones	3563-98-2	3	452354	658362	366911	472637	376277	358283	23327	34939.7	40345.7	305352	316204	388996	-	-	1.15658	0.0332606	14.9842	3.90537	up	--	--	--	--	--	1.23699	0.00811504	0.0816871	-3.61375	down
MWSHY0080	595.166	287.058	594.159	C27H30O15	[M+H]+	Luteolin-7-O-neohesperidoside (Lonicerin)*	Flavonoids	Flavones	25694-72-8	3	452354	658362	366911	472637	376277	358283	23327	34939.7	40345.7	305352	316204	388996	C12630	ko00944	1.15658	0.0332606	14.9842	3.90537	up	--	--	--	--	--	1.23699	0.00811504	0.0816871	-3.61375	down
Zmhp002964	491.12	315.096	490.111	C23H22O12	[M+H]+	5,7-Dihydroxy-6,8-dimethoxyflavone-7-O-glucoside	Flavonoids	Flavones	-	2	1.96904e+07	2.2924e+07	2.49193e+07	3.17171e+06	9	3.59241e+06	1.82928e+06	1.54028e+06	1.45468e+06	8.28337e+06	9.84447e+06	1.08928e+07	-	-	1.17208	0.00507329	13.9988	3.80723	up	--	--	--	--	--	--	--	--	--	--
MWSHY0184	461.108	285.077	460.101	C22H20O11	[M+H]+	Wogonin-7-O-Glucuronide (Wogonoside)*	Flavonoids	Flavones	51059-44-0	3	124484	109560	132917	1.04774e+06	790415	1.02305e+06	1701828	1.66839e+06	1.69495e+06	1.02469e+06	1165072	886004	-	-	1.1739	1.54906e-07	0.0724477	-3.78692	down	1.20794	0.00920926	0.128253	-2.96293	down	--	--	--	--	--
Zmjp005288	553.156	391.105	552.148	C25H28O14	[M+H]+	5,2',5'-Trihydroxy-3,7,4'-trimethoxyflavone-2'-O-glucoside	Flavonoids	Flavones	-	3	581464	514812	571867	117195	163475	144898	100255	112277	117984	288478	298895	368663	-	-	1.17184	0.00127878	5.04708	2.33545	up	1.20088	0.000210678	3.9198	1.97078	up	--	--	--	--	--
Zmjp009119	375.107	345.061	374.1	C19H18O8	[M+H]+	5,4'-Dihydroxy-3,6,7,3'-tetramethoxyflavone	Flavonoids	Flavones	130252-52-7	2	2.41513e+06	2.53597e+06	2.64176e+06	291392	295642	318797	90256.7	77765.5	107306	979256	1.03403e+06	1.26092e+06	-	-	1.1731	0.000598413	27.5775	4.78542	up	1.21399	0.000722206	8.3822	3.06733	up	1.235	6.39786e-05	0.30395	-1.71809	down
Lmqn003210	297.073	254.066	298.084	C17H14O5	[M-H]-	5-Hydroxy-6,7-dimethoxyflavone	Flavonoids	Flavones	740-33-0	3	9	9	9	24123	25645.4	24284.4	6440.38	3218.29	3770.39	15496	12383.4	16510.7	-	-	1.17226	0.0461848	0.00201057	-8.95818	down	1.21474	0.000382641	0.000364605	-11.4214	down	1.21601	0.000443923	0.181344	-2.4632	down
MWSslk200	287.056	123.009	286.048	C15H10O6	[M+H]+	Scutellarein (5,6,7,4'-Tetrahydroxyflavone)	Flavonoids	Flavones	529-53-3	3	202899	276541	187494	312246	256118	305795	108500	145815	151453	172428	188999	228546	C10184	-	--	--	--	--	--	--	--	--	--	--	1.19184	0.00281164	0.46418	-1.10724	down
pmp000001	301.071	286.047	300.063	C16H12O6	[M+H]+	Hispidulin; 5,7,4'-Trihydroxy-6-methoxyflavone*	Flavonoids	Flavones	1447-88-7	3	2.1025e+06	2.2507e+06	2.26881e+06	749220	773569	807834	3.40288e+06	3.31851e+06	3.81084e+06	2.11573e+06	2.05269e+06	2.66132e+06	C10058	-	--	--	--	--	--	1.21236	0.000524513	2.8413	1.50655	up	1.24765	0.00278732	4.51906	2.17602	up
Zmxp004480	625.176	301.071	624.169	C28H32O16	[M+H]+	Chrysoeriol-7-O-gentiobioside	Flavonoids	Flavones	-	3	9	9	9	111823	116357	89345.1	16398.7	16608.7	16724.4	49367.6	37615.1	49231	-	-	1.1752	3.311e-05	0.000542911	-10.847	down	1.21456	0.00616955	8.50327e-05	-13.5216	down	1.24521	0.00863331	0.156624	-2.67463	down
MWSHY0016	449.108	299.056	448.101	C21H20O11	[M+H]+	Isoorientin (Luteolin-6-C-glucoside)*	Flavonoids	Flavones	4261-42-1	3	855037	707704	895707	1.09974e+06	1.16219e+06	1.13921e+06	2.97394e+06	2.51991e+06	2.52723e+06	1.29198e+06	1.59763e+06	1.7442e+06	C01821	-	1.16085	0.00279348	0.306498	-1.70605	down	--	--	--	--	--	1.23929	0.00861408	2.35835	1.23778	up
pmb0580	417.118	255.065	416.111	C21H20O9	[M+H]+	Chrysin-5-O-glucoside (Toringin)*	Flavonoids	Flavones	1329-10-8	1	5.36272e+06	6.47222e+06	5.92272e+06	5.35783e+06	3.70955e+06	4.90206e+06	1.01742e+06	1.01575e+06	1.0934e+06	3.40754e+06	4.379e+06	4.55113e+06	-	-	1.17205	0.00409017	5.6796	2.50579	up	--	--	--	--	--	1.23597	0.0177698	0.223815	-2.15962	down
Lmgp005868	639.171	301.07	638.164	C32H30O14	[M+H]+	Chrysoeriol-7-O-(6''-feruloyl)glucoside	Flavonoids	Flavones	-	3	15009	10280.7	11042.4	402225	472112	528984	102279	111659	97016	179993	169583	223765	-	-	1.16715	0.000845522	0.116841	-3.09739	down	1.21119	0.00634316	0.02589	-5.27146	down	1.24202	0.00924923	0.221584	-2.17407	down
mws1299	449.108	299.055	448.101	C21H20O11	[M+H]+	Orientin; Luteolin-8-C-glucoside*	Flavonoids	Flavones	28608-75-5	3	1.09196e+06	1.01444e+06	1.10666e+06	1.43058e+06	1.58167e+06	1.51282e+06	3.20722e+06	3.86463e+06	3.58109e+06	1.52324e+06	1.86581e+06	2.07411e+06	C10114	-	1.16925	0.00503164	0.301613	-1.72923	down	--	--	--	--	--	1.23768	0.00634348	2.3542	1.23524	up
Smbp004322	301.07	286.05	300.063	C16H12O6	[M+H]+	5,7,2'-Trihydroxy-8-methoxyflavone (Scutevulin)*	Flavonoids	Flavones	80713-32-2	3	1.90168e+06	1.95147e+06	2.76279e+06	802895	727378	812297	3.20744e+06	3.46255e+06	3.44221e+06	1.90273e+06	2.04814e+06	2.54177e+06	-	-	--	--	--	--	--	1.1806	0.0352643	2.82422	1.49785	up	1.24834	0.000351367	4.31671	2.10993	up
pmp001288	593.187	285.077	592.179	C28H32O14	[M+H]+	Acacetin-7-O-rutinoside (Linarin)	Flavonoids	Flavones	480-36-4	3	40987.9	12343.7	17629.8	48635.6	58022.7	48892.8	7483.48	4404.91	10066.4	23286	30957.1	31013.3	-	-	--	--	--	--	--	--	--	--	--	--	1.2146	0.000972766	0.141142	-2.82478	down
Lmyp005841	417.118	255.059	416.111	C21H20O9	[M+H]+	Chrysin-7-O-glucoside*	Flavonoids	Flavones	31025-53-3	1	6.74597e+06	6.57149e+06	6.03212e+06	6.27049e+06	3.72895e+06	5.76493e+06	1.1649e+06	1.13738e+06	1.14801e+06	4.12694e+06	5.45859e+06	5.55446e+06	-	-	1.17427	0.00161866	5.60811	2.48751	up	--	--	--	--	--	1.22207	0.0339827	0.218866	-2.19188	down
pmp000579	463.123	301.07	462.116	C22H22O11	[M+H]+	Diosmetin-7-O-glucoside*	Flavonoids	Flavones	20126-59-4	1	2.41543e+06	2.01631e+06	3.14675e+06	1.32625e+06	1.37582e+06	729124	2.50749e+06	2.3001e+06	2.35019e+06	1.75093e+06	2.38092e+06	2.31137e+06	-	-	--	--	--	--	--	1.04434	0.0319611	2.20871	1.1432	up	1.10367	0.0197448	2.08609	1.0608	up
pmp000003	317.066	302.042	316.058	C16H12O7	[M+H]+	5,7,3',4'-Tetrahydroxy-6-methoxyflavone (Nepetin)	Flavonoids	Flavones	520-11-6	1	484159	426810	387072	287914	369889	416776	756993	741612	725209	395016	545797	514370	-	-	--	--	--	--	--	--	--	--	--	--	1.19741	0.00687327	2.06947	1.04926	up
Zmhp003514	301.072	286.054	300.063	C16H12O6	[M+H]+	6,7,8-Tetrahydroxy-5-methoxyflavone*	Flavonoids	Flavones	-	3	1.81212e+06	1.95634e+06	2.91141e+06	722531	773698	823921	3.17334e+06	3.438e+06	3.57802e+06	2.014e+06	1.90232e+06	2.5766e+06	-	-	--	--	--	--	--	1.16641	0.0510395	2.87907	1.5256	up	1.24712	0.00121507	4.39168	2.13477	up
Lmsp010424	373.128	211.024	372.121	C20H20O7	[M+H]+	3,4',5,6,7-Pentamethoxyflavone	Flavonoids	Flavones	4472-73-5	3	126741	125431	133319	8253.33	25404.5	32606.5	36956	27164.8	37418.8	58228.6	60200.8	78470.4	-	-	1.16085	4.39496e-05	3.79645	1.92465	up	1.11034	0.00213958	5.81746	2.54039	up	--	--	--	--	--
Hmhp005160	331.072	316.05	330.074	C17H14O7	[M+H]+	5,2',5'-Trihydroxy-7,8-dimethoxyflavone (Rehderianin I)*	Flavonoids	Flavones	90965-30-3	1	1.58673e+07	1.65977e+07	1.66971e+07	7.01697e+06	7.34983e+06	8.0008e+06	2.4037e+06	2.26369e+06	2.87077e+06	7.99964e+06	9.8238e+06	1.1381e+07	-	-	1.17142	5.20664e-06	6.52176	2.70526	up	1.20794	2.32706e-05	2.19792	1.13614	up	1.23757	0.000366914	0.337013	-1.56913	down
Zmjp004852	509.128	347.076	508.122	C23H24O13	[M+H]+	5,6,3',4'-Tetrahydroxy-3,7-dimethoxyflavone-6-O-glucoside	Flavonoids	Flavones	-	3	205686	93385.1	151377	64236.6	80506.9	44236.7	36408.8	24448.7	45400.7	111333	83975.2	80119.6	-	-	1.08842	0.0668123	4.23919	2.08379	up	1.00496	0.103611	2.38358	1.25313	up	--	--	--	--	--
Jmbp005771	375.107	345.06	374.1	C19H18O8	[M+H]+	5,3'-Dihydroxy-6,7,8,4'-tetramethoxyflavone (Gardenin D)	Flavonoids	Flavones	29202-00-4	1	1.6668e+06	2.0461e+06	1.73385e+06	695576	677720	836057	292744	244901	270139	762574	1.08972e+06	1.06626e+06	-	-	1.17073	0.00515707	6.74284	2.75336	up	1.19027	0.00499586	2.46531	1.30177	up	1.23401	0.00766162	0.36562	-1.45158	down
pmp000585	519.113	433.11	518.106	C24H22O13	[M+H]+	Apigenin-7-O-(6''-malonyl)glucoside	Flavonoids	Flavones	86546-87-4	2	25668.8	21084.4	14691.3	101170	70882.5	77837	110813	232155	147205	104805	72360.3	84417.1	C10020	-	1.13682	0.056795	0.125353	-2.99594	down	1.17143	0.0130773	0.245887	-2.02394	down	--	--	--	--	--
Hmgp001902	477.139	315.09	476.132	C23H24O11	[M+H]+	Pectolinarigenin-7-O-glucoside	Flavonoids	Flavones	-	3	272246	284172	226953	179673	160095	155360	111807	85150.9	153034	173260	138271	203357	-	-	1.07445	0.00562515	2.23826	1.16238	up	--	--	--	--	--	--	--	--	--	--
Lmgp004959	639.192	331.082	638.185	C29H34O16	[M+H]+	Tricin-7-O-neohesperidoside	Flavonoids	Flavones	53766-40-8	3	143303	147338	187470	37762.6	116743	71439.1	70684.5	91849.1	66745.9	89274.9	84664.1	118937	-	-	1.1084	0.0129044	2.08528	1.06024	up	--	--	--	--	--	--	--	--	--	--
Lmhp002832	549.162	411.111	548.153	C26H28O13	[M+H]+	Chrysin-6-C-arabinoside-8-C-glucoside	Flavonoids	Flavones	185145-33-9	2	3.21604e+06	3.96427e+06	3.25207e+06	1.49897e+06	1.42241e+06	1.02709e+06	766238	795358	876461	2.42915e+06	1.623e+06	2.02778e+06	-	-	1.16766	0.00740301	4.27897	2.09726	up	1.17007	0.00344753	2.64213	1.4017	up	--	--	--	--	--
HJAP010	551.139	497.1	550.132	C25H26O14	[M+H]+	Luteolin-6,8-di-C-arabinoside	Flavonoids	Flavones	-	3	233052	171531	156915	147320	82464.7	108381	34519.6	30632.7	30645.7	147317	111962	96646.6	-	-	1.16375	0.0215699	5.86127	2.55121	up	--	--	--	--	--	1.20369	0.0497383	0.283288	-1.81966	down
pmb0736	493.134	331.081	492.127	C23H24O12	[M+H]+	Tricin-7-O-Glucoside	Flavonoids	Flavones	32769-01-0	3	592186	609588	469584	271190	577072	260635	67073.5	66491	76242.5	218846	353717	322144	-	-	1.17015	0.00783135	7.96616	2.99388	up	--	--	--	--	--	1.18814	0.101748	0.189203	-2.40199	down
pmb3000	503.12	341.1	504.127	C24H24O12	[M-H]-	Chrysoeriol-7-O-(6''-acetyl)glucoside	Flavonoids	Flavones	-	3	13380.8	13583.9	12431.8	3875.74	1957.13	9	4820.78	5856.8	6695.82	19275.8	29858.8	20234	-	-	1.14177	0.00075481	2.26763	1.18119	up	--	--	--	--	--	--	--	--	--	--
HJAP026	625.176	463.13	624.169	C28H32O16	[M+H]+	Chrysoeriol-6-C-glucoside-4'-O-glucoside	Flavonoids	Flavones	-	3	64728	56779.5	33574.5	35796.5	33139.4	34228.4	9	9	9	39766.4	44164.4	63160.4	-	-	1.17391	0.0311759	5743.78	12.4878	up	--	--	--	--	--	1.25041	0.000502787	0.000261718	-11.8997	down
Hmjn004446	593.13	285.04	594.137	C30H26O13	[M-H]-	Luteolin-7-O-(6''-caffeoyl)rhamnoside	Flavonoids	Flavones	-	3	105843	209651	189889	95599.2	41610.7	50304.7	402412	420213	557556	168398	219749	282166	-	-	1.07113	0.0111567	0.366172	-1.44941	down	1.01916	0.0595031	2.69517	1.43037	up	1.20949	0.00891015	7.36039	2.87978	up
Lmxn007456	359.077	329.029	360.084	C18H16O8	[M-H]-	5,7,3'-Trihydroxy-6,8,4'-trimethoxyflavone (Acerosin)	Flavonoids	Flavones	15835-74-2	2	9	22287.1	30077.5	10409.2	12543.3	13427.1	9	9	9	30731.5	19701	19425.3	C09982	-	--	--	--	--	--	--	--	--	--	--	1.25027	0.00542024	0.000742173	-10.396	down
pmp000587	535.108	287.05	534.101	C24H22O14	[M+H]+	Luteolin-7-O-(6''-malonyl)glucoside*	Flavonoids	Flavones	-	1	1.33643e+06	1.19045e+06	983464	747567	979036	907866	2.31443e+06	2.54555e+06	2.30483e+06	2.07542e+06	1.19497e+06	1.49188e+06	C10103	-	1.13611	0.00095313	0.489942	-1.02932	down	--	--	--	--	--	1.23188	0.000149341	2.71964	1.44342	up
pmb0678	771.213	177.1	770.206	C37H38O18	[M+H]+	Vitexin-7-O-(6''-feruloyl)glucoside	Flavonoids	Flavones	-	3	48086.8	46500.2	46274.5	18298.5	49491	31203.2	24499.3	19246.3	24748.7	27429.8	26900.2	44624.8	-	-	1.14588	0.00288164	2.05654	1.04022	up	--	--	--	--	--	--	--	--	--	--
pmb3042	491.12	329.1	492.127	C23H24O12	[M-H]-	Tricin-5-O-Glucoside	Flavonoids	Flavones	32769-00-9	3	15602.5	17551.8	14597.7	5809.74	6797.38	3842.34	2919.31	9	2879.75	12531.3	21450.5	13590.9	-	-	--	--	--	--	--	1.1542	0.00104993	2.90295	1.53752	up	--	--	--	--	--
pmp000592	595.166	325.09	594.159	C27H30O15	[M+H]+	Apigenin-7,4'-di-O-Glucoside	Flavonoids	Flavones	-	3	34974.3	40652	48943.7	9	9	9	18600	12035.5	7081.07	17233.7	29868.6	32525.3	-	-	1.06529	0.00587639	3.30279	1.72368	up	1.21447	0.00941139	4613.7	12.1717	up	1.24678	0.0638339	1396.91	10.448	up
Zmxp005470	579.135	331.083	578.127	C26H26O15	[M+H]+	Tricin-7-O-(6''-O-malonyl)glucoside	Flavonoids	Flavones	-	3	229237	170179	198197	51693.3	34595.8	68743.1	9	9	9	89304.6	112211	56445.9	-	-	1.1751	0.00725194	22133.8	14.434	up	1.15919	0.00392566	3.85476	1.94664	up	1.24918	0.0345244	0.000174157	-12.4873	down
pmb0639	757.219	595.2	756.211	C33H40O20	[M+H]+	Apigenin-8-C-glucoside-7-O-Sophoroside	Flavonoids	Flavones	-	3	12388.3	11780.2	10131.4	19089.3	9831.11	17423.6	36905.4	28589.4	37047.1	13272.8	26132	17209.9	-	-	1.15401	0.0112705	0.334496	-1.57994	down	--	--	--	--	--	1.09879	0.00936792	2.21262	1.14576	up
pmb0725	669.181	331.081	668.174	C33H32O15	[M+H]+	Tricin-7-O-(2''-feruloyl)glucoside	Flavonoids	Flavones	-	3	16461.1	14085.1	12059.3	15165.1	11303.3	13905.4	9	9	9	12666.3	11403.4	5137.85	-	-	1.17487	0.00793699	1577.98	10.6239	up	--	--	--	--	--	1.25005	0.00707207	0.000668752	-10.5462	down
pmp000013	507.15	345.09	506.142	C24H26O12	[M+H]+	Eupatorin-7-O-glucoside	Flavonoids	Flavones	-	3	63360.4	49343.1	87462.3	153952	211669	148020	216947	207537	208355	43454.5	77919	106457	-	-	1.13005	0.00370834	0.316298	-1.66064	down	1.11925	0.0189042	0.3897	-1.35957	down	--	--	--	--	--
Zmjp003031	611.161	449.107	610.153	C27H30O16	[M+H]+	Orientin-2''-O-galactoside	Flavonoids	Flavones	-	3	552042	531630	571016	194364	459215	177551	1.14506e+06	1.18003e+06	1.16425e+06	866619	1.28453e+06	507908	-	-	1.17294	2.63861e-06	0.474212	-1.0764	down	--	--	--	--	--	1.16283	0.00974845	4.19831	2.06981	up
Lmmp003487	639.119	287.05	638.112	C27H26O18	[M+H]+	Luteolin-7-O-glucuronide-(2→1)-glucuronide	Flavonoids	Flavones	-	3	17571.9	17293.1	19423.9	29608.4	57853.3	20405.4	49606	42757.1	35930.9	38878	29148.9	70937	-	-	1.14318	0.0221152	0.42316	-1.24073	down	--	--	--	--	--	--	--	--	--	--
Lmtp003677	627.156	303.043	626.148	C27H30O17	[M+H]+	Quercetin-3-O-sophoroside (Baimaside)	Flavonoids	Flavonols	18609-17-1	3	1.63289e+06	1.90971e+06	1.55393e+06	1.09444e+06	1.2295e+06	1.03496e+06	2.56857e+06	2.78723e+06	2.69398e+06	1.79131e+06	1.80086e+06	1.87117e+06	C12667	ko00944,ko01110	--	--	--	--	--	--	--	--	--	--	1.24054	5.64325e-05	2.39655	1.26096	up
mws1068	285.041	151.004	286.048	C15H10O6	[M-H]-	Kaempferol (3,5,7,4'-Tetrahydroxyflavone)	Flavonoids	Flavonols	520-18-3	3	9	9	9	15663.9	8827.2	9281.06	9	9	9	14754.5	15319.3	15848.6	C05903	ko00941,ko00944,ko01100,ko01110	--	--	--	--	--	1.21305	0.0364118	0.000799476	-10.2887	down	1.24856	0.0364118	0.000799476	-10.2887	down
pmb0618	627.192	465.1	626.185	C28H34O16	[M+H]+	Hesperetin-8-C-glucoside-3'-O-glucoside	Flavonoids	Flavonols	-	3	127742	52336.7	88883.6	1.70723e+06	1.74348e+06	1.56013e+06	9	9	9	601176	624228	646756	-	-	1.17359	0.0542272	9961.57	13.2822	up	1.19621	0.000324363	0.053676	-4.21958	down	1.25041	0.00112458	5.38831e-06	-17.5017	down
Hmyp008708	285.076	242.06	284.068	C16H12O5	[M+H]+	3,5-Dihydroxy-7-methoxyflavone (Izalpinin)*	Flavonoids	Flavonols	480-14-8	3	97263.7	83379.8	103873	244707	255393	296242	13840.7	16673.6	19346.8	127080	132451	138770	-	-	1.16474	0.00379696	5.70617	2.51252	up	1.1974	0.00380381	0.357279	-1.48488	down	1.24659	0.00366906	0.0626128	-3.9974	down
Zmhp005139	565.12	317.072	564.111	C25H24O15	[M+H]+	Tamarixetin-3-O-(6''-malonyl)glucoside	Flavonoids	Flavonols	-	3	791097	631579	630166	432412	469671	427326	157535	154931	178386	453538	494311	445100	-	-	1.16665	0.0093154	4.18221	2.06426	up	--	--	--	--	--	1.24355	0.000275319	0.369225	-1.43743	down
GQ512001	771.199	303.05	772.206	C33H40O21	[M-H]-	Quercetin-3-O-glucosyl(1→3)rhamnosyl(1→6)Galactoside	Flavonoids	Flavonols	134953-93-8	3	24134.4	26945.4	12721.7	5021.95	1626.67	1107.21	14222	7663.16	8717.44	12172.8	11223.4	10626.6	-	-	--	--	--	--	--	1.10803	0.0416118	8.22627	3.04024	up	1.0586	0.0431961	3.94576	1.9803	up
Lmyp004052	611.139	147.044	610.132	C30H26O14	[M+H]+	Quercetin-3-O-(6''-O-p-Coumaroyl)galactoside	Flavonoids	Flavonols	-	3	33897.1	27392.1	54616.8	31185.8	28138	23852.1	66594	88907.1	60252.4	41484.7	36125	37688.7	-	-	--	--	--	--	--	--	--	--	--	--	1.20012	0.0306053	2.59394	1.37515	up
Lmdp002969	481.097	319.057	480.09	C21H20O13	[M+H]+	Myricetin-3-O-galactoside*	Flavonoids	Flavonols	15648-86-9	3	34034.3	24985.5	14766	2.29228e+06	2.42605e+06	2.01406e+06	1.21249e+07	1.43807e+07	1.1341e+07	3.36589e+06	3.65182e+06	3.89693e+06	-	-	1.17133	0.00519449	0.0019496	-9.00261	down	1.20776	0.00292567	0.0109598	-6.51163	down	1.24416	0.00684672	5.62157	2.49097	up
Lmmp003817	535.108	287.055	534.101	C24H22O14	[M+H]+	Kaempferol-3-O-(6''-malonyl)glucoside*	Flavonoids	Flavonols	-	1	2.23261e+07	2.28927e+07	2.19068e+07	1.04065e+07	1.09114e+07	1.17556e+07	1.28163e+07	8.8539e+06	1.00327e+07	1.44069e+07	1.54208e+07	1.67101e+07	-	-	1.13022	0.00706644	2.11733	1.08225	up	1.2077	4.16653e-05	2.02959	1.02119	up	--	--	--	--	--
pmp000589	551.103	303.051	550.096	C24H22O15	[M+H]+	Quercetin-7-O-(6''-malonyl)glucoside	Flavonoids	Flavonols	-	1	1.23431e+07	1.13908e+07	1.50461e+07	4.27592e+06	4.7511e+06	3.57422e+06	6.09853e+06	8.62734e+06	7.78913e+06	8.18121e+06	8.33817e+06	7.20184e+06	-	-	--	--	--	--	--	1.18963	0.0100049	3.07748	1.62175	up	--	--	--	--	--
MWSHY0061	595.164	287.055	594.159	C27H30O15	[M+H]+	Kaempferol-3-O-neohesperidoside*	Flavonoids	Flavonols	32602-81-6	3	522514	586085	482086	510725	479814	458300	55908.2	183524	108281	337801	290957	340968	-	-	1.07933	0.00116139	4.57471	2.19368	up	--	--	--	--	--	1.14002	0.00439708	0.239994	-2.05893	down
pmp000117	433.149	403.109	432.142	C22H24O9	[M+H]+	3,5,6,7,8,3',4'-Heptamethoxyflavone	Flavonoids	Flavonols	1178-24-1	2	15930	16810	21342.1	356092	368278	380751	9	9	9	110921	122083	133757	-	-	1.17487	0.00854875	2003.04	10.968	up	1.21237	0.000215367	0.0489377	-4.35291	down	1.25046	0.000373232	2.44317e-05	-15.3209	down
Lmdp004892	535.108	287.055	534.101	C24H22O14	[M+H]+	Kaempferol-3-O-(6''-malonyl)galactoside*	Flavonoids	Flavonols	-	1	2.435e+07	2.05359e+07	2.15421e+07	1.10225e+07	1.06237e+07	1.23811e+07	1.28007e+07	9.22738e+06	9.50798e+06	1.4201e+07	1.48344e+07	1.73115e+07	-	-	1.12451	0.00198536	2.10641	1.07479	up	--	--	--	--	--	--	--	--	--	--
mws1329	463.088	301.036	464.096	C21H20O12	[M-H]-	Quercetin-7-O-glucoside*	Flavonoids	Flavonols	491-50-9	3	95342.8	75663.9	58233.9	609002	560044	497910	383280	481960	522137	517849	468445	579824	C12639	-	1.15526	0.00793523	0.165233	-2.59743	down	1.2008	0.00211661	0.13752	-2.86228	down	--	--	--	--	--
Hmcp004055	789.207	303.05	788.201	C33H40O22	[M+H]+	Quercetin-5,7,4'-tri-O-glucoside	Flavonoids	Flavonols	-	3	19644.8	25845.8	13530.7	4164.16	5371.67	14855.9	32255.6	42066	16322.8	19644.8	24367.4	21854.6	-	-	--	--	--	--	--	--	--	--	--	--	1.03019	0.0811627	3.7162	1.89383	up
HJAP064	565.118	317.076	564.111	C25H24O15	[M+H]+	Isorhamnetin-3-O-(6''-malonyl)glucoside	Flavonoids	Flavonols	-	3	809003	592951	826844	477515	368680	487888	171448	151835	165882	437893	481889	386278	-	-	1.16286	0.0159364	4.55633	2.18787	up	--	--	--	--	--	1.22751	0.016075	0.366668	-1.44745	down
MWSslk254	595.166	287.06	594.159	C27H30O15	[M+H]+	Kaempferol-3-O-rutinoside(Nicotiflorin)*	Flavonoids	Flavonols	17650-84-9	3	508012	557334	628579	507153	605262	489443	139294	63172.4	184196	484425	479351	395276	C21833	ko00944,ko01110	1.08453	0.00093494	4.38089	2.13122	up	--	--	--	--	--	1.14848	0.00130771	0.241384	-2.0506	down
Lmjp002596	597.145	303.049	596.138	C26H28O16	[M+H]+	Quercetin-3-O-sambubioside*	Flavonoids	Flavonols	83048-35-5	3	105737	89902.2	127187	51088.8	59447.5	80716.4	201982	139867	116532	110753	134540	140185	C12637	ko00944	--	--	--	--	--	--	--	--	--	--	1.12368	0.0603613	2.39673	1.26107	up
Lmsp004670	595.166	287.057	594.159	C27H30O15	[M+H]+	Kaempferol-3-O-glucoside-7-O-rhamnoside*	Flavonoids	Flavonols	2392-95-2	3	548030	462956	541560	463137	483266	478508	106820	42361.1	144585	318575	385934	404897	-	-	1.0841	0.000508234	5.28497	2.4019	up	--	--	--	--	--	1.14794	0.00475933	0.206165	-2.27813	down
mws0917	329.067	314.043	330.074	C17H14O7	[M-H]-	3,7-Di-O-methylquercetin	Flavonoids	Flavonols	2068-02-2	3	105897	100684	95405.3	22531	22841.6	23846.2	9	9	9	71802.8	56500.4	69221	C01265	ko00944,ko01110	1.17518	0.000904185	11184.7	13.4492	up	1.21332	0.00129583	4.36279	2.12525	up	1.25046	0.000295999	0.000390068	-11.324	down
Hmcp001578	641.172	479.11	640.164	C28H32O17	[M+H]+	Isorhamnetin-3,7-O-diglucoside	Flavonoids	Flavonols	6758-51-6	3	543877	427084	433928	106354	83829.5	90046	158167	144179	164643	240863	306961	296162	-	-	1.16103	0.0126725	3.0084	1.589	up	1.20469	0.00843672	5.01335	2.32578	up	--	--	--	--	--
Zmcp002666	627.144	303.05	626.148	C27H30O17	[M+H]+	Quercetin-3,7-Di-O-glucoside	Flavonoids	Flavonols	-	3	9	9	9	2.04311e+06	1.55545e+06	1.4531e+06	9	9	9	518677	474636	607006	-	-	--	--	--	--	--	1.21454	0.0114843	5.34478e-06	-17.5134	down	1.25019	0.0114843	5.34478e-06	-17.5134	down
Lmjp004941	301.071	286.047	300.063	C16H12O6	[M+H]+	3,5,4'-Trihydroxy-7-methoxyflavone (Rhamnocitrin)*	Flavonoids	Flavonols	569-92-6	3	1.86348e+06	1.80482e+06	1.97392e+06	691653	839758	772492	3.05797e+06	3.0686e+06	3.59907e+06	2.08076e+06	2.04422e+06	2.55077e+06	C17059	-	--	--	--	--	--	1.20334	8.1505e-05	2.44898	1.29218	up	1.2428	0.00352126	4.22137	2.07771	up
Lmmp002995	713.15	303.06	712.149	C30H32O20	[M+H]+	Quercetin-7-O-(2''-malonyl)glucosyl-5-O-glucoside	Flavonoids	Flavonols	-	3	215514	237753	194263	618196	762473	798231	407050	422291	349895	368152	463716	465757	-	-	--	--	--	--	--	1.19968	0.00872561	0.297182	-1.75058	down	--	--	--	--	--
Lmmp003783	479.09	303.05	478.075	C21H18O13	[M+H]+	Quercetin-3-O-glucuronide	Flavonoids	Flavonols	22688-79-5	2	2.22415e+07	2.2864e+07	2.50517e+07	9	9	9	1.96126e+07	1.63175e+07	1.65064e+07	1.25346e+07	1.53132e+07	1.64005e+07	-	-	--	--	--	--	--	1.21475	0.00132516	2.59842e+06	21.3092	up	1.2504	0.00371452	1.94209e+06	20.8892	up
Lmmp003306	567.13	303.05	566.127	C25H26O15	[M+H]+	Quercetin-3-O-xylosyl(1→2)arabinoside	Flavonoids	Flavonols	-	3	303780	400030	413827	188806	202392	191678	71554.8	76199.1	58353.9	217869	191678	165189	-	-	1.16201	0.0112767	5.42259	2.43898	up	--	--	--	--	--	1.23453	7.69081e-05	0.353605	-1.49979	down
Lmfp003403	481.098	319.048	480.09	C21H20O13	[M+H]+	Quercetagetin-7-O-glucoside(Quercetagitrin)	Flavonoids	Flavonols	548-75-4	3	30663	44154.8	21590.8	2.57828e+06	2.82143e+06	2.43369e+06	1.47113e+07	1.40343e+07	1.3906e+07	3.62495e+06	4.48809e+06	4.86565e+06	-	-	1.17274	0.000307341	0.00226038	-8.78922	down	1.20963	0.00186229	0.0123074	-6.34433	down	1.24865	5.33582e-05	5.44483	2.44489	up
mws2186	435.092	303.05	434.085	C20H18O11	[M+H]+	Quercetin-3-O-arabinoside (Avicularin)	Flavonoids	Flavonols	572-30-5	3	105870	102143	115280	54114.6	51773.1	44723.6	73465	52298.8	56467.1	62361.6	57017	75780.7	-	-	--	--	--	--	--	1.19655	0.000475067	2.14653	1.10201	up	--	--	--	--	--
Lmpp003465	481.098	319.045	480.09	C21H20O13	[M+H]+	Myricetin-3-O-glucoside*	Flavonoids	Flavonols	19833-12-6	3	13347.9	21310.1	29527.5	2.85749e+06	2.54334e+06	2.34401e+06	1.50431e+07	1.08385e+07	1.2033e+07	4.25961e+06	4.16492e+06	5.57403e+06	-	-	1.1717	0.00968674	0.00169289	-9.20629	down	1.20879	0.00336501	0.00828751	-6.91484	down	1.2382	0.014123	4.89547	2.29145	up
Zmhp006502	549.123	301.075	548.117	C25H24O14	[M+H]+	Kaempferide-3-O-(6''-malonyl)glucoside	Flavonoids	Flavonols	-	2	7.47326e+06	3.54896e+06	5.6341e+06	583115	487235	641818	119376	123822	133013	1.49411e+06	1.81286e+06	1.28954e+06	-	-	1.16773	0.0409708	44.2738	5.46838	up	1.18996	0.0478779	9.7282	3.28217	up	1.24245	0.00964215	0.219728	-2.18621	down
Lmtp004044	597.145	303.043	596.138	C26H28O16	[M+H]+	Quercetin-3-O-apiosyl(1→2)galactoside*	Flavonoids	Flavonols	-	3	95044.8	89311.7	95578	46719.4	68771.5	30161.8	164622	114226	90896.5	108422	71102.5	85159.2	-	-	--	--	--	--	--	--	--	--	--	--	1.06616	0.0555591	2.53853	1.344	up
mws1290	593.13	285.041	594.137	C30H26O13	[M-H]-	Kaempferol-3-O-(6''-p-Coumaroyl)glucoside (Tiliroside)	Flavonoids	Flavonols	20316-62-5	2	105843	209651	189889	95599.2	41610.7	50304.7	402412	420213	557556	168398	219749	282166	C17140	-	1.07113	0.0111567	0.366172	-1.44941	down	1.01916	0.0595031	2.69517	1.43037	up	1.20949	0.00891015	7.36039	2.87978	up
Lmtp004126	567.098	319.045	566.091	C24H22O16	[M+H]+	Myricetin-3-O-(6''-malony)glucoside	Flavonoids	Flavonols	-	3	338877	474440	382367	1.0263e+06	1.11193e+06	1.31908e+06	3.06426e+06	6.37735e+06	4.21204e+06	1.29625e+06	2.05307e+06	1.30119e+06	-	-	1.15424	0.0503733	0.0875726	-3.51338	down	1.18412	0.00536503	0.345842	-1.53182	down	1.18507	0.0717283	3.9492	1.98156	up
Lmmn003398	489.107	285.04	490.111	C23H22O12	[M-H]-	Kaempferol-3-O-(6''-O-acetyl)glucoside	Flavonoids	Flavonols	-	1	2.3304e+06	1.84045e+06	2.03624e+06	779952	1.04984e+06	871435	844868	680835	825555	1.47281e+06	1.0319e+06	1.84787e+06	-	-	1.1533	0.00646343	2.6399	1.40048	up	1.17434	0.00483977	2.29788	1.2003	up	--	--	--	--	--
Lmyp004407	595.145	287.055	594.137	C30H26O13	[M+H]+	Kaempferol-3-O-(2''-p-Coumaroyl)galactoside	Flavonoids	Flavonols	-	3	283703	262482	250452	49109.8	44010	54768.1	9	9	9	91578.7	155603	166348	-	-	1.17518	0.00133731	29505.1	14.8487	up	1.21021	0.000860246	5.38676	2.42942	up	1.25034	0.0039503	0.000182571	-12.4193	down
Hmln002199	505.101	300.033	506.106	C23H22O13	[M-H]-	Quercetin-3-O-(6''-O-acetyl)galactoside	Flavonoids	Flavonols	-	3	1.92702e+06	1.6838e+06	1.0583e+06	439037	384243	265911	1.15055e+06	429615	962696	963506	1.40196e+06	1.8398e+06	-	-	--	--	--	--	--	1.15465	0.0395262	4.28677	2.09989	up	--	--	--	--	--
mws1002	345.062	330.038	346.069	C17H14O8	[M-H]-	Syringetin	Flavonoids	Flavonols	4423-37-4	3	8576.6	10665.3	10270.8	18277.1	19182.8	19768.7	38434.5	48070.7	49156.4	18196.6	16400.8	29121.6	C11620	ko00944,ko01110	1.16524	0.00748409	0.217546	-2.2006	down	--	--	--	--	--	1.22804	0.0153735	2.37052	1.24521	up
Lmfn004235	359.077	161.024	360.084	C18H16O8	[M-H]-	Myricetin-3,7,3'-trimethyl ether	Flavonoids	Flavonols	-	3	10508.8	8598.82	11435.7	3825.82	3837.75	974.814	9	3910.9	6700.82	8625.5	4853.55	4893.91	-	-	--	--	--	--	--	1.01886	0.00473247	3.53577	1.82203	up	--	--	--	--	--
Zmjp005293	593.187	285.077	592.179	C28H32O14	[M+H]+	Robinson-7-O-Neohesperidin	Flavonoids	Flavonols	-	3	25091.7	34149.6	23881.7	44680.5	44264.5	53056.1	9	9	9	19450.7	28215.6	42315.8	-	-	1.17461	0.0134071	3078.63	11.5881	up	--	--	--	--	--	1.25038	0.00364172	0.000190139	-12.3607	down
pmb0709	713.156	465.1	712.149	C30H32O20	[M+H]+	Quercetin-7-O-(6''-malonyl)glucosyl-5-O-glucoside	Flavonoids	Flavonols	-	3	27107.3	17184.6	22759.7	47058.1	47792.5	21305.6	45276	44456.7	52194.7	64964.6	25745.7	39307.6	-	-	1.10023	0.00295862	0.472435	-1.08181	down	--	--	--	--	--	--	--	--	--	--
Li512111	519.114	315.051	520.122	C24H24O13	[M-H]-	Isorhamnetin-3-O-(6''-acetylglucoside)	Flavonoids	Flavonols	-	3	28339.9	23515.8	33527.7	10500.7	16936.7	17573.5	3171.17	6485.33	5741.89	10487.7	18131.2	7080.97	-	-	1.13166	0.00887799	5.54496	2.47118	up	--	--	--	--	--	1.11668	0.0327846	0.342104	-1.54749	down
Lmmn002274	521.203	359.149	522.21	C26H34O11	[M-H]-	Isolariciresinol-9'-O-glucoside*	Lignans and Coumarins	Lignans	63358-12-3	3	199289	245811	197835	719305	584941	582373	356802	371262	385347	457092	482708	482607	-	-	--	--	--	--	--	1.19468	0.00651191	0.340787	-1.55306	down	--	--	--	--	--
Lmtn003096	523.218	361.14	524.226	C26H36O11	[M-H]-	Secoisolariciresinol 4-O-glucoside	Lignans and Coumarins	Lignans	-	3	9	9	9	390434	363646	314493	113959	9	82945.6	225094	239230	222474	-	-	--	--	--	--	--	1.21465	0.00387506	2.52673e-05	-15.2724	down	--	--	--	--	--
Hmln002355	549.199	387.146	550.205	C27H34O12	[M-H]-	5'-Methoxymatairesinoside	Lignans and Coumarins	Lignans	1691201-82-7	3	108066	83166.7	107168	111041	105826	99963.4	44713.5	59481	52263.5	71389.1	64686.7	68695.4	-	-	--	--	--	--	--	--	--	--	--	--	1.21319	0.000804658	0.493824	-1.01793	down
Zmhn001446	579.208	417.156	580.216	C28H36O13	[M-H]-	Syringaresinol-4'-O-glucoside	Lignans and Coumarins	Lignans	7374-79-0	3	22877.7	24783.7	43519.7	6625.78	18222.3	15290.3	3834.56	4733.78	4733.78	15349	10553	10409.8	C10890	-	1.14592	0.0584661	6.85463	2.77708	up	--	--	--	--	--	1.06205	0.122878	0.331406	-1.59333	down
Zmcn003729	535.182	373.125	536.189	C26H32O12	[M-H]-	1-Hydroxypinoresinol-4'-O-Glucoside	Lignans and Coumarins	Lignans	-	3	16215.8	20477.1	20477.9	12911.9	11886.2	11110.4	8547.63	4270.12	3399.98	6128.5	11959.8	8543.42	-	-	1.08005	0.00319442	3.52521	1.81771	up	--	--	--	--	--	1.05135	0.0429937	0.451641	-1.14675	down
mws0097	357.134	151.038	358.142	C20H22O6	[M-H]-	Pinoresinol*	Lignans and Coumarins	Lignans	487-36-5	3	9	9	9	1683	4887.98	3123.2	4467.44	6132.87	5311.68	4675.62	3614.1	7465.3	C05366	ko00999,ko01100,ko01110	1.17478	0.00814397	0.00169683	-9.20294	down	1.20805	0.0736905	0.00278518	-8.48802	down	--	--	--	--	--
Lmdn004267	357.134	151.044	358.142	C20H22O6	[M-H]-	Epipinoresinol*	Lignans and Coumarins	Lignans	24404-50-0	3	9	9	9	1683	4887.98	3123.2	4467.44	6132.87	5311.68	4675.62	3614.1	7465.3	-	-	1.17478	0.00814397	0.00169683	-9.20294	down	1.20805	0.0736905	0.00278518	-8.48802	down	--	--	--	--	--
mws0639	153.019	109.029	154.027	C7H6O4	[M-H]-	2,3-Dihydroxybenzoic Acid*	Phenolic acids	Phenolic acids	303-38-8	3	614408	680495	659779	213661	208404	221722	74009.5	112194	109350	768501	774484	753755	C00196	ko01110	1.16245	6.95093e-05	6.61362	2.72544	up	1.21225	0.00141354	3.03622	1.60228	up	1.18334	0.00667316	0.459086	-1.12316	down
Zmhn001358	299.077	137.025	300.084	C13H16O8	[M-H]-	4-O-Glucosyl-4-hydroxybenzoic acid	Phenolic acids	Phenolic acids	-	2	731114	621004	646180	647403	861561	911265	1.62211e+06	1.96411e+06	1.68634e+06	915194	937465	885696	-	-	1.1606	0.00529796	0.379	-1.39973	down	--	--	--	--	--	1.19434	0.00252864	2.17854	1.12336	up
Hmgn001653	137.024	93.0354	138.032	C7H6O3	[M-H]-	Protocatechualdehyde	Phenolic acids	Phenolic acids	139-85-5	3	226648	277399	230959	692650	508728	625251	245412	208933	372304	386369	374214	396400	C16700	ko00950	--	--	--	--	--	1.17984	0.0148532	0.402384	-1.31336	down	1.12913	0.0104794	0.452555	-1.14384	down
Wmcn000039	461.166	135.044	462.174	C20H30O12	[M-H]-	decaffeoylverbascoside	Phenolic acids	Phenolic acids	-	3	43146.2	45185.6	35450.1	62302.6	85663.9	91092.4	177088	174684	219829	81000.6	79842.1	76593.7	-	-	1.1647	0.00757473	0.216553	-2.20721	down	--	--	--	--	--	1.19048	0.00564875	2.39105	1.25764	up
mws0183	153.019	109.029	154.027	C7H6O4	[M-H]-	3,4-Dihydroxybenzoic acid (Protocatechuic acid)*	Phenolic acids	Phenolic acids	99-50-3	3	541339	584179	606804	168213	167944	184727	107119	110045	98773.9	674570	705319	662910	C00230	ko01100,ko01110	1.17343	0.00124528	5.48311	2.45499	up	1.21123	0.00113435	3.32573	1.73367	up	--	--	--	--	--
Lmmn003663	329.088	167.036	330.095	C14H18O9	[M-H]-	5-Glucosyloxy-2-Hydroxybenzoic acid methyl ester	Phenolic acids	Phenolic acids	-	1	275574	226734	241000	546023	634274	619708	1.11643e+06	992678	1.26115e+06	730467	712482	771016	-	-	1.16673	0.00629168	0.220549	-2.18083	down	1.19812	0.00135657	0.412948	-1.27597	down	--	--	--	--	--
MWSmce083	207.072	133.033	208.074	C11H12O4	[M-H]-	Ferulic acid methyl ester	Phenolic acids	Phenolic acids	2309-07-1	3	40647.4	35910.2	36738.5	85882.7	95226.5	87211.3	49540.1	50660.9	49677.6	174859	165201	180067	-	-	--	--	--	--	--	1.20674	0.00060937	0.422242	-1.24386	down	--	--	--	--	--
Zmhn001883	329.088	209.042	330.095	C14H18O9	[M-H]-	Vanillic acid-4-O-glucoside	Phenolic acids	Phenolic acids	32142-31-7	2	101809	113403	111293	174901	175636	177779	217658	200405	262867	211482	197787	195146	-	-	1.14402	0.0208243	0.479499	-1.0604	down	--	--	--	--	--	--	--	--	--	--
Zmhn001926	299.077	137.025	300.084	C13H16O8	[M-H]-	1-O-Salicyloyl-β-D-glucose	Phenolic acids	Phenolic acids	60517-74-0	3	1.6603e+06	1.82889e+06	1.83065e+06	841088	797367	801172	1.26593e+06	1.32483e+06	1.2559e+06	1.39753e+06	1.51869e+06	1.51589e+06	-	-	--	--	--	--	--	1.20948	0.00217857	2.1806	1.12472	up	--	--	--	--	--
pmn001690	327.145	165.093	328.152	C16H24O7	[M-H]-	3-Hydroxy-4-isopropylbenzylalcohol-3-O-glucoside	Phenolic acids	Phenolic acids	-	3	49400.5	64703.3	54854	42297	38457.3	69486.9	230055	230016	207221	116483	125951	115008	-	-	1.16659	0.000202926	0.253199	-1.98165	down	--	--	--	--	--	1.21391	0.000220959	4.44147	2.15104	up
mws0906	341.124	179.071	342.132	C16H22O8	[M-H]-	Coniferin	Phenolic acids	Phenolic acids	531-29-3	3	954412	1.0257e+06	862222	2.4611e+06	2.45329e+06	2.57603e+06	2.03541e+06	1878891	1.90975e+06	1.82567e+06	1.70091e+06	1.6507e+06	C00761	ko00940,ko01110	1.16145	0.00012253	0.488034	-1.03495	down	1.20801	1.93201e-05	0.379463	-1.39797	down	--	--	--	--	--
Zmhn002334	355.104	193.049	356.111	C16H20O9	[M-H]-	6-O-Feruloyl-β-D-glucose	Phenolic acids	Phenolic acids	137887-25-3	3	150612	168240	230110	459047	521525	498015	2.8425e+06	2.7915e+06	2.67801e+06	1.64331e+06	1.78399e+06	1.61938e+06	-	-	1.17002	2.51694e-05	0.0660445	-3.92042	down	1.17432	0.000730186	0.371275	-1.42944	down	1.24891	9.67875e-05	5.6216	2.49098	up
mws0180	153.019	109.029	154.027	C7H6O4	[M-H]-	2,5-Dihydroxybenzoic acid; Gentisic Acid*	Phenolic acids	Phenolic acids	490-79-9	3	248718	268724	256071	94796	87999.4	87782.4	48548.3	49412.9	49932.4	312793	349172	327343	C00628	ko00350,ko01100	1.17452	0.000745009	5.2302	2.38687	up	1.21222	0.000298906	2.85875	1.51538	up	--	--	--	--	--
pmn001367	315.072	153.017	316.079	C13H16O9	[M-H]-	Protocatechuic acid-4-O-glucoside*	Phenolic acids	Phenolic acids	-	1	9	9	9	365780	369154	351277	235533	240102	233678	362707	345563	324183	-	-	1.17519	6.51736e-05	3.8065e-05	-14.6812	down	1.21474	0.000229337	2.4857e-05	-15.296	down	--	--	--	--	--
pmb2871	315.072	153.019	316.079	C13H16O9	[M-H]-	1-O-Gentisoyl-β-D-glucoside*	Phenolic acids	Phenolic acids	23445-11-6	1	9	9	9	365780	369154	351277	235533	240102	233678	362707	345563	324183	-	-	1.17519	6.51736e-05	3.8065e-05	-14.6812	down	1.21474	0.000229337	2.4857e-05	-15.296	down	--	--	--	--	--
pmn001710	521.13	359.08	522.137	C24H26O13	[M-H]-	Rosmarinic acid-3'-O-glucoside	Phenolic acids	Phenolic acids	910028-78-3	3	240106	168545	169233	617916	658818	522786	360027	400886	332333	451395	416266	397772	-	-	--	--	--	--	--	1.18181	0.0023562	0.321133	-1.63876	down	--	--	--	--	--
pmb0751	321.097	147.044	320.09	C16H16O7	[M+H]+	5-O-(p-Coumaroyl)shikimate	Phenolic acids	Phenolic acids	-	3	127031	107761	159727	542199	496607	429629	942169	728285	791805	410493	479571	430063	C02947	ko00940,ko00941,ko00945,ko01100,ko01110	1.16173	0.00601424	0.160226	-2.64182	down	1.1903	0.00279632	0.268666	-1.89611	down	--	--	--	--	--
mws0024	169.014	125.024	170.022	C7H6O5	[M-H]-	Gallic acid	Phenolic acids	Phenolic acids	149-91-7	3	9	9	9	598651	579850	586700	9	9	9	403897	343197	375792	C01424	ko00999	--	--	--	--	--	1.21475	8.71565e-05	1.52957e-05	-15.9965	down	1.25044	8.71565e-05	1.52957e-05	-15.9965	down
Hmtn001120	315.109	153.056	316.116	C14H20O8	[M-H]-	5-(2-Hydroxyethyl)-2-O-glucosylphenol	Phenolic acids	Phenolic acids	-	2	2.82409e+06	3.07252e+06	3.02664e+06	354953	405057	370089	658829	715068	753356	1.28041e+06	1.49344e+06	1.31954e+06	-	-	1.17234	0.000340057	4.19473	2.06858	up	1.21344	0.000583286	7.89599	2.98112	up	--	--	--	--	--
MA10002917	183.005	109.017	184.012	C6H4N2O5	[M-H]-	2,4-Dinitrophenol	Phenolic acids	Phenolic acids	51-28-5	2	169882	185903	189466	58567.3	49662.9	54347.6	59868.8	63834.7	72430.2	136074	115489	131880	C02496	-	1.16518	0.000265899	2.78	1.47508	up	1.20929	0.000547977	3.35379	1.74579	up	--	--	--	--	--
Lmmn001294	331.103	153.02	332.111	C14H20O9	[M-H]-	Koaburaside*	Phenolic acids	Phenolic acids	41653-73-0	3	148642	141116	134755	49269.3	50578	47539.3	108415	116716	108665	98160.1	115824	103754	-	-	--	--	--	--	--	1.21223	0.00123679	2.88027	1.5262	up	1.24731	0.000799159	2.26477	1.17936	up
mws0885	153.019	109.029	154.027	C7H6O4	[M-H]-	2,4-Dihydroxybenzoic acid	Phenolic acids	Phenolic acids	89-86-1	3	498578	555074	488365	167576	150682	147095	89196.7	64992	108371	712184	596500	633580	-	-	1.15778	0.000227822	5.87302	2.5541	up	1.20929	0.00167578	3.31365	1.72842	up	--	--	--	--	--
pme3443	207.066	192.041	208.074	C11H12O4	[M-H]-	Sinapinaldehyde	Phenolic acids	Phenolic acids	4206-58-0	3	5696.06	11366.8	16979	26696	23675.5	19994.2	41870.3	37578.8	34622.3	24689.5	29898.2	26729.5	C05610	ko00940,ko01100,ko01110	1.05276	0.00406694	0.298427	-1.74455	down	--	--	--	--	--	--	--	--	--	--
mws1078	138.055	92.0495	137.048	C7H7NO2	[M+H]+	Anthranilic Acid	Phenolic acids	Phenolic acids	118-92-3	3	788129	724477	738356	114077	220417	177425	277942	200889	249484	338851	275019	315017	C00108	ko00380,ko00400,ko00996,ko01100,ko01110,ko01230	1.15829	8.0052e-05	3.09064	1.62791	up	1.17592	0.000280071	4.3971	2.13655	up	--	--	--	--	--
mws0444	152.035	108.046	153.043	C7H7NO3	[M-H]-	3-Aminosalicylic acid	Phenolic acids	Phenolic acids	570-23-0	3	15146.2	16074.3	16982.1	8835.09	9985.58	10603.1	4821.81	4957.65	7621.19	20609.3	16755.2	18301.5	-	-	1.12722	0.00171413	2.77016	1.46997	up	--	--	--	--	--	--	--	--	--	--
Jmwn002172	315.11	135.04	316.116	C14H20O8	[M-H]-	3,4-dihydroxyphenylethanol-β-D-glucoside	Phenolic acids	Phenolic acids	-	3	112637	98638.8	101521	53378	49453.9	51309.2	92410	90662.8	67728.5	102899	106247	85662.3	-	-	--	--	--	--	--	1.20479	0.00416373	2.02929	1.02097	up	--	--	--	--	--
mws1200	177.056	145.028	178.063	C10H10O3	[M-H]-	4-Hydroxycinnamic Acid Methyl Ester*	Phenolic acids	Phenolic acids	19367-38-5	3	110886	112937	116092	180442	211983	178949	227080	232349	280476	606248	482023	533040	-	-	1.15789	0.0152673	0.459405	-1.12216	down	--	--	--	--	--	--	--	--	--	--
MWSmce501	167.036	108.025	168.042	C8H8O4	[M-H]-	Protocatechuic Acid Methyl Ester	Phenolic acids	Phenolic acids	2150-43-8	3	50469.9	63053.9	75702.9	15755.9	11561.8	24266.4	2870.32	3885.88	2894.78	45290.3	35912.4	38535.8	-	-	1.16878	0.0143378	19.607	4.2933	up	1.14046	0.011381	3.66831	1.87512	up	1.20155	0.063532	0.187092	-2.41818	down
mws0749	137.024	93.0346	138.032	C7H6O3	[M-H]-	4-Hydroxybenzoic acid	Phenolic acids	Phenolic acids	99-96-7	3	342824	359977	380963	938465	657781	859116	337529	298364	447022	611602	478584	539599	C00156	ko00130,ko00790,ko01100,ko01110,ko01240	--	--	--	--	--	1.1708	0.0299844	0.441386	-1.17989	down	1.16528	0.0162525	0.441041	-1.18102	down
Lsjp211228	625.211	163.038	624.205	C29H36O15	[M+H]+	Acteoside; Verbascoside	Phenolic acids	Phenolic acids	61276-17-3	3	18049.8	25517	15864.9	18064.8	12209.9	4896.33	59517.8	37897.1	37904.8	24452.3	29353.3	31584.3	C10501	-	1.04946	0.0567378	0.439195	-1.18707	down	--	--	--	--	--	1.08857	0.0257123	3.84748	1.94391	up
Jmwn002117	331.103	153.02	332.111	C14H20O9	[M-H]-	2-(3,4-dihydroxyphenyl)ethanediol 1-O-β-D-glucoside*	Phenolic acids	Phenolic acids	-	3	166797	205281	201093	78122.2	61337.6	58102	135281	149081	149180	122569	138161	104957	-	-	--	--	--	--	--	1.18894	0.00286488	2.90122	1.53666	up	1.21597	0.000780489	2.19446	1.13387	up
MWSmce230	183.035	124.021	184.037	C8H8O5	[M-H]-	Methyl gallate	Phenolic acids	Phenolic acids	99-24-1	3	41025.9	10960.4	9537.94	49253.3	71091.9	65945.9	9	9	9	54768.3	44415.3	58329.1	-	-	1.16666	0.18397	2278.67	11.154	up	--	--	--	--	--	1.25015	0.0110835	0.000144934	-12.7523	down
Zmhn003297	495.076	343.068	496.085	C21H20O14	[M-H]-	3-O-Digalloyl quinic acid	Phenolic acids	Phenolic acids	-	3	9	1346.69	1269.06	55327.5	56830.1	59430.6	95480.7	79524	75627.3	53274.9	43580	40391.8	-	-	1.02207	0.00517036	0.0104725	-6.57725	down	1.03701	0.00010596	0.0152968	-6.03062	down	--	--	--	--	--
Hmhn000927	287.077	125.02	288.084	C12H16O8	[M-H]-	Phloroglucinol-1-O-β-D-glucoside	Phenolic acids	Phenolic acids	-	1	143134	158708	176412	77255.7	88071.8	86918.9	43972.1	37596	39333.5	94915.3	88877	117632	-	-	1.16811	0.0050302	3.95574	1.98395	up	--	--	--	--	--	1.23341	0.00127528	0.4793	-1.061	down
Lmtn002565	329.085	167.03	330.095	C14H18O9	[M-H]-	1-O-Vanilloyl-D-Glucose	Phenolic acids	Phenolic acids	-	1	277013	256207	238160	607011	653727	612300	1.2256e+06	908945	1.03854e+06	769761	721478	561202	C20470	-	1.16385	0.0119806	0.243101	-2.04037	down	1.20748	6.44145e-05	0.411834	-1.27987	down	--	--	--	--	--
mws2212	179.035	135.046	180.042	C9H8O4	[M-H]-	Caffeic acid	Phenolic acids	Phenolic acids	331-39-5	1	274645	244431	264943	1.34837e+06	1.43131e+06	1.61422e+06	522117	443363	617077	873729	643765	863932	C01197	ko00940,ko01100,ko01110	1.12792	0.0305523	0.495413	-1.0133	down	1.21146	0.00385389	0.178434	-2.48654	down	1.22415	0.00120132	0.360172	-1.47324	down
Lmhn001386	299.04	167.03	300.048	C12H12O9	[M-H]-	Vnilloyltartaric acid	Phenolic acids	Phenolic acids	-	3	9	9	9	34046.8	36167.9	29124.6	8358.82	4347.74	7503.9	21809.1	24173	17219.8	-	-	1.17291	0.0313337	0.00133594	-9.54793	down	1.2146	0.00394766	0.000271796	-11.8452	down	1.21025	0.0011807	0.203449	-2.29726	down
pmb0069	122.06	105.034	121.053	C7H7NO	[M+H]+	Benzamide	Phenolic acids	Phenolic acids	55-21-0	3	1.76786e+06	1.92269e+06	1.74963e+06	1.20005e+06	1.15018e+06	988367	979934	736416	896600	1.08006e+06	1.19966e+06	1.50674e+06	C09815	-	1.14216	0.000655096	2.082	1.05797	up	--	--	--	--	--	--	--	--	--	--
Lmjn003562	693.204	175.04	694.211	C32H38O17	[M-H]-	3,6'-Diferuloylsucrose	Phenolic acids	Phenolic acids	107172-40-7	3	86192.9	78425.9	96401.1	33201.9	47650.4	40018	80341	94421.5	92970.5	65297.9	45367.2	60845.4	-	-	--	--	--	--	--	1.16065	0.00259562	2.1595	1.1107	up	1.20045	0.0013479	2.21504	1.14733	up
MWSslk149	169.049	95.0494	168.042	C8H8O4	[M+H]+	5-Methoxysalicylic acid	Phenolic acids	Phenolic acids	2612-02-4	3	352031	423029	423691	61092.9	70447.7	49579.6	25324.2	27083.2	34373.7	162714	173851	228148	-	-	1.17061	0.00370146	13.8135	3.78801	up	1.20526	0.00315199	6.61854	2.72651	up	1.17055	0.0207026	0.479135	-1.0615	down
Wmhn001495	483.077	169.014	484.085	C20H20O14	[M-H]-	1,4-Di-O-Galloyl-D-glucose	Phenolic acids	Phenolic acids	-	3	9	9	9	27188.3	21960.9	31071.6	9	9	9	19348.7	14869.9	13440.9	-	-	--	--	--	--	--	1.21435	0.00961019	0.000336571	-11.5368	down	1.25008	0.00961019	0.000336571	-11.5368	down
MWSslk097	195.065	163.04	194.058	C10H10O4	[M+H]+	Dimethyl phthalate	Phenolic acids	Phenolic acids	131-11-3	3	280471	287892	323656	108193	64465.9	142809	69554.3	86539.7	86401	132696	160719	196926	C11233	-	1.16503	0.00113991	3.6785	1.87912	up	1.11407	0.00407711	2.8276	1.49958	up	--	--	--	--	--
Wmyp000215	499.143	153.017	498.137	C22H26O13	[M+H]+	2,4,6-trimethoxyphenol 1-O-β-D-(6'-O-galloyl)-glucoside	Phenolic acids	Phenolic acids	-	3	8173.66	7904.01	12695.9	25159.9	17755.8	17554.4	366777	342138	350218	131376	116557	172228	-	-	1.17082	0.000261319	0.0271671	-5.202	down	1.07928	0.0310732	0.475831	-1.07148	down	1.24648	0.000126814	17.515	4.13052	up
MWS3046	181.051	121.029	182.058	C9H10O4	[M-H]-	3-(3-Hydroxyphenyl)-3-hydroxypropanoic acid	Phenolic acids	Phenolic acids	3247-75-4	3	2584.35	8830.78	7298.83	18253.7	6831.43	15072	64107.3	39218.7	68447.5	25250.8	29103.7	18769.2	-	-	1.10578	0.0263502	0.108946	-3.19832	down	--	--	--	--	--	1.13476	0.0285765	4.27753	2.09678	up
Cmsp006710	275.128	137.059	274.12	C16H18O4	[M+H]+	3',4-Dihydroxy-3,5'-dimethoxybibenzyl	Phenolic acids	Phenolic acids	83088-28-2	3	9	9	9	23834.8	26887	15712.9	26247	15491.1	23208.5	13036.7	14863.9	20019.4	-	-	1.17415	0.0211928	0.000415727	-11.2321	down	1.21368	0.0219478	0.000406414	-11.2648	down	--	--	--	--	--
mws2108	353.088	191.056	354.095	C16H18O9	[M-H]-	Cryptochlorogenic acid (4-O-Caffeoylquinic acid)*	Phenolic acids	Phenolic acids	905-99-7	3	40263.5	24877.4	84135.6	15629.7	15631.1	9915.98	12979.7	36010.6	23404.9	17309.2	24646.6	28375.1	-	-	--	--	--	--	--	1.01962	0.178184	3.62526	1.85808	up	--	--	--	--	--
Ymjm000116	313.092	151.039	314.1	C14H18O8	[M-H]-	6-O-Acetylarbutin	Phenolic acids	Phenolic acids	10338-88-2	3	28488.8	32228.6	19501.4	9	9	9	20884.5	17824.5	17727.8	21415.3	33552.8	23934.3	-	-	--	--	--	--	--	1.21375	0.0193834	2971.07	11.5368	up	1.25032	0.00302481	2090.26	11.0295	up
HJAP048	213.075	195.066	212.069	C10H12O5	[M+H]+	2,4,5-Trimethoxybenzoic acid	Phenolic acids	Phenolic acids	-	3	82782.1	59058.2	90758	20714.9	48032.5	30945.4	27476.6	20866.3	56213.3	58858.7	53147.7	35447.7	-	-	--	--	--	--	--	1.0325	0.0246321	2.33315	1.22228	up	--	--	--	--	--
mws0178	353.088	191.055	354.095	C16H18O9	[M-H]-	Chlorogenic acid (3-O-Caffeoylquinic acid)*	Phenolic acids	Phenolic acids	327-97-9	3	42978.5	16357	97059.7	5217.71	6333.8	8122.25	22968.8	24752.3	29881.6	18947.6	27173.9	32367.1	C00852	ko00940,ko00941,ko00945,ko01110	--	--	--	--	--	1.0548	0.194766	7.94943	2.99085	up	1.22092	0.00519756	3.94448	1.97983	up
HJN037	183.03	124.02	184.037	C8H8O5	[M-H]-	4-O-Methylgallic Acid	Phenolic acids	Phenolic acids	4319-02-2	3	29497	7331.9	3622.9	57418.3	78887.2	74472.6	5070.9	5898.3	9	56727.5	40047.3	33158.2	-	-	--	--	--	--	--	1.03442	0.00616973	0.191916	-2.38145	down	--	--	--	--	--
Hmgn001278	461.17	315.1	462.174	C20H30O12	[M-H]-	Verbasoside	Phenolic acids	Phenolic acids	61548-34-3	3	24891	19806.4	18935.3	43258	44407.7	47594.2	74217.1	84760	100081	29418.3	34032.7	49764.6	-	-	1.15819	0.00966369	0.245631	-2.02544	down	1.18272	0.000806827	0.470447	-1.08789	down	--	--	--	--	--
pmn001515	325.057	93.0335	326.064	C14H14O9	[M-H]-	3-Galloylshikimic acid	Phenolic acids	Phenolic acids	110082-91-2	3	13120.7	13407.8	14722.3	1623.84	5957.52	4314.51	20757.7	11145.1	17410	8416.11	14741.1	10660	-	-	--	--	--	--	--	1.05454	0.00875321	3.46765	1.79396	up	1.08524	0.0316045	4.14537	2.0515	up
mws0853	209.082	179.07	210.089	C11H14O4	[M-H]-	Sinapyl alcohol	Phenolic acids	Phenolic acids	537-33-7	3	9588.49	8578.22	9530.72	23924.5	23231.6	26827.1	2873.74	5759.75	4794.5	13412.7	7651.82	14403.8	C02325	ko00940,ko01100,ko01110	1.02732	0.0195428	2.06266	1.04451	up	1.20649	0.00282244	0.374375	-1.41745	down	1.21483	0.000194823	0.1815	-2.46195	down
Lmrn003000	165.056	103.056	166.063	C9H10O3	[M-H]-	2-Hydroxy-3-phenylpropanoic acid	Phenolic acids	Phenolic acids	7326-19-4	3	17159.7	28383.8	27635.5	10409.8	14997.6	7571.78	9	9	9	22045.5	11475.8	18640.6	C05607	ko00360,ko00960,ko01100,ko01110	1.17403	0.0213721	2710.33	11.4043	up	1.02649	0.0447076	2.21894	1.14987	up	1.24841	0.036672	0.000818698	-10.2544	down
Cmzn005251	433.113	271.062	434.121	C21H22O10	[M-H]-	6-O-Caffeoylarbutin	Phenolic acids	Phenolic acids	136172-60-6	3	9	9	9	19848.8	28805.8	16145.3	16247.3	18179.2	23874.5	29773.5	16140.6	31273.2	-	-	1.17477	0.0136078	0.000463114	-11.0763	down	1.21361	0.028987	0.000416668	-11.2288	down	--	--	--	--	--
Lmhn003240	237.04	121.03	238.048	C11H10O6	[M-H]-	Benzoylmalic acid	Phenolic acids	Phenolic acids	22138-51-8	3	33572.9	31916	37883.6	30183.9	30429	15330.4	10376.9	11334.3	15786.8	13913.2	11159.1	21605.2	-	-	1.13475	0.000857272	2.75675	1.46297	up	--	--	--	--	--	--	--	--	--	--
pme0085	359.077	161.024	360.084	C18H16O8	[M-H]-	Rosmarinic acid	Phenolic acids	Phenolic acids	537-15-5	3	10508.8	8598.82	11435.7	3825.82	3837.75	974.814	9	3910.9	6700.82	8625.5	4853.55	4893.91	C01850	ko00350,ko01100	--	--	--	--	--	1.01886	0.00473247	3.53577	1.82203	up	--	--	--	--	--
MWSmce264	153.06	123.049	154.063	C8H10O3	[M-H]-	Hydroxytyrosol	Phenolic acids	Phenolic acids	10597-60-1	3	3828.66	3772.82	6706.52	8316.88	4606.12	15641.2	22937.4	18914.7	14265.3	16230.5	7962.42	10775.4	-	-	1.11224	0.0199135	0.254965	-1.97163	down	--	--	--	--	--	--	--	--	--	--
Lmbn004847	179.071	146.038	180.079	C10H12O3	[M-H]-	4-Methoxyphenylpropionic acid	Phenolic acids	Phenolic acids	-	3	3881.81	9	4852.12	5786.78	14422.7	5845.47	2879	1962.77	2912.06	3907.8	6711.75	10761.9	-	-	--	--	--	--	--	--	--	--	--	--	1.08111	0.165905	0.297595	-1.74858	down
Zmdn006869	257.082	215.072	258.089	C15H14O4	[M-H]-	Isorhapontigenin	Others	Stilbene	32507-66-7	3	74263.6	75310.2	76518.4	51855.1	51941.8	43219.5	11569.9	12156.8	10989.5	51967.7	47794.8	54257.8	-	-	1.17461	3.3659e-06	6.51257	2.70323	up	--	--	--	--	--	1.24454	0.00541166	0.236139	-2.08229	down
MWSslk209	421.148	259.097	420.142	C21H24O9	[M+H]+	Rhapontin	Others	Stilbene	155-58-8	3	89536.5	95172.9	121202	53343.8	65911.3	84730.3	42530.7	46418.1	49349	73337.3	85147.6	59493.4	C10288	-	1.13725	0.0253008	2.21198	1.14534	up	--	--	--	--	--	--	--	--	--	--
Zmlp007578	345.059	313.033	344.053	C17H12O8	[M+H]+	3,3',4-O-Trimethylellagic acid	Tannins	Tannin	1617-49-8	3	63599.4	59395.1	85162.7	25724	20776	36407.6	7172.78	12429.1	9143.05	36951.8	40427.1	37607.7	C10836	-	1.15351	0.0147295	7.24153	2.85629	up	1.11988	0.0174872	2.51071	1.3281	up	1.14837	0.0479381	0.34671	-1.5282	down
Hmdn001667	463.052	300.99	464.059	C20H16O13	[M-H]-	Ellagic acid-4-O-glucoside	Tannins	Tannin	-	3	9	9	9	281300	297598	311995	102894	113244	111429	222119	171241	206746	-	-	1.17519	0.000852989	8.2426e-05	-13.5665	down	1.21474	0.000890345	3.03067e-05	-15.01	down	1.24628	0.000790121	0.367684	-1.44346	down
MWS20203	785.084	301	786.092	C34H26O22	[M-H]-	Tercatain	Tannins	Tannin	103744-87-2	3	9	9	9	15801.8	10491.7	9680.12	45589.7	28398.2	39697.9	8918.93	11271	5298.05	-	-	1.17447	0.0172668	0.000237497	-12.0398	down	1.2136	0.0247185	0.00075055	-10.3798	down	1.17794	0.0243404	3.16025	1.66004	up
Lmsn003364	785.084	300.997	786.092	C34H26O22	[M-H]-	1,3-Di-O-galloyl-4,6-(S)-HHDP-β-D-glucose	Tannins	Tannin	87687-52-3	3	3025.02	4553.33	5969.45	14438.1	12159.6	13422	50073.2	41099.3	50931	3928.14	9733.49	8164.97	-	-	1.15779	0.00330557	0.0953375	-3.39081	down	1.14083	0.00155256	0.338529	-1.56265	down	1.23922	0.00653336	3.55085	1.82816	up
Lmsn002071	785.084	300.998	786.092	C34H26O22	[M-H]-	Tellimagrandin I	Tannins	Tannin	79786-08-6	3	3025.02	4553.33	5969.45	14438.1	12159.6	13422	50073.2	41099.3	50931	3928.14	9733.49	8164.97	C10241	-	1.15779	0.00330557	0.0953375	-3.39081	down	1.14083	0.00155256	0.338529	-1.56265	down	1.23922	0.00653336	3.55085	1.82816	up
