# Supplementary material for: Integrated metabolome and transcriptome analyses of anthocyanin biosynthesis reveal key candidate genes involved in colour variation of Scutellaria baicalensis flowers
Source: BMC Plant Biol. 2023 Dec 15;23:643. doi: 10.1186/s12870-023-04591-3 (PMC10722828; doi:10.1186/s12870-023-04591-3)
Supplement: Supplementary file 5 — Additional file 5: Table S2. DEGs in three comparison groups of S. baicalensis flowers with different colours. [file 12870_2023_4591_MOESM5_ESM.xlsx]

## Sheet: SB vs SR
Additional file 5: Table S2. DEGs in three comparison groups of S. baicalensis flowers with different colours
ID	SB1_fpkm	SB2_fpkm	SB3_fpkm	SR1_fpkm	SR2_fpkm	SR3_fpkm	SB1_count	SB2_count	SB3_count	SR1_count	SR2_count	SR3_count	log2FoldChange	pvalue	padj	regulated	chr	start	end	strand	gene_name	gene_description	KEGG	KEGG pathway	NR	Swissprot	Tremble	KOG	GO	Pfam	TF-Family	TF-Category	TF-Classification
Sbai2A272T91	1003.3	1039.26	924.33	50.28	39.81	41.56	7497	6861	6639	383	318	296	-4.35234	0	0	down	GWHAOTO00000002	27198765	27199234	+	Sbai2A272T91	--	K14771 U3 small nucleolar RNA-associated protein 19 | (RefSeq) uncharacterized protein LOC104415908 isoform X1 (A)	--	PREDICTED: EG45-like domain containing protein [Erythranthe guttata]	EGC_CITJA RecName: Full=EG45-like domain containing protein; AltName: Full=Blight-associated protein p12; AltName: Full=Plant natriuretic peptide; Short=PNP; Flags: Precursor;	A0A022RPU1_ERYGU RecName: Full=Expansin-like EG45 domain-containing protein {ECO:0000259|PROSITE:PS50842};	At4g30380	GO:0048046,apoplast; GO:0009627,systemic acquired resistance; GO:0006950,response to stress; GO:0006952,defense response; GO:0008150,biological_process; GO:0009605,response to external stimulus; GO:0009607,response to biotic stimulus; GO:0043207,response to external biotic stimulus; GO:0044419,biological process involved in interspecies interaction between organisms; GO:0050896,response to stimul…	PF03330.18:Lytic transglycolase	--	--	--
Sbai3A260T106	618.03	599.42	626.92	53.72	43.13	51.76	13418	11498	13083	1189	1001	1071	-3.4932	0	0	down	GWHAOTO00000003	26072520	26074541	-	Sbai3A260T106	--	K22390 acid phosphatase type 7 | (RefSeq) probable purple acid phosphatase 20 (A)	--	Purple acid phosphatase [Handroanthus impetiginosus]	PPA20_ARATH RecName: Full=Probable purple acid phosphatase 20; EC=3.1.3.2; Flags: Precursor;	A0A2G9FXB0_9LAMI RecName: Full=Purple acid phosphatase {ECO:0000256|RuleBase:RU361203}; EC=3.1.3.2 {ECO:0000256|RuleBase:RU361203};	At3g52780	GO:0005576,extracellular region; GO:0003993,acid phosphatase activity; GO:0046872,metal ion binding; GO:0003674,molecular_function; GO:0003824,catalytic activity; GO:0016787,hydrolase activity; GO:0016788,hydrolase activity, acting on ester bonds; GO:0016791,phosphatase activity; GO:0042578,phosphoric ester hydrolase activity; GO:0005488,binding; GO:0043167,ion binding; GO:0043169,cation binding;…	PF00149.28:Calcineurin-like phosphoesterase	--	--	--
Sbai4A18T148	423.13	377.42	406.09	1.59	1.85	1.37	8116	6396	7487	31	38	25	-7.81842	0	0	down	GWHAOTO00000004	1812739	1814255	+	Sbai4A18T148	--	K00430 peroxidase [EC:1.11.1.7] | (RefSeq) lignin-forming anionic peroxidase (A)	ko00940: Phenylpropanoid biosynthesis; ko01100: Metabolic pathways; ko01110: Biosynthesis of secondary metabolites	peroxidase 2 [Scutellaria baicalensis]	PERX_NICSY RecName: Full=Lignin-forming anionic peroxidase; EC=1.11.1.7; Flags: Precursor;	Q9SSZ8_SCUBA RecName: Full=Peroxidase {ECO:0000256|ARBA:ARBA00012313, ECO:0000256|RuleBase:RU362060}; EC=1.11.1.7 {ECO:0000256|ARBA:ARBA00012313, ECO:0000256|RuleBase:RU362060};	At1g14550	GO:0005576,extracellular region; GO:0020037,heme binding; GO:0046872,metal ion binding; GO:0004601,peroxidase activity; GO:0042744,hydrogen peroxide catabolic process; GO:0006979,response to oxidative stress; GO:0003674,molecular_function; GO:0005488,binding; GO:0046906,tetrapyrrole binding; GO:0097159,organic cyclic compound binding; GO:1901363,heterocyclic compound binding; GO:0043167,ion bindi…	PF00141.23:Peroxidase	--	--	--
Sbai4P247T45	225.46	220.05	214.59	17.96	16.53	18	5651	4873	5170	459	443	430	-3.50925	0	0	down	GWHAOTO00000004	24721748	24723058	-	Sbai4P247T45	--	K13495 cis-zeatin O-glucosyltransferase [EC:2.4.1.215] | (RefSeq) zeatin O-xylosyltransferase-like (A)	ko00908: Zeatin biosynthesis	PREDICTED: zeatin O-glucosyltransferase-like [Erythranthe guttata]	ZOX_PHAVU RecName: Full=Zeatin O-xylosyltransferase; EC=2.4.2.40; AltName: Full=Zeatin O-beta-D-xylosyltransferase;	A0A022PV73_ERYGU RecName: Full=Glycosyltransferase {ECO:0000256|RuleBase:RU362057}; EC=2.4.1.- {ECO:0000256|RuleBase:RU362057};	At2g15490	GO:0050404,zeatin O-beta-D-xylosyltransferase activity; GO:0009690,cytokinin metabolic process; GO:0006486,protein glycosylation; GO:0003674,molecular_function; GO:0003824,catalytic activity; GO:0008194,UDP-glycosyltransferase activity; GO:0016740,transferase activity; GO:0016757,transferase activity, transferring glycosyl groups; GO:0016763,transferase activity, transferring pentosyl groups; GO:…	PF00201.18:UDP-glucoronosyl and UDP-glucosyl transferase	--	--	--
Sbai6A80T99	1068.35	1088.6	950.81	36.51	26.44	35.23	10246	9224	8765	357	271	322	-4.84774	0	0	down	GWHAOTO00000006	8066009	8066987	-	Sbai6A80T99	--	--	--	pathogen-related protein-like [Sesamum indicum]	PRPX_HORVU RecName: Full=Pathogen-related protein;	A0A4D8YFQ8_SALSN SubName: Full=Uncharacterized protein {ECO:0000313|EMBL:TEY14943.1};	At1g78780	GO:0006952,defense response; GO:0009607,response to biotic stimulus; GO:0006950,response to stress; GO:0008150,biological_process; GO:0050896,response to stimulus	--	--	--	--
Sbai2C7T16	159.57	164.58	175.18	13.31	10.47	12.66	4563	4158	4815	388	320	345	-3.63585	1.32884e-304	4.41439e-301	down	GWHAOTO00000002	731896	734082	-	Sbai2C7T16	--	K03327 multidrug resistance protein, MATE family | (RefSeq) protein DETOXIFICATION 29-like (A)	--	putative membrane protein, predicted efflux pump [Handroanthus impetiginosus]	DTX29_ARATH RecName: Full=Protein DETOXIFICATION 29 {ECO:0000303|PubMed:11739388}; Short=AtDTX29 {ECO:0000303|PubMed:11739388}; AltName: Full=Multidrug and toxic compound extrusion protein 29 {ECO:0000305}; Short=MATE protein 29 {ECO:0000305};	A0A2G9GJB2_9LAMI RecName: Full=Protein DETOXIFICATION {ECO:0000256|RuleBase:RU004914}; AltName: Full=Multidrug and toxic compound extrusion protein {ECO:0000256|RuleBase:RU004914};	At3g26590	GO:0016021,integral component of membrane; GO:0016020,membrane; GO:0005774,vacuolar membrane; GO:0005773,vacuole; GO:0015297,antiporter activity; GO:0022857,transmembrane transporter activity; GO:0042910,xenobiotic transmembrane transporter activity; GO:0003674,molecular_function; GO:0005215,transporter activity; GO:0015291,secondary active transmembrane transporter activity; GO:0022804,active tr…	PF01554.18:MatE	--	--	--
Sbai3C110T15	135.37	136.13	139.2	11.5	12	12.23	4054	3602	4007	351	384	349	-3.37723	8.52222e-281	2.42664e-277	down	GWHAOTO00000003	11032127	11033744	-	Sbai3C110T15	--	K13083 flavonoid 3',5'-hydroxylase [EC:1.14.14.81] | (RefSeq) flavonoid 3',5'-hydroxylase 2 (A)	ko00941: Flavonoid biosynthesis; ko00944: Flavone and flavonol biosynthesis; ko01110: Biosynthesis of secondary metabolites	flavonoid 3',5'-hydroxylase [Antirrhinum kelloggii]	C75A1_PETHY RecName: Full=Flavonoid 3',5'-hydroxylase 1; Short=F3'5'H; EC=1.14.14.81 {ECO:0000269|PubMed:10567704}; AltName: Full=CYPLXXVA1; AltName: Full=Cytochrome P450 75A1;	E0D4W0_9LAMI SubName: Full=Flavonoid 3',5'-hydroxylase {ECO:0000313|EMBL:BAJ16328.1};	At5g07990	GO:0005783,endoplasmic reticulum; GO:0033772,flavonoid 3',5'-hydroxylase activity; GO:0020037,heme binding; GO:0005506,iron ion binding; GO:0009718,anthocyanin-containing compound biosynthetic process; GO:0003674,molecular_function; GO:0003824,catalytic activity; GO:0004497,monooxygenase activity; GO:0016491,oxidoreductase activity; GO:0016705,oxidoreductase activity, acting on paired donors, wit…	PF00067.22:Cytochrome P450	--	--	--
Sbai7A234T79	555.38	560.63	612.38	85.02	75.6	86.19	25292	22557	26806	3947	3680	3741	-2.66496	1.38725e-278	3.45633e-275	down	GWHAOTO00000007	23407034	23413032	-	Sbai7A234T79	--	K15920 xylan 1,4-beta-xylosidase [EC:3.2.1.37] | (RefSeq) beta-xylosidase/alpha-L-arabinofuranosidase 2 (A)	ko00520: Amino sugar and nucleotide sugar metabolism; ko01100: Metabolic pathways	Non-reducing end alpha-L-arabinofuranosidase [Handroanthus impetiginosus]	BXL1_ARATH RecName: Full=Beta-D-xylosidase 1; Short=AtBXL1; EC=3.2.1.-; AltName: Full=Alpha-L-arabinofuranosidase; EC=3.2.1.55; Flags: Precursor;	A0A4D9BHK4_SALSN SubName: Full=Beta-D-xylosidase 4 {ECO:0000313|EMBL:TEY83407.1};	At5g49360	GO:0048046,apoplast; GO:0009505,plant-type cell wall; GO:0009536,plastid; GO:0046556,alpha-L-arabinofuranosidase activity; GO:0009044,xylan 1,4-beta-xylosidase activity; GO:0031222,arabinan catabolic process; GO:0010214,seed coat development; GO:0045493,xylan catabolic process; GO:0003674,molecular_function; GO:0003824,catalytic activity; GO:0004553,hydrolase activity, hydrolyzing O-glycosyl comp…	PF01915.22:Glycosyl hydrolase family 3 C-terminal domain	--	--	--
Sbai5A29T57	240.1	274.54	240.35	6.71	4.6	4.44	3122	3154	3004	89	64	55	-5.43831	5.89592e-273	1.30575e-269	down	GWHAOTO00000005	2957893	2958642	+	Sbai5A29T57	--	K00799 glutathione S-transferase [EC:2.5.1.18] | (RefSeq) LOW QUALITY PROTEIN: probable glutathione S-transferase (A)	ko00480: Glutathione metabolism; ko01100: Metabolic pathways	PREDICTED: probable glutathione S-transferase parC [Erythranthe guttata]	GSTXC_TOBAC RecName: Full=Probable glutathione S-transferase parC; EC=2.5.1.18; AltName: Full=Auxin-regulated protein parC;	A0A022QG75_ERYGU SubName: Full=Uncharacterized protein {ECO:0000313|EMBL:EYU26253.1};	At1g17180	GO:0005737,cytoplasm; GO:0004364,glutathione transferase activity; GO:0009734,auxin-activated signaling pathway; GO:0006749,glutathione metabolic process; GO:0003674,molecular_function; GO:0003824,catalytic activity; GO:0016740,transferase activity; GO:0016765,transferase activity, transferring alkyl or aryl (other than methyl) groups; GO:0007154,cell communication; GO:0007165,signal transduction…	PF02798.20:Glutathione S-transferase, N-terminal domain	--	--	--
Sbai2A162T117	355.64	377.89	325.96	28.55	24.73	25.64	6403	6011	5641	524	476	440	-3.60394	2.74054e-261	5.46244e-258	down	GWHAOTO00000002	16200474	16201701	+	Sbai2A162T117	--	K18980 2-methylene-furan-3-one reductase [EC:1.3.1.105] | (RefSeq) 2-methylene-furan-3-one reductase (A)	--	2-methylene-furan-3-one reductase [Sesamum indicum]	ENOX_SOLLC RecName: Full=2-methylene-furan-3-one reductase; EC=1.3.1.105 {ECO:0000269|PubMed:16517758}; AltName: Full=Enone oxidoreductase; Short=SlEO; Flags: Precursor;	A0A6I9SMC1_SESIN SubName: Full=2-methylene-furan-3-one reductase {ECO:0000313|RefSeq:XP_011071085.1};	At1g23740	GO:0009507,chloroplast; GO:0102978,furaneol oxidoreductase activity; GO:0008270,zinc ion binding; GO:0003674,molecular_function; GO:0003824,catalytic activity; GO:0016491,oxidoreductase activity; GO:0016627,oxidoreductase activity, acting on the CH-CH group of donors; GO:0016628,oxidoreductase activity, acting on the CH-CH group of donors, NAD or NADP as acceptor; GO:0005488,binding; GO:0043167,i…	PF13602.6:Zinc-binding dehydrogenase	--	--	--
U1107A0T130	256.64	271.7	245.95	1.83	1.29	2.97	3171	2966	2921	23	17	35	-6.86824	2.25125e-259	4.07926e-256	down	GWHAOTO00000080	162837	163603	+	U1107A0T130	--	K00799 glutathione S-transferase [EC:2.5.1.18] | (RefSeq) probable glutathione S-transferase (A)	ko00480: Glutathione metabolism; ko01100: Metabolic pathways	PREDICTED: probable glutathione S-transferase [Fragaria vesca subsp. vesca]	GSTX4_TOBAC RecName: Full=Probable glutathione S-transferase; EC=2.5.1.18; AltName: Full=Auxin-induced protein PCNT107;	A0A4D8Z7S2_SALSN SubName: Full=Glutathione S-transferase {ECO:0000313|EMBL:TEY29328.1};	At1g17180	GO:0005737,cytoplasm; GO:0004364,glutathione transferase activity; GO:0009734,auxin-activated signaling pathway; GO:0006749,glutathione metabolic process; GO:0003674,molecular_function; GO:0003824,catalytic activity; GO:0016740,transferase activity; GO:0016765,transferase activity, transferring alkyl or aryl (other than methyl) groups; GO:0007154,cell communication; GO:0007165,signal transduction…	PF02798.20:Glutathione S-transferase, N-terminal domain	--	--	--
Sbai2C143T7	137.2	132.85	139	14.25	11.38	13.68	3778	3232	3679	400	335	359	-3.23895	1.34088e-255	2.22721e-252	down	GWHAOTO00000002	14340066	14342124	+	Sbai2C143T7	--	--	--	uncharacterized protein LOC110665926 [Hevea brasiliensis]	--	B9SC09_RICCO RecName: Full=Agglutinin domain-containing protein {ECO:0000259|SMART:SM00791};	--	GO:0005576,extracellular region; GO:0009405,pathogenesis; GO:0008150,biological_process; GO:0044419,biological process involved in interspecies interaction between organisms; GO:0005575,cellular_component; GO:0110165,cellular anatomical entity	PF07468.11:Agglutinin domain	--	--	--
Sbai1C11T10	117.23	110.4	116.2	5.32	6.42	5.85	3090	2571	2944	143	181	147	-4.13901	7.2056e-253	1.10478e-249	down	GWHAOTO00000001	1170854	1173054	+	Sbai1C11T10	--	K24917 amino acid permease | (GenBank) transmembrane amino acid transporter family protein (A)	--	PREDICTED: lysine histidine transporter 1-like [Erythranthe guttata]	LHT1_ARATH RecName: Full=Lysine histidine transporter 1;	A0A022RXX6_ERYGU RecName: Full=Aa_trans domain-containing protein {ECO:0000259|Pfam:PF01490};	At5g40780	GO:0016021,integral component of membrane; GO:0005886,plasma membrane; GO:0009536,plastid; GO:0015171,amino acid transmembrane transporter activity; GO:0015293,symporter activity; GO:0043090,amino acid import; GO:0006952,defense response; GO:0080167,response to karrikin; GO:0003674,molecular_function; GO:0005215,transporter activity; GO:0005342,organic acid transmembrane transporter activity; GO:…	PF01490.18:Transmembrane amino acid transporter protein	--	--	--
Sbai8C33T8	288.16	269.61	274.74	0.91	0.34	0.6	5578	4611	5112	18	7	11	-8.6817	7.6117e-247	1.08369e-243	down	GWHAOTO00000008	3371837	3372903	+	Sbai8C33T8	--	K00430 peroxidase [EC:1.11.1.7] | (RefSeq) peroxidase N1 (A)	ko00940: Phenylpropanoid biosynthesis; ko01100: Metabolic pathways; ko01110: Biosynthesis of secondary metabolites	Peroxidase [Handroanthus impetiginosus]	PER2_ARAHY RecName: Full=Cationic peroxidase 2; EC=1.11.1.7; AltName: Full=PNPC2; Flags: Precursor;	A0A2G9GP92_9LAMI RecName: Full=Peroxidase {ECO:0000256|ARBA:ARBA00012313, ECO:0000256|RuleBase:RU362060}; EC=1.11.1.7 {ECO:0000256|ARBA:ARBA00012313, ECO:0000256|RuleBase:RU362060};	At2g41480	GO:0005576,extracellular region; GO:0020037,heme binding; GO:0046872,metal ion binding; GO:0004601,peroxidase activity; GO:0042744,hydrogen peroxide catabolic process; GO:0006979,response to oxidative stress; GO:0003674,molecular_function; GO:0005488,binding; GO:0046906,tetrapyrrole binding; GO:0097159,organic cyclic compound binding; GO:1901363,heterocyclic compound binding; GO:0043167,ion bindi…	PF00141.23:Peroxidase	--	--	--
Sbai3C384T1	3542.18	3381.28	3445.9	676.92	610.77	666.53	55021	46403	51449	10719	10141	9868	-2.26464	1.84117e-238	2.44654e-235	down	GWHAOTO00000003	38395694	38397064	+	Sbai3C384T1	--	K08235 xyloglucan:xyloglucosyl transferase [EC:2.4.1.207] | (RefSeq) probable xyloglucan endotransglucosylase/hydrolase protein 7 (A)	--	probable xyloglucan endotransglucosylase/hydrolase protein 7 [Sesamum indicum]	XTH6_ARATH RecName: Full=Probable xyloglucan endotransglucosylase/hydrolase protein 6; Short=At-XTH6; Short=XTH-6; EC=2.4.1.207; Flags: Precursor;	A0A6I9SSZ3_SESIN RecName: Full=Xyloglucan endotransglucosylase/hydrolase {ECO:0000256|RuleBase:RU361120}; EC=2.4.1.207 {ECO:0000256|RuleBase:RU361120};	At5g65730	GO:0048046,apoplast; GO:0005618,cell wall; GO:0004553,hydrolase activity, hydrolyzing O-glycosyl compounds; GO:0016762,xyloglucan:xyloglucosyl transferase activity; GO:0042546,cell wall biogenesis; GO:0071555,cell wall organization; GO:0009414,response to water deprivation; GO:0010411,xyloglucan metabolic process; GO:0003674,molecular_function; GO:0003824,catalytic activity; GO:0016787,hydrolase …	PF00722.21:Glycosyl hydrolases family 16	--	--	--
Sbai4P121T26	528.51	542.81	491.47	10.45	9	15.9	2581	2342	2307	52	47	74	-5.33536	8.93597e-237	1.1132e-233	down	GWHAOTO00000004	12159968	12160216	+	Sbai4P121T26	--	--	--	thaumatin-like protein [Sesamum indicum]	ALL13_OLEEU RecName: Full=Thaumatin-like protein; AltName: Full=Endo-(1,3)-beta-glucanase {ECO:0000305|PubMed:27017426}; EC=3.2.1.- {ECO:0000305|PubMed:27017426}; AltName: Allergen=Ole e 13; Flags: Precursor;	A0A5A7PCC0_STRAF SubName: Full=Pathogenesis-related thaumatin {ECO:0000313|EMBL:GER30372.1};	At4g11650	GO:0005576,extracellular region; GO:0016787,hydrolase activity; GO:0006952,defense response; GO:0009607,response to biotic stimulus; GO:0003674,molecular_function; GO:0003824,catalytic activity; GO:0006950,response to stress; GO:0008150,biological_process; GO:0050896,response to stimulus; GO:0005575,cellular_component; GO:0110165,cellular anatomical entity	PF00314.17:Thaumatin family	--	--	--
Sbai7A61T73	67.86	62.9	70.56	0.91	0.8	1.24	2132	1746	2131	29	27	37	-5.96084	2.51395e-236	2.94753e-233	down	GWHAOTO00000007	6109031	6112793	-	Sbai7A61T73	--	K18108 (-)-alpha-terpineol synthase [EC:4.2.3.111] | (RefSeq) (-)-alpha-terpineol synthase (A)	ko00902: Monoterpenoid biosynthesis; ko01100: Metabolic pathways; ko01110: Biosynthesis of secondary metabolites	(R)-limonene synthase [Handroanthus impetiginosus]	ATESY_VITVI RecName: Full=(-)-alpha-terpineol synthase; EC=4.2.3.111;	A0A6B7LYZ7_9LAMI SubName: Full=Terpene synthase 6 {ECO:0000313|EMBL:QEY10190.1};	At3g25830	GO:0000287,magnesium ion binding; GO:0010333,terpene synthase activity; GO:0016114,terpenoid biosynthetic process; GO:0003674,molecular_function; GO:0005488,binding; GO:0043167,ion binding; GO:0043169,cation binding; GO:0046872,metal ion binding; GO:0003824,catalytic activity; GO:0016829,lyase activity; GO:0016835,carbon-oxygen lyase activity; GO:0016838,carbon-oxygen lyase activity, acting on ph…	PF03936.16:Terpene synthase family, metal binding domain	--	--	--
Sbai7C60T2	48.63	46.28	50.27	1.78	1.81	2.32	1714	1441	1703	64	68	78	-4.47931	1.78119e-219	1.97237e-216	down	GWHAOTO00000007	5986691	5990469	+	Sbai7C60T2	--	K18108 (-)-alpha-terpineol synthase [EC:4.2.3.111] | (RefSeq) (-)-alpha-terpineol synthase (A)	ko00902: Monoterpenoid biosynthesis; ko01100: Metabolic pathways; ko01110: Biosynthesis of secondary metabolites	(R)-limonene synthase [Handroanthus impetiginosus]	LALIM_LAVAN RecName: Full=(R)-limonene synthase; Short=LaLIMS; EC=4.2.3.20;	A0A6B7LYZ7_9LAMI SubName: Full=Terpene synthase 6 {ECO:0000313|EMBL:QEY10190.1};	At3g25830	GO:0034002,(R)-limonene synthase activity; GO:0000287,magnesium ion binding; GO:0003674,molecular_function; GO:0003824,catalytic activity; GO:0010333,terpene synthase activity; GO:0016829,lyase activity; GO:0016835,carbon-oxygen lyase activity; GO:0016838,carbon-oxygen lyase activity, acting on phosphates; GO:0005488,binding; GO:0043167,ion binding; GO:0043169,cation binding; GO:0046872,metal ion…	PF03936.16:Terpene synthase family, metal binding domain	--	--	--
novel.3140	1.27	1.24	1.71	35.03	30.39	31.15	60	52	78	1692	1539	1407	4.65834	2.10686e-209	2.21021e-206	up	GWHAOTO00000005	37049277	37051742	-	--	--	--	--	--	--	--	--	--	--	--	--	--
Sbai9A216T160	40.64	38.71	41.47	1.65	1.41	1.74	1351	1137	1325	56	50	55	-4.51489	1.37147e-196	1.36681e-193	down	GWHAOTO00000009	21621319	21624150	-	Sbai9A216T160	--	K05909 laccase [EC:1.10.3.2] | (RefSeq) laccase-15-like (A)	--	laccase-15-like [Sesamum indicum]	LAC14_ARATH RecName: Full=Laccase-14; EC=1.10.3.2; AltName: Full=Benzenediol:oxygen oxidoreductase 14; AltName: Full=Diphenol oxidase 14; AltName: Full=Urishiol oxidase 14; Flags: Precursor;	A0A4D9BFK8_SALSN RecName: Full=Laccase {ECO:0000256|ARBA:ARBA00012297, ECO:0000256|RuleBase:RU361119}; EC=1.10.3.2 {ECO:0000256|ARBA:ARBA00012297, ECO:0000256|RuleBase:RU361119}; AltName: Full=Benzenediol:oxygen oxidoreductase {ECO:0000256|RuleBase:RU361119}; AltName: Full=Diphenol oxidase {ECO:0000256|RuleBase:RU361119}; AltName: Full=Urishiol oxidase {ECO:0000256|RuleBase:RU361119};	At5g09360	GO:0048046,apoplast; GO:0005507,copper ion binding; GO:0052716,hydroquinone:oxygen oxidoreductase activity; GO:0016491,oxidoreductase activity; GO:0046274,lignin catabolic process; GO:0003674,molecular_function; GO:0005488,binding; GO:0043167,ion binding; GO:0043169,cation binding; GO:0046872,metal ion binding; GO:0046914,transition metal ion binding; GO:0003824,catalytic activity; GO:0016679,oxi…	PF07731.14:Multicopper oxidase	--	--	--
novel.1806	59.12	57.6	62.75	8.3	6.91	7.83	2915	2509	2974	417	364	368	-2.81985	1.93538e-196	1.83695e-193	down	GWHAOTO00000003	7855079	7858206	+	--	--	K20924 cellulose synthase-like protein [EC:2.4.1.-] | (GenBank) cellulose synthase-like protein (A)	--	cellulose synthase-like protein E6 [Sesamum indicum]	CSLE6_ORYSJ RecName: Full=Cellulose synthase-like protein E6; EC=2.4.1.-; AltName: Full=OsCslE6;	A0A6I9U834_SESIN SubName: Full=cellulose synthase-like protein E6 {ECO:0000313|RefSeq:XP_011095564.1};	At1g55850	GO:0000139,Golgi membrane; GO:0016021,integral component of membrane; GO:0005886,plasma membrane; GO:0005802,trans-Golgi network; GO:0016760,cellulose synthase (UDP-forming) activity; GO:0051753,mannan synthase activity; GO:0071555,cell wall organization; GO:0030244,cellulose biosynthetic process; GO:0009833,plant-type primary cell wall biogenesis; GO:0003674,molecular_function; GO:0003824,cataly…	PF03552.14:Cellulose synthase	--	--	--
Sbai1C103T6	152.76	174.68	154.09	14.49	11.4	14.65	3020	3051	2928	292	241	276	-3.4312	2.3541e-194	2.13282e-191	down	GWHAOTO00000001	10328586	10331894	-	Sbai1C103T6	--	K00599 tRNA N(3)-methylcytidine methyltransferase METTL6 [EC:2.1.1.-] | (RefSeq) methyltransferase-like protein 6 isoform X1 (A)	--	PREDICTED: methyltransferase-like protein 6 [Erythranthe guttata]	--	A0A022QYZ2_ERYGU RecName: Full=Methyltransferase-like protein {ECO:0000256|PIRNR:PIRNR037755}; EC=2.1.1.- {ECO:0000256|PIRNR:PIRNR037755};	At1g54650	GO:0008168,methyltransferase activity; GO:0032259,methylation; GO:0003674,molecular_function; GO:0003824,catalytic activity; GO:0016740,transferase activity; GO:0016741,transferase activity, transferring one-carbon groups; GO:0008150,biological_process; GO:0008152,metabolic process	PF13489.6:Methyltransferase domain	--	--	--
Sbai1A381T87	132.54	126.46	128.94	19.32	18.99	19.1	4375	3688	4091	650	670	601	-2.61109	3.26796e-193	2.83205e-190	down	GWHAOTO00000001	38095065	38099132	-	Sbai1A381T87	--	K08472 mlo protein | (RefSeq) MLO-like protein 12 (A)	--	PREDICTED: MLO-like protein 6 [Erythranthe guttata]	MLO6_ARATH RecName: Full=MLO-like protein 6; Short=AtMlo6;	A0A6I9T2H5_SESIN RecName: Full=MLO-like protein {ECO:0000256|RuleBase:RU280816};	At1g61560	GO:0016021,integral component of membrane; GO:0005886,plasma membrane; GO:0005516,calmodulin binding; GO:0050832,defense response to fungus; GO:0003674,molecular_function; GO:0005488,binding; GO:0005515,protein binding; GO:0006950,response to stress; GO:0006952,defense response; GO:0008150,biological_process; GO:0009605,response to external stimulus; GO:0009607,response to biotic stimulus; GO:000…	PF03094.15:Mlo family	--	--	--
Sbai7A232T98	207.52	217.19	191.77	2.78	1.18	2.09	1978	1829	1757	27	12	19	-6.53881	3.71948e-191	3.08903e-188	down	GWHAOTO00000007	23220288	23220999	-	Sbai7A232T98	--	K05387 glutamate receptor, ionotropic, plant | (RefSeq) LOW QUALITY PROTEIN: glutamate receptor 2.3-like (A)	--	pathogenesis-related protein 10.4 [Dorcoceras hygrometricum]	PRU1_PRUAR RecName: Full=Major allergen Pru ar 1; AltName: Allergen=Pru ar 1;	A0A4D9A9G5_SALSN RecName: Full=Bet_v_1 domain-containing protein {ECO:0000259|SMART:SM01037};	--	GO:0010427,abscisic acid binding; GO:0004864,protein phosphatase inhibitor activity; GO:0038023,signaling receptor activity; GO:0009738,abscisic acid-activated signaling pathway; GO:0006952,defense response; GO:0009607,response to biotic stimulus; GO:0003674,molecular_function; GO:0005488,binding; GO:0008289,lipid binding; GO:0019840,isoprenoid binding; GO:0031406,carboxylic acid binding; GO:0033…	PF00407.19:Pathogenesis-related protein Bet v I family	--	--	--
Sbai7A255T60	4.41	4.78	4.01	53.21	52.79	54.16	119	114	104	1465	1524	1394	3.74908	6.09062e-189	4.85593e-186	up	GWHAOTO00000007	25512857	25514978	-	Sbai7A255T60	--	K20667 beta-amyrin 28-monooxygenase [EC:1.14.14.126] | (RefSeq) beta-amyrin 28-oxidase-like (A)	--	Cytochrome P450 CYP4/CYP19/CYP26 subfamily [Handroanthus impetiginosus]	T5H_TAXCU RecName: Full=Taxadiene 5-alpha hydroxylase; EC=1.14.14.176 {ECO:0000269|PubMed:15123267};	A0A2G9H4H9_9LAMI SubName: Full=Cytochrome P450 CYP4/CYP19/CYP26 subfamily {ECO:0000313|EMBL:PIN12210.1}; EC=1.14.13.109 {ECO:0000313|EMBL:PIN12210.1};	At5g36110	GO:0016021,integral component of membrane; GO:0020037,heme binding; GO:0005506,iron ion binding; GO:0004497,monooxygenase activity; GO:0050604,taxadiene 5-alpha-hydroxylase activity; GO:0042617,paclitaxel biosynthetic process; GO:0003674,molecular_function; GO:0005488,binding; GO:0046906,tetrapyrrole binding; GO:0097159,organic cyclic compound binding; GO:1901363,heterocyclic compound binding; GO…	PF00067.22:Cytochrome P450	--	--	--
Sbai2A12T94	177.12	184.81	171.75	22.81	17.91	19.38	3710	3420	3458	487	401	387	-3.00904	1.27747e-188	9.79327e-186	down	GWHAOTO00000002	1215844	1218611	+	Sbai2A12T94	--	K01620 threonine aldolase [EC:4.1.2.48] | (RefSeq) probable low-specificity L-threonine aldolase 1 (A)	ko00260: Glycine, serine and threonine metabolism; ko01100: Metabolic pathways; ko01110: Biosynthesis of secondary metabolites; ko01230: Biosynthesis of amino acids	probable low-specificity L-threonine aldolase 1 [Sesamum indicum]	THA1_ARATH RecName: Full=Probable low-specificity L-threonine aldolase 1; EC=4.1.2.48; AltName: Full=Threonine aldolase 1;	A0A4D8ZLC5_SALSN SubName: Full=Threonine aldolase {ECO:0000313|EMBL:TEY40480.1};	At1g08630	GO:0005829,cytosol; GO:0008732,L-allo-threonine aldolase activity; GO:0004793,threonine aldolase activity; GO:0006545,glycine biosynthetic process; GO:0006567,threonine catabolic process; GO:0003674,molecular_function; GO:0003824,catalytic activity; GO:0016829,lyase activity; GO:0016830,carbon-carbon lyase activity; GO:0016832,aldehyde-lyase activity; GO:0006082,organic acid metabolic process; GO…	PF01212.21:Beta-eliminating lyase	--	--	--
Sbai6A141T58	291.06	292.95	297.35	1036.67	965.31	1042.21	5326	4736	5230	19338	18881	18177	1.93221	6.91149e-186	5.10222e-183	up	GWHAOTO00000006	14139719	14141357	-	Sbai6A141T58	--	K23050 phenylcoumaran benzylic ether reductase [EC:1.3.1.-] | (RefSeq) isoflavone reductase-like protein (A)	--	hypothetical protein CDL12_21236 [Handroanthus impetiginosus]	ALL12_OLEEU RecName: Full=Isoflavone reductase-like protein {ECO:0000305}; AltName: Full=Pollen allergen Ole e 12 {ECO:0000303|PubMed:22385802}; AltName: Allergen=Ole e 12 {ECO:0000303|PubMed:22385802};	A0A4D9BCT0_SALSN RecName: Full=NmrA domain-containing protein {ECO:0000259|Pfam:PF05368};	At1g75290	GO:0005737,cytoplasm; GO:0016491,oxidoreductase activity; GO:0003674,molecular_function; GO:0003824,catalytic activity; GO:0005575,cellular_component; GO:0005622,intracellular anatomical structure; GO:0110165,cellular anatomical entity	PF05368.13:NmrA-like family	--	--	--
Sbai8C6T10	383.08	400.3	364.37	35.97	34.12	31.66	2006	1852	1834	192	191	158	-3.34924	1.63515e-179	1.16399e-176	down	GWHAOTO00000008	674725	675075	+	Sbai8C6T10	--	K03860 phosphatidylinositol N-acetylglucosaminyltransferase subunit Q | (RefSeq) N-acetylglucosaminyl-phosphatidylinositol biosynthetic protein gpi1-like (A)	ko00563: Glycosylphosphatidylinositol (GPI)-anchor biosynthesis; ko01100: Metabolic pathways	PREDICTED: peamaclein [Erythranthe guttata]	SNAK1_SOLTU RecName: Full=Snakin-1; Flags: Precursor;	A0A022RD12_ERYGU SubName: Full=Uncharacterized protein {ECO:0000313|EMBL:EYU37603.1};	At2g14900	GO:0005618,cell wall; GO:0005576,extracellular region; GO:0006952,defense response; GO:0006950,response to stress; GO:0008150,biological_process; GO:0050896,response to stimulus; GO:0005575,cellular_component; GO:0030312,external encapsulating structure; GO:0071944,cell periphery; GO:0110165,cellular anatomical entity	PF02704.14:Gibberellin regulated protein	--	--	--
Sbai7A289T102	133.31	132.37	124.1	6.77	8.79	8.8	2510	2202	2246	130	177	158	-3.85172	1.77406e-178	1.21933e-175	down	GWHAOTO00000007	28951239	28952633	-	Sbai7A289T102	--	K00430 peroxidase [EC:1.11.1.7] | (RefSeq) peroxidase P7-like isoform X2 (A)	ko00940: Phenylpropanoid biosynthesis; ko01100: Metabolic pathways; ko01110: Biosynthesis of secondary metabolites	hypothetical protein F511_43531 [Dorcoceras hygrometricum]	PER52_ARATH RecName: Full=Peroxidase 52; Short=Atperox P52; EC=1.11.1.7; AltName: Full=ATP49; Flags: Precursor;	A0A2Z6ZZS0_9LAMI RecName: Full=Peroxidase {ECO:0000256|ARBA:ARBA00012313, ECO:0000256|RuleBase:RU362060}; EC=1.11.1.7 {ECO:0000256|ARBA:ARBA00012313, ECO:0000256|RuleBase:RU362060};	At5g05340	GO:0048046,apoplast; GO:0005618,cell wall; GO:0005829,cytosol; GO:0005794,Golgi apparatus; GO:0009505,plant-type cell wall; GO:0020037,heme binding; GO:0046872,metal ion binding; GO:0004601,peroxidase activity; GO:0042744,hydrogen peroxide catabolic process; GO:0009809,lignin biosynthetic process; GO:1901430,positive regulation of syringal lignin biosynthetic process; GO:0006979,response to oxida…	PF00141.23:Peroxidase	--	--	--
Sbai1A71T52	386.28	351.45	409.5	58.09	47.13	58.24	14682	11802	14961	2251	1915	2110	-2.6706	2.05083e-173	1.36257e-170	down	GWHAOTO00000001	7094425	7098175	-	Sbai1A71T52	--	K19613 leucine-rich repeat protein SHOC2 | (RefSeq) receptor-like protein 12 (A)	--	PREDICTED: receptor-like protein 12 [Erythranthe guttata]	RLP35_ARATH RecName: Full=Receptor-like protein 35 {ECO:0000303|PubMed:18434605}; Short=AtRLP35 {ECO:0000303|PubMed:18434605}; Flags: Precursor;	A0A4D8ZUY3_SALSN SubName: Full=Protein brassinosteroid insensitive 1 {ECO:0000313|EMBL:TEY35270.1};	At3g11080	GO:0016021,integral component of membrane; GO:0005886,plasma membrane; GO:0005575,cellular_component; GO:0016020,membrane; GO:0031224,intrinsic component of membrane; GO:0110165,cellular anatomical entity; GO:0071944,cell periphery	PF13855.6:Leucine rich repeat	--	--	--
Sbai1C683T11	29.91	28.52	27.61	146.85	130.21	142.49	762	642	676	3814	3546	3460	2.42806	9.67371e-173	6.21988e-170	up	GWHAOTO00000001	68358508	68360757	+	Sbai1C683T11	--	K17525 chitinase domain-containing protein 1 | (RefSeq) rhodanese-like domain-containing protein 4, chloroplastic (A)	--	hypothetical protein CDL12_00721 [Handroanthus impetiginosus]	STR4_ARATH RecName: Full=Rhodanese-like domain-containing protein 4, chloroplastic; AltName: Full=Protein THYLAKOID RHODANESE-LIKE {ECO:0000303|PubMed:19682289}; AltName: Full=Sulfurtransferase 4 {ECO:0000303|PubMed:17408957}; Short=AtStr4 {ECO:0000303|PubMed:17408957}; Flags: Precursor;	A0A2G9I9T5_9LAMI RecName: Full=Rhodanese domain-containing protein {ECO:0000259|PROSITE:PS50206};	At4g01050	GO:0009507,chloroplast; GO:0009941,chloroplast envelope; GO:0009534,chloroplast thylakoid; GO:0009535,chloroplast thylakoid membrane; GO:0098807,chloroplast thylakoid membrane protein complex; GO:0005829,cytosol; GO:0016021,integral component of membrane; GO:0042742,defense response to bacterium; GO:0009772,photosynthetic electron transport in photosystem II; GO:0006950,response to stress; GO:000…	PF14159.6:CAAD domains of cyanobacterial aminoacyl-tRNA synthetase	--	--	--
Sbai6C85T1	131.93	121.48	122.8	0.69	1.67	1.71	1700	1383	1521	9	23	21	-6.38778	8.81448e-171	5.49032e-168	down	GWHAOTO00000006	8497340	8497996	-	Sbai6C85T1	--	--	--	--	--	--	--	--	--	--	--	--
Sbai2A7T135	42.34	50.51	55.27	2.51	2.06	2.24	1405	1481	1763	85	73	71	-4.29746	3.52235e-168	2.1275e-165	down	GWHAOTO00000002	729040	731431	-	Sbai2A7T135	--	K03319 divalent anion:Na+ symporter, DASS family | (RefSeq) LOW QUALITY PROTEIN: dicarboxylate transporter 2.1, chloroplastic-like (A)	--	PREDICTED: dicarboxylate transporter 1, chloroplastic-like [Erythranthe guttata]	DIT1_ARATH RecName: Full=Dicarboxylate transporter 1, chloroplastic; AltName: Full=2-oxoglutarate/malate translocator 1; Short=AtpOMT1; Flags: Precursor;	A0A5A7QQ89_STRAF SubName: Full=Dicarboxylate transporter 1 {ECO:0000313|EMBL:GER46051.1};	At5g12860	GO:0009507,chloroplast; GO:0009941,chloroplast envelope; GO:0009706,chloroplast inner membrane; GO:0009534,chloroplast thylakoid; GO:0016021,integral component of membrane; GO:0005739,mitochondrion; GO:0009536,plastid; GO:0015139,alpha-ketoglutarate transmembrane transporter activity; GO:0015140,malate transmembrane transporter activity; GO:0015131,oxaloacetate transmembrane transporter activity;…	PF00939.19:Sodium:sulfate symporter transmembrane region	--	--	--
Sbai1A575T101	46.73	44.94	47.41	2.98	3.58	3.15	1416	1203	1381	92	116	91	-3.6904	2.0482e-165	1.20072e-162	down	GWHAOTO00000001	57490373	57492687	-	Sbai1A575T101	--	K09755 ferulate-5-hydroxylase [EC:1.14.-.-] | (RefSeq) cytochrome P450 84A1 (A)	ko00940: Phenylpropanoid biosynthesis; ko01100: Metabolic pathways; ko01110: Biosynthesis of secondary metabolites	cytochrome P450 CYP84A60 [Salvia miltiorrhiza]	C84A1_ARATH RecName: Full=Cytochrome P450 84A1; EC=1.14.-.-; AltName: Full=Ferulate-5-hydroxylase; Short=F5H;	A0A0B4VRK0_SALMI SubName: Full=Cytochrome P450 CYP84A60 {ECO:0000313|EMBL:AJD25204.1};	At4g36220	GO:0005783,endoplasmic reticulum; GO:0016021,integral component of membrane; GO:0005886,plasma membrane; GO:0020037,heme binding; GO:0005506,iron ion binding; GO:0004497,monooxygenase activity; GO:0016705,oxidoreductase activity, acting on paired donors, with incorporation or reduction of molecular oxygen; GO:0009809,lignin biosynthetic process; GO:0009699,phenylpropanoid biosynthetic process; GO…	PF00067.22:Cytochrome P450	--	--	--
Sbai8A16T101	771.2	739.58	798.01	183.71	173.21	182.36	23822	20184	23694	5785	5719	5369	-1.95339	7.73305e-164	4.40386e-161	down	GWHAOTO00000008	1640567	1643448	+	Sbai8A16T101	--	K08150 MFS transporter, SP family, solute carrier family 2 (myo-inositol transporter), member 13 | (RefSeq) inositol transporter 1-like (A)	--	putative transporter (major facilitator superfamily) [Handroanthus impetiginosus]	PLT5_ARATH RecName: Full=Polyol transporter 5; AltName: Full=Protein POLYOL TRANSPORTER 5; Short=AtPLT5; AltName: Full=Sugar-proton symporter PLT5;	A0A2G9G9C2_9LAMI SubName: Full=Putative transporter (Major facilitator superfamily) {ECO:0000313|EMBL:PIN01822.1};	At3g18830	GO:0016021,integral component of membrane; GO:0005886,plasma membrane; GO:0005351,carbohydrate:proton symporter activity; GO:0015591,D-ribose transmembrane transporter activity; GO:0015148,D-xylose transmembrane transporter activity; GO:0005354,galactose transmembrane transporter activity; GO:0005355,glucose transmembrane transporter activity; GO:0015168,glycerol transmembrane transporter activit…	PF00083.24:Sugar (and other) transporter	--	--	--
Sbai8P199T122	270.31	266.55	247.55	31.86	29.95	34.56	2322	2023	2044	279	275	283	-2.88295	2.185e-161	1.20976e-158	down	GWHAOTO00000008	19959119	19959686	-	Sbai8P199T122	--	--	--	protein YLS3 [Sesamum indicum]	LTG13_ARATH RecName: Full=Non-specific lipid transfer protein GPI-anchored 13 {ECO:0000303|PubMed:23893219}; Short=AtLTPG-13 {ECO:0000303|PubMed:23893219}; Short=Protein LTP-GPI-ANCHORED 13 {ECO:0000303|PubMed:23893219}; AltName: Full=Protein YELLOW-LEAF-SPECIFIC GENE 3 {ECO:0000303|PubMed:11230571}; AltName: Full=Xylogen-like protein 9 {ECO:0000303|PubMed:21558309}; Short=AtXYLP9 {ECO:0000303|Pu…	A0A4D8YIA2_SALSN RecName: Full=AAI domain-containing protein {ECO:0000259|SMART:SM00499};	At2g44290	GO:0031225,anchored component of membrane; GO:0005829,cytosol; GO:0005886,plasma membrane; GO:0008289,lipid binding; GO:0006869,lipid transport; GO:0003674,molecular_function; GO:0005488,binding; GO:0006810,transport; GO:0006811,ion transport; GO:0006820,anion transport; GO:0008150,biological_process; GO:0010876,lipid localization; GO:0033036,macromolecule localization; GO:0051179,localization; G…	PF14368.6:Probable lipid transfer	--	--	--
Sbai3A274T43	61.55	64.14	62.62	8.81	7.97	8.75	1713	1577	1675	250	237	232	-2.7398	9.23456e-160	4.97468e-157	down	GWHAOTO00000003	27460368	27462942	+	Sbai3A274T43	--	K00827 alanine-glyoxylate transaminase / (R)-3-amino-2-methylpropionate-pyruvate transaminase [EC:2.6.1.44 2.6.1.40] | (RefSeq) alanine--glyoxylate aminotransferase 2 homolog 3, mitochondrial (A)	ko00250: Alanine, aspartate and glutamate metabolism; ko00260: Glycine, serine and threonine metabolism; ko00270: Cysteine and methionine metabolism; ko00280: Valine, leucine and isoleucine degradation; ko01100: Metabolic pathways; ko01110: Biosynthesis of secondary metabolites	alanine--glyoxylate aminotransferase 2 homolog 3, mitochondrial [Sesamum indicum]	AGT23_ARATH RecName: Full=Alanine--glyoxylate aminotransferase 2 homolog 3, mitochondrial; EC=2.6.1.44; AltName: Full=Beta-alanine-pyruvate aminotransferase 3; Flags: Precursor;	A0A6I9UL02_SESIN SubName: Full=alanine--glyoxylate aminotransferase 2 homolog 3, mitochondrial {ECO:0000313|RefSeq:XP_011095102.1};	At3g08860	GO:0005739,mitochondrion; GO:0008453,alanine-glyoxylate transaminase activity; GO:0030170,pyridoxal phosphate binding; GO:0043562,cellular response to nitrogen levels; GO:0009853,photorespiration; GO:0003674,molecular_function; GO:0003824,catalytic activity; GO:0008483,transaminase activity; GO:0016740,transferase activity; GO:0016769,transferase activity, transferring nitrogenous groups; GO:0005…	PF00202.21:Aminotransferase class-III	--	--	--
Sbai5C198T9	19.05	16.84	19.44	97.2	87.62	103.29	799	624	784	4157	3929	4130	2.52225	1.35541e-156	7.10946e-154	up	GWHAOTO00000005	19856404	19862227	+	Sbai5C198T9	--	K14638 solute carrier family 15 (peptide/histidine transporter), member 3/4 | (RefSeq) protein NRT1/ PTR FAMILY 4.6-like (A)	--	protein NRT1/ PTR FAMILY 4.6-like [Sesamum indicum]	PTR19_ARATH RecName: Full=Protein NRT1/ PTR FAMILY 4.6; Short=AtNPF4.6; AltName: Full=Nitrate transporter 1.2; AltName: Full=Nitrate transporter NTL1; AltName: Full=Protein ABA-IMPORTING TRANSPORTER 1;	A0A6I9U0B6_SESIN SubName: Full=protein NRT1/ PTR FAMILY 4.6-like {ECO:0000313|RefSeq:XP_011087215.1};	At1g69850	GO:0016021,integral component of membrane; GO:0005886,plasma membrane; GO:0090440,abscisic acid transmembrane transporter activity; GO:0015293,symporter activity; GO:0080168,abscisic acid transport; GO:0042128,nitrate assimilation; GO:0010119,regulation of stomatal movement; GO:0009624,response to nematode; GO:0003674,molecular_function; GO:0005215,transporter activity; GO:0005319,lipid transport…	PF00854.21:POT family	--	--	--
Sbai5C0T19	17.36	15.56	18.06	105.23	92.36	101.38	331	262	331	2045	1882	1842	2.69346	1.46539e-156	7.48925e-154	up	GWHAOTO00000005	88456	89502	-	Sbai5C0T19	--	K15450 tRNA wybutosine-synthesizing protein 3 [EC:2.1.1.282] | (RefSeq) tRNA wybutosine-synthesizing protein 2/3/4 (A)	--	nitrile-specifier protein 5 [Sesamum indicum]	JAL21_ARATH RecName: Full=Nitrile-specifier protein 2; Short=AtNSP2; AltName: Full=Jacalin-related lectin 21;	A0A6I9TVQ8_SESIN SubName: Full=nitrile-specifier protein 5 {ECO:0000313|RefSeq:XP_011085407.1};	At3g07720	GO:0005829,cytosol; GO:0005783,endoplasmic reticulum; GO:0005634,nucleus; GO:0030246,carbohydrate binding; GO:0030234,enzyme regulator activity; GO:0019762,glucosinolate catabolic process; GO:0080028,nitrile biosynthetic process; GO:0003674,molecular_function; GO:0005488,binding; GO:0098772,molecular function regulator; GO:0006082,organic acid metabolic process; GO:0006790,sulfur compound metabol…	PF13415.6:Galactose oxidase, central domain	--	--	--
Sbai2C408T11	61.34	63.27	58.45	249.43	234.76	255.96	1487	1355	1362	6164	6083	5914	2.15919	6.59332e-154	3.28545e-151	up	GWHAOTO00000002	40810224	40812253	-	Sbai2C408T11	--	K20562 biphenyl-4-hydroxylase | (RefSeq) cytochrome P450 CYP736A12-like (A)	--	Cytochrome P450 CYP2 subfamily [Handroanthus impetiginosus]	C7150_PRUMU RecName: Full=Cytochrome P450 71AU50 {ECO:0000303|PubMed:25015725}; EC=1.14.-.- {ECO:0000305};	A0A2G9H8E5_9LAMI SubName: Full=Cytochrome P450 CYP2 subfamily {ECO:0000313|EMBL:PIN13797.1}; EC=1.14.13.21 {ECO:0000313|EMBL:PIN13797.1};	At5g57260	GO:0016021,integral component of membrane; GO:0020037,heme binding; GO:0005506,iron ion binding; GO:0004497,monooxygenase activity; GO:0016705,oxidoreductase activity, acting on paired donors, with incorporation or reduction of molecular oxygen; GO:0003674,molecular_function; GO:0005488,binding; GO:0046906,tetrapyrrole binding; GO:0097159,organic cyclic compound binding; GO:1901363,heterocyclic c…	PF00067.22:Cytochrome P450	--	--	--
Sbai2A33T124	48.43	45.48	46.6	1.74	1.87	1.51	1040	863	962	38	43	31	-4.62677	7.58636e-154	3.68808e-151	down	GWHAOTO00000002	3306754	3308997	-	Sbai2A33T124	--	K13066 caffeic acid 3-O-methyltransferase / acetylserotonin O-methyltransferase [EC:2.1.1.68 2.1.1.4] | (RefSeq) caffeic acid 3-O-methyltransferase 2 (A)	ko00380: Tryptophan metabolism; ko00940: Phenylpropanoid biosynthesis; ko01100: Metabolic pathways; ko01110: Biosynthesis of secondary metabolites	caffeic acid O-methyltransferase [Salvia miltiorrhiza]	COMT1_OCIBA RecName: Full=Caffeic acid 3-O-methyltransferase 1; Short=CAOMT-1; Short=COMT-1; EC=2.1.1.68; AltName: Full=S-adenosysl-L-methionine:caffeic acid 3-O-methyltransferase 1;	G3FDY1_SALMI SubName: Full=Caffeic acid O-methyltransferase {ECO:0000313|EMBL:AEO14871.1};	At5g54160	GO:0047763,caffeate O-methyltransferase activity; GO:0046983,protein dimerization activity; GO:0009809,lignin biosynthetic process; GO:0032259,methylation; GO:0003674,molecular_function; GO:0003824,catalytic activity; GO:0008168,methyltransferase activity; GO:0008171,O-methyltransferase activity; GO:0016740,transferase activity; GO:0016741,transferase activity, transferring one-carbon groups; GO:…	PF00891.18:O-methyltransferase domain	--	--	--
Sbai1C627T0	137.68	137.5	131.85	23.11	21.11	25.06	3459	3052	3184	592	567	600	-2.41291	9.55642e-154	4.53521e-151	down	GWHAOTO00000001	62688539	62691804	+	Sbai1C627T0	--	K08057 calreticulin | (RefSeq) calreticulin (A)	ko04141: Protein processing in endoplasmic reticulum; ko04145: Phagosome	Calreticulin [Handroanthus impetiginosus]	CALR_NICPL RecName: Full=Calreticulin; Flags: Precursor;	A0A2G9H575_9LAMI RecName: Full=Calreticulin {ECO:0000256|PIRNR:PIRNR002356};	At1g56340	GO:0005788,endoplasmic reticulum lumen; GO:0005509,calcium ion binding; GO:0030246,carbohydrate binding; GO:0051082,unfolded protein binding; GO:0006457,protein folding; GO:0003674,molecular_function; GO:0005488,binding; GO:0043167,ion binding; GO:0043169,cation binding; GO:0046872,metal ion binding; GO:0005515,protein binding; GO:0008150,biological_process; GO:0009987,cellular process; GO:000557…	PF00262.18:Calreticulin family	--	--	--
novel.1123	206.06	217.24	209.24	47.91	42.81	48.12	5674	5285	5538	1345	1260	1263	-2.045	2.40523e-153	1.11491e-150	down	GWHAOTO00000002	11547122	11550370	+	--	--	K14379 tartrate-resistant acid phosphatase type 5 [EC:3.1.3.2] | (RefSeq) purple acid phosphatase 17-like (A)	ko00740: Riboflavin metabolism; ko01100: Metabolic pathways	purple acid phosphatase 17-like [Sesamum indicum]	PPA17_ARATH RecName: Full=Purple acid phosphatase 17; EC=3.1.3.2; AltName: Full=Acid phosphatase type 5; AltName: Full=Peroxidase; EC=1.11.1.7; Flags: Precursor;	A0A6N2M2P9_SALVM RecName: Full=Acid phosphatase {ECO:0000256|ARBA:ARBA00012646}; EC=3.1.3.2 {ECO:0000256|ARBA:ARBA00012646};	At3g17790	GO:0009986,cell surface; GO:0005576,extracellular region; GO:0003993,acid phosphatase activity; GO:0008199,ferric iron binding; GO:0008198,ferrous iron binding; GO:0016491,oxidoreductase activity; GO:0016791,phosphatase activity; GO:0030643,cellular phosphate ion homeostasis; GO:0042542,response to hydrogen peroxide; GO:0003674,molecular_function; GO:0003824,catalytic activity; GO:0016787,hydrola…	--	--	--	--
Sbai7P232T57	141.21	162.09	146.8	1.65	0.88	2.31	1346	1365	1345	16	9	21	-6.41669	2.97227e-153	1.34644e-150	down	GWHAOTO00000007	23206009	23206668	-	Sbai7P232T57	--	K05387 glutamate receptor, ionotropic, plant | (RefSeq) LOW QUALITY PROTEIN: glutamate receptor 2.3-like (A)	--	pathogenesis-related protein 10.4 [Dorcoceras hygrometricum]	PRU1_PRUAR RecName: Full=Major allergen Pru ar 1; AltName: Allergen=Pru ar 1;	A0A4D9A9G5_SALSN RecName: Full=Bet_v_1 domain-containing protein {ECO:0000259|SMART:SM01037};	--	GO:0010427,abscisic acid binding; GO:0004864,protein phosphatase inhibitor activity; GO:0038023,signaling receptor activity; GO:0009738,abscisic acid-activated signaling pathway; GO:0006952,defense response; GO:0009607,response to biotic stimulus; GO:0003674,molecular_function; GO:0005488,binding; GO:0008289,lipid binding; GO:0019840,isoprenoid binding; GO:0031406,carboxylic acid binding; GO:0033…	PF00407.19:Pathogenesis-related protein Bet v I family	--	--	--
Sbai3A381T53	2518.3	2290.16	2424.16	8789.56	8014.29	8621.04	39117	31429	36194	139182	133066	127635	1.95703	1.0807e-150	4.78679e-148	up	GWHAOTO00000003	38165033	38166403	-	Sbai3A381T53	--	K08235 xyloglucan:xyloglucosyl transferase [EC:2.4.1.207] | (RefSeq) probable xyloglucan endotransglucosylase/hydrolase protein 7 (A)	--	probable xyloglucan endotransglucosylase/hydrolase protein 7 [Sesamum indicum]	XTH6_ARATH RecName: Full=Probable xyloglucan endotransglucosylase/hydrolase protein 6; Short=At-XTH6; Short=XTH-6; EC=2.4.1.207; Flags: Precursor;	A0A6I9SSZ3_SESIN RecName: Full=Xyloglucan endotransglucosylase/hydrolase {ECO:0000256|RuleBase:RU361120}; EC=2.4.1.207 {ECO:0000256|RuleBase:RU361120};	At5g65730	GO:0048046,apoplast; GO:0005618,cell wall; GO:0004553,hydrolase activity, hydrolyzing O-glycosyl compounds; GO:0016762,xyloglucan:xyloglucosyl transferase activity; GO:0042546,cell wall biogenesis; GO:0071555,cell wall organization; GO:0009414,response to water deprivation; GO:0010411,xyloglucan metabolic process; GO:0003674,molecular_function; GO:0003824,catalytic activity; GO:0016787,hydrolase …	PF00722.21:Glycosyl hydrolases family 16	--	--	--
Sbai3A273T104	131.76	121.45	122.39	18.76	15.2	16.71	2473	2014	2208	359	305	299	-2.74832	2.27545e-150	9.85962e-148	down	GWHAOTO00000003	27386424	27388077	-	Sbai3A273T104	--	K00430 peroxidase [EC:1.11.1.7] | (RefSeq) cationic peroxidase 1 (A)	ko00940: Phenylpropanoid biosynthesis; ko01100: Metabolic pathways; ko01110: Biosynthesis of secondary metabolites	peroxidase 3 [Scutellaria baicalensis]	PER1_ARAHY RecName: Full=Cationic peroxidase 1; EC=1.11.1.7; AltName: Full=PNPC1; Flags: Precursor;	Q9SSZ7_SCUBA RecName: Full=Peroxidase {ECO:0000256|ARBA:ARBA00012313, ECO:0000256|RuleBase:RU362060}; EC=1.11.1.7 {ECO:0000256|ARBA:ARBA00012313, ECO:0000256|RuleBase:RU362060};	At5g05340	GO:0005576,extracellular region; GO:0020037,heme binding; GO:0046872,metal ion binding; GO:0004601,peroxidase activity; GO:0042744,hydrogen peroxide catabolic process; GO:0006979,response to oxidative stress; GO:0003674,molecular_function; GO:0005488,binding; GO:0046906,tetrapyrrole binding; GO:0097159,organic cyclic compound binding; GO:1901363,heterocyclic compound binding; GO:0043167,ion bindi…	PF00141.23:Peroxidase	--	--	--
Sbai3A290T124	109.06	103.69	106.85	9.27	9.1	10.49	1200	1008	1130	104	107	110	-3.32703	3.48046e-149	1.47601e-146	down	GWHAOTO00000003	29014443	29015264	+	Sbai3A290T124	--	--	--	PREDICTED: uncharacterized protein LOC105953016 [Erythranthe guttata]	--	A0A4D9AIV5_SALSN SubName: Full=Uncharacterized protein {ECO:0000313|EMBL:TEY60938.1};	At3g54040	--	PF06521.11:PAR1 protein	--	--	--
Sbai2A233T61	371.83	337.33	395.57	60	60.97	64.34	14133	11328	14452	2325	2477	2331	-2.42957	4.19176e-148	1.73387e-145	down	GWHAOTO00000002	23377666	23380359	-	Sbai2A233T61	--	K14515 EIN3-binding F-box protein | (RefSeq) EIN3-binding F-box protein 1-like (A)	ko04016: MAPK signaling pathway - plant; ko04075: Plant hormone signal transduction	Leucine rich repeat protein [Handroanthus impetiginosus]	EBF2_ARATH RecName: Full=EIN3-binding F-box protein 2;	A0A2G9FW27_9LAMI SubName: Full=Leucine rich repeat protein {ECO:0000313|EMBL:PIM97262.1};	At5g25350	GO:0005634,nucleus; GO:0019005,SCF ubiquitin ligase complex; GO:0009873,ethylene-activated signaling pathway; GO:0010105,negative regulation of ethylene-activated signaling pathway; GO:0016567,protein ubiquitination; GO:0009723,response to ethylene; GO:0031146,SCF-dependent proteasomal ubiquitin-dependent protein catabolic process; GO:0006511,ubiquitin-dependent protein catabolic process; GO:0000…	PF13516.6:Leucine Rich repeat	--	--	--
Sbai9A248T141	92.93	95.27	97.23	20.31	17.36	17.97	4232	3833	4256	943	845	780	-2.21531	4.26247e-148	1.73387e-145	down	GWHAOTO00000009	24828809	24833749	-	Sbai9A248T141	--	K09487 heat shock protein 90kDa beta | (RefSeq) endoplasmin homolog (A)	ko04141: Protein processing in endoplasmic reticulum; ko04626: Plant-pathogen interaction	Endoplasmic reticulum glucose-regulated protein (GRP94/endoplasmin), HSP90 family [Handroanthus impetiginosus]	ENPL_CATRO RecName: Full=Endoplasmin homolog; AltName: Full=Glucose-regulated protein 94 homolog; Short=GRP-94 homolog; Flags: Precursor;	A0A2G9HCK5_9LAMI SubName: Full=Endoplasmic reticulum glucose-regulated protein (GRP94/endoplasmin), HSP90 family {ECO:0000313|EMBL:PIN15193.1};	At4g24190	GO:0005788,endoplasmic reticulum lumen; GO:0005524,ATP binding; GO:0016887,ATPase activity; GO:0051082,unfolded protein binding; GO:0006457,protein folding; GO:0000166,nucleotide binding; GO:0003674,molecular_function; GO:0005488,binding; GO:0017076,purine nucleotide binding; GO:0030554,adenyl nucleotide binding; GO:0032553,ribonucleotide binding; GO:0032555,purine ribonucleotide binding; GO:0032…	PF00183.18:Hsp90 protein	--	--	--
Sbai8A1T167	33.87	34.09	34.58	4.11	3.46	3.3	1391	1237	1365	172	152	129	-3.09271	3.26737e-147	1.30251e-144	down	GWHAOTO00000008	127005	129711	-	Sbai8A1T167	--	--	--	oligopeptide transporter 4 [Sesamum indicum]	OPT4_ARATH RecName: Full=Oligopeptide transporter 4; Short=AtOPT4;	A0A6I9U2B7_SESIN SubName: Full=oligopeptide transporter 4 {ECO:0000313|RefSeq:XP_011087976.1};	At5g64410	GO:0005887,integral component of plasma membrane; GO:0016020,membrane; GO:0035673,oligopeptide transmembrane transporter activity; GO:0015031,protein transport; GO:0080167,response to karrikin; GO:0003674,molecular_function; GO:0005215,transporter activity; GO:0008509,anion transmembrane transporter activity; GO:0015075,ion transmembrane transporter activity; GO:0022857,transmembrane transporter …	PF03169.15:OPT oligopeptide transporter protein	--	--	--
Sbai1C69T10	109.99	108.34	129.32	16.4	12.45	13.9	5572	4849	6297	847	674	671	-2.88226	4.24385e-146	1.6586e-143	down	GWHAOTO00000001	6908704	6913253	-	Sbai1C69T10	--	K19613 leucine-rich repeat protein SHOC2 | (RefSeq) receptor-like protein 12 (A)	--	PREDICTED: receptor-like protein 12 [Erythranthe guttata]	RLP22_ARATH RecName: Full=Receptor like protein 22 {ECO:0000303|PubMed:18434605}; Short=AtRLP22 {ECO:0000303|PubMed:18434605}; Flags: Precursor;	A0A4D8ZUY3_SALSN SubName: Full=Protein brassinosteroid insensitive 1 {ECO:0000313|EMBL:TEY35270.1};	At2g32660	GO:0016021,integral component of membrane; GO:0005886,plasma membrane; GO:0005575,cellular_component; GO:0016020,membrane; GO:0031224,intrinsic component of membrane; GO:0110165,cellular anatomical entity; GO:0071944,cell periphery	PF13855.6:Leucine rich repeat	--	--	--
Sbai7C250T0	1627.41	1658.93	1591.27	396.92	328.14	371.43	17427	15695	16379	4333	3756	3791	-2.0122	7.46724e-145	2.86225e-142	down	GWHAOTO00000007	24991230	24992725	-	Sbai7C250T0	--	K00851 gluconokinase [EC:2.7.1.12] | (RefSeq) probable gluconokinase isoform X1 (A)	ko00030: Pentose phosphate pathway; ko01100: Metabolic pathways; ko01110: Biosynthesis of secondary metabolites; ko01200: Carbon metabolism	probable gluconokinase isoform X1 [Sesamum indicum]	GNTK_ARATH RecName: Full=Gluconokinase {ECO:0000303|PubMed:12447540}; EC=2.7.1.12 {ECO:0000250|UniProtKB:Q5FQ97}; AltName: Full=Gluconate kinase {ECO:0000303|PubMed:12447540};	A0A6I9U453_SESIN RecName: Full=Gluconokinase {ECO:0000256|RuleBase:RU363066}; EC=2.7.1.12 {ECO:0000256|RuleBase:RU363066};	At2g16790	GO:0005524,ATP binding; GO:0046316,gluconokinase activity; GO:0016787,hydrolase activity; GO:0046177,D-gluconate catabolic process; GO:0000166,nucleotide binding; GO:0003674,molecular_function; GO:0005488,binding; GO:0017076,purine nucleotide binding; GO:0030554,adenyl nucleotide binding; GO:0032553,ribonucleotide binding; GO:0032555,purine ribonucleotide binding; GO:0032559,adenyl ribonucleotide…	PF01202.22:Shikimate kinase	--	--	--
Sbai1C403T8	107.16	111.49	102.03	14.89	11.9	12.45	2005	1843	1835	284	238	222	-2.88836	1.3616e-143	5.12064e-141	down	GWHAOTO00000001	40321915	40323501	+	Sbai1C403T8	--	--	--	uncharacterized protein LOC105161049 [Sesamum indicum]	--	A0A6I9T0H4_SESIN SubName: Full=uncharacterized protein LOC105161049 {ECO:0000313|RefSeq:XP_011076917.1};	At2g36290	--	PF12697.7:Alpha/beta hydrolase family	--	--	--
Sbai2A342T109	35.23	32.44	34.88	1.43	0.79	1.78	1453	1182	1383	60	35	70	-4.55333	4.1013e-143	1.51384e-140	down	GWHAOTO00000002	34255843	34259585	-	Sbai2A342T109	--	K05681 ATP-binding cassette, subfamily G (WHITE), member 2 | (RefSeq) ABC transporter, ATP-binding protein isoform 1 (A)	ko02010: ABC transporters	PREDICTED: ABC transporter G family member 11-like [Erythranthe guttata]	ABCG1_PETHY RecName: Full=ABC transporter G family member 1 {ECO:0000303|PubMed:22345641}; Short=ABC transporter ABCG.1 {ECO:0000303|PubMed:22345641}; Short=PhABCG1 {ECO:0000303|PubMed:22345641};	A0A022Q5P0_ERYGU RecName: Full=ABC transporter domain-containing protein {ECO:0000259|PROSITE:PS50893};	At1g17840	GO:0016021,integral component of membrane; GO:0005886,plasma membrane; GO:0140359,ABC-type transporter activity; GO:0005524,ATP binding; GO:0010597,green leaf volatile biosynthetic process; GO:0055085,transmembrane transport; GO:0003674,molecular_function; GO:0003824,catalytic activity; GO:0005215,transporter activity; GO:0015399,primary active transmembrane transporter activity; GO:0016462,pyrop…	PF01061.24:ABC-2 type transporter	--	--	--
Sbai2A33T122	75.19	79.47	79.75	2.11	2.65	2.97	876	818	893	25	33	33	-4.77985	8.12022e-143	2.94277e-140	down	GWHAOTO00000002	3305294	3306072	+	Sbai2A33T122	--	K24028 salicylic acid 3-hydroxylase [EC:1.14.11.-] | (RefSeq) protein DOWNY MILDEW RESISTANCE 6 (A)	--	Iron/ascorbate family oxidoreductase [Handroanthus impetiginosus]	DMR6_ARATH RecName: Full=Protein DOWNY MILDEW RESISTANCE 6 {ECO:0000303|PubMed:15986928}; Short=AtDMR6 {ECO:0000303|PubMed:15986928}; EC=1.14.11.- {ECO:0000255|PROSITE-ProRule:PRU00805}; AltName: Full=2-oxoglutarate (2OG)-Fe(II) oxygenase-like protein DMR6 {ECO:0000303|PubMed:18248595}; AltName: Full=Salicylate 3-hydroxylase DMR6 {ECO:0000305}; Short=S3H DMR6 {ECO:0000305}; Short=SA 3-hydroxylase…	A0A2G9FYL8_9LAMI SubName: Full=Iron/ascorbate family oxidoreductase {ECO:0000313|EMBL:PIM98021.1}; EC=1.14.11.9 {ECO:0000313|EMBL:PIM98021.1};	At5g24530	GO:0051213,dioxygenase activity; GO:0033759,flavone synthase activity; GO:0046872,metal ion binding; GO:0034785,salicylate 5-hydroxylase activity; GO:0071456,cellular response to hypoxia; GO:0042742,defense response to bacterium; GO:0002229,defense response to oomycetes; GO:0009813,flavonoid biosynthetic process; GO:0010150,leaf senescence; GO:0009617,response to bacterium; GO:0009620,response to…	PF03171.20:2OG-Fe(II) oxygenase superfamily	--	--	--
Sbai7A61T70	63.33	60.42	62.41	2.53	3.06	1.85	1006	848	953	41	52	28	-4.48644	5.17349e-139	1.84139e-136	down	GWHAOTO00000007	6171734	6173521	+	Sbai7A61T70	--	K01183 chitinase [EC:3.2.1.14] | (RefSeq) endochitinase EP3-like (A)	ko00520: Amino sugar and nucleotide sugar metabolism; ko01100: Metabolic pathways	endochitinase EP3-like [Sesamum indicum]	CHI5_ARATH RecName: Full=Endochitinase EP3 {ECO:0000303|PubMed:11525512}; EC=3.2.1.14; AltName: Full=Chitinase class IV {ECO:0000303|PubMed:11525512}; Short=AtchitIV {ECO:0000303|PubMed:11525512}; AltName: Full=Protein HOMOLOG OF CARROT EP3-3 CHITINASE {ECO:0000303|PubMed:11525512}; Short=AtEP3 {ECO:0000303|PubMed:11525512}; Flags: Precursor;	A0A2G9HLP4_9LAMI SubName: Full=Putative chitinase {ECO:0000313|EMBL:PIN18442.1}; EC=3.2.1.14 {ECO:0000313|EMBL:PIN18442.1};	At3g54420	GO:0005618,cell wall; GO:0008061,chitin binding; GO:0004568,chitinase activity; GO:0016998,cell wall macromolecule catabolic process; GO:0006032,chitin catabolic process; GO:0006952,defense response; GO:0000272,polysaccharide catabolic process; GO:0009617,response to bacterium; GO:0009611,response to wounding; GO:0010262,somatic embryogenesis; GO:0003674,molecular_function; GO:0005488,binding; GO…	PF00182.19:Chitinase class I	--	--	--
Sbai6C314T5	140.17	132.95	140.62	28.78	23.55	25.01	4734	3967	4565	991	850	805	-2.27724	8.25114e-139	2.88529e-136	down	GWHAOTO00000006	31439208	31445797	+	Sbai6C314T5	--	K05909 laccase [EC:1.10.3.2] | (RefSeq) laccase-14 (A)	--	PREDICTED: laccase-15-like [Erythranthe guttata]	LAC14_ARATH RecName: Full=Laccase-14; EC=1.10.3.2; AltName: Full=Benzenediol:oxygen oxidoreductase 14; AltName: Full=Diphenol oxidase 14; AltName: Full=Urishiol oxidase 14; Flags: Precursor;	A0A6I9UNP0_SESIN RecName: Full=Laccase {ECO:0000256|ARBA:ARBA00012297, ECO:0000256|RuleBase:RU361119}; EC=1.10.3.2 {ECO:0000256|ARBA:ARBA00012297, ECO:0000256|RuleBase:RU361119}; AltName: Full=Benzenediol:oxygen oxidoreductase {ECO:0000256|RuleBase:RU361119}; AltName: Full=Diphenol oxidase {ECO:0000256|RuleBase:RU361119}; AltName: Full=Urishiol oxidase {ECO:0000256|RuleBase:RU361119};	At5g09360	GO:0048046,apoplast; GO:0005507,copper ion binding; GO:0052716,hydroquinone:oxygen oxidoreductase activity; GO:0016491,oxidoreductase activity; GO:0046274,lignin catabolic process; GO:0003674,molecular_function; GO:0005488,binding; GO:0043167,ion binding; GO:0043169,cation binding; GO:0046872,metal ion binding; GO:0046914,transition metal ion binding; GO:0003824,catalytic activity; GO:0016679,oxi…	PF07732.15:Multicopper oxidase	--	--	--
Sbai9A75T58	748.14	739.22	755.15	2197.11	1941.26	2200.63	18972	16562	18407	56799	52621	53190	1.64153	3.44953e-138	1.18545e-135	up	GWHAOTO00000009	7565825	7569529	-	Sbai9A75T58	--	K01662 1-deoxy-D-xylulose-5-phosphate synthase [EC:2.2.1.7] | (RefSeq) probable 1-deoxy-D-xylulose-5-phosphate synthase, chloroplastic (A)	ko00730: Thiamine metabolism; ko00900: Terpenoid backbone biosynthesis; ko01100: Metabolic pathways; ko01110: Biosynthesis of secondary metabolites	Transketolase [Handroanthus impetiginosus]	DXS_CAPAN RecName: Full=Probable 1-deoxy-D-xylulose-5-phosphate synthase, chloroplastic; Short=1-deoxyxylulose-5-phosphate synthase; Short=DXP synthase; Short=DXPS; EC=2.2.1.7; AltName: Full=CapTKT2; Flags: Precursor;	A0A6B7LPA6_9LAMI RecName: Full=1-deoxy-D-xylulose-5-phosphate synthase {ECO:0000256|ARBA:ARBA00013150}; EC=2.2.1.7 {ECO:0000256|ARBA:ARBA00013150};	At4g15560	GO:0009507,chloroplast; GO:0008661,1-deoxy-D-xylulose-5-phosphate synthase activity; GO:0046872,metal ion binding; GO:0052865,1-deoxy-D-xylulose 5-phosphate biosynthetic process; GO:0016114,terpenoid biosynthetic process; GO:0009228,thiamine biosynthetic process; GO:0003674,molecular_function; GO:0003824,catalytic activity; GO:0016740,transferase activity; GO:0016744,transferase activity, transfe…	PF13292.6:1-deoxy-D-xylulose-5-phosphate synthase	--	--	--
Sbai4A396T129	25.75	25.76	29.58	4.33	3.75	4.21	2148	1899	2372	368	334	335	-2.57947	7.89476e-137	2.66709e-134	down	GWHAOTO00000004	39644331	39651242	+	Sbai4A396T129	--	K08711 ATP-binding cassette, subfamily G (WHITE), member 2, PDR | (RefSeq) ZEB2-regulated ABC transporter 1-like (A)	ko02010: ABC transporters	pleiotropic drug resistance protein 1 [Sesamum indicum]	PDR1_TOBAC RecName: Full=Pleiotropic drug resistance protein 1; AltName: Full=NtPDR1;	A0A4D8ZZ95_SALSN SubName: Full=Uncharacterized protein {ECO:0000313|EMBL:TEY43278.1};	At1g15520	GO:0016021,integral component of membrane; GO:0005524,ATP binding; GO:0042626,ATPase-coupled transmembrane transporter activity; GO:0000166,nucleotide binding; GO:0003674,molecular_function; GO:0005488,binding; GO:0017076,purine nucleotide binding; GO:0030554,adenyl nucleotide binding; GO:0032553,ribonucleotide binding; GO:0032555,purine ribonucleotide binding; GO:0032559,adenyl ribonucleotide bi…	PF01061.24:ABC-2 type transporter	--	--	--
Sbai1A648T101	149.62	151.27	130.95	11.33	12.43	9.68	2060	1840	1733	159	183	127	-3.54017	5.40131e-136	1.79432e-133	down	GWHAOTO00000001	64860137	64861374	+	Sbai1A648T101	--	K05863 solute carrier family 25 (mitochondrial adenine nucleotide translocator), member 4/5/6/31 | (RefSeq) ADP,ATP carrier protein, mitochondrial (A)	--	PREDICTED: ADP,ATP carrier protein, mitochondrial [Juglans regia]	ADT1_SOLTU RecName: Full=ADP,ATP carrier protein, mitochondrial; AltName: Full=ADP/ATP translocase; AltName: Full=Adenine nucleotide translocator; Short=ANT; Flags: Precursor;	A0A660KNX5_9ROSI RecName: Full=ADP/ATP translocase {ECO:0000256|RuleBase:RU368008}; AltName: Full=ADP,ATP carrier protein {ECO:0000256|RuleBase:RU368008};	At5g13490	GO:0016021,integral component of membrane; GO:0005743,mitochondrial inner membrane; GO:0005471,ATP:ADP antiporter activity; GO:0140021,mitochondrial ADP transmembrane transport; GO:1990544,mitochondrial ATP transmembrane transport; GO:0000295,adenine nucleotide transmembrane transporter activity; GO:0003674,molecular_function; GO:0005215,transporter activity; GO:0005346,purine ribonucleotide tran…	PF00153.27:Mitochondrial carrier protein	--	--	--
Sbai1A643T102	41.99	39.57	46.29	1.02	0.36	0.45	1087	905	1152	27	10	11	-5.98437	9.74725e-131	3.18496e-128	down	GWHAOTO00000001	64355227	64357395	-	Sbai1A643T102	--	K15397 3-ketoacyl-CoA synthase [EC:2.3.1.199] | (RefSeq) 3-ketoacyl-CoA synthase 20-like isoform X1 (A)	ko00062: Fatty acid elongation; ko01100: Metabolic pathways; ko01110: Biosynthesis of secondary metabolites; ko04626: Plant-pathogen interaction	Very-long-chain 3-oxoacyl-CoA synthase [Handroanthus impetiginosus]	KCS2_ARATH RecName: Full=3-ketoacyl-CoA synthase 2 {ECO:0000303|PubMed:18465198}; Short=KCS-2 {ECO:0000303|PubMed:18465198}; EC=2.3.1.199 {ECO:0000305}; AltName: Full=Docosanoic acid synthase {ECO:0000303|PubMed:18786002}; AltName: Full=Very long-chain fatty acid condensing enzyme 2 {ECO:0000303|PubMed:18465198}; Short=VLCFA condensing enzyme 2 {ECO:0000303|PubMed:18465198};	A0A2G9GG75_9LAMI RecName: Full=3-ketoacyl-CoA synthase {ECO:0000256|PIRNR:PIRNR036417}; EC=2.3.1.- {ECO:0000256|PIRNR:PIRNR036417};	At1g04220	GO:0016021,integral component of membrane; GO:0102336,3-oxo-arachidoyl-CoA synthase activity; GO:0102337,3-oxo-cerotoyl-CoA synthase activity; GO:0102338,3-oxo-lignoceronyl-CoA synthase activity; GO:0009922,fatty acid elongase activity; GO:0102756,very-long-chain 3-ketoacyl-CoA synthase activity; GO:0006633,fatty acid biosynthetic process; GO:0006970,response to osmotic stress; GO:0009611,respons…	PF08392.12:FAE1/Type III polyketide synthase-like protein	--	--	--
U20631A0T32	6.06	4.55	6.24	60.87	55.68	56.61	98	65	97	1004	963	873	3.5016	2.89353e-129	9.30224e-127	up	GWHAOTO00000066	57561	58462	+	U20631A0T32	--	K09840 9-cis-epoxycarotenoid dioxygenase [EC:1.13.11.51] | (RefSeq) probable carotenoid cleavage dioxygenase 4, chloroplastic (A)	ko00906: Carotenoid biosynthesis; ko01100: Metabolic pathways; ko01110: Biosynthesis of secondary metabolites	probable carotenoid cleavage dioxygenase 4, chloroplastic [Sesamum indicum]	CCD4_ARATH RecName: Full=Probable carotenoid cleavage dioxygenase 4, chloroplastic; Short=AtCCD4; EC=1.14.99.-; AltName: Full=AtNCED4; Flags: Precursor;	A0A6I9SPA7_SESIN SubName: Full=probable carotenoid cleavage dioxygenase 4, chloroplastic {ECO:0000313|RefSeq:XP_011071497.2};	At4g19170	GO:0009507,chloroplast; GO:0009570,chloroplast stroma; GO:0005829,cytosol; GO:0010287,plastoglobule; GO:0010436,carotenoid dioxygenase activity; GO:0046872,metal ion binding; GO:0016121,carotene catabolic process; GO:0003674,molecular_function; GO:0003824,catalytic activity; GO:0016491,oxidoreductase activity; GO:0016701,oxidoreductase activity, acting on single donors with incorporation of molec…	PF03055.15:Retinal pigment epithelial membrane protein	--	--	--
Sbai7C26T2	54.46	58.58	50.48	1.27	0.88	1.17	926	880	825	22	16	19	-5.4832	1.21067e-128	3.83034e-126	down	GWHAOTO00000007	2577648	2578514	-	Sbai7C26T2	--	K13229 2,4-dihydroxy-1,4-benzoxazin-3-one-glucoside dioxygenase [EC:1.14.11.59] | (RefSeq) DIBOA-glucoside dioxygenase BX6 (A)	ko00402: Benzoxazinoid biosynthesis	1-aminocyclopropane-1-carboxylate oxidase homolog 1-like [Olea europaea var. sylvestris]	ACCH1_ARATH RecName: Full=1-aminocyclopropane-1-carboxylate oxidase homolog 1;	A0A6I9TVR4_SESIN SubName: Full=1-aminocyclopropane-1-carboxylate oxidase homolog 1 {ECO:0000313|RefSeq:XP_011091183.1};	At1g06620	GO:0046872,metal ion binding; GO:0016491,oxidoreductase activity; GO:0003674,molecular_function; GO:0005488,binding; GO:0043167,ion binding; GO:0043169,cation binding; GO:0003824,catalytic activity	PF14226.6:non-haem dioxygenase in morphine synthesis N-terminal	--	--	--
Sbai7P268T20	88.12	79.45	82.02	9.88	8.62	9.59	1234	983	1104	141	129	128	-3.00974	2.10373e-127	6.55181e-125	down	GWHAOTO00000007	26829811	26830524	+	Sbai7P268T20	--	--	--	epidermis-specific secreted glycoprotein EP1-like [Sesamum indicum]	EP1L3_ARATH RecName: Full=EP1-like glycoprotein 3 {ECO:0000303|PubMed:15276441}; AltName: Full=Curculin-like (Mannose-binding) lectin family protein {ECO:0000303|PubMed:23738689}; AltName: Full=Putative receptor-like protein kinase-like protein {ECO:0000303|PubMed:12833529}; Flags: Precursor;	A0A6I9TJR8_SESIN SubName: Full=epidermis-specific secreted glycoprotein EP1-like {ECO:0000313|RefSeq:XP_011083288.1};	At1g78850	GO:0048046,apoplast; GO:0005618,cell wall; GO:0005829,cytosol; GO:0005794,Golgi apparatus; GO:0005739,mitochondrion; GO:0099503,secretory vesicle; GO:0005774,vacuolar membrane; GO:0030246,carbohydrate binding; GO:0005539,glycosaminoglycan binding; GO:0071456,cellular response to hypoxia; GO:1904383,response to sodium phosphate; GO:0003674,molecular_function; GO:0005488,binding; GO:0097367,carbohy…	PF00954.20:S-locus glycoprotein domain	--	--	--
Sbai1A581T111	279.97	293.57	261.16	1157.95	975.4	1122.43	2718	2518	2437	11460	10122	10386	2.10461	6.61397e-127	2.02815e-124	up	GWHAOTO00000001	58177368	58178108	+	Sbai1A581T111	--	K13195 cold-inducible RNA-binding protein | (RefSeq) glycine-rich RNA-binding protein 2-like isoform X1 (A)	--	glycine-rich RNA-binding protein-like isoform X1 [Olea europaea var. sylvestris]	GRP1_DAUCA RecName: Full=Glycine-rich RNA-binding protein;	A0A6I9U6I8_SESIN SubName: Full=glycine-rich RNA-binding protein 2-like isoform X1 {ECO:0000313|RefSeq:XP_011092798.1};	At2g21660	GO:0003723,RNA binding; GO:0003674,molecular_function; GO:0003676,nucleic acid binding; GO:0005488,binding; GO:0097159,organic cyclic compound binding; GO:1901363,heterocyclic compound binding	PF00076.22:RNA recognition motif. (a.k.a. RRM, RBD, or RNP domain)	--	--	--
Sbai2A54T87	216	196.79	210.99	48.79	45.79	50.98	8464	6813	7947	1949	1918	1904	-1.95606	9.75777e-127	2.94685e-124	down	GWHAOTO00000002	5389626	5392983	+	Sbai2A54T87	--	K09490 endoplasmic reticulum chaperone BiP [EC:3.6.4.10] | (RefSeq) luminal-binding protein 5 (A)	ko03060: Protein export; ko04141: Protein processing in endoplasmic reticulum	luminal-binding protein 5 [Sesamum indicum]	BIP5_TOBAC RecName: Full=Luminal-binding protein 5; Short=BiP 5; AltName: Full=78 kDa glucose-regulated protein homolog 5; Short=GRP-78-5; Flags: Precursor;	A0A6I9SYC4_SESIN SubName: Full=luminal-binding protein 5 {ECO:0000313|RefSeq:XP_011075955.1};	At5g42020	GO:0005737,cytoplasm; GO:0034663,endoplasmic reticulum chaperone complex; GO:0005788,endoplasmic reticulum lumen; GO:0016020,membrane; GO:0005634,nucleus; GO:0005524,ATP binding; GO:0016887,ATPase activity; GO:0031072,heat shock protein binding; GO:0051787,misfolded protein binding; GO:0044183,protein folding chaperone; GO:0051082,unfolded protein binding; GO:0034620,cellular response to unfolded…	PF00012.20:Hsp70 protein	--	--	--
Sbai1A25T88	1025.78	983.03	963.68	274.56	251.55	269.62	27582	23353	24907	7526	7230	6910	-1.75807	7.19192e-125	2.13954e-122	down	GWHAOTO00000001	2581724	2583181	-	Sbai1A25T88	--	K13691 pathogen-inducible salicylic acid glucosyltransferase [EC:2.4.1.-] | (RefSeq) UDP-glycosyltransferase 74E1-like (A)	--	hypothetical protein F511_07467 [Dorcoceras hygrometricum]	U83A1_ARATH RecName: Full=UDP-glycosyltransferase 83A1; EC=2.4.1.-;	A0A2Z7CDP3_9LAMI SubName: Full=Uncharacterized protein {ECO:0000313|EMBL:KZV42770.1};	At3g02100	GO:0043231,intracellular membrane-bounded organelle; GO:0008194,UDP-glycosyltransferase activity; GO:0003674,molecular_function; GO:0003824,catalytic activity; GO:0016740,transferase activity; GO:0016757,transferase activity, transferring glycosyl groups; GO:0005575,cellular_component; GO:0005622,intracellular anatomical structure; GO:0043226,organelle; GO:0043227,membrane-bounded organelle; GO:0…	PF00201.18:UDP-glucoronosyl and UDP-glucosyl transferase	--	--	--
Sbai2C18T13	34.92	37.9	36.62	2.93	2.69	3.62	900	863	907	77	74	89	-3.42719	1.024e-124	3.00153e-122	down	GWHAOTO00000002	1811792	1813105	-	Sbai2C18T13	--	K23452 UDP-glucosyltransferase 85A [EC:2.4.1.-] | (RefSeq) UDP-glycosyltransferase 85A2 isoform X1 (A)	ko00908: Zeatin biosynthesis; ko01110: Biosynthesis of secondary metabolites	7-deoxyloganetic acid glucosyltransferase-like [Sesamum indicum]	7DLGT_CATRO RecName: Full=7-deoxyloganetic acid glucosyl transferase {ECO:0000303|PubMed:24104568, ECO:0000303|PubMed:24710322}; Short=7-DLGT {ECO:0000303|PubMed:24104568, ECO:0000303|PubMed:24710322}; Short=Cr7DLGT {ECO:0000303|PubMed:24104568, ECO:0000303|PubMed:24710322}; EC=2.4.1.323 {ECO:0000269|PubMed:24104568, ECO:0000269|PubMed:24710322}; AltName: Full=UDP glycosyltransferase 709C2 {ECO:0…	A0A6I9UNS8_SESIN RecName: Full=Glycosyltransferase {ECO:0000256|RuleBase:RU362057}; EC=2.4.1.- {ECO:0000256|RuleBase:RU362057};	At1g22400	GO:0005829,cytosol; GO:0005634,nucleus; GO:0102970,7-deoxyloganetic acid glucosyltransferase activity; GO:0008194,UDP-glycosyltransferase activity; GO:0003674,molecular_function; GO:0003824,catalytic activity; GO:0016740,transferase activity; GO:0016757,transferase activity, transferring glycosyl groups; GO:0016758,transferase activity, transferring hexosyl groups; GO:0005575,cellular_component; …	PF00201.18:UDP-glucoronosyl and UDP-glucosyl transferase	--	--	--
Sbai9A35T31	137.61	144.72	143.52	28.98	25.88	32.25	4024	3739	4034	864	809	899	-2.14807	6.22619e-124	1.79856e-121	down	GWHAOTO00000009	3511720	3515364	-	Sbai9A35T31	--	K20617 cytochrome P450 family 71 subfamily A | (RefSeq) cytochrome P450 71A9 (A)	--	cytochrome P450 83B1-like [Sesamum indicum]	C83B1_ARATH RecName: Full=Cytochrome P450 83B1 {ECO:0000303|PubMed:11114200, ECO:0000303|PubMed:9808718}; EC=1.14.14.45 {ECO:0000269|PubMed:12970475}; AltName: Full=Protein ALTERED TRYPTOPHAN REGULATION 4; AltName: Full=Protein RED ELONGATED 1 {ECO:0000303|PubMed:14963708}; AltName: Full=Protein SUPERROOT 2 {ECO:0000303|PubMed:11114200, ECO:0000303|PubMed:9675903};	A0A6I9T288_SESIN SubName: Full=cytochrome P450 83B1-like {ECO:0000313|RefSeq:XP_011077693.1};	At4g31500	GO:0005783,endoplasmic reticulum; GO:0016021,integral component of membrane; GO:0005739,mitochondrion; GO:0005886,plasma membrane; GO:0020037,heme binding; GO:0005506,iron ion binding; GO:0016709,oxidoreductase activity, acting on paired donors, with incorporation or reduction of molecular oxygen, NAD(P)H as one donor, and incorporation of one atom of oxygen; GO:0048830,adventitious root developm…	PF00067.22:Cytochrome P450	--	--	--
Sbai4C131T29	43.58	40.02	45.65	0.96	1.28	2.15	1023	830	1030	23	32	48	-4.7499	1.68906e-123	4.80949e-121	down	GWHAOTO00000004	13175279	13176859	-	Sbai4C131T29	--	K22395 cinnamyl-alcohol dehydrogenase [EC:1.1.1.195] | (RefSeq) berberine bridge enzyme-like 26 (A)	ko00940: Phenylpropanoid biosynthesis; ko01100: Metabolic pathways; ko01110: Biosynthesis of secondary metabolites	berberine bridge enzyme-like 18 [Sesamum indicum]	BBE18_ARATH RecName: Full=Berberine bridge enzyme-like 18 {ECO:0000303|PubMed:26037923}; Short=AtBBE-like 18 {ECO:0000303|PubMed:26037923}; EC=1.1.1.- {ECO:0000250|UniProtKB:O64743}; Flags: Precursor;	A0A6I9UB21_SESIN SubName: Full=berberine bridge enzyme-like 18 {ECO:0000313|RefSeq:XP_011096887.1};	At4g20820	GO:0005618,cell wall; GO:0005576,extracellular region; GO:0071949,FAD binding; GO:0016491,oxidoreductase activity; GO:0000166,nucleotide binding; GO:0003674,molecular_function; GO:0005488,binding; GO:0036094,small molecule binding; GO:0043167,ion binding; GO:0043168,anion binding; GO:0050660,flavin adenine dinucleotide binding; GO:0097159,organic cyclic compound binding; GO:1901265,nucleoside pho…	PF08031.12:Berberine and berberine like	--	--	--
Sbai3A134T149	40.55	36.9	40.9	1.67	1.21	1.41	785	631	761	33	25	26	-4.64471	3.1654e-123	8.88631e-121	down	GWHAOTO00000003	13428391	13429901	-	Sbai3A134T149	--	K00430 peroxidase [EC:1.11.1.7] | (RefSeq) peroxidase 4-like (A)	ko00940: Phenylpropanoid biosynthesis; ko01100: Metabolic pathways; ko01110: Biosynthesis of secondary metabolites	PREDICTED: peroxidase 4-like [Erythranthe guttata]	PER4_VITVI RecName: Full=Peroxidase 4 {ECO:0000250|UniProtKB:Q42578}; EC=1.11.1.7; Flags: Precursor;	A0A022RZQ4_ERYGU RecName: Full=Peroxidase {ECO:0000256|ARBA:ARBA00012313, ECO:0000256|RuleBase:RU362060}; EC=1.11.1.7 {ECO:0000256|ARBA:ARBA00012313, ECO:0000256|RuleBase:RU362060};	At5g58390	GO:0005576,extracellular region; GO:0020037,heme binding; GO:0046872,metal ion binding; GO:0004601,peroxidase activity; GO:0042744,hydrogen peroxide catabolic process; GO:0006979,response to oxidative stress; GO:0003674,molecular_function; GO:0005488,binding; GO:0046906,tetrapyrrole binding; GO:0097159,organic cyclic compound binding; GO:1901363,heterocyclic compound binding; GO:0043167,ion bindi…	PF00141.23:Peroxidase	--	--	--
Sbai1C198T13	436.85	459.24	458.83	134.68	122.45	137.42	14308	13289	14445	4497	4287	4290	-1.63672	1.13185e-122	3.13333e-120	down	GWHAOTO00000001	19804450	19807093	-	Sbai1C198T13	--	K14638 solute carrier family 15 (peptide/histidine transporter), member 3/4 | (RefSeq) protein NRT1/ PTR FAMILY 2.13-like (A)	--	PREDICTED: protein NRT1/ PTR FAMILY 2.13-like [Erythranthe guttata]	PTR21_ARATH RecName: Full=Protein NRT1/ PTR FAMILY 2.13; Short=AtNPF2.13; AltName: Full=Nitrate transporter 1.7;	A0A6I9TY50_SESIN SubName: Full=protein NRT1/ PTR FAMILY 2.13-like isoform X1 {ECO:0000313|RefSeq:XP_011086410.1};	At1g69870	GO:0016021,integral component of membrane; GO:0005886,plasma membrane; GO:0080054,low-affinity nitrate transmembrane transporter activity; GO:0015293,symporter activity; GO:0042128,nitrate assimilation; GO:0015706,nitrate transport; GO:0003674,molecular_function; GO:0005215,transporter activity; GO:0008509,anion transmembrane transporter activity; GO:0015075,ion transmembrane transporter activity…	PF00854.21:POT family	--	--	--
Sbai2P250T65	246.93	214.46	257.56	43.08	37.57	45.49	6567	5039	6584	1168	1068	1153	-2.36926	3.54843e-121	9.68867e-119	down	GWHAOTO00000002	25055489	25057000	+	Sbai2P250T65	--	K15397 3-ketoacyl-CoA synthase [EC:2.3.1.199] | (RefSeq) 3-ketoacyl-CoA synthase 1 (A)	ko00062: Fatty acid elongation; ko01100: Metabolic pathways; ko01110: Biosynthesis of secondary metabolites; ko04626: Plant-pathogen interaction	Very-long-chain 3-oxoacyl-CoA synthase [Handroanthus impetiginosus]	KCS1_ARATH RecName: Full=3-ketoacyl-CoA synthase 1 {ECO:0000303|PubMed:10074711}; Short=KCS-1 {ECO:0000303|PubMed:10074711}; EC=2.3.1.199 {ECO:0000269|PubMed:10074711, ECO:0000269|PubMed:16765910}; AltName: Full=Very long-chain fatty acid condensing enzyme 1 {ECO:0000303|PubMed:10074711}; Short=VLCFA condensing enzyme 1 {ECO:0000303|PubMed:10074711};	A0A2G9HYE7_9LAMI RecName: Full=3-ketoacyl-CoA synthase {ECO:0000256|PIRNR:PIRNR036417}; EC=2.3.1.- {ECO:0000256|PIRNR:PIRNR036417};	At1g01120	GO:0022626,cytosolic ribosome; GO:0005783,endoplasmic reticulum; GO:0005789,endoplasmic reticulum membrane; GO:0016021,integral component of membrane; GO:0016020,membrane; GO:0102336,3-oxo-arachidoyl-CoA synthase activity; GO:0102337,3-oxo-cerotoyl-CoA synthase activity; GO:0102338,3-oxo-lignoceronyl-CoA synthase activity; GO:0009922,fatty acid elongase activity; GO:0102756,very-long-chain 3-keto…	PF08392.12:FAE1/Type III polyketide synthase-like protein	--	--	--
novel.3512	80.5	92.41	68.71	3.64	3.66	4.61	1192	1209	978	55	58	65	-4.20242	4.15831e-121	1.12005e-118	down	GWHAOTO00000007	862766	863779	+	--	--	--	--	--	--	--	--	--	--	--	--	--
Sbai2C398T7	6.59	6.81	7.62	37.16	32.74	36.95	242	221	269	1391	1285	1293	2.48837	3.06153e-120	8.13632e-118	up	GWHAOTO00000002	39803390	39807480	+	Sbai2C398T7	--	--	--	oligopeptide transporter 7-like isoform X1 [Sesamum indicum]	OPT7_ARATH RecName: Full=Oligopeptide transporter 7; Short=AtOPT7;	A0A6I9T4P0_SESIN SubName: Full=oligopeptide transporter 7-like isoform X1 {ECO:0000313|RefSeq:XP_011078828.1};	At4g10770	GO:0005887,integral component of plasma membrane; GO:0016020,membrane; GO:0035673,oligopeptide transmembrane transporter activity; GO:0015031,protein transport; GO:0003674,molecular_function; GO:0005215,transporter activity; GO:0008509,anion transmembrane transporter activity; GO:0015075,ion transmembrane transporter activity; GO:0022857,transmembrane transporter activity; GO:0042887,amide transm…	PF03169.15:OPT oligopeptide transporter protein	--	--	--
Sbai8A79T73	623.35	602.98	605.83	151.55	150.61	162.95	13827	11817	12917	3427	3571	3445	-1.8333	1.92205e-118	5.04083e-116	down	GWHAOTO00000008	7938746	7940346	-	Sbai8A79T73	--	K12472 epidermal growth factor receptor substrate 15 | (RefSeq) GATA zinc finger domain-containing protein 14-like (A)	ko04144: Endocytosis	BURP domain protein RD22 [Sesamum indicum]	RD22_ARATH RecName: Full=BURP domain protein RD22 {ECO:0000303|PubMed:9790599}; AltName: Full=Dehydration-responsive protein RD22 {ECO:0000303|PubMed:8479424}; Flags: Precursor;	A0A6I9TLH6_SESIN SubName: Full=BURP domain protein RD22 {ECO:0000313|RefSeq:XP_011081829.1};	At5g25610	GO:0005768,endosome; GO:0005794,Golgi apparatus; GO:0005802,trans-Golgi network; GO:0003729,mRNA binding; GO:0009651,response to salt stress; GO:0003674,molecular_function; GO:0003676,nucleic acid binding; GO:0003723,RNA binding; GO:0005488,binding; GO:0097159,organic cyclic compound binding; GO:1901363,heterocyclic compound binding; GO:0006950,response to stress; GO:0006970,response to osmotic s…	PF03181.15:BURP domain	--	--	--
Sbai2A284T73	50.71	43.61	53.79	3.04	3.06	2.61	916	696	934	56	59	45	-3.93844	3.24021e-118	8.38752e-116	down	GWHAOTO00000002	28479296	28480607	-	Sbai2A284T73	--	--	--	blue copper protein-like [Sesamum indicum]	BCP_PETHY RecName: Full=Blue copper protein {ECO:0000303|PubMed:25971550}; Short=PhBcp {ECO:0000303|PubMed:25971550}; Flags: Precursor;	A0A6I9TFS9_SESIN SubName: Full=blue copper protein-like {ECO:0000313|RefSeq:XP_011084101.1};	At5g20230	GO:0016021,integral component of membrane; GO:0009055,electron transfer activity; GO:0046872,metal ion binding; GO:0009610,response to symbiotic fungus; GO:0003674,molecular_function; GO:0003824,catalytic activity; GO:0016491,oxidoreductase activity; GO:0005488,binding; GO:0043167,ion binding; GO:0043169,cation binding; GO:0008150,biological_process; GO:0009605,response to external stimulus; GO:0…	PF02298.17:Plastocyanin-like domain	--	--	--
novel.1007	1.24	1.9	1.29	24.48	21.12	23.65	37	50	37	743	672	671	4.11646	9.36412e-118	2.39289e-115	up	GWHAOTO00000002	3372550	3376770	-	--	--	--	--	--	--	--	--	--	--	--	--	--
Sbai2A410T63	21.28	21.36	22.42	79.47	67.67	80.22	929	824	941	3537	3158	3338	1.94644	2.32641e-117	5.86961e-115	up	GWHAOTO00000002	41071558	41075755	+	Sbai2A410T63	--	--	--	oligopeptide transporter 7-like isoform X1 [Sesamum indicum]	OPT7_ARATH RecName: Full=Oligopeptide transporter 7; Short=AtOPT7;	A0A6I9T4P0_SESIN SubName: Full=oligopeptide transporter 7-like isoform X1 {ECO:0000313|RefSeq:XP_011078828.1};	At4g10770	GO:0005887,integral component of plasma membrane; GO:0016020,membrane; GO:0035673,oligopeptide transmembrane transporter activity; GO:0015031,protein transport; GO:0003674,molecular_function; GO:0005215,transporter activity; GO:0008509,anion transmembrane transporter activity; GO:0015075,ion transmembrane transporter activity; GO:0022857,transmembrane transporter activity; GO:0042887,amide transm…	PF03169.15:OPT oligopeptide transporter protein	--	--	--
Sbai3A142T58	38.1	38.56	41.13	6.91	6.34	5.71	1995	1784	2070	369	355	285	-2.4876	3.95761e-115	9.86039e-113	down	GWHAOTO00000003	14225344	14231963	-	Sbai3A142T58	--	K00454 lipoxygenase [EC:1.13.11.12] | (RefSeq) linoleate 13S-lipoxygenase 2-1, chloroplastic-like (A)	ko00591: Linoleic acid metabolism; ko00592: alpha-Linolenic acid metabolism; ko01100: Metabolic pathways; ko01110: Biosynthesis of secondary metabolites	PREDICTED: linoleate 13S-lipoxygenase 2-1, chloroplastic-like [Erythranthe guttata]	LOX21_SOLTU RecName: Full=Linoleate 13S-lipoxygenase 2-1, chloroplastic; EC=1.13.11.12; AltName: Full=Lipoxygenase 2-1; Flags: Precursor;	A0A022S0K2_ERYGU RecName: Full=Lipoxygenase {ECO:0000256|RuleBase:RU003975}; EC=1.13.11.- {ECO:0000256|RuleBase:RU003975};	At3g45140	GO:0009570,chloroplast stroma; GO:0009534,chloroplast thylakoid; GO:0016165,linoleate 13S-lipoxygenase activity; GO:0046872,metal ion binding; GO:0016702,oxidoreductase activity, acting on single donors with incorporation of molecular oxygen, incorporation of two atoms of oxygen; GO:0006633,fatty acid biosynthetic process; GO:0010597,green leaf volatile biosynthetic process; GO:0034440,lipid oxid…	PF00305.19:Lipoxygenase	--	--	--
Sbai8A100T152	35.26	34.51	35.46	111.54	99.47	111.86	1199	1037	1159	3867	3616	3626	1.76001	4.68588e-115	1.15307e-112	up	GWHAOTO00000008	10034795	10037365	-	Sbai8A100T152	--	K01904 4-coumarate--CoA ligase [EC:6.2.1.12] | (RefSeq) 4-coumarate--CoA ligase-like 6 (A)	ko00130: Ubiquinone and other terpenoid-quinone biosynthesis; ko00940: Phenylpropanoid biosynthesis; ko01100: Metabolic pathways; ko01110: Biosynthesis of secondary metabolites	4-coumarate--CoA ligase-like 6 [Sesamum indicum]	4CLL6_ARATH RecName: Full=4-coumarate--CoA ligase-like 6 {ECO:0000303|PubMed:12805634}; EC=6.2.1.- {ECO:0000305|PubMed:18267944}; AltName: Full=4-coumarate--CoA ligase {ECO:0000303|PubMed:24838974}; EC=6.2.1.12 {ECO:0000269|PubMed:24838974}; AltName: Full=4-coumarate--CoA ligase isoform 7; Short=At4CL7; AltName: Full=4-hydroxybenzoate--CoA ligase {ECO:0000303|PubMed:24838974}; EC=6.2.1.27 {ECO:00…	A0A2I4JM60_SESIN RecName: Full=4-coumarate--CoA ligase {ECO:0000256|ARBA:ARBA00012959}; EC=6.2.1.12 {ECO:0000256|ARBA:ARBA00012959};	At4g19010	GO:0005777,peroxisome; GO:0106286,(E)-caffeate-CoA ligase activity; GO:0016207,4-coumarate-CoA ligase activity; GO:0018859,4-hydroxybenzoate-CoA ligase activity; GO:0005524,ATP binding; GO:0016405,CoA-ligase activity; GO:0006744,ubiquinone biosynthetic process; GO:0003674,molecular_function; GO:0003824,catalytic activity; GO:0016874,ligase activity; GO:0016877,ligase activity, forming carbon-sulf…	PF00501.28:AMP-binding enzyme	--	--	--
Sbai2A169T128	664.48	681.09	657.65	199.13	183.83	193.63	10517	9524	10005	3213	3110	2921	-1.6528	8.17292e-115	1.98662e-112	down	GWHAOTO00000002	16891632	16892614	-	Sbai2A169T128	--	K00521 ferric-chelate reductase [EC:1.16.1.7] | (RefSeq) ferric reduction oxidase 7, chloroplastic-like (A)	--	hypothetical protein CDL12_29271 [Handroanthus impetiginosus]	NAP2_SOLLC RecName: Full=NAC domain-containing protein 2 {ECO:0000303|PubMed:29760199}; Short=SlNAP2 {ECO:0000303|PubMed:29760199};	A0A2G9FYW3_9LAMI RecName: Full=NAC domain-containing protein {ECO:0000259|PROSITE:PS51005};	At1g69490	GO:0005634,nucleus; GO:0043565,sequence-specific DNA binding; GO:1902265,abscisic acid homeostasis; GO:0009738,abscisic acid-activated signaling pathway; GO:0010150,leaf senescence; GO:0031155,regulation of reproductive fruiting body development; GO:0006355,regulation of transcription, DNA-templated; GO:0009737,response to abscisic acid; GO:0009646,response to absence of light; GO:0003674,molecul…	PF02365.15:No apical meristem (NAM) protein	NAC	TF	NAC
Sbai3A170T141	481.89	454.35	437.61	104.61	88.23	92.39	6096	5078	5321	1349	1193	1114	-2.12593	2.0715e-114	4.97461e-112	down	GWHAOTO00000003	17018823	17019634	-	Sbai3A170T141	--	K00799 glutathione S-transferase [EC:2.5.1.18] | (RefSeq) glutathione S-transferase-like (A)	ko00480: Glutathione metabolism; ko01100: Metabolic pathways	glutathione S-transferase-like [Sesamum indicum]	GSTF_HYOMU RecName: Full=Glutathione S-transferase {ECO:0000303|PubMed:8108497}; EC=2.5.1.18 {ECO:0000269|PubMed:8108497}; AltName: Full=25 kDa auxin-binding protein {ECO:0000303|PubMed:8108497}; AltName: Full=GST class-phi {ECO:0000303|PubMed:8108497};	A0A6I9T8Q7_SESIN RecName: Full=Glutathione transferase {ECO:0000256|ARBA:ARBA00012452}; EC=2.5.1.18 {ECO:0000256|ARBA:ARBA00012452};	At1g02930	GO:0004364,glutathione transferase activity; GO:0009734,auxin-activated signaling pathway; GO:0006749,glutathione metabolic process; GO:0003674,molecular_function; GO:0003824,catalytic activity; GO:0016740,transferase activity; GO:0016765,transferase activity, transferring alkyl or aryl (other than methyl) groups; GO:0007154,cell communication; GO:0007165,signal transduction; GO:0008150,biologica…	PF02798.20:Glutathione S-transferase, N-terminal domain	--	--	--
Sbai3A278T66	4396.53	4564.42	4207.03	1264.98	1110.11	1239.98	72172	66199	66382	21169	19479	19401	-1.72295	4.80701e-114	1.14064e-111	down	GWHAOTO00000003	27845197	27847410	+	Sbai3A278T66	--	K00522 ferritin heavy chain [EC:1.16.3.2] | (RefSeq) ferritin-3, chloroplastic (A)	--	ferritin-3, chloroplastic [Sesamum indicum]	FRI3_SOYBN RecName: Full=Ferritin-3, chloroplastic; EC=1.16.3.1; AltName: Full=SFerH-3; Flags: Precursor;	A0A6I9UB39_SESIN RecName: Full=Ferritin {ECO:0000256|RuleBase:RU361145}; EC=1.16.3.1 {ECO:0000256|RuleBase:RU361145};	At2g40300	GO:0009507,chloroplast; GO:0005737,cytoplasm; GO:0008199,ferric iron binding; GO:0008198,ferrous iron binding; GO:0004322,ferroxidase activity; GO:0006880,intracellular sequestering of iron ion; GO:0006826,iron ion transport; GO:0003674,molecular_function; GO:0005488,binding; GO:0005506,iron ion binding; GO:0043167,ion binding; GO:0043169,cation binding; GO:0046872,metal ion binding; GO:0046914,t…	PF00210.24:Ferritin-like domain	--	--	--
novel.2121	83.75	85.68	77.18	17.7	15.07	16.35	3369	3045	2984	726	648	627	-2.18562	1.97696e-113	4.63585e-111	down	GWHAOTO00000003	29254985	29258048	-	--	--	--	--	uncharacterized protein LOC105174502 isoform X1 [Sesamum indicum]	--	A0A6I9UKH8_SESIN SubName: Full=uncharacterized protein LOC105174502 isoform X1 {ECO:0000313|RefSeq:XP_011094929.1};	--	--	--	--	--	--
Sbai3C435T8	47.72	49.32	47.76	4.64	4.43	5.45	817	746	786	81	81	89	-3.17709	1.06664e-112	2.47212e-110	down	GWHAOTO00000003	43507910	43510571	-	Sbai3C435T8	--	K23953 plant cysteine oxidase [EC:1.13.11.-] | (RefSeq) plant cysteine oxidase 2 isoform X1 (A)	--	plant cysteine oxidase 2 isoform X1 [Sesamum indicum]	PCO2_ARATH RecName: Full=Plant cysteine oxidase 2 {ECO:0000303|PubMed:24599061}; Short=AtPCO2 {ECO:0000303|PubMed:33207269}; EC=1.13.11.20 {ECO:0000269|PubMed:24599061, ECO:0000269|PubMed:29848548, ECO:0000269|PubMed:33207269}; AltName: Full=Hypoxia-responsive unknown protein 43 {ECO:0000303|PubMed:20097791};	A0A6I9UIH6_SESIN RecName: Full=Cysteine dioxygenase {ECO:0000256|ARBA:ARBA00013133}; EC=1.13.11.20 {ECO:0000256|ARBA:ARBA00013133};	At5g39890	GO:0005829,cytosol; GO:0005634,nucleus; GO:0017172,cysteine dioxygenase activity; GO:0046872,metal ion binding; GO:0071456,cellular response to hypoxia; GO:0070483,detection of hypoxia; GO:0018171,peptidyl-cysteine oxidation; GO:0001666,response to hypoxia; GO:0003674,molecular_function; GO:0003824,catalytic activity; GO:0016491,oxidoreductase activity; GO:0016701,oxidoreductase activity, acting …	PF07847.12:PCO_ADO	--	--	--
Sbai1A517T73	31.73	37.41	32.75	150.29	135.36	149.3	506	527	502	2443	2307	2269	2.23801	2.36381e-112	5.41558e-110	up	GWHAOTO00000001	51712007	51713350	-	Sbai1A517T73	--	--	--	PREDICTED: probable esterase KAI2 [Erythranthe guttata]	D14L_ORYSJ RecName: Full=Probable esterase D14L; AltName: Full=Protein DWARF-14-like; Short=Protein D14-like; AltName: Full=Protein HEBIBA D14L {ECO:0000303|PubMed:26680197};	A0A4D9AUF6_SALSN RecName: Full=AB hydrolase-1 domain-containing protein {ECO:0000259|Pfam:PF12697};	At4g37470	GO:0005737,cytoplasm; GO:0005634,nucleus; GO:0016787,hydrolase activity; GO:0036377,arbuscular mycorrhizal association; GO:0080167,response to karrikin; GO:0003674,molecular_function; GO:0003824,catalytic activity; GO:0008150,biological_process; GO:0044403,biological process involved in symbiotic interaction; GO:0044419,biological process involved in interspecies interaction between organisms; GO…	PF00561.20:alpha/beta hydrolase fold	--	--	--
Sbai2C144T9	264.16	247.74	267.77	58.01	58.67	58.56	4212	3490	4104	943	1000	890	-2.00722	2.4199e-111	5.48107e-109	down	GWHAOTO00000002	14480951	14482290	+	Sbai2C144T9	--	K13248 pyridoxal phosphate phosphatase PHOSPHO2 [EC:3.1.3.74] | (RefSeq) inorganic pyrophosphatase 2 (A)	ko00750: Vitamin B6 metabolism; ko01100: Metabolic pathways; ko01240: Biosynthesis of cofactors	inorganic pyrophosphatase 2 [Sesamum indicum]	PPSP2_ARATH RecName: Full=Inorganic pyrophosphatase 2; Short=AtPPsPase2; Short=PPi phosphatase 2; Short=Pyrophosphate-specific phosphatase 2; EC=3.6.1.1;	A0A6I9ST41_SESIN SubName: Full=inorganic pyrophosphatase 2 {ECO:0000313|RefSeq:XP_011072482.1};	At1g17710	GO:0004427,inorganic diphosphatase activity; GO:0046872,metal ion binding; GO:0016791,phosphatase activity; GO:0052731,phosphocholine phosphatase activity; GO:0052732,phosphoethanolamine phosphatase activity; GO:0051262,protein tetramerization; GO:0003674,molecular_function; GO:0003824,catalytic activity; GO:0016462,pyrophosphatase activity; GO:0016787,hydrolase activity; GO:0016817,hydrolase act…	PF06888.12:Putative Phosphatase	--	--	--
Sbai2C291T4	0.98	0.94	0.63	22.57	21.88	24.26	26	22	16	612	622	615	4.90228	2.91145e-111	6.52033e-109	up	GWHAOTO00000002	29101512	29104703	+	Sbai2C291T4	--	K13065 shikimate O-hydroxycinnamoyltransferase [EC:2.3.1.133] | (RefSeq) shikimate O-hydroxycinnamoyltransferase-like (A)	ko00940: Phenylpropanoid biosynthesis; ko00941: Flavonoid biosynthesis; ko00945: Stilbenoid, diarylheptanoid and gingerol biosynthesis; ko01100: Metabolic pathways; ko01110: Biosynthesis of secondary metabolites	shikimate O-hydroxycinnamoyltransferase-like [Sesamum indicum]	CFAT_PETHY RecName: Full=Coniferyl alcohol acyltransferase {ECO:0000303|PubMed:17241449}; Short=PhCFAT {ECO:0000303|PubMed:17241449}; EC=2.3.1.- {ECO:0000269|PubMed:17241449}; AltName: Full=(E)-cinnamyl alcohol acyltransferase {ECO:0000303|PubMed:17241449}; EC=2.3.1.224 {ECO:0000269|PubMed:17241449}; AltName: Full=(E)-sinapoyl alcohol acyltransferase {ECO:0000303|PubMed:17241449}; EC=2.3.1.- {ECO…	A0A6I9U1M1_SESIN SubName: Full=shikimate O-hydroxycinnamoyltransferase-like {ECO:0000313|RefSeq:XP_011094024.1};	At1g78990	GO:0102387,2-phenylethanol acetyltransferase activity; GO:0102720,acetyl-coenzyme A:acetyl alcohol acetyltransferase activity; GO:0034318,alcohol O-acyltransferase activity; GO:0007623,circadian rhythm; GO:0010597,green leaf volatile biosynthetic process; GO:0009699,phenylpropanoid biosynthetic process; GO:0009723,response to ethylene; GO:0003674,molecular_function; GO:0003824,catalytic activity;…	PF02458.15:Transferase family	--	--	--
Sbai3C38T16	82.16	69.71	78.79	13.85	13.07	13.18	2852	2138	2629	490	485	436	-2.37953	1.20718e-110	2.67351e-108	down	GWHAOTO00000003	3880472	3882241	-	Sbai3C38T16	--	K00422 polyphenol oxidase [EC:1.10.3.1] | (RefSeq) aureusidin synthase (A)	ko00350: Tyrosine metabolism; ko00950: Isoquinoline alkaloid biosynthesis; ko01100: Metabolic pathways; ko01110: Biosynthesis of secondary metabolites	PPO [Salvia miltiorrhiza]	PPO_MALDO RecName: Full=Polyphenol oxidase, chloroplastic; Short=PPO; EC=1.10.3.1; AltName: Full=Catechol oxidase; Flags: Precursor;	V9VKN5_SALMI SubName: Full=PPO {ECO:0000313|EMBL:AHC98007.1}; EC=1.10.3.1 {ECO:0000313|EMBL:AHC98007.1};	CE18864	GO:0009543,chloroplast thylakoid lumen; GO:0004097,catechol oxidase activity; GO:0046872,metal ion binding; GO:0046148,pigment biosynthetic process; GO:0003674,molecular_function; GO:0003824,catalytic activity; GO:0016491,oxidoreductase activity; GO:0016679,oxidoreductase activity, acting on diphenols and related substances as donors; GO:0016682,oxidoreductase activity, acting on diphenols and re…	PF12143.8:Protein of unknown function (DUF_B2219)	--	--	--
Sbai1A176T65	63.19	70.31	61.55	267.04	226.7	252.88	1067	1049	999	4597	4092	4070	2.07866	3.52489e-110	7.72067e-108	up	GWHAOTO00000001	17597502	17600384	-	Sbai1A176T65	--	K22763 deubiquitinase DESI2 [EC:3.4.19.12] | (RefSeq) deSI-like protein At4g17486 (A)	--	deSI-like protein At4g17486 [Sesamum indicum]	PPDEX_ARATH RecName: Full=DeSI-like protein At4g17486; EC=3.4.-.-;	A0A6I9THB5_SESIN SubName: Full=deSI-like protein At4g17486 {ECO:0000313|RefSeq:XP_011084455.1};	At4g25680	GO:0101005,ubiquitinyl hydrolase activity; GO:0016579,protein deubiquitination; GO:0070646,protein modification by small protein removal; GO:0003674,molecular_function; GO:0003824,catalytic activity; GO:0016787,hydrolase activity; GO:0140096,catalytic activity, acting on a protein; GO:0006464,cellular protein modification process; GO:0006508,proteolysis; GO:0006807,nitrogen compound metabolic pro…	PF05903.14:PPPDE putative peptidase domain	--	--	--
Sbai8A136T150	40.28	41.37	38.44	6.62	6.53	6.72	1403	1273	1287	235	243	223	-2.45108	7.27054e-110	1.57518e-107	down	GWHAOTO00000008	13685047	13688186	+	Sbai8A136T150	--	K01194 alpha,alpha-trehalase [EC:3.2.1.28] | (RefSeq) probable trehalase (A)	ko00500: Starch and sucrose metabolism; ko01100: Metabolic pathways; ko01110: Biosynthesis of secondary metabolites	probable trehalase [Sesamum indicum]	TRE_ORYSJ RecName: Full=Probable trehalase; EC=3.2.1.28; AltName: Full=Alpha,alpha-trehalase; AltName: Full=Alpha,alpha-trehalose glucohydrolase;	A0A022Q401_ERYGU RecName: Full=Trehalase {ECO:0000256|RuleBase:RU361180}; EC=3.2.1.28 {ECO:0000256|RuleBase:RU361180}; AltName: Full=Alpha-trehalose glucohydrolase {ECO:0000256|RuleBase:RU361180};	At4g24040	GO:0005886,plasma membrane; GO:0004555,alpha,alpha-trehalase activity; GO:0005993,trehalose catabolic process; GO:0003674,molecular_function; GO:0003824,catalytic activity; GO:0004553,hydrolase activity, hydrolyzing O-glycosyl compounds; GO:0015927,trehalase activity; GO:0016787,hydrolase activity; GO:0016798,hydrolase activity, acting on glycosyl bonds; GO:0005975,carbohydrate metabolic process;…	PF01204.18:Trehalase	--	--	--
Sbai4A18T151	140.96	138.68	130.67	22.7	20.75	19.75	1468	1276	1308	241	231	196	-2.55338	4.80307e-109	1.02941e-106	down	GWHAOTO00000004	1857002	1857842	+	Sbai4A18T151	--	--	--	hypothetical protein CDL12_04225 [Handroanthus impetiginosus]	PCR2_ARATH RecName: Full=Protein PLANT CADMIUM RESISTANCE 2; Short=AtPCR2;	A0A2G9HZW7_9LAMI SubName: Full=Uncharacterized protein {ECO:0000313|EMBL:PIN23056.1};	At1g14870	GO:0016021,integral component of membrane; GO:0005886,plasma membrane; GO:0006979,response to oxidative stress; GO:0006950,response to stress; GO:0008150,biological_process; GO:0050896,response to stimulus; GO:0005575,cellular_component; GO:0016020,membrane; GO:0031224,intrinsic component of membrane; GO:0110165,cellular anatomical entity; GO:0071944,cell periphery	PF04749.17:PLAC8 family	--	--	--
Sbai8A155T106	335.65	327.68	329.92	915.3	797.24	915.32	11099	9573	10486	30854	28179	28848	1.54548	5.5486e-109	1.17654e-106	up	GWHAOTO00000008	15503807	15510356	-	Sbai8A155T106	--	K01657 anthranilate synthase component I [EC:4.1.3.27] | (RefSeq) anthranilate synthase alpha subunit 2, chloroplastic isoform X1 (A)	ko00400: Phenylalanine, tyrosine and tryptophan biosynthesis; ko01100: Metabolic pathways; ko01110: Biosynthesis of secondary metabolites; ko01230: Biosynthesis of amino acids	hypothetical protein MIMGU_mgv1a003752mg [Erythranthe guttata]	TRPX_ARATH RecName: Full=Anthranilate synthase alpha subunit 2, chloroplastic; EC=4.1.3.27; AltName: Full=Anthranilate synthase component 1-2; AltName: Full=Anthranilate synthase component I-2; Flags: Precursor;	A0A022RYZ5_ERYGU RecName: Full=Anthranilate synthase {ECO:0000256|ARBA:ARBA00012266}; EC=4.1.3.27 {ECO:0000256|ARBA:ARBA00012266};	At2g29690	GO:0005950,anthranilate synthase complex; GO:0009507,chloroplast; GO:0004049,anthranilate synthase activity; GO:0000162,tryptophan biosynthetic process; GO:0003674,molecular_function; GO:0003824,catalytic activity; GO:0016829,lyase activity; GO:0016830,carbon-carbon lyase activity; GO:0016833,oxo-acid-lyase activity; GO:0006082,organic acid metabolic process; GO:0006520,cellular amino acid metabo…	PF00425.18:chorismate binding enzyme	--	--	--
Sbai7C6T17	187.97	171.72	171.59	574.3	540.13	597.49	4822	3892	4231	15019	14811	14609	1.83114	9.90684e-109	2.07856e-106	up	GWHAOTO00000007	672234	673541	-	Sbai7C6T17	--	K13692 UDP-glucose:(indol-3-yl)acetate beta-D-glucosyltransferase [EC:2.4.1.121] | (RefSeq) UDP-glycosyltransferase 75D1-like (A)	--	UDP-glucosyltransferase [Leonurus japonicus]	U75C1_SOLLC RecName: Full=UDP-glycosyltransferase 75C1 {ECO:0000303|PubMed:28482127}; Short=Abscisic acid beta-glucosyltransferase {ECO:0000305}; Short=Indole-3-acetate beta-glucosyltransferase {ECO:0000305}; Short=SlUGT75C1 {ECO:0000303|PubMed:28482127}; EC=2.4.1.121 {ECO:0000269|PubMed:28482127}; EC=2.4.1.263 {ECO:0000269|PubMed:28482127};	A0A0C5BSY6_LEOJA RecName: Full=Glycosyltransferase {ECO:0000256|RuleBase:RU362057}; EC=2.4.1.- {ECO:0000256|RuleBase:RU362057};	At1g05560	GO:0005737,cytoplasm; GO:0005634,nucleus; GO:0010294,abscisic acid glucosyltransferase activity; GO:0047215,indole-3-acetate beta-glucosyltransferase activity; GO:0080043,quercetin 3-O-glucosyltransferase activity; GO:0080044,quercetin 7-O-glucosyltransferase activity; GO:0009738,abscisic acid-activated signaling pathway; GO:0009835,fruit ripening; GO:0080148,negative regulation of response to wa…	PF00201.18:UDP-glucoronosyl and UDP-glucosyl transferase	--	--	--
Sbai6P306T42	156.61	134.53	154.27	26.65	21.74	26.99	2709	2056	2565	470	402	445	-2.42298	1.56012e-108	3.23919e-106	down	GWHAOTO00000006	30682969	30683926	+	Sbai6P306T42	--	K00020 3-hydroxyisobutyrate dehydrogenase [EC:1.1.1.31] | (GenBank) 6-phosphogluconate dehydrogenase-like protein (A)	ko00280: Valine, leucine and isoleucine degradation; ko01100: Metabolic pathways	protein EXORDIUM-like [Sesamum indicum]	PHI1_TOBAC RecName: Full=Protein PHOSPHATE-INDUCED 1 {ECO:0000303|PubMed:10189698}; Flags: Precursor;	A0A4D8ZWE7_SALSN SubName: Full=Uncharacterized protein {ECO:0000313|EMBL:TEY48607.1};	At4g08950	GO:0048046,apoplast; GO:0005615,extracellular space; GO:0005575,cellular_component; GO:0005576,extracellular region; GO:0110165,cellular anatomical entity	PF04674.12:Phosphate-induced protein 1 conserved region	--	--	--
Sbai3C130T9	26.83	30.72	30.33	3.54	3.08	4.08	1042	1054	1132	140	128	151	-2.898	1.83517e-108	3.77099e-106	down	GWHAOTO00000003	13048902	13054494	+	Sbai3C130T9	--	K23877 xyloglucan O-acetyltransferase | (RefSeq) protein ALTERED XYLOGLUCAN 4-like (A)	--	hypothetical protein DCAR_017590 [Daucus carota subsp. sativus]	TBL38_ARATH RecName: Full=Protein trichome birefringence-like 38;	A0A7N2LCE6_QUELO RecName: Full=Dirigent protein {ECO:0000256|RuleBase:RU363099};	At1g29050	GO:0005794,Golgi apparatus; GO:0016021,integral component of membrane; GO:0016413,O-acetyltransferase activity; GO:0003674,molecular_function; GO:0003824,catalytic activity; GO:0008374,O-acyltransferase activity; GO:0016407,acetyltransferase activity; GO:0016740,transferase activity; GO:0016746,transferase activity, transferring acyl groups; GO:0016747,transferase activity, transferring acyl grou…	PF13839.6:GDSL/SGNH-like Acyl-Esterase family found in Pmr5 and Cas1p	--	--	--
Sbai3C104T11	165.31	165.46	147.93	28.98	28.63	27.07	3268	2890	2811	584	605	510	-2.3532	4.51702e-108	9.18707e-106	down	GWHAOTO00000003	10484642	10485954	+	Sbai3C104T11	--	K00224 chloroplastic oxoene reductase [EC:1.3.1.-] | (RefSeq) putative quinone-oxidoreductase homolog, chloroplastic (A)	ko00592: alpha-Linolenic acid metabolism; ko01110: Biosynthesis of secondary metabolites	Zinc-binding oxidoreductase [Handroanthus impetiginosus]	QR1_TRIVS RecName: Full=Quinone-oxidoreductase QR1, chloroplastic {ECO:0000303|PubMed:11260494}; Short=TvQR1 {ECO:0000303|PubMed:11260494}; EC=1.6.5.5 {ECO:0000269|PubMed:20424175};	A0A2G9G3T9_9LAMI SubName: Full=Zinc-binding oxidoreductase {ECO:0000313|EMBL:PIM99967.1}; EC=1.6.5.5 {ECO:0000313|EMBL:PIM99967.1};	At4g13010	GO:0009707,chloroplast outer membrane; GO:0003960,NADPH:quinone reductase activity; GO:0003674,molecular_function; GO:0003824,catalytic activity; GO:0016491,oxidoreductase activity; GO:0016651,oxidoreductase activity, acting on NAD(P)H; GO:0016655,oxidoreductase activity, acting on NAD(P)H, quinone or similar compound as acceptor; GO:0005575,cellular_component; GO:0005622,intracellular anatomical…	PF13602.6:Zinc-binding dehydrogenase	--	--	--
Sbai2A162T118	297.37	290.73	285.88	819.03	734.38	795.41	5424	4685	5012	15229	14318	13828	1.56915	5.72714e-108	1.15306e-105	up	GWHAOTO00000002	16207003	16208560	+	Sbai2A162T118	--	K18980 2-methylene-furan-3-one reductase [EC:1.3.1.105] | (RefSeq) 2-methylene-furan-3-one reductase (A)	--	2-methylene-furan-3-one reductase [Sesamum indicum]	ENOX_SOLLC RecName: Full=2-methylene-furan-3-one reductase; EC=1.3.1.105 {ECO:0000269|PubMed:16517758}; AltName: Full=Enone oxidoreductase; Short=SlEO; Flags: Precursor;	A0A6I9TPM7_SESIN SubName: Full=2-methylene-furan-3-one reductase {ECO:0000313|RefSeq:XP_011086568.1};	At1g23740	GO:0009507,chloroplast; GO:0102978,furaneol oxidoreductase activity; GO:0008270,zinc ion binding; GO:0003674,molecular_function; GO:0003824,catalytic activity; GO:0016491,oxidoreductase activity; GO:0016627,oxidoreductase activity, acting on the CH-CH group of donors; GO:0016628,oxidoreductase activity, acting on the CH-CH group of donors, NAD or NADP as acceptor; GO:0005488,binding; GO:0043167,i…	PF13602.6:Zinc-binding dehydrogenase	--	--	--
Sbai3A158T95	168.29	165.7	166.03	457.92	426.96	454.22	3228	2808	3061	8954	8754	8304	1.56515	6.5752e-108	1.31057e-105	up	GWHAOTO00000003	15817065	15820042	-	Sbai3A158T95	--	K23151 methyltransferase-like protein 23 [EC:2.1.1.-] | (GenBank) FAD/FMN-binding oxidoreductase (A)	--	uncharacterized protein LOC105163042 [Sesamum indicum]	--	A0A6I9T672_SESIN SubName: Full=uncharacterized protein LOC105163042 {ECO:0000313|RefSeq:XP_011079551.1};	At2g16760	--	PF08450.12:SMP-30/Gluconolactonase/LRE-like region	--	--	--
Sbai8A0T65	166.35	150.94	141.46	25.66	23.47	26.82	2486	1993	2032	391	375	382	-2.45296	1.3933e-107	2.74962e-105	down	GWHAOTO00000008	21763	22862	+	Sbai8A0T65	--	--	--	Pyrazinamidase/nicotinamidase PNC1 [Handroanthus impetiginosus]	NIC1_ARATH RecName: Full=Nicotinamidase 1 {ECO:0000305}; Short=AtNIC1 {ECO:0000303|PubMed:17335512}; EC=3.5.1.19 {ECO:0000269|PubMed:17335512}; AltName: Full=Nicotinamide deamidase 1;	A0A2G9HMX5_9LAMI SubName: Full=Pyrazinamidase/nicotinamidase PNC1 {ECO:0000313|EMBL:PIN18650.1}; EC=3.5.1.19 {ECO:0000313|EMBL:PIN18650.1};	At2g22570	GO:0008936,nicotinamidase activity; GO:0019365,pyridine nucleotide salvage; GO:0009737,response to abscisic acid; GO:0003674,molecular_function; GO:0003824,catalytic activity; GO:0016787,hydrolase activity; GO:0016810,hydrolase activity, acting on carbon-nitrogen (but not peptide) bonds; GO:0016811,hydrolase activity, acting on carbon-nitrogen (but not peptide) bonds, in linear amides; GO:0006139…	PF00857.20:Isochorismatase family	--	--	--
novel.1773	4.07	3.56	3.99	20.02	19.36	19.29	259	200	244	1298	1316	1169	2.4794	9.25065e-107	1.80769e-104	up	GWHAOTO00000003	6193333	6198323	+	--	--	K02603 origin recognition complex subunit 1 | (RefSeq) origin of replication complex subunit 1A (A)	--	origin of replication complex subunit 1A [Sesamum indicum]	ORC1_ORYSJ RecName: Full=Origin of replication complex subunit 1 {ECO:0000303|PubMed:10996242}; Short=OsORC1 {ECO:0000303|PubMed:10996242};	A0A6I9T9Z6_SESIN RecName: Full=Origin recognition complex subunit 1 {ECO:0000256|RuleBase:RU365058};	At4g12620	GO:0005664,nuclear origin of replication recognition complex; GO:0005634,nucleus; GO:0005524,ATP binding; GO:0016887,ATPase activity; GO:0003682,chromatin binding; GO:0003688,DNA replication origin binding; GO:0046872,metal ion binding; GO:0006270,DNA replication initiation; GO:0033314,mitotic DNA replication checkpoint; GO:0009744,response to sucrose; GO:0000166,nucleotide binding; GO:0003674,mo…	PF00628.29:PHD-finger	--	--	--
Sbai4A357T92	45.81	41.53	42.51	180.08	170.58	183.51	407	326	363	1631	1620	1554	2.18344	2.03106e-106	3.9304e-104	up	GWHAOTO00000004	35709838	35711680	-	Sbai4A357T92	--	--	--	hypothetical protein CDL12_07176 [Handroanthus impetiginosus]	--	A0A2G9HRI2_9LAMI SubName: Full=Uncharacterized protein {ECO:0000313|EMBL:PIN20136.1};	At1g31940	--	--	--	--	--
Sbai2P238T48	42.69	40.23	43.57	1.46	1.39	1.34	633	527	621	22	22	19	-4.77038	2.82359e-106	5.41152e-104	down	GWHAOTO00000002	23858663	23859697	+	Sbai2P238T48	--	K22395 cinnamyl-alcohol dehydrogenase [EC:1.1.1.195] | (RefSeq) flavin-dependent oxidoreductase FOX2-like (A)	ko00940: Phenylpropanoid biosynthesis; ko01100: Metabolic pathways; ko01110: Biosynthesis of secondary metabolites	hypothetical protein CQW23_04044 [Capsicum baccatum]	BBE13_ARATH RecName: Full=Berberine bridge enzyme-like 13 {ECO:0000303|PubMed:26037923}; Short=AtBBE-like 13 {ECO:0000303|PubMed:26037923}; EC=1.1.1.194 {ECO:0000269|PubMed:26037923}; EC=1.1.1.195 {ECO:0000269|PubMed:26037923}; Flags: Precursor;	A0A4D9C687_SALSN RecName: Full=FAD-binding PCMH-type domain-containing protein {ECO:0000259|PROSITE:PS51387};	At1g30760	GO:0005618,cell wall; GO:0005576,extracellular region; GO:0045551,cinnamyl-alcohol dehydrogenase activity; GO:0050268,coniferyl-alcohol dehydrogenase activity; GO:0071949,FAD binding; GO:0052747,sinapyl alcohol dehydrogenase activity; GO:0003674,molecular_function; GO:0003824,catalytic activity; GO:0016491,oxidoreductase activity; GO:0016614,oxidoreductase activity, acting on CH-OH group of donor…	PF08031.12:Berberine and berberine like	--	--	--
Sbai1P648T62	176.45	156.49	161.72	15.92	10	13.82	924	724	814	85	56	69	-3.50144	1.06262e-105	2.01716e-103	down	GWHAOTO00000001	64859604	64859870	+	Sbai1P648T62	--	K05863 solute carrier family 25 (mitochondrial adenine nucleotide translocator), member 4/5/6/31 | (RefSeq) ADP,ATP carrier protein 1, mitochondrial-like (A)	--	ADP,ATP carrier protein 1, mitochondrial-like [Vigna radiata var. radiata]	ADT1_GOSHI RecName: Full=ADP,ATP carrier protein 1, mitochondrial; AltName: Full=ADP/ATP translocase 1; AltName: Full=Adenine nucleotide translocator 1; Short=ANT 1; Flags: Precursor;	A0A7J6VJF0_THATH RecName: Full=ADP/ATP translocase {ECO:0000256|RuleBase:RU368008}; AltName: Full=ADP,ATP carrier protein {ECO:0000256|RuleBase:RU368008};	At3g08580	GO:0016021,integral component of membrane; GO:0005743,mitochondrial inner membrane; GO:0005471,ATP:ADP antiporter activity; GO:0140021,mitochondrial ADP transmembrane transport; GO:1990544,mitochondrial ATP transmembrane transport; GO:0000295,adenine nucleotide transmembrane transporter activity; GO:0003674,molecular_function; GO:0005215,transporter activity; GO:0005346,purine ribonucleotide tran…	PF00153.27:Mitochondrial carrier protein	--	--	--
Sbai2C269T10	72.21	70.69	66.13	13.58	10.97	13.28	1946	1683	1713	373	316	341	-2.32668	1.71173e-105	3.21869e-103	down	GWHAOTO00000002	26920113	26921735	-	Sbai2C269T10	--	K12930 anthocyanidin 3-O-glucosyltransferase [EC:2.4.1.115] | (RefSeq) anthocyanidin 3-O-glucosyltransferase-like (A)	ko00942: Anthocyanin biosynthesis; ko01100: Metabolic pathways; ko01110: Biosynthesis of secondary metabolites	anthocyanidin 3-O-glucosyltransferase-like [Sesamum indicum]	F3GT2_ACTCC RecName: Full=Flavonol 3-O-glucosyltransferase F3GT2 {ECO:0000305}; EC=2.4.1.91 {ECO:0000269|PubMed:21175894}; AltName: Full=Flavonoid 3-O-glycosyltransferase 2 {ECO:0000303|PubMed:21175894};	A0A482AQV3_SCUBA RecName: Full=Glycosyltransferase {ECO:0000256|RuleBase:RU362057}; EC=2.4.1.- {ECO:0000256|RuleBase:RU362057};	At5g17050	GO:0102454,cyanidin 3-O-galactosyltransferase activity; GO:0102360,daphnetin 3-O-glucosyltransferase activity; GO:0047893,flavonol 3-O-glucosyltransferase activity; GO:0102425,myricetin 3-O-glucosyltransferase activity; GO:0009718,anthocyanin-containing compound biosynthetic process; GO:0003674,molecular_function; GO:0003824,catalytic activity; GO:0016740,transferase activity; GO:0016757,transfer…	PF00201.18:UDP-glucoronosyl and UDP-glucosyl transferase	--	--	--
Sbai3A204T55	341.16	355.57	341.52	932.27	857.51	972.02	11040	10166	10623	30755	29662	29981	1.5544	2.1025e-105	3.91654e-103	up	GWHAOTO00000003	20417666	20420392	+	Sbai3A204T55	--	K17756 long-chain-alcohol oxidase [EC:1.1.3.20] | (RefSeq) long-chain-alcohol oxidase FAO2 isoform X2 (A)	--	long-chain-alcohol oxidase FAO2 isoform X2 [Sesamum indicum]	FAO2_LOTJA RecName: Full=Long-chain-alcohol oxidase FAO2; EC=1.1.3.20; AltName: Full=Long-chain fatty alcohol oxidase 2;	A0A6I9TC31_SESIN RecName: Full=Long-chain-alcohol oxidase {ECO:0000256|ARBA:ARBA00013125, ECO:0000256|PIRNR:PIRNR028937}; EC=1.1.3.20 {ECO:0000256|ARBA:ARBA00013125, ECO:0000256|PIRNR:PIRNR028937};	At4g28570	GO:0016021,integral component of membrane; GO:0050660,flavin adenine dinucleotide binding; GO:0046577,long-chain-alcohol oxidase activity; GO:0000166,nucleotide binding; GO:0003674,molecular_function; GO:0005488,binding; GO:0036094,small molecule binding; GO:0043167,ion binding; GO:0043168,anion binding; GO:0097159,organic cyclic compound binding; GO:1901265,nucleoside phosphate binding; GO:19013…	PF05199.13:GMC oxidoreductase	--	--	--
Sbai8A37T99	66.82	71.79	71.54	243.81	228.47	225.93	1203	1142	1238	4475	4397	3877	1.87797	2.25487e-105	4.16148e-103	up	GWHAOTO00000008	3731523	3732536	+	Sbai8A37T99	--	K17338 receptor expression-enhancing protein 1/2/3/4 | (RefSeq) putative HVA22-like protein g isoform X1 (A)	--	glutelin type-B 2-like [Sesamum indicum]	COS1_COCNU RecName: Full=Cocosin 1 {ECO:0000305}; AltName: Full=11S globulin 1 {ECO:0000303|Ref.1, ECO:0000312|EMBL:AKS26848.1}; AltName: Full=CnCOS-1 {ECO:0000303|Ref.1}; Contains: RecName: Full=Cocosin 1 acidic chain {ECO:0000305}; Contains: RecName: Full=Cocosin 1 basic chain {ECO:0000305}; Flags: Precursor;	A0A6I9TR06_SESIN SubName: Full=glutelin type-B 2-like {ECO:0000313|RefSeq:XP_011088121.2};	At2g28680	GO:0043245,extraorganismal space; GO:0045735,nutrient reservoir activity; GO:0048316,seed development; GO:0010431,seed maturation; GO:0003674,molecular_function; GO:0000003,reproduction; GO:0003006,developmental process involved in reproduction; GO:0007275,multicellular organism development; GO:0008150,biological_process; GO:0009791,post-embryonic development; GO:0010154,fruit development; GO:002…	PF00190.22:Cupin	--	--	--
Sbai8A19T129	23.59	25.84	25.45	0.53	0.41	0.53	651	630	675	15	12	14	-5.52902	4.30677e-104	7.87545e-102	down	GWHAOTO00000008	1952644	1954639	-	Sbai8A19T129	--	K22390 acid phosphatase type 7 | (RefSeq) purple acid phosphatase 2 (A)	--	Purple acid phosphatase [Handroanthus impetiginosus]	PPAF2_IPOBA RecName: Full=Purple acid phosphatase 2; EC=3.1.3.2; AltName: Full=Manganese(II) purple acid phosphatase 2; Flags: Precursor;	A0A2G9H3J9_9LAMI RecName: Full=Purple acid phosphatase {ECO:0000256|RuleBase:RU361203}; EC=3.1.3.2 {ECO:0000256|RuleBase:RU361203};	At2g16430	GO:0005576,extracellular region; GO:0003993,acid phosphatase activity; GO:0046872,metal ion binding; GO:0003674,molecular_function; GO:0003824,catalytic activity; GO:0016787,hydrolase activity; GO:0016788,hydrolase activity, acting on ester bonds; GO:0016791,phosphatase activity; GO:0042578,phosphoric ester hydrolase activity; GO:0005488,binding; GO:0043167,ion binding; GO:0043169,cation binding;…	PF00149.28:Calcineurin-like phosphoesterase	--	--	--
Sbai8A238T98	110.31	108.18	104.77	0.28	0.31	0	2343	2030	2139	6	7	0	-8.92009	1.34362e-103	2.43463e-101	down	GWHAOTO00000008	23875982	23878840	-	Sbai8A238T98	--	K00430 peroxidase [EC:1.11.1.7] | (RefSeq) peroxidase 15-like (A)	ko00940: Phenylpropanoid biosynthesis; ko01100: Metabolic pathways; ko01110: Biosynthesis of secondary metabolites	PREDICTED: peroxidase A2-like [Erythranthe guttata]	PER15_IPOBA RecName: Full=Peroxidase 15 {ECO:0000303|PubMed:17936696}; Short=Prx15 {ECO:0000303|PubMed:17936696}; EC=1.11.1.7; AltName: Full=Anionic peroxidase {ECO:0000303|PubMed:17936696}; Flags: Precursor;	A0A022PR96_ERYGU RecName: Full=Peroxidase {ECO:0000256|ARBA:ARBA00012313, ECO:0000256|RuleBase:RU362060}; EC=1.11.1.7 {ECO:0000256|ARBA:ARBA00012313, ECO:0000256|RuleBase:RU362060}; Flags: Fragment;	At5g06730	GO:0005576,extracellular region; GO:0020037,heme binding; GO:0046872,metal ion binding; GO:0004601,peroxidase activity; GO:0042744,hydrogen peroxide catabolic process; GO:0006979,response to oxidative stress; GO:0003674,molecular_function; GO:0005488,binding; GO:0046906,tetrapyrrole binding; GO:0097159,organic cyclic compound binding; GO:1901363,heterocyclic compound binding; GO:0043167,ion bindi…	PF00141.23:Peroxidase	--	--	--
Sbai1A254T92	310.43	342.49	266.74	39.47	29.76	37.19	2137	2083	1765	277	219	244	-2.9734	1.75924e-103	3.13362e-101	down	GWHAOTO00000001	25426774	25427470	+	Sbai1A254T92	--	--	--	universal stress protein A-like protein [Sesamum indicum]	--	A0A6I9T3K1_SESIN SubName: Full=universal stress protein A-like protein {ECO:0000313|RefSeq:XP_011076634.1};	At1g68300	--	PF00582.26:Universal stress protein family	--	--	--
Sbai5C379T3	22.34	22	22.98	111.01	116.2	103.57	439	382	434	2224	2441	1940	2.44532	1.76081e-103	3.13362e-101	up	GWHAOTO00000005	37903481	37907101	+	Sbai5C379T3	--	K00679 phospholipid:diacylglycerol acyltransferase [EC:2.3.1.158] | (RefSeq) hypothetical protein (A)	ko00561: Glycerolipid metabolism; ko01100: Metabolic pathways	GDSL esterase/lipase At1g29670 [Sesamum indicum]	GDL15_ARATH RecName: Full=GDSL esterase/lipase At1g29670; EC=3.1.1.-; AltName: Full=Extracellular lipase At1g29670; Flags: Precursor;	A0A6I9TQ71_SESIN SubName: Full=GDSL esterase/lipase At1g29670 {ECO:0000313|RefSeq:XP_011085626.2};	At1g29670	GO:0048046,apoplast; GO:0005618,cell wall; GO:0009534,chloroplast thylakoid; GO:0005634,nucleus; GO:0016788,hydrolase activity, acting on ester bonds; GO:0016042,lipid catabolic process; GO:0003674,molecular_function; GO:0003824,catalytic activity; GO:0016787,hydrolase activity; GO:0006629,lipid metabolic process; GO:0008150,biological_process; GO:0008152,metabolic process; GO:0009056,catabolic p…	PF00657.22:GDSL-like Lipase/Acylhydrolase	--	--	--
Sbai4A285T155	10.75	10.94	11.07	43.12	41.93	47.18	375	337	371	1533	1563	1568	2.15712	6.05086e-103	1.06731e-100	up	GWHAOTO00000004	28565639	28568011	+	Sbai4A285T155	--	K05857 phosphatidylinositol phospholipase C, delta [EC:3.1.4.11] | (RefSeq) phosphoinositide phospholipase C 2 (A)	ko00562: Inositol phosphate metabolism; ko01100: Metabolic pathways; ko04070: Phosphatidylinositol signaling system	phosphoinositide phospholipase C 2 [Sesamum indicum]	PLCD2_ARATH RecName: Full=Phosphoinositide phospholipase C 2; EC=3.1.4.11; AltName: Full=Phosphoinositide phospholipase PLC2; Short=AtPLC2; Short=PI-PLC2;	A0A6I9TAA5_SESIN RecName: Full=Phosphoinositide phospholipase C {ECO:0000256|RuleBase:RU361133}; EC=3.1.4.11 {ECO:0000256|RuleBase:RU361133};	At3g08510	GO:0005886,plasma membrane; GO:0004435,phosphatidylinositol phospholipase C activity; GO:0004629,phospholipase C activity; GO:0042742,defense response to bacterium; GO:0009553,embryo sac development; GO:0048437,floral organ development; GO:0016042,lipid catabolic process; GO:0009556,microsporogenesis; GO:0048015,phosphatidylinositol-mediated signaling; GO:0010601,positive regulation of auxin bios…	PF00388.19:Phosphatidylinositol-specific phospholipase C, X domain	--	--	--
Sbai6P198T29	1425.05	1341.34	1388.97	437.36	380.65	432.95	12577	10459	11783	3935	3591	3642	-1.59002	3.48027e-101	6.08498e-99	down	GWHAOTO00000006	19863569	19864018	+	Sbai6P198T29	--	K03686 molecular chaperone DnaJ | (RefSeq) uncharacterized protein LOC105164834 (A)	--	chaperone protein dnaJ 11, chloroplastic [Sesamum indicum]	DNJ11_ARATH RecName: Full=Chaperone protein dnaJ 11, chloroplastic; Short=AtDjC11; Short=AtJ11; Flags: Precursor;	A0A4D9A1Q5_SALSN RecName: Full=J domain-containing protein {ECO:0000259|PROSITE:PS50076};	At4g36040	GO:0009507,chloroplast; GO:0009570,chloroplast stroma; GO:0005634,nucleus; GO:0009536,plastid; GO:0005575,cellular_component; GO:0005622,intracellular anatomical structure; GO:0005737,cytoplasm; GO:0043226,organelle; GO:0043227,membrane-bounded organelle; GO:0043229,intracellular organelle; GO:0043231,intracellular membrane-bounded organelle; GO:0110165,cellular anatomical entity; GO:0009532,plas…	PF00226.31:DnaJ domain	--	--	--
Sbai2A118T60	1055.07	1022.77	1049.81	2777	2397.83	2739.55	11174	9570	10687	29982	27145	27654	1.48122	7.67523e-101	1.33028e-98	up	GWHAOTO00000002	11843554	11844454	+	Sbai2A118T60	--	K01602 ribulose-bisphosphate carboxylase small chain [EC:4.1.1.39] | (RefSeq) ribulose bisphosphate carboxylase small chain, chloroplastic-like (A)	ko00630: Glyoxylate and dicarboxylate metabolism; ko00710: Carbon fixation in photosynthetic organisms; ko01100: Metabolic pathways; ko01110: Biosynthesis of secondary metabolites; ko01200: Carbon metabolism	PREDICTED: ribulose bisphosphate carboxylase small chain 2, chloroplastic-like [Erythranthe guttata]	RBS_BETPN RecName: Full=Ribulose bisphosphate carboxylase small subunit, chloroplastic {ECO:0000255|HAMAP-Rule:MF_00860}; Short=RuBisCO small subunit {ECO:0000255|HAMAP-Rule:MF_00860}; Flags: Precursor;	A0A4D8YII5_SALSN RecName: Full=Ribulose bisphosphate carboxylase small subunit {ECO:0000256|RuleBase:RU003627}; Short=RuBisCO small subunit {ECO:0000256|RuleBase:RU003627};	At5g38410	GO:0009507,chloroplast; GO:0009853,photorespiration; GO:0019253,reductive pentose-phosphate cycle; GO:0008150,biological_process; GO:0008152,metabolic process; GO:0009987,cellular process; GO:0043094,cellular metabolic compound salvage; GO:0044237,cellular metabolic process; GO:0005975,carbohydrate metabolic process; GO:0009058,biosynthetic process; GO:0015977,carbon fixation; GO:0015979,photosyn…	PF00101.20:Ribulose bisphosphate carboxylase, small chain	--	--	--
novel.4615	28.16	29.72	28.9	91.81	83.15	89.76	813	758	802	2702	2566	2470	1.7529	4.72054e-100	8.1112e-98	up	GWHAOTO00000009	24047330	24049291	+	--	--	--	--	hypothetical protein CDL12_11785 [Handroanthus impetiginosus]	--	A0A2G9HDG9_9LAMI RecName: Full=Plus3 domain-containing protein {ECO:0000259|PROSITE:PS51360};	At5g43630	GO:0003677,DNA binding; GO:0003674,molecular_function; GO:0003676,nucleic acid binding; GO:0005488,binding; GO:0097159,organic cyclic compound binding; GO:1901363,heterocyclic compound binding	PF03126.18:Plus-3 domain	--	--	--
Sbai1P128T29	105.44	95.03	100.57	18.47	16.85	19.83	1551	1235	1422	277	265	278	-2.30699	7.0905e-100	1.20793e-97	down	GWHAOTO00000001	12813294	12814043	-	Sbai1P128T29	--	--	--	hypothetical protein CDL12_27404, partial [Handroanthus impetiginosus]	Y5285_ARATH RecName: Full=TLC domain-containing protein At5g14285 {ECO:0000305};	A0A2G9G4H6_9LAMI RecName: Full=TLC domain-containing protein {ECO:0000259|PROSITE:PS50922}; Flags: Fragment;	At5g14280_2	GO:0016021,integral component of membrane; GO:0005575,cellular_component; GO:0016020,membrane; GO:0031224,intrinsic component of membrane; GO:0110165,cellular anatomical entity	--	--	--	--
Sbai1C587T6	204.13	182.36	170.99	740.36	667.64	716.49	2330	1839	1876	8615	8146	7795	2.0723	7.167e-100	1.21062e-97	up	GWHAOTO00000001	58734637	58735218	+	Sbai1C587T6	--	K25075 pterocarpan synthase [EC:4.2.1.139] | (GenBank) disease resistance response protein (A)	ko00943: Isoflavonoid biosynthesis; ko01100: Metabolic pathways; ko01110: Biosynthesis of secondary metabolites	dirigent protein 1-like [Sesamum indicum]	DIR11_ARATH RecName: Full=Dirigent protein 11; Short=AtDIR11; Flags: Precursor;	A0A6I9U5Q2_SESIN RecName: Full=Dirigent protein {ECO:0000256|RuleBase:RU363099};	At1g22900	GO:0048046,apoplast; GO:0005575,cellular_component; GO:0005576,extracellular region; GO:0110165,cellular anatomical entity	PF03018.14:Dirigent-like protein	--	--	--
Sbai7P235T40	38.07	39.06	36.93	1.98	2.56	1.25	961	871	896	51	69	30	-4.13884	1.22302e-99	2.04851e-97	down	GWHAOTO00000007	23494723	23496039	-	Sbai7P235T40	--	K09645 vitellogenic carboxypeptidase-like protein [EC:3.4.16.-] | (RefSeq) serine carboxypeptidase-like 50 (A)	--	PREDICTED: serine carboxypeptidase-like 50 [Erythranthe guttata]	SCP50_ARATH RecName: Full=Serine carboxypeptidase-like 50; EC=3.4.16.-; Flags: Precursor;	A0A022RVM8_ERYGU RecName: Full=Carboxypeptidase {ECO:0000256|RuleBase:RU361156}; EC=3.4.16.- {ECO:0000256|RuleBase:RU361156};	At1g15000	GO:0005576,extracellular region; GO:0005773,vacuole; GO:0004185,serine-type carboxypeptidase activity; GO:0003674,molecular_function; GO:0003824,catalytic activity; GO:0004180,carboxypeptidase activity; GO:0008233,peptidase activity; GO:0008236,serine-type peptidase activity; GO:0008238,exopeptidase activity; GO:0016787,hydrolase activity; GO:0017171,serine hydrolase activity; GO:0070008,serine-t…	PF00450.22:Serine carboxypeptidase	--	--	--
Sbai3C90T14	28.93	24.61	27.17	1.82	2.06	1.74	749	563	676	48	57	43	-3.69438	1.87385e-99	3.11247e-97	down	GWHAOTO00000003	9052455	9053863	-	Sbai3C90T14	--	K22950 acylphloroglucinol glucosyltransferase [EC:2.4.1.358] | (RefSeq) anthocyanidin 3-O-glucosyltransferase 2-like (A)	--	lignan glucosyltransferase [Sesamum alatum]	UFOG6_FRAAN RecName: Full=UDP-glucose flavonoid 3-O-glucosyltransferase 6 {ECO:0000303|PubMed:18487633}; EC=2.4.1.91 {ECO:0000269|PubMed:18487633}; AltName: Full=Flavonol 3-O-glucosyltransferase 6 {ECO:0000303|PubMed:18487633}; Short=FaGT6 {ECO:0000303|PubMed:18487633};	A9ZMY9_9LAMI RecName: Full=Glycosyltransferase {ECO:0000256|RuleBase:RU362057}; EC=2.4.1.- {ECO:0000256|RuleBase:RU362057};	At3g21790	GO:0102360,daphnetin 3-O-glucosyltransferase activity; GO:0047893,flavonol 3-O-glucosyltransferase activity; GO:0102425,myricetin 3-O-glucosyltransferase activity; GO:0003674,molecular_function; GO:0003824,catalytic activity; GO:0016740,transferase activity; GO:0016757,transferase activity, transferring glycosyl groups; GO:0016758,transferase activity, transferring hexosyl groups; GO:0008194,UDP-…	PF00201.18:UDP-glucoronosyl and UDP-glucosyl transferase	--	--	--
Sbai5A104T33	13.85	14.39	13.03	57.38	53.74	62.02	356	327	322	1504	1477	1520	2.212	1.96732e-99	3.24071e-97	up	GWHAOTO00000005	10411699	10413841	-	Sbai5A104T33	--	K13065 shikimate O-hydroxycinnamoyltransferase [EC:2.3.1.133] | (RefSeq) shikimate O-hydroxycinnamoyltransferase (A)	ko00940: Phenylpropanoid biosynthesis; ko00941: Flavonoid biosynthesis; ko00945: Stilbenoid, diarylheptanoid and gingerol biosynthesis; ko01100: Metabolic pathways; ko01110: Biosynthesis of secondary metabolites	Chain A, Crystal Structure Of Coleus Blumei Hct 5KJV_B Chain B, Crystal Structure Of Coleus Blumei Hct 5KJW_A Chain A, Crystal Structure Of Coleus Blumei Hct In Complex With 3- Hydroxyacetophenone 5KJW_B Chain B, Crystal Structure Of Coleus Blumei Hct In Complex With 3- Hydroxyacetophenone CBI83579.1 hydroxycinnamoyl transferase [Solenostemon scutellarioides]	RAS_MELOI RecName: Full=Rosmarinate synthase; Short=MoRAS; EC=2.3.1.140; AltName: Full=Hydroxycinnamoyl-CoA:hydroxyphenyllactate hydroxycinnamoyltransferase;	E8ZAP2_PLESU SubName: Full=Hydroxycinnamoyl transferase {ECO:0000313|EMBL:CBI83579.1}; EC=2.3.1.133 {ECO:0000313|EMBL:CBI83579.1};	At5g48930	GO:0050266,rosmarinate synthase activity; GO:0003674,molecular_function; GO:0003824,catalytic activity; GO:0016740,transferase activity; GO:0016746,transferase activity, transferring acyl groups; GO:0016747,transferase activity, transferring acyl groups other than amino-acyl groups	PF02458.15:Transferase family	--	--	--
Sbai5A94T69	40.74	41.08	44.26	5.93	4.35	5.14	815	726	851	121	93	98	-2.89032	4.65657e-99	7.60776e-97	down	GWHAOTO00000005	9472289	9476626	-	Sbai5A94T69	--	K15102 solute carrier family 25 (mitochondrial phosphate transporter), member 3 | (RefSeq) mitochondrial phosphate carrier protein 3, mitochondrial (A)	--	mitochondrial phosphate carrier protein 3, mitochondrial [Sesamum indicum]	MPCP2_ARATH RecName: Full=Mitochondrial phosphate carrier protein 2, mitochondrial; AltName: Full=Mitochondrial phosphate transporter 2; Short=MPT2; AltName: Full=Phosphate transporter 3;2; Flags: Precursor;	A0A6I9TEZ1_SESIN SubName: Full=mitochondrial phosphate carrier protein 3, mitochondrial {ECO:0000313|RefSeq:XP_011083349.1};	At3g48850	GO:0031305,integral component of mitochondrial inner membrane; GO:0005315,inorganic phosphate transmembrane transporter activity; GO:0003729,mRNA binding; GO:1990547,mitochondrial phosphate ion transmembrane transport; GO:0035435,phosphate ion transmembrane transport; GO:0009651,response to salt stress; GO:0003674,molecular_function; GO:0005215,transporter activity; GO:0015291,secondary active tr…	PF00153.27:Mitochondrial carrier protein	--	--	--
Sbai1A515T168	59.79	55.11	56.22	12.49	10.77	12.01	1766	1438	1596	376	340	338	-2.13688	1.49985e-98	2.43049e-96	down	GWHAOTO00000001	51557148	51559333	+	Sbai1A515T168	--	K13260 isoflavone/4'-methoxyisoflavone 2'-hydroxylase [EC:1.14.14.90 1.14.14.89] | (RefSeq) cytochrome P450 81D11-like (A)	ko00943: Isoflavonoid biosynthesis; ko01100: Metabolic pathways; ko01110: Biosynthesis of secondary metabolites	PREDICTED: cytochrome P450 81D11-like isoform X1 [Erythranthe guttata]	CYQ32_CATRO RecName: Full=Cytochrome P450 81Q32 {ECO:0000303|PubMed:24710322}; Short=CrCYP81Q32 {ECO:0000303|PubMed:24710322}; EC=1.14.-.- {ECO:0000305};	A0A1W7HBW2_SCODU SubName: Full=Cytochrome P450 {ECO:0000313|EMBL:BAX34730.1};	At4g37370	GO:0016021,integral component of membrane; GO:0020037,heme binding; GO:0005506,iron ion binding; GO:0004497,monooxygenase activity; GO:0016705,oxidoreductase activity, acting on paired donors, with incorporation or reduction of molecular oxygen; GO:0003674,molecular_function; GO:0005488,binding; GO:0046906,tetrapyrrole binding; GO:0097159,organic cyclic compound binding; GO:1901363,heterocyclic c…	PF00067.22:Cytochrome P450	--	--	--
Sbai7C6T16	87.42	79.71	86.91	258.63	229.14	265.27	2366	1906	2261	7136	6629	6843	1.7096	1.77961e-98	2.86058e-96	up	GWHAOTO00000007	659016	660395	-	Sbai7C6T16	--	K13692 UDP-glucose:(indol-3-yl)acetate beta-D-glucosyltransferase [EC:2.4.1.121] | (RefSeq) UDP-glycosyltransferase 75D1 (A)	--	UDP-glucosyltransferase [Leonurus japonicus]	U75C1_SOLLC RecName: Full=UDP-glycosyltransferase 75C1 {ECO:0000303|PubMed:28482127}; Short=Abscisic acid beta-glucosyltransferase {ECO:0000305}; Short=Indole-3-acetate beta-glucosyltransferase {ECO:0000305}; Short=SlUGT75C1 {ECO:0000303|PubMed:28482127}; EC=2.4.1.121 {ECO:0000269|PubMed:28482127}; EC=2.4.1.263 {ECO:0000269|PubMed:28482127};	A0A0C5BSY6_LEOJA RecName: Full=Glycosyltransferase {ECO:0000256|RuleBase:RU362057}; EC=2.4.1.- {ECO:0000256|RuleBase:RU362057};	At4g14090	GO:0005737,cytoplasm; GO:0005634,nucleus; GO:0010294,abscisic acid glucosyltransferase activity; GO:0047215,indole-3-acetate beta-glucosyltransferase activity; GO:0080043,quercetin 3-O-glucosyltransferase activity; GO:0080044,quercetin 7-O-glucosyltransferase activity; GO:0009738,abscisic acid-activated signaling pathway; GO:0009835,fruit ripening; GO:0080148,negative regulation of response to wa…	PF00201.18:UDP-glucoronosyl and UDP-glucosyl transferase	--	--	--
Sbai5A364T60	212.74	188.19	204.5	45.49	42.02	49.73	4381	3424	4048	955	925	976	-1.99928	1.97235e-98	3.14503e-96	down	GWHAOTO00000005	36463022	36464497	+	Sbai5A364T60	--	K22395 cinnamyl-alcohol dehydrogenase [EC:1.1.1.195] | (RefSeq) berberine bridge enzyme-like 13 (A)	ko00940: Phenylpropanoid biosynthesis; ko01100: Metabolic pathways; ko01110: Biosynthesis of secondary metabolites	berberine bridge enzyme-like 23 [Sesamum indicum]	BBE22_ARATH RecName: Full=Berberine bridge enzyme-like 22 {ECO:0000303|PubMed:26037923}; Short=AtBBE-like 22 {ECO:0000303|PubMed:26037923}; EC=1.1.1.- {ECO:0000250|UniProtKB:O64743}; Flags: Precursor;	A0A2Z7AIM9_9LAMI SubName: Full=Tetrahydrocannabinolic acid synthase-like {ECO:0000313|EMBL:KZV21675.1};	At4g20860	GO:0005829,cytosol; GO:0005576,extracellular region; GO:0009505,plant-type cell wall; GO:0071949,FAD binding; GO:0016491,oxidoreductase activity; GO:0071456,cellular response to hypoxia; GO:0010729,positive regulation of hydrogen peroxide biosynthetic process; GO:0009753,response to jasmonic acid; GO:0000166,nucleotide binding; GO:0003674,molecular_function; GO:0005488,binding; GO:0036094,small m…	PF08031.12:Berberine and berberine like	--	--	--
Sbai5A122T50	18.07	18.08	20.66	2.89	2.18	3.13	1580	1397	1736	258	204	261	-2.65332	1.4721e-97	2.32872e-95	down	GWHAOTO00000005	12272364	12280248	+	Sbai5A122T50	--	K08711 ATP-binding cassette, subfamily G (WHITE), member 2, PDR | (RefSeq) LOW QUALITY PROTEIN: ZEB2-regulated ABC transporter 1-like (A)	ko02010: ABC transporters	Pleiotropic drug resistance proteins (PDR1-15), ABC superfamily [Handroanthus impetiginosus]	AB36G_ARATH RecName: Full=ABC transporter G family member 36 {ECO:0000303|PubMed:18299247}; Short=ABC transporter ABCG.36 {ECO:0000303|PubMed:18299247}; Short=AtABCG36 {ECO:0000303|PubMed:18299247}; AltName: Full=Pleiotropic drug resistance protein 8 {ECO:0000303|PubMed:12430018, ECO:0000303|PubMed:16415066, ECO:0000303|PubMed:16506311}; Short=AtPDR8 {ECO:0000303|PubMed:23815470}; AltName: Full=P…	A0A2G9H407_9LAMI SubName: Full=Pleiotropic drug resistance proteins (PDR1-15), ABC superfamily {ECO:0000313|EMBL:PIN12257.1}; EC=3.6.3.25 {ECO:0000313|EMBL:PIN12257.1};	At1g59870	GO:0009507,chloroplast; GO:0009941,chloroplast envelope; GO:0005783,endoplasmic reticulum; GO:0005789,endoplasmic reticulum membrane; GO:0016021,integral component of membrane; GO:0005739,mitochondrion; GO:0005886,plasma membrane; GO:0005802,trans-Golgi network; GO:0005774,vacuolar membrane; GO:0005524,ATP binding; GO:0042626,ATPase-coupled transmembrane transporter activity; GO:0010329,auxin eff…	PF01061.24:ABC-2 type transporter	--	--	--
Sbai9C25T3	35.56	31.76	35.52	0.85	0.47	0.48	701	553	673	17	10	9	-5.69125	6.12307e-97	9.60985e-95	down	GWHAOTO00000009	2515883	2516887	+	Sbai9C25T3	--	K01051 pectinesterase [EC:3.1.1.11] | (RefSeq) pectinesterase-like (A)	ko00040: Pentose and glucuronate interconversions; ko01100: Metabolic pathways	Pectinesterase [Handroanthus impetiginosus]	PMEU1_SOLLC RecName: Full=Pectinesterase/pectinesterase inhibitor U1; Includes: RecName: Full=Pectinesterase inhibitor U1; AltName: Full=Pectin methylesterase inhibitor U1; Includes: RecName: Full=Pectinesterase U1; Short=PE U1; EC=3.1.1.11; AltName: Full=Pectin methylesterase U1; Flags: Precursor;	A0A2G9H7Z5_9LAMI RecName: Full=Pectinesterase {ECO:0000256|ARBA:ARBA00013229, ECO:0000256|RuleBase:RU000589}; EC=3.1.1.11 {ECO:0000256|ARBA:ARBA00013229, ECO:0000256|RuleBase:RU000589};	At3g14310	GO:0005618,cell wall; GO:0005576,extracellular region; GO:0045330,aspartyl esterase activity; GO:0030599,pectinesterase activity; GO:0046910,pectinesterase inhibitor activity; GO:0042545,cell wall modification; GO:0045490,pectin catabolic process; GO:0003674,molecular_function; GO:0003824,catalytic activity; GO:0016787,hydrolase activity; GO:0016788,hydrolase activity, acting on ester bonds; GO:0…	PF01095.19:Pectinesterase	--	--	--
Sbai7A179T54	96.13	89.08	94.3	20.05	17.11	17.7	1561	1278	1472	332	297	274	-2.20552	7.13105e-97	1.11044e-94	down	GWHAOTO00000007	17898583	17900418	-	Sbai7A179T54	--	K01183 chitinase [EC:3.2.1.14] | (RefSeq) endochitinase EP3-like (A)	ko00520: Amino sugar and nucleotide sugar metabolism; ko01100: Metabolic pathways	putative chitinase [Handroanthus impetiginosus]	CHI5_ARATH RecName: Full=Endochitinase EP3 {ECO:0000303|PubMed:11525512}; EC=3.2.1.14; AltName: Full=Chitinase class IV {ECO:0000303|PubMed:11525512}; Short=AtchitIV {ECO:0000303|PubMed:11525512}; AltName: Full=Protein HOMOLOG OF CARROT EP3-3 CHITINASE {ECO:0000303|PubMed:11525512}; Short=AtEP3 {ECO:0000303|PubMed:11525512}; Flags: Precursor;	A0A2G9HAP4_9LAMI SubName: Full=Putative chitinase {ECO:0000313|EMBL:PIN14601.1}; EC=3.2.1.14 {ECO:0000313|EMBL:PIN14601.1};	At3g54420	GO:0005618,cell wall; GO:0008061,chitin binding; GO:0004568,chitinase activity; GO:0016998,cell wall macromolecule catabolic process; GO:0006032,chitin catabolic process; GO:0006952,defense response; GO:0000272,polysaccharide catabolic process; GO:0009617,response to bacterium; GO:0009611,response to wounding; GO:0010262,somatic embryogenesis; GO:0003674,molecular_function; GO:0005488,binding; GO…	PF00182.19:Chitinase class I	--	--	--
Sbai1C451T6	53.4	56.47	55.67	13.64	12.44	12.43	1951	1823	1955	508	486	433	-1.95846	3.4635e-96	5.35151e-94	down	GWHAOTO00000001	45119747	45122380	+	Sbai1C451T6	--	K18875 enhanced disease susceptibility 1 protein | (RefSeq) protein EDS1B (A)	ko04626: Plant-pathogen interaction	protein EDS1B [Sesamum indicum]	EDS1L_ARATH RecName: Full=Protein EDS1L {ECO:0000305}; AltName: Full=Enhanced disease susceptibility 1-like;	A0A6I9SNR9_SESIN SubName: Full=protein EDS1B {ECO:0000313|RefSeq:XP_011071763.1};	At3g48090	GO:0005783,endoplasmic reticulum; GO:0005634,nucleus; GO:0016787,hydrolase activity; GO:0006952,defense response; GO:0006629,lipid metabolic process; GO:0003674,molecular_function; GO:0003824,catalytic activity; GO:0006950,response to stress; GO:0008150,biological_process; GO:0050896,response to stimulus; GO:0008152,metabolic process; GO:0044238,primary metabolic process; GO:0071704,organic subst…	PF18117.1:Enhanced disease susceptibility 1 protein EP domain	--	--	--
Sbai7A243T88	78.29	78.22	76.64	230.91	201.77	232.37	1322	1167	1244	3975	3642	3740	1.65403	3.88568e-96	5.95764e-94	up	GWHAOTO00000007	24317047	24318392	-	Sbai7A243T88	--	K00074 3-hydroxybutyryl-CoA dehydrogenase [EC:1.1.1.157] | (RefSeq) uncharacterized protein LOC105165395 (A)	ko00360: Phenylalanine metabolism; ko00650: Butanoate metabolism; ko01100: Metabolic pathways; ko01200: Carbon metabolism	uncharacterized protein LOC105165395 [Sesamum indicum]	MFP_ORYSJ RecName: Full=Peroxisomal fatty acid beta-oxidation multifunctional protein; Short=MFP; Includes: RecName: Full=Enoyl-CoA hydratase/3-2-trans-enoyl-CoA isomerase/3-hydroxybutyryl-CoA epimerase; EC=4.2.1.17; EC=5.1.2.3; EC=5.3.3.8; Includes: RecName: Full=3-hydroxyacyl-CoA dehydrogenase; EC=1.1.1.35;	A0A6I9TCS4_SESIN SubName: Full=uncharacterized protein LOC105165395 {ECO:0000313|RefSeq:XP_011082693.1};	At3g15290	GO:0005874,microtubule; GO:0005777,peroxisome; GO:0018812,3-hydroxyacyl-CoA dehydratase activity; GO:0003857,3-hydroxyacyl-CoA dehydrogenase activity; GO:0008692,3-hydroxybutyryl-CoA epimerase activity; GO:0004165,dodecenoyl-CoA delta-isomerase activity; GO:0004300,enoyl-CoA hydratase activity; GO:0008017,microtubule binding; GO:0003729,mRNA binding; GO:0070403,NAD+ binding; GO:0006635,fatty acid…	PF02737.18:3-hydroxyacyl-CoA dehydrogenase, NAD binding domain	--	--	--
Sbai2C308T1	6.32	5.5	5.67	39.77	32.1	38.16	138	106	119	885	749	794	2.79151	5.99468e-96	9.08582e-94	up	GWHAOTO00000002	30790495	30793285	-	Sbai2C308T1	--	K11279 nucleosome assembly protein 1-like 1 | (RefSeq) nucleosome assembly protein 1;2 isoform X1 (A)	--	Nucleosome assembly protein NAP-1 [Handroanthus impetiginosus]	NAP1B_TOBAC RecName: Full=Nucleosome assembly protein 1;2; Short=NtNAP1;2; AltName: Full=Nucleosome assembly protein 1-like 2; Short=NtNAP1_L2; Flags: Precursor;	A0A2G9HZN5_9LAMI SubName: Full=Nucleosome assembly protein NAP-1 {ECO:0000313|EMBL:PIN22972.1};	At4g26110	GO:0000785,chromatin; GO:0005737,cytoplasm; GO:0005634,nucleus; GO:0003682,chromatin binding; GO:0042393,histone binding; GO:0006334,nucleosome assembly; GO:0003674,molecular_function; GO:0005488,binding; GO:0005515,protein binding; GO:0006323,DNA packaging; GO:0006325,chromatin organization; GO:0006333,chromatin assembly or disassembly; GO:0006996,organelle organization; GO:0008150,biological_pr…	PF00956.18:Nucleosome assembly protein (NAP)	--	--	--
Sbai1A126T91	337.79	357.42	355.65	1580.81	1559.48	1344.27	1749	1635	1770	8344	8631	6634	2.24148	6.0171e-96	9.08582e-94	up	GWHAOTO00000001	12663013	12663589	-	Sbai1A126T91	--	--	--	uncharacterized protein LOC110753113 [Prunus avium]	--	A0A5J5AQ61_9ASTE SubName: Full=Uncharacterized protein {ECO:0000313|EMBL:KAA8533265.1};	At3g48140	GO:0016021,integral component of membrane; GO:0005575,cellular_component; GO:0016020,membrane; GO:0031224,intrinsic component of membrane; GO:0110165,cellular anatomical entity	PF06522.11:NADH-ubiquinone reductase complex 1 MLRQ subunit	--	--	--
Sbai1P207T52	47.61	47.39	45.01	0.53	0.45	0.23	888	781	807	10	9	4	-6.70257	1.06203e-95	1.59161e-93	down	GWHAOTO00000001	20710724	20711674	+	Sbai1P207T52	--	--	--	hypothetical protein CDL12_25187 [Handroanthus impetiginosus]	--	A0A2G9GAI1_9LAMI SubName: Full=Uncharacterized protein {ECO:0000313|EMBL:PIN02301.1};	At3g11810	GO:0016021,integral component of membrane; GO:0005575,cellular_component; GO:0016020,membrane; GO:0031224,intrinsic component of membrane; GO:0110165,cellular anatomical entity	--	--	--	--
novel.1992	93.04	97.34	76.89	8.76	8.36	8.52	1031	953	819	99	99	90	-3.23774	1.43494e-95	2.13441e-93	down	GWHAOTO00000003	19609902	19610559	-	--	--	K20769 fatty acid omega-hydroxylase [EC:1.14.-.-] | (RefSeq) cytochrome P450 94A2-like (A)	ko00073: Cutin, suberine and wax biosynthesis	Proteinase inhibitor [Trema orientalis]	ICI_LINUS RecName: Full=Proteinase inhibitor; AltName: Full=LUTI;	A0A4D8Z7D7_SALSN SubName: Full=Fatty acid omega-hydroxylase {ECO:0000313|EMBL:TEY33433.1};	At2g38870	GO:0004867,serine-type endopeptidase inhibitor activity; GO:0009611,response to wounding; GO:0003674,molecular_function; GO:0004857,enzyme inhibitor activity; GO:0004866,endopeptidase inhibitor activity; GO:0030234,enzyme regulator activity; GO:0030414,peptidase inhibitor activity; GO:0061134,peptidase regulator activity; GO:0061135,endopeptidase regulator activity; GO:0098772,molecular function …	PF00280.18:Potato inhibitor I family	--	--	--
novel.1879	56.08	61.32	55.94	7.46	7.3	6.55	826	798	792	112	115	92	-2.87548	1.60798e-95	2.37409e-93	down	GWHAOTO00000003	12419589	12423780	-	--	--	--	--	PREDICTED: metallothionein-like protein 1 [Daucus carota subsp. sativus]	MT1_CICAR RecName: Full=Metallothionein-like protein 1; Short=MT-1;	A0A5B7BM61_DAVIN SubName: Full=Putative metallothionein-like protein 1 {ECO:0000313|EMBL:MPA69959.1}; Flags: Fragment;	--	GO:0046872,metal ion binding; GO:0003674,molecular_function; GO:0005488,binding; GO:0043167,ion binding; GO:0043169,cation binding	--	--	--	--
Sbai3A281T58	32.29	31.98	32.05	2.2	2.85	1.83	720	630	687	50	68	39	-3.64862	1.77368e-95	2.59949e-93	down	GWHAOTO00000003	28168891	28170817	+	Sbai3A281T58	--	K05277 anthocyanidin synthase [EC:1.14.20.4] | (RefSeq) anthocyanin synthase-like isoform X1 (A)	ko00941: Flavonoid biosynthesis; ko01100: Metabolic pathways; ko01110: Biosynthesis of secondary metabolites	PREDICTED: leucoanthocyanidin dioxygenase-like [Erythranthe guttata]	JOX2_ARATH RecName: Full=Jasmonate-induced oxygenase 2 {ECO:0000303|PubMed:28559313}; EC=1.14.11.- {ECO:0000269|PubMed:28559313, ECO:0000269|PubMed:28760569, ECO:0000269|PubMed:33516967}; AltName: Full=2-oxoglutarate-dependent dioxygenase JOX2 {ECO:0000305}; AltName: Full=Jasmonic acid oxidase 2 {ECO:0000303|PubMed:28760569};	A0A022RPC6_ERYGU RecName: Full=Fe2OG dioxygenase domain-containing protein {ECO:0000259|PROSITE:PS51471};	At5g05600	GO:0005829,cytosol; GO:0051213,dioxygenase activity; GO:0120091,jasmonic acid hydrolase; GO:0046872,metal ion binding; GO:0097237,cellular response to toxic substance; GO:0009813,flavonoid biosynthetic process; GO:2000022,regulation of jasmonic acid mediated signaling pathway; GO:0080167,response to karrikin; GO:0003674,molecular_function; GO:0003824,catalytic activity; GO:0016491,oxidoreductase …	PF14226.6:non-haem dioxygenase in morphine synthesis N-terminal	--	--	--
Sbai8C9T6	231.64	220.92	234.39	52.01	51.8	60.97	6501	5478	6323	1488	1554	1631	-1.91606	7.39364e-95	1.07569e-92	down	GWHAOTO00000008	921688	923118	+	Sbai8C9T6	--	K23260 scopoletin glucosyltransferase [EC:2.4.1.128] | (RefSeq) scopoletin glucosyltransferase-like (A)	ko00940: Phenylpropanoid biosynthesis; ko01110: Biosynthesis of secondary metabolites	UDP-glucose: flavonoid 7-O-glucosyltransferase [Scutellaria baicalensis]	SCGT_TOBAC RecName: Full=Scopoletin glucosyltransferase; EC=2.4.1.128; AltName: Full=Phenylpropanoid:glucosyltransferase 1;	Q9SXF2_SCUBA RecName: Full=Glycosyltransferase {ECO:0000256|RuleBase:RU362057}; EC=2.4.1.- {ECO:0000256|RuleBase:RU362057};	At4g34131	GO:0042802,identical protein binding; GO:0050275,scopoletin glucosyltransferase activity; GO:0003674,molecular_function; GO:0005488,binding; GO:0005515,protein binding; GO:0003824,catalytic activity; GO:0008194,UDP-glycosyltransferase activity; GO:0016740,transferase activity; GO:0016757,transferase activity, transferring glycosyl groups; GO:0016758,transferase activity, transferring hexosyl grou…	PF00201.18:UDP-glucoronosyl and UDP-glucosyl transferase	--	--	--
Sbai1A347T69	19.36	19.43	21.67	1.98	2.19	2.73	893	792	961	93	108	120	-2.98971	1.06992e-94	1.54533e-92	down	GWHAOTO00000001	34694591	34697844	+	Sbai1A347T69	--	K06617 raffinose synthase [EC:2.4.1.82] | (RefSeq) probable galactinol--sucrose galactosyltransferase 2 (A)	ko00052: Galactose metabolism; ko01100: Metabolic pathways	Galactinol--sucrose galactosyltransferase [Handroanthus impetiginosus]	RFS2_ARATH RecName: Full=Probable galactinol--sucrose galactosyltransferase 2; EC=2.4.1.82; AltName: Full=Protein SEED IMBIBITION 2; AltName: Full=Raffinose synthase 2;	A0A2G9HZY2_9LAMI SubName: Full=Galactinol--sucrose galactosyltransferase {ECO:0000313|EMBL:PIN23072.1}; EC=2.4.1.82 {ECO:0000313|EMBL:PIN23072.1};	At3g57520	GO:0009506,plasmodesma; GO:0052692,raffinose alpha-galactosidase activity; GO:0016757,transferase activity, transferring glycosyl groups; GO:0034484,raffinose catabolic process; GO:0080167,response to karrikin; GO:0006979,response to oxidative stress; GO:0003674,molecular_function; GO:0003824,catalytic activity; GO:0004553,hydrolase activity, hydrolyzing O-glycosyl compounds; GO:0004557,alpha-gal…	PF05691.12:Raffinose synthase or seed imbibition protein Sip1	--	--	--
Sbai2A7T137	415.03	419.18	439.1	144.38	125.6	132.65	12576	11222	12789	4460	4068	3831	-1.51768	1.43914e-94	2.06366e-92	down	GWHAOTO00000002	736820	738894	-	Sbai2A7T137	--	K03327 multidrug resistance protein, MATE family | (RefSeq) protein DETOXIFICATION 29-like (A)	--	putative membrane protein, predicted efflux pump [Handroanthus impetiginosus]	DTX29_ARATH RecName: Full=Protein DETOXIFICATION 29 {ECO:0000303|PubMed:11739388}; Short=AtDTX29 {ECO:0000303|PubMed:11739388}; AltName: Full=Multidrug and toxic compound extrusion protein 29 {ECO:0000305}; Short=MATE protein 29 {ECO:0000305};	A0A2G9GJB2_9LAMI RecName: Full=Protein DETOXIFICATION {ECO:0000256|RuleBase:RU004914}; AltName: Full=Multidrug and toxic compound extrusion protein {ECO:0000256|RuleBase:RU004914};	At3g26590	GO:0016021,integral component of membrane; GO:0016020,membrane; GO:0005774,vacuolar membrane; GO:0005773,vacuole; GO:0015297,antiporter activity; GO:0022857,transmembrane transporter activity; GO:0042910,xenobiotic transmembrane transporter activity; GO:0003674,molecular_function; GO:0005215,transporter activity; GO:0015291,secondary active transmembrane transporter activity; GO:0022804,active tr…	PF01554.18:MatE	--	--	--
Sbai1P625T57	53.71	55.47	48.67	4.53	3.78	4.41	651	594	567	56	49	51	-3.49135	1.60066e-94	2.27888e-92	down	GWHAOTO00000001	62587787	62588572	+	Sbai1P625T57	--	K13789 geranylgeranyl diphosphate synthase, type II [EC:2.5.1.1 2.5.1.10 2.5.1.29] | (RefSeq) geranylgeranyl pyrophosphate synthase, chloroplastic (A)	ko00900: Terpenoid backbone biosynthesis; ko01100: Metabolic pathways; ko01110: Biosynthesis of secondary metabolites	geranylgeranyl diphosphate synthase 5 [Leucosceptrum canum]	GGPP1_ARATH RecName: Full=Heterodimeric geranylgeranyl pyrophosphate synthase large subunit 1, chloroplastic; Short=GGPP synthase 1; Short=GGPS1; EC=2.5.1.-; AltName: Full=(2E,6E)-farnesyl diphosphate synthase 1; AltName: Full=Dimethylallyltranstransferase 1; EC=2.5.1.1; AltName: Full=Farnesyl diphosphate synthase 1; AltName: Full=Farnesyltranstransferase 1; EC=2.5.1.29; AltName: Full=Geranyltran…	A0A6B7LGT1_9LAMI SubName: Full=Barbata geranylgeranyl diphosphate synthase {ECO:0000313|EMBL:QEY10183.1};	At4g36810	GO:0009507,chloroplast; GO:0005829,cytosol; GO:0009513,etioplast; GO:0009536,plastid; GO:0004161,dimethylallyltranstransferase activity; GO:0004311,farnesyltranstransferase activity; GO:0004337,geranyltranstransferase activity; GO:0046872,metal ion binding; GO:0004659,prenyltransferase activity; GO:0016117,carotenoid biosynthetic process; GO:0009793,embryo development ending in seed dormancy; GO:…	PF00348.17:Polyprenyl synthetase	--	--	--
Sbai8A151T143	61.13	64.18	66.33	7.28	9.3	8.65	1187	1101	1238	144	193	160	-2.7756	1.50915e-93	2.13336e-91	down	GWHAOTO00000008	15164576	15166277	-	Sbai8A151T143	--	K00430 peroxidase [EC:1.11.1.7] | (RefSeq) peroxidase 4-like (A)	ko00940: Phenylpropanoid biosynthesis; ko01100: Metabolic pathways; ko01110: Biosynthesis of secondary metabolites	Peroxidase [Handroanthus impetiginosus]	PER4_VITVI RecName: Full=Peroxidase 4 {ECO:0000250|UniProtKB:Q42578}; EC=1.11.1.7; Flags: Precursor;	A0A2G9HPU9_9LAMI RecName: Full=Peroxidase {ECO:0000256|ARBA:ARBA00012313, ECO:0000256|RuleBase:RU362060}; EC=1.11.1.7 {ECO:0000256|ARBA:ARBA00012313, ECO:0000256|RuleBase:RU362060};	At5g05340	GO:0005576,extracellular region; GO:0020037,heme binding; GO:0046872,metal ion binding; GO:0004601,peroxidase activity; GO:0042744,hydrogen peroxide catabolic process; GO:0006979,response to oxidative stress; GO:0003674,molecular_function; GO:0005488,binding; GO:0046906,tetrapyrrole binding; GO:0097159,organic cyclic compound binding; GO:1901363,heterocyclic compound binding; GO:0043167,ion bindi…	PF00141.23:Peroxidase	--	--	--
Sbai6C85T7	96.19	88.69	111.01	7.23	8.51	11.44	2179	1775	2417	167	206	247	-3.30108	1.52378e-93	2.13888e-91	down	GWHAOTO00000006	8505400	8506886	-	Sbai6C85T7	--	--	--	--	--	--	--	--	--	--	--	--
Sbai2A4T207	139.89	150.47	128.28	23.57	21.56	26.15	1712	1627	1509	294	282	305	-2.41339	2.16014e-93	3.0109e-91	down	GWHAOTO00000002	418264	419198	-	Sbai2A4T207	--	K00588 caffeoyl-CoA O-methyltransferase [EC:2.1.1.104] | (RefSeq) flavonoid 3',5'-methyltransferase-like (A)	ko00940: Phenylpropanoid biosynthesis; ko00941: Flavonoid biosynthesis; ko00945: Stilbenoid, diarylheptanoid and gingerol biosynthesis; ko01100: Metabolic pathways; ko01110: Biosynthesis of secondary metabolites	PREDICTED: flavonoid 3',5'-methyltransferase-like [Erythranthe guttata]	FAOMT_VITVI RecName: Full=Flavonoid 3',5'-methyltransferase; EC=2.1.1.267 {ECO:0000269|PubMed:19525322, ECO:0000269|PubMed:20580386}; AltName: Full=Anthocyanin-O-methyltransferase; Short=VvAOMT;	A0A022RNN8_ERYGU RecName: Full=Caffeoyl-CoA O-methyltransferase {ECO:0000256|ARBA:ARBA00012165}; EC=2.1.1.104 {ECO:0000256|ARBA:ARBA00012165};	At1g67980	GO:0005737,cytoplasm; GO:0070448,laricitrin 5'-O-methyltransferase activity; GO:0046872,metal ion binding; GO:0008171,O-methyltransferase activity; GO:0009718,anthocyanin-containing compound biosynthetic process; GO:0033485,cyanidin 3-O-glucoside biosynthetic process; GO:0033486,delphinidin 3-O-glucoside biosynthetic process; GO:0032259,methylation; GO:0043473,pigmentation; GO:0003674,molecular_f…	PF01596.17:O-methyltransferase	--	--	--
U55330C0T4	50.99	54.33	46.93	1.77	1.78	2.28	564	531	499	20	21	24	-4.56906	7.42238e-93	1.02738e-90	down	GWHAOTO00000035	62504	63067	+	U55330C0T4	--	K21483 salicylate 1-O-methyltransferase [EC:2.1.1.274] | (RefSeq) salicylate carboxymethyltransferase-like (A)	--	Salicylate carboxymethyltransferase [Handroanthus impetiginosus]	BSMT3_PETHY RecName: Full=S-adenosyl-L-methionine:benzoic acid/salicylic acid carboxyl methyltransferase 3 {ECO:0000303|Ref.1}; Short=PhBSMT3 {ECO:0000303|Ref.1}; EC=2.1.1.273 {ECO:0000250|UniProtKB:Q84UB5};	A0A2G9HGR2_9LAMI SubName: Full=Salicylate carboxymethyltransferase {ECO:0000313|EMBL:PIN16623.1}; EC=2.1.1.274 {ECO:0000313|EMBL:PIN16623.1};	At1g19640	GO:0046872,metal ion binding; GO:0008168,methyltransferase activity; GO:0080150,S-adenosyl-L-methionine:benzoic acid carboxyl methyl transferase activity; GO:0019438,aromatic compound biosynthetic process; GO:0032259,methylation; GO:0003674,molecular_function; GO:0005488,binding; GO:0043167,ion binding; GO:0043169,cation binding; GO:0003824,catalytic activity; GO:0016740,transferase activity; GO:…	PF03492.15:SAM dependent carboxyl methyltransferase	--	--	--
novel.1479	47.8	50.27	49.46	6.71	6.7	6.76	734	682	730	105	110	99	-2.72457	1.04592e-92	1.43774e-90	down	GWHAOTO00000002	33254029	33254811	.	--	--	--	--	--	--	--	--	--	--	--	--	--
Sbai2C448T12	962.44	953.58	971.79	364.5	330.44	362.8	36355	31824	35284	14036	13342	13062	-1.30577	4.2852e-92	5.85018e-90	down	GWHAOTO00000002	44811280	44818104	-	Sbai2C448T12	--	K00234 succinate dehydrogenase (ubiquinone) flavoprotein subunit [EC:1.3.5.1] | (RefSeq) succinate dehydrogenase [ubiquinone] flavoprotein subunit, mitochondrial (A)	ko00020: Citrate cycle (TCA cycle); ko00190: Oxidative phosphorylation; ko01100: Metabolic pathways; ko01110: Biosynthesis of secondary metabolites; ko01200: Carbon metabolism	PREDICTED: succinate dehydrogenase [ubiquinone]	SDHA1_ARATH RecName: Full=Succinate dehydrogenase [ubiquinone] flavoprotein subunit 1, mitochondrial; EC=1.3.5.1 {ECO:0000250|UniProtKB:P31040}; AltName: Full=Flavoprotein subunit 1 of complex II; Short=FP; Flags: Precursor;	A0A6I9UMV9_SESIN RecName: Full=Succinate dehydrogenase [ubiquinone] flavoprotein subunit, mitochondrial {ECO:0000256|RuleBase:RU362051}; EC=1.3.5.1 {ECO:0000256|RuleBase:RU362051};	At5g66760	GO:0005618,cell wall; GO:0005749,mitochondrial respiratory chain complex II, succinate dehydrogenase complex (ubiquinone); GO:0005739,mitochondrion; GO:0009536,plastid; GO:0045273,respiratory chain complex II; GO:0005524,ATP binding; GO:0050897,cobalt ion binding; GO:0009055,electron transfer activity; GO:0050660,flavin adenine dinucleotide binding; GO:0008177,succinate dehydrogenase (ubiquinone)…	PF00890.24:FAD binding domain	--	--	--
Sbai8A88T103	20.38	20.55	18.82	1.04	0.48	1	596	531	529	31	15	28	-4.43706	4.87709e-92	6.61294e-90	down	GWHAOTO00000008	8795018	8796594	+	Sbai8A88T103	--	K23810 (E)-8-carboxylinalool synthase [EC:1.14.14.-] | (RefSeq) GFH2; ripening-related P-450 enzyme-like (A)	ko00902: Monoterpenoid biosynthesis; ko01110: Biosynthesis of secondary metabolites	cytochrome P450 CYP76AH30 [Isodon rubescens]	CYPH3_ISORU RecName: Full=Ferruginol synthase {ECO:0000303|PubMed:28381502}; EC=1.14.14.175 {ECO:0000269|PubMed:28381502}; AltName: Full=Cytochrome P450 76AH30 {ECO:0000303|PubMed:28381502};	A0A1B0VRP1_9LAMI SubName: Full=Cytochrome P450 CYP76AH8 {ECO:0000313|EMBL:AMZ03392.1};	At2g45570	GO:0005789,endoplasmic reticulum membrane; GO:0016021,integral component of membrane; GO:0020037,heme binding; GO:0005506,iron ion binding; GO:0004497,monooxygenase activity; GO:0016705,oxidoreductase activity, acting on paired donors, with incorporation or reduction of molecular oxygen; GO:1901946,miltiradiene biosynthetic process; GO:0016114,terpenoid biosynthetic process; GO:0003674,molecular_…	PF00067.22:Cytochrome P450	--	--	--
Sbai8P115T58	519.36	449.24	502.51	129.51	117.26	127.93	6845	5231	6366	1740	1652	1607	-1.83001	9.06101e-92	1.2203e-89	down	GWHAOTO00000008	11504013	11504684	-	Sbai8P115T58	--	K12173 BRCA1-A complex subunit BRE | (RefSeq) BRISC and BRCA1-A complex member 2 (A)	ko03440: Homologous recombination	protein P21 [Sesamum indicum]	TLP_ACTDE RecName: Full=Thaumatin-like protein; AltName: Allergen=Act d 2; Flags: Precursor;	A0A6I9T9K2_SESIN SubName: Full=protein P21 {ECO:0000313|RefSeq:XP_011081000.1};	At4g11650	GO:0005576,extracellular region; GO:0050832,defense response to fungus; GO:0031640,killing of cells of other organism; GO:0006950,response to stress; GO:0006952,defense response; GO:0008150,biological_process; GO:0009605,response to external stimulus; GO:0009607,response to biotic stimulus; GO:0009620,response to fungus; GO:0043207,response to external biotic stimulus; GO:0044419,biological proce…	PF00314.17:Thaumatin family	--	--	--
Sbai2C33T2	67.53	81.44	71.08	2	3.39	1.66	596	635	603	18	32	14	-4.79686	3.87495e-91	5.18359e-89	down	GWHAOTO00000002	3301343	3301907	+	Sbai2C33T2	--	K24028 salicylic acid 3-hydroxylase [EC:1.14.11.-] | (RefSeq) protein DOWNY MILDEW RESISTANCE 6 (A)	--	PREDICTED: LOW QUALITY PROTEIN: 1-aminocyclopropane-1-carboxylate oxidase 5 [Erythranthe guttata]	DMR6_ARATH RecName: Full=Protein DOWNY MILDEW RESISTANCE 6 {ECO:0000303|PubMed:15986928}; Short=AtDMR6 {ECO:0000303|PubMed:15986928}; EC=1.14.11.- {ECO:0000255|PROSITE-ProRule:PRU00805}; AltName: Full=2-oxoglutarate (2OG)-Fe(II) oxygenase-like protein DMR6 {ECO:0000303|PubMed:18248595}; AltName: Full=Salicylate 3-hydroxylase DMR6 {ECO:0000305}; Short=S3H DMR6 {ECO:0000305}; Short=SA 3-hydroxylase…	A0A4D9BDR6_SALSN RecName: Full=DIOX_N domain-containing protein {ECO:0000259|Pfam:PF14226};	At5g24530	GO:0051213,dioxygenase activity; GO:0033759,flavone synthase activity; GO:0046872,metal ion binding; GO:0034785,salicylate 5-hydroxylase activity; GO:0071456,cellular response to hypoxia; GO:0042742,defense response to bacterium; GO:0002229,defense response to oomycetes; GO:0009813,flavonoid biosynthetic process; GO:0010150,leaf senescence; GO:0009617,response to bacterium; GO:0009620,response to…	PF14226.6:non-haem dioxygenase in morphine synthesis N-terminal	--	--	--
Sbai9A256T211	240.86	240.76	244.43	62.8	65.6	64.18	6434	5682	6276	1710	1873	1634	-1.7676	1.11134e-90	1.47675e-88	down	GWHAOTO00000009	25578589	25580132	-	Sbai9A256T211	--	K23810 (E)-8-carboxylinalool synthase [EC:1.14.14.-] | (RefSeq) geraniol 8-hydroxylase (A)	ko00902: Monoterpenoid biosynthesis; ko01110: Biosynthesis of secondary metabolites	cytochrome P450 CYP76AH8 [Plectranthus barbatus]	CYPH3_ISORU RecName: Full=Ferruginol synthase {ECO:0000303|PubMed:28381502}; EC=1.14.14.175 {ECO:0000269|PubMed:28381502}; AltName: Full=Cytochrome P450 76AH30 {ECO:0000303|PubMed:28381502};	A0A1B0VRP1_9LAMI SubName: Full=Cytochrome P450 CYP76AH8 {ECO:0000313|EMBL:AMZ03392.1};	At2g45550	GO:0005789,endoplasmic reticulum membrane; GO:0016021,integral component of membrane; GO:0020037,heme binding; GO:0005506,iron ion binding; GO:0004497,monooxygenase activity; GO:0016705,oxidoreductase activity, acting on paired donors, with incorporation or reduction of molecular oxygen; GO:1901946,miltiradiene biosynthetic process; GO:0016114,terpenoid biosynthetic process; GO:0003674,molecular_…	PF00067.22:Cytochrome P450	--	--	--
novel.2255	342.18	343.79	335.28	101.27	89.3	88.19	8919	7917	8400	2691	2488	2191	-1.72924	1.13241e-90	1.49478e-88	down	GWHAOTO00000003	42829661	42832829	-	--	--	K00002 alcohol dehydrogenase (NADP+) [EC:1.1.1.2] | (RefSeq) aldo-keto reductase family 4 member C9-like (A)	ko00010: Glycolysis / Gluconeogenesis; ko00040: Pentose and glucuronate interconversions; ko00053: Ascorbate and aldarate metabolism; ko00561: Glycerolipid metabolism; ko00620: Pyruvate metabolism; ko01100: Metabolic pathways; ko01110: Biosynthesis of secondary metabolites; ko01240: Biosynthesis of cofactors	aldo-keto reductase [Brassica rapa subsp. chinensis]	AKRC9_ARATH RecName: Full=NADPH-dependent aldo-keto reductase, chloroplastic {ECO:0000303|PubMed:21169366}; Short=AtChlAKR {ECO:0000303|PubMed:21169366}; EC=1.1.1.- {ECO:0000269|PubMed:19616008, ECO:0000269|PubMed:21169366}; AltName: Full=Aldo-keto reductase family 4 member C9;	A0A1J0MKL6_BRARC SubName: Full=Aldo-keto reductase {ECO:0000313|EMBL:APD25549.1};	At2g37770	GO:0009507,chloroplast; GO:0005829,cytosol; GO:0005783,endoplasmic reticulum; GO:0008106,alcohol dehydrogenase (NADP+) activity; GO:0004032,alditol:NADP+ 1-oxidoreductase activity; GO:0004033,aldo-keto reductase (NADP) activity; GO:0047834,D-threo-aldose 1-dehydrogenase activity; GO:0070401,NADP+ binding; GO:0016229,steroid dehydrogenase activity; GO:0009409,response to cold; GO:0009651,response …	PF00248.21:Aldo/keto reductase family	--	--	--
novel.2750	122.87	126.09	110.75	21.89	16.24	20.03	1564	1418	1355	284	221	243	-2.49031	1.54166e-90	2.02161e-88	down	GWHAOTO00000005	546079	546838	-	--	--	--	--	hypothetical protein CDL12_12429 [Handroanthus impetiginosus]	--	A0A2G9HBM4_9LAMI SubName: Full=Uncharacterized protein {ECO:0000313|EMBL:PIN14919.1};	--	--	--	--	--	--
novel.1426	112.46	106.07	100.89	21.64	22.16	22.62	2274	1895	1961	446	479	436	-2.12068	1.7045e-90	2.22053e-88	down	GWHAOTO00000002	29422095	29423125	+	--	--	--	--	hypothetical protein CDL12_07248 [Handroanthus impetiginosus]	--	A0A2G9HRB6_9LAMI SubName: Full=Uncharacterized protein {ECO:0000313|EMBL:PIN20062.1};	At3g43110	GO:0016021,integral component of membrane; GO:0005575,cellular_component; GO:0016020,membrane; GO:0031224,intrinsic component of membrane; GO:0110165,cellular anatomical entity	--	--	--	--
Sbai8C167T12	10.76	11.02	9.89	41.02	34.64	40.47	507	459	448	1971	1745	1818	2.01572	3.6954e-90	4.7829e-88	up	GWHAOTO00000008	16732685	16738987	-	Sbai8C167T12	--	K14486 auxin response factor | (RefSeq) LOW QUALITY PROTEIN: auxin response factor 15-like (A)	ko04075: Plant hormone signal transduction	auxin response factor 4 isoform X1 [Sesamum indicum]	ARFD_ARATH RecName: Full=Auxin response factor 4;	A0A6I9U0F7_SESIN RecName: Full=Auxin response factor {ECO:0000256|RuleBase:RU004561};	At5g60450	GO:0005634,nucleus; GO:0003700,DNA-binding transcription factor activity; GO:0000976,transcription regulatory region sequence-specific DNA binding; GO:0010158,abaxial cell fate specification; GO:0009734,auxin-activated signaling pathway; GO:0010050,vegetative phase change; GO:0003674,molecular_function; GO:0140110,transcription regulator activity; GO:0001067,regulatory region nucleic acid binding…	PF06507.13:Auxin response factor	--	--	--
novel.4622	173.58	197.74	145.42	18.23	15.48	12.44	2475	2491	1993	265	236	169	-3.3395	4.88007e-90	6.27545e-88	down	GWHAOTO00000009	24425833	24426661	-	--	--	--	--	--	--	--	--	--	--	--	--	--
Sbai1A597T71	116.75	115.93	101.07	14.92	16.94	16.9	1573	1380	1309	205	244	217	-2.62848	5.84848e-90	7.47256e-88	down	GWHAOTO00000001	59690586	59691724	-	Sbai1A597T71	--	--	--	PREDICTED: uncharacterized protein LOC105952114 [Erythranthe guttata]	BSP_BOSSE RecName: Full=Basic secretory protease {ECO:0000303|PubMed:22773449}; EC=3.4.24.- {ECO:0000269|PubMed:22773449}; AltName: Full=Boswellia basic secretory protease {ECO:0000303|PubMed:22773449}; Short=BBSP {ECO:0000303|PubMed:22773449}; Flags: Fragments;	A0A022RRL3_ERYGU SubName: Full=Uncharacterized protein {ECO:0000313|EMBL:EYU42704.1};	At2g15220	GO:0046872,metal ion binding; GO:0008237,metallopeptidase activity; GO:0003674,molecular_function; GO:0005488,binding; GO:0043167,ion binding; GO:0043169,cation binding; GO:0003824,catalytic activity; GO:0008233,peptidase activity; GO:0016787,hydrolase activity; GO:0140096,catalytic activity, acting on a protein	PF04450.12:Peptidase of plants and bacteria	--	--	--
Sbai8A28T147	24.1	25.05	28.93	3.11	2.28	3.23	760	698	877	100	77	97	-3.04107	1.78156e-89	2.26178e-87	down	GWHAOTO00000008	2844951	2847451	-	Sbai8A28T147	--	K19791 iron transport multicopper oxidase | (RefSeq) L-ascorbate oxidase homolog (A)	--	L-ascorbate oxidase homolog [Sesamum indicum]	ASOL_TOBAC RecName: Full=L-ascorbate oxidase homolog; EC=1.10.3.-; AltName: Full=Pollen-specific protein NTP303; Flags: Precursor;	A0A6I9TUS9_SESIN SubName: Full=L-ascorbate oxidase homolog {ECO:0000313|RefSeq:XP_011088669.1};	At1g76160	GO:0005615,extracellular space; GO:0005507,copper ion binding; GO:0016491,oxidoreductase activity; GO:0003674,molecular_function; GO:0005488,binding; GO:0043167,ion binding; GO:0043169,cation binding; GO:0046872,metal ion binding; GO:0046914,transition metal ion binding; GO:0003824,catalytic activity; GO:0005575,cellular_component; GO:0005576,extracellular region; GO:0110165,cellular anatomical e…	PF00394.22:Multicopper oxidase	--	--	--
Sbai8A126T76	104.32	100.45	106.72	29.98	26.45	28.25	2406	2047	2366	705	652	621	-1.73577	1.81604e-89	2.29096e-87	down	GWHAOTO00000008	12640873	12642321	+	Sbai8A126T76	--	K22809 inositol phosphorylceramide glucuronosyltransferase 1 [EC:2.4.1.-] | (RefSeq) hypothetical protein (A)	--	putative glucuronosyltransferase PGSIP8 [Sesamum indicum]	GUX8_ARATH RecName: Full=Putative glucuronosyltransferase PGSIP8; EC=2.4.1.-; AltName: Full=Glycogenin-like protein 8; AltName: Full=Plant glycogenin-like starch initiation protein 8;	A0A6I9T9R7_SESIN SubName: Full=putative glucuronosyltransferase PGSIP8 {ECO:0000313|RefSeq:XP_011081254.1};	At2g35710	GO:0016021,integral component of membrane; GO:0046872,metal ion binding; GO:0016757,transferase activity, transferring glycosyl groups; GO:0003674,molecular_function; GO:0005488,binding; GO:0043167,ion binding; GO:0043169,cation binding; GO:0003824,catalytic activity; GO:0016740,transferase activity; GO:0005575,cellular_component; GO:0016020,membrane; GO:0031224,intrinsic component of membrane; G…	PF11051.8:Mannosyltransferase putative	--	--	--
Sbai1A600T136	27.13	23.63	23.93	97.9	92.24	108.05	538	414	456	1979	1955	2042	2.13866	3.52748e-89	4.422e-87	up	GWHAOTO00000001	60069342	60070661	-	Sbai1A600T136	--	K00511 squalene monooxygenase [EC:1.14.14.17] | (RefSeq) squalene epoxidase 3 isoform X1 (A)	ko00100: Steroid biosynthesis; ko00909: Sesquiterpenoid and triterpenoid biosynthesis; ko01100: Metabolic pathways; ko01110: Biosynthesis of secondary metabolites	hypothetical protein AQUCO_01700103v1 [Aquilegia coerulea]	ERG15_ARATH RecName: Full=Squalene epoxidase 2, mitochondrial; Short=AtSQE2; EC=1.14.14.17 {ECO:0000269|PubMed:17426032}; Flags: Precursor;	A0A2G5DL70_AQUCA RecName: Full=Squalene monooxygenase {ECO:0000256|ARBA:ARBA00012312, ECO:0000256|RuleBase:RU367121}; EC=1.14.14.17 {ECO:0000256|ARBA:ARBA00012312, ECO:0000256|RuleBase:RU367121};	At2g22830	GO:0005783,endoplasmic reticulum; GO:0016021,integral component of membrane; GO:0031966,mitochondrial membrane; GO:0050660,flavin adenine dinucleotide binding; GO:0004506,squalene monooxygenase activity; GO:0016126,sterol biosynthetic process; GO:0000166,nucleotide binding; GO:0003674,molecular_function; GO:0005488,binding; GO:0036094,small molecule binding; GO:0043167,ion binding; GO:0043168,ani…	PF08491.10:Squalene epoxidase	--	--	--
novel.2071	40.25	38.55	35.74	7.37	6.85	7.77	1522	1288	1299	284	277	280	-2.23899	4.68966e-89	5.84215e-87	down	GWHAOTO00000003	25303437	25307001	+	--	--	K00927 phosphoglycerate kinase [EC:2.7.2.3] | (RefSeq) uncharacterized LOC109182250 (A)	ko00010: Glycolysis / Gluconeogenesis; ko00710: Carbon fixation in photosynthetic organisms; ko01100: Metabolic pathways; ko01110: Biosynthesis of secondary metabolites; ko01200: Carbon metabolism; ko01230: Biosynthesis of amino acids	UDP-glycosyltransferase 86A1-like [Sesamum indicum]	U86A1_ARATH RecName: Full=UDP-glycosyltransferase 86A1; EC=2.4.1.-;	A0A6I9UA20_SESIN RecName: Full=Glycosyltransferase {ECO:0000256|RuleBase:RU362057}; EC=2.4.1.- {ECO:0000256|RuleBase:RU362057};	At2g36970	GO:0008194,UDP-glycosyltransferase activity; GO:0003674,molecular_function; GO:0003824,catalytic activity; GO:0016740,transferase activity; GO:0016757,transferase activity, transferring glycosyl groups	PF00201.18:UDP-glucoronosyl and UDP-glucosyl transferase	--	--	--
Sbai3P184T24	44.41	45.55	48.11	2.04	3.2	2.97	533	483	555	25	41	34	-3.92218	6.00592e-89	7.43541e-87	down	GWHAOTO00000003	18485383	18486189	+	Sbai3P184T24	--	--	--	PREDICTED: uncharacterized protein LOC105953151 [Erythranthe guttata]	--	A0A022S2I1_ERYGU SubName: Full=Uncharacterized protein {ECO:0000313|EMBL:EYU46564.1};	--	--	PF15365.6:Proline-rich nuclear receptor coactivator motif	--	--	--
Sbai1A530T61	17.88	15.86	16.96	1.76	1.71	1.75	666	522	607	67	68	62	-3.13576	9.51311e-89	1.17046e-86	down	GWHAOTO00000001	52986280	52990459	-	Sbai1A530T61	--	K01610 phosphoenolpyruvate carboxykinase (ATP) [EC:4.1.1.49] | (RefSeq) phosphoenolpyruvate carboxykinase (ATP)-like (A)	ko00010: Glycolysis / Gluconeogenesis; ko00020: Citrate cycle (TCA cycle); ko00620: Pyruvate metabolism; ko00710: Carbon fixation in photosynthetic organisms; ko01100: Metabolic pathways; ko01110: Biosynthesis of secondary metabolites; ko01200: Carbon metabolism	Phosphoenolpyruvate carboxykinase (ATP) [Handroanthus impetiginosus]	PCKA1_ARATH RecName: Full=Phosphoenolpyruvate carboxykinase (ATP) 1 {ECO:0000303|PubMed:17283014}; Short=AtPCK1 {ECO:0000303|PubMed:19807880}; Short=PEP carboxykinase 1 {ECO:0000303|PubMed:17283014}; Short=PEPCK 1 {ECO:0000303|PubMed:17283014}; EC=4.1.1.49 {ECO:0000269|PubMed:19807880};	A0A2G9HFZ8_9LAMI RecName: Full=Phosphoenolpyruvate carboxykinase (ATP) {ECO:0000256|ARBA:ARBA00012363}; EC=4.1.1.49 {ECO:0000256|ARBA:ARBA00012363};	At4g37870	GO:0005737,cytoplasm; GO:0005829,cytosol; GO:0005730,nucleolus; GO:0005634,nucleus; GO:0005524,ATP binding; GO:0046872,metal ion binding; GO:0004612,phosphoenolpyruvate carboxykinase (ATP) activity; GO:0016036,cellular response to phosphate starvation; GO:0050832,defense response to fungus; GO:0006094,gluconeogenesis; GO:0046686,response to cadmium ion; GO:0000166,nucleotide binding; GO:0003674,m…	PF01293.20:Phosphoenolpyruvate carboxykinase	--	--	--
Sbai3C50T3	53.9	52.66	53.7	143.68	137.76	146.17	1462	1262	1400	3973	3994	3779	1.5603	1.07147e-88	1.31022e-86	up	GWHAOTO00000003	5032075	5034270	+	Sbai3C50T3	--	K05907 adenylyl-sulfate reductase (glutathione) [EC:1.8.4.9] | (RefSeq) 5'-adenylylsulfate reductase 3, chloroplastic-like (A)	ko00920: Sulfur metabolism; ko01100: Metabolic pathways	PREDICTED: 5'-adenylylsulfate reductase 3, chloroplastic-like isoform X2 [Erythranthe guttata]	APR1_ARATH RecName: Full=5'-adenylylsulfate reductase 1, chloroplastic; EC=1.8.4.9; AltName: Full=3'-phosphoadenosine-5'-phosphosulfate reductase homolog 19; Short=PAPS reductase homolog 19; Short=Prh-19; AltName: Full=Adenosine 5'-phosphosulfate 5'-adenylylsulfate sulfotransferase 1; Short=APS sulfotransferase 1; AltName: Full=Thioredoxin-independent APS reductase 1; Flags: Precursor;	A0A022QMR1_ERYGU RecName: Full=Thioredoxin domain-containing protein {ECO:0000259|PROSITE:PS51352};	At4g04610_1	GO:0009507,chloroplast; GO:0009570,chloroplast stroma; GO:0009536,plastid; GO:0051539,4 iron, 4 sulfur cluster binding; GO:0033741,adenylyl-sulfate reductase (glutathione) activity; GO:0009973,adenylyl-sulfate reductase activity; GO:0046872,metal ion binding; GO:0019344,cysteine biosynthetic process; GO:0000103,sulfate assimilation; GO:0019419,sulfate reduction; GO:0003674,molecular_function; GO:…	PF01507.19:Phosphoadenosine phosphosulfate reductase family	--	--	--
novel.3511	1060.17	1094.72	878.04	160.42	174.34	177.05	14035	12804	11173	2165	2467	2234	-2.42128	2.04253e-88	2.48242e-86	down	GWHAOTO00000007	858658	859719	+	--	--	--	--	--	--	--	--	--	--	--	--	--
Sbai3P343T31	48.82	55.15	51.97	181.57	176.06	182.21	474	473	485	1797	1827	1686	1.9377	1.28938e-87	1.55757e-85	up	GWHAOTO00000003	34322951	34323445	+	Sbai3P343T31	--	K13448 calcium-binding protein CML | (RefSeq) probable calcium-binding protein CML41 (A)	ko04626: Plant-pathogen interaction	probable calcium-binding protein CML41 [Sesamum indicum]	CML41_ARATH RecName: Full=Probable calcium-binding protein CML41; AltName: Full=Calmodulin-like protein 41;	A0A6I9TIR2_SESIN SubName: Full=probable calcium-binding protein CML41 {ECO:0000313|RefSeq:XP_011085544.1};	At3g50770	GO:0005509,calcium ion binding; GO:0030234,enzyme regulator activity; GO:0003674,molecular_function; GO:0005488,binding; GO:0043167,ion binding; GO:0043169,cation binding; GO:0046872,metal ion binding; GO:0098772,molecular function regulator	PF00036.32:EF hand	--	--	--
Sbai8A86T149	29.5	33.29	30.65	3.99	4	3.82	696	694	695	96	101	86	-2.83539	1.99655e-87	2.39731e-85	down	GWHAOTO00000008	8670889	8673882	-	Sbai8A86T149	--	--	--	patatin-like protein 1 [Sesamum indicum]	PLP3_ARATH RecName: Full=Patatin-like protein 3; Short=AtPLP3; EC=3.1.1.-; AltName: Full=Patatin-related phospholipase A IIbeta; Short=pPLAIIb; AltName: Full=Phospholipase A IVC; Short=AtPLAIVC;	A0A6I9TDV7_SESIN RecName: Full=Patatin {ECO:0000256|RuleBase:RU361262}; EC=3.1.1.- {ECO:0000256|RuleBase:RU361262};	At4g37050	GO:0005737,cytoplasm; GO:0047372,acylglycerol lipase activity; GO:0004620,phospholipase activity; GO:0006952,defense response; GO:0016042,lipid catabolic process; GO:0009737,response to abscisic acid; GO:0003674,molecular_function; GO:0003824,catalytic activity; GO:0016298,lipase activity; GO:0016787,hydrolase activity; GO:0016788,hydrolase activity, acting on ester bonds; GO:0052689,carboxylic e…	PF01734.22:Patatin-like phospholipase	--	--	--
Sbai7A256T114	240.12	244.84	241.62	77.09	74.22	79.39	5185	4671	5015	1697	1713	1634	-1.51069	3.28436e-87	3.91999e-85	down	GWHAOTO00000007	25687316	25689466	+	Sbai7A256T114	--	K00679 phospholipid:diacylglycerol acyltransferase [EC:2.3.1.158] | (RefSeq) hypothetical protein (A)	ko00561: Glycerolipid metabolism; ko01100: Metabolic pathways	PREDICTED: GDSL esterase/lipase At5g55050-like [Erythranthe guttata]	GDL87_ARATH RecName: Full=GDSL esterase/lipase At5g55050; EC=3.1.1.-; AltName: Full=Extracellular lipase At5g55050; Flags: Precursor;	A0A022QHC3_ERYGU SubName: Full=Uncharacterized protein {ECO:0000313|EMBL:EYU27351.1};	At5g55050	GO:0005576,extracellular region; GO:0009536,plastid; GO:0016298,lipase activity; GO:0016042,lipid catabolic process; GO:0003674,molecular_function; GO:0003824,catalytic activity; GO:0016787,hydrolase activity; GO:0016788,hydrolase activity, acting on ester bonds; GO:0006629,lipid metabolic process; GO:0008150,biological_process; GO:0008152,metabolic process; GO:0009056,catabolic process; GO:00442…	PF00657.22:GDSL-like Lipase/Acylhydrolase	--	--	--
Sbai2A233T57	22.32	23.77	22.25	2.09	1.67	1.7	524	493	502	50	42	38	-3.50057	4.32246e-87	5.12829e-85	down	GWHAOTO00000002	23344032	23346912	+	Sbai2A233T57	--	K15014 solute carrier family 29 (equilibrative nucleoside transporter), member 1/2/3 | (RefSeq) equilibrative nucleotide transporter 8-like (A)	--	equilibrative nucleotide transporter 8-like [Olea europaea var. sylvestris]	ENT8_ARATH RecName: Full=Equilibrative nucleotide transporter 8; Short=AtENT8; AltName: Full=Nucleoside transporter ENT8;	A0A1S4BFL6_TOBAC SubName: Full=equilibrative nucleotide transporter 8-like {ECO:0000313|RefSeq:XP_016487628.1};	At1g02630	GO:0016021,integral component of membrane; GO:0005886,plasma membrane; GO:0005337,nucleoside transmembrane transporter activity; GO:0003674,molecular_function; GO:0005215,transporter activity; GO:0008509,anion transmembrane transporter activity; GO:0015075,ion transmembrane transporter activity; GO:0015932,nucleobase-containing compound transmembrane transporter activity; GO:0022857,transmembrane…	PF01733.18:Nucleoside transporter	--	--	--
Sbai1C160T7	0.23	0.22	0.32	28.64	25.75	29.28	6	5	8	768	724	734	6.92214	6.35622e-87	7.49658e-85	up	GWHAOTO00000001	16035921	16038928	-	Sbai1C160T7	--	K01099 inositol polyphosphate 5-phosphatase INPP5B/F [EC:3.1.3.36] | (RefSeq) type IV inositol polyphosphate 5-phosphatase 9 isoform X2 (A)	ko00562: Inositol phosphate metabolism; ko01100: Metabolic pathways; ko04070: Phosphatidylinositol signaling system	Inositol polyphosphate 5-phosphatase [Handroanthus impetiginosus]	IP5P9_ARATH RecName: Full=Type IV inositol polyphosphate 5-phosphatase 9 {ECO:0000303|PubMed:23658066}; Short=At5PTase9 {ECO:0000303|PubMed:23658066}; EC=3.1.3.36 {ECO:0000269|PubMed:23658066}; EC=3.1.3.86 {ECO:0000269|PubMed:23658066};	A0A2G9GA22_9LAMI SubName: Full=Inositol polyphosphate 5-phosphatase {ECO:0000313|EMBL:PIN02072.1};	At2g01900	GO:0034595,phosphatidylinositol phosphate 5-phosphatase activity; GO:0034485,phosphatidylinositol-3,4,5-trisphosphate 5-phosphatase activity; GO:0004439,phosphatidylinositol-4,5-bisphosphate 5-phosphatase activity; GO:0071472,cellular response to salt stress; GO:0046856,phosphatidylinositol dephosphorylation; GO:2000369,regulation of clathrin-dependent endocytosis; GO:2000377,regulation of reacti…	PF03372.23:Endonuclease/Exonuclease/phosphatase family	--	--	--
Sbai9A247T77	558.94	573.13	529.06	166.23	146.39	169.62	6676	6048	6074	2024	1869	1931	-1.6428	8.36046e-87	9.8024e-85	down	GWHAOTO00000009	24713547	24715724	+	Sbai9A247T77	--	K22522 cytokinin riboside 5'-monophosphate phosphoribohydrolase [EC:3.2.2.-] | (RefSeq) cytokinin riboside 5'-monophosphate phosphoribohydrolase LOG1-like (A)	--	hypothetical protein CDL12_18491 [Handroanthus impetiginosus]	LOGL6_ORYSJ RecName: Full=Probable cytokinin riboside 5'-monophosphate phosphoribohydrolase LOGL6; EC=3.2.2.n1; AltName: Full=Protein LONELY GUY-like 6;	A0A2G9GVA1_9LAMI RecName: Full=Cytokinin riboside 5'-monophosphate phosphoribohydrolase {ECO:0000256|ARBA:ARBA00012205, ECO:0000256|RuleBase:RU363015}; EC=3.2.2.n1 {ECO:0000256|ARBA:ARBA00012205, ECO:0000256|RuleBase:RU363015};	At5g06300	GO:0005829,cytosol; GO:0005634,nucleus; GO:0016799,hydrolase activity, hydrolyzing N-glycosyl compounds; GO:0102682,N6-(Delta2-isopentenyl)-adenosine 5'-monophosphate phosphoribohydrolase activity; GO:0009691,cytokinin biosynthetic process; GO:0003674,molecular_function; GO:0003824,catalytic activity; GO:0016787,hydrolase activity; GO:0016798,hydrolase activity, acting on glycosyl bonds; GO:00067…	PF03641.14:Possible lysine decarboxylase	--	--	--
Sbai9A216T166	187.18	185.83	197.92	33.68	21.2	26.87	1652	1449	1679	303	200	226	-2.66697	1.00789e-86	1.17481e-84	down	GWHAOTO00000009	21679787	21680334	-	Sbai9A216T166	--	K10752 histone-binding protein RBBP4 | (RefSeq) LOW QUALITY PROTEIN: WD-40 repeat-containing protein MSI3 (A)	--	Copper chaperone [Handroanthus impetiginosus]	HIP24_ARATH RecName: Full=Heavy metal-associated isoprenylated plant protein 24 {ECO:0000303|PubMed:21072340, ECO:0000303|PubMed:23368984}; Short=AtHIP24 {ECO:0000303|PubMed:21072340, ECO:0000303|PubMed:23368984}; Flags: Precursor;	A0A4D9C3H5_SALSN RecName: Full=HMA domain-containing protein {ECO:0000259|PROSITE:PS50846};	At4g08570	GO:0046872,metal ion binding; GO:0003674,molecular_function; GO:0005488,binding; GO:0043167,ion binding; GO:0043169,cation binding	PF00403.26:Heavy-metal-associated domain	--	--	--
Sbai2A128T96	26.6	26.19	30.28	6.73	5.99	6.92	2263	1969	2476	584	545	561	-1.93729	1.1086e-86	1.28469e-84	down	GWHAOTO00000002	12882065	12887320	+	Sbai2A128T96	--	K05665 ATP-binding cassette, subfamily C (CFTR/MRP), member 1 [EC:7.6.2.3] | (RefSeq) ABC transporter C family member 8-like (A)	ko02010: ABC transporters	ABC transporter C family member 8-like isoform X2 [Sesamum indicum]	AB8C_ARATH RecName: Full=ABC transporter C family member 8; Short=ABC transporter ABCC.8; Short=AtABCC8; EC=7.6.2.2; AltName: Full=ATP-energized glutathione S-conjugate pump 6; AltName: Full=Glutathione S-conjugate-transporting ATPase 6; AltName: Full=Multidrug resistance-associated protein 6; Flags: Precursor;	A0A6I9SRI0_SESIN SubName: Full=ABC transporter C family member 8-like isoform X2 {ECO:0000313|RefSeq:XP_011072485.1};	At3g21250	GO:0005829,cytosol; GO:0016021,integral component of membrane; GO:0016020,membrane; GO:0000325,plant-type vacuole; GO:0005774,vacuolar membrane; GO:0008559,ABC-type xenobiotic transporter activity; GO:0005524,ATP binding; GO:0042626,ATPase-coupled transmembrane transporter activity; GO:0055085,transmembrane transport; GO:0003674,molecular_function; GO:0003824,catalytic activity; GO:0005215,transp…	PF00005.27:ABC transporter	--	--	--
Sbai8C24T13	330.22	326.85	337.84	793.83	727.57	833.4	6198	5420	6095	15189	14597	14909	1.38589	1.12214e-86	1.29286e-84	up	GWHAOTO00000008	2432172	2433128	+	Sbai8C24T13	--	K13448 calcium-binding protein CML | (RefSeq) probable calcium-binding protein CML27 (A)	ko04626: Plant-pathogen interaction	Glycosylphosphatidylinositol-specific phospholipase C [Handroanthus impetiginosus]	--	A0A5A7QY00_STRAF SubName: Full=1-phosphatidylinositol phosphodiesterase-relatedfamily protein {ECO:0000313|EMBL:GER50273.1};	At4g38690	GO:0008081,phosphoric diester hydrolase activity; GO:0006629,lipid metabolic process; GO:0003674,molecular_function; GO:0003824,catalytic activity; GO:0016787,hydrolase activity; GO:0016788,hydrolase activity, acting on ester bonds; GO:0042578,phosphoric ester hydrolase activity; GO:0008150,biological_process; GO:0008152,metabolic process; GO:0044238,primary metabolic process; GO:0071704,organic …	PF00388.19:Phosphatidylinositol-specific phospholipase C, X domain	--	--	--
Sbai7C190T19	917.78	892.84	861.76	2295.69	2083.69	2232.64	12312	10582	11112	31395	29879	28547	1.45003	1.13077e-86	1.29531e-84	up	GWHAOTO00000007	19060690	19062251	-	Sbai7C190T19	--	K14484 auxin-responsive protein IAA | (RefSeq) auxin-responsive protein IAA14 (A)	ko04075: Plant hormone signal transduction	auxin-responsive protein IAA14 [Sesamum indicum]	IAA14_ARATH RecName: Full=Auxin-responsive protein IAA14; AltName: Full=Indoleacetic acid-induced protein 14; AltName: Full=Protein SOLITARY ROOT;	A0A6I9TY16_SESIN RecName: Full=Auxin-responsive protein {ECO:0000256|RuleBase:RU004549};	At4g14550	GO:0005634,nucleus; GO:0003700,DNA-binding transcription factor activity; GO:0000976,transcription regulatory region sequence-specific DNA binding; GO:0009734,auxin-activated signaling pathway; GO:0010102,lateral root morphogenesis; GO:0045892,negative regulation of transcription, DNA-templated; GO:0009733,response to auxin; GO:0003674,molecular_function; GO:0140110,transcription regulator activi…	PF02309.16:AUX/IAA family	AUX/IAA	TR	AUX/IAA
Sbai9P243T41	109.54	95.18	100.98	15.8	15.07	13.3	1115	856	988	164	164	129	-2.64385	1.62751e-86	1.85369e-84	down	GWHAOTO00000009	24314891	24315444	+	Sbai9P243T41	--	--	--	non-specific lipid-transfer protein-like protein At2g13820 [Olea europaea var. sylvestris]	LTPG5_ARATH RecName: Full=Non-specific lipid transfer protein GPI-anchored 5 {ECO:0000303|PubMed:23893219}; Short=AtLTPG-5 {ECO:0000303|PubMed:23893219}; Short=Protein LTP-GPI-ANCHORED 5 {ECO:0000303|PubMed:23893219}; AltName: Full=Xylogen like protein 12 {ECO:0000303|PubMed:21558309}; Short=AtXYLP12 {ECO:0000303|PubMed:21558309}; Short=AtXYP8 {ECO:0000303|PubMed:21558309}; Flags: Precursor;	A0A067L6V1_JATCU SubName: Full=Non-specific lipid transfer protein A {ECO:0000313|EMBL:AIC83906.1};	At3g22600	GO:0031225,anchored component of membrane; GO:0005829,cytosol; GO:0005886,plasma membrane; GO:0008289,lipid binding; GO:0050832,defense response to fungus; GO:0006869,lipid transport; GO:0140426,PAMP-triggered immunity signalling pathway; GO:0002237,response to molecule of bacterial origin; GO:0002240,response to molecule of oomycetes origin; GO:0003674,molecular_function; GO:0005488,binding; GO:…	PF14368.6:Probable lipid transfer	--	--	--
Sbai3C92T7	19.16	17.19	18.47	0.71	0.54	0.98	531	421	492	20	16	26	-4.48886	3.11026e-86	3.52237e-84	down	GWHAOTO00000003	9221843	9223255	+	Sbai3C92T7	--	K22950 acylphloroglucinol glucosyltransferase [EC:2.4.1.358] | (RefSeq) anthocyanidin 3-O-glucosyltransferase 2-like (A)	--	lignan glucosyltransferase [Sesamum alatum]	UFOG6_FRAAN RecName: Full=UDP-glucose flavonoid 3-O-glucosyltransferase 6 {ECO:0000303|PubMed:18487633}; EC=2.4.1.91 {ECO:0000269|PubMed:18487633}; AltName: Full=Flavonol 3-O-glucosyltransferase 6 {ECO:0000303|PubMed:18487633}; Short=FaGT6 {ECO:0000303|PubMed:18487633};	A9ZMY9_9LAMI RecName: Full=Glycosyltransferase {ECO:0000256|RuleBase:RU362057}; EC=2.4.1.- {ECO:0000256|RuleBase:RU362057};	At3g21790	GO:0102360,daphnetin 3-O-glucosyltransferase activity; GO:0047893,flavonol 3-O-glucosyltransferase activity; GO:0102425,myricetin 3-O-glucosyltransferase activity; GO:0003674,molecular_function; GO:0003824,catalytic activity; GO:0016740,transferase activity; GO:0016757,transferase activity, transferring glycosyl groups; GO:0016758,transferase activity, transferring hexosyl groups; GO:0008194,UDP-…	PF00201.18:UDP-glucoronosyl and UDP-glucosyl transferase	--	--	--
Sbai1A79T58	72.4	64.94	63.98	14.81	12.84	15.22	2211	1752	1878	461	419	443	-2.09116	3.63882e-86	4.09768e-84	down	GWHAOTO00000001	7966074	7968544	+	Sbai1A79T58	--	K24917 amino acid permease | (RefSeq) amino acid permease 3-like (A)	--	Amino acid transporter [Handroanthus impetiginosus]	PROT1_ARATH RecName: Full=Proline transporter 1; Short=AtPROT1;	A0A4D8Z9Y0_SALSN RecName: Full=Aa_trans domain-containing protein {ECO:0000259|Pfam:PF01490};	At2g39890	GO:0016021,integral component of membrane; GO:0005886,plasma membrane; GO:0015193,L-proline transmembrane transporter activity; GO:0015824,proline transport; GO:0003674,molecular_function; GO:0005215,transporter activity; GO:0005342,organic acid transmembrane transporter activity; GO:0008324,cation transmembrane transporter activity; GO:0008509,anion transmembrane transporter activity; GO:0008514…	PF01490.18:Transmembrane amino acid transporter protein	--	--	--
Sbai5A52T110	178.29	196.14	168.5	30.89	28.84	29.02	1070	1040	972	189	185	166	-2.46801	1.42882e-85	1.59996e-83	down	GWHAOTO00000005	5270130	5270938	-	Sbai5A52T110	--	K10418 dynein light chain LC8-type | (RefSeq) dynein light chain 2, cytoplasmic (A)	--	PREDICTED: dynein light chain 2, cytoplasmic [Cucumis sativus]	DYL1_CHLRE RecName: Full=Dynein 8 kDa light chain, flagellar outer arm;	A0A4D9BF97_SALSN RecName: Full=Dynein light chain {ECO:0000256|RuleBase:RU365010};	At4g27360	GO:0005930,axoneme; GO:0097014,ciliary plasm; GO:0030286,dynein complex; GO:0005874,microtubule; GO:0031514,motile cilium; GO:0007017,microtubule-based process; GO:0044458,motile cilium assembly; GO:0008150,biological_process; GO:0009987,cellular process; GO:0006996,organelle organization; GO:0016043,cellular component organization; GO:0022607,cellular component assembly; GO:0030030,cell projecti…	PF01221.18:Dynein light chain type 1	--	--	--
Sbai9C4T15	132.94	135	136.91	316.57	285.52	318.52	3989	3579	3949	9684	9158	9110	1.32827	1.91244e-85	2.12954e-83	up	GWHAOTO00000009	466401	469010	-	Sbai9C4T15	--	K01180 endo-1,3(4)-beta-glucanase [EC:3.2.1.6] | (RefSeq) uncharacterized protein LOC111487562 (A)	--	probable receptor-like protein kinase At5g18500 [Sesamum indicum]	Y2296_ARATH RecName: Full=Probable receptor-like protein kinase At2g42960; EC=2.7.11.1;	A0A6I9TRZ8_SESIN SubName: Full=probable receptor-like protein kinase At5g18500 {ECO:0000313|RefSeq:XP_011087539.1, ECO:0000313|RefSeq:XP_011087541.1};	At1g56720	GO:0005829,cytosol; GO:0016021,integral component of membrane; GO:0005524,ATP binding; GO:0106310,protein serine kinase activity; GO:0106311,protein threonine kinase activity; GO:0000166,nucleotide binding; GO:0003674,molecular_function; GO:0005488,binding; GO:0017076,purine nucleotide binding; GO:0030554,adenyl nucleotide binding; GO:0032553,ribonucleotide binding; GO:0032555,purine ribonucleoti…	PF00069.25:Protein kinase domain	--	--	--
Sbai2A296T90	500.28	496.39	502.71	178.21	162.5	174.56	6152	5393	5942	2234	2136	2046	-1.39738	2.30877e-85	2.55658e-83	down	GWHAOTO00000002	29632257	29633075	+	Sbai2A296T90	--	--	--	hypothetical protein MIMGU_mgv1a013787mg [Erythranthe guttata]	LOR6_ARATH RecName: Full=Protein LURP-one-related 6;	A0A022QH19_ERYGU SubName: Full=Uncharacterized protein {ECO:0000313|EMBL:EYU25835.1};	At2g05910	--	PF04525.12:LURP-one-related	--	--	--
Sbai7C107T21	162.16	151.44	159.68	48.14	45.19	49.98	4653	3839	4404	1408	1386	1367	-1.58014	2.48546e-85	2.73703e-83	down	GWHAOTO00000007	10748517	10750167	-	Sbai7C107T21	--	K00660 chalcone synthase [EC:2.3.1.74] | (RefSeq) chalcone synthase (A)	ko00941: Flavonoid biosynthesis; ko01100: Metabolic pathways; ko01110: Biosynthesis of secondary metabolites; ko04712: Circadian rhythm - plant	chalcone synthase [Scutellaria baicalensis]	CHSY_PERFR RecName: Full=Chalcone synthase; EC=2.3.1.74; AltName: Full=Naringenin-chalcone synthase;	O48564_SCUBA RecName: Full=Chalcone synthase {ECO:0000256|ARBA:ARBA00012975}; EC=2.3.1.74 {ECO:0000256|ARBA:ARBA00012975};	At5g13930	GO:0016210,naringenin-chalcone synthase activity; GO:0009813,flavonoid biosynthetic process; GO:0003674,molecular_function; GO:0003824,catalytic activity; GO:0016740,transferase activity; GO:0016746,transferase activity, transferring acyl groups; GO:0016747,transferase activity, transferring acyl groups other than amino-acyl groups; GO:0008150,biological_process; GO:0008152,metabolic process; GO:…	PF00195.19:Chalcone and stilbene synthases, N-terminal domain	--	--	--
novel.1427	4.5	5.01	4.22	25.66	22.3	25.48	132	130	119	768	700	713	2.56371	3.9877e-85	4.36719e-83	up	GWHAOTO00000002	29663607	29666317	+	--	--	--	--	PREDICTED: protein STRICTOSIDINE SYNTHASE-LIKE 4-like [Fragaria vesca subsp. vesca]	SSL6_ARATH RecName: Full=Protein STRICTOSIDINE SYNTHASE-LIKE 6 {ECO:0000303|PubMed:10777701}; Short=AtSSL6 {ECO:0000303|PubMed:10777701}; Flags: Precursor;	A0A2R6P0H5_ACTCC SubName: Full=Protein STRICTOSIDINE SYNTHASE-LIKE 4 like {ECO:0000313|EMBL:PSR82474.1};	At3g51440	GO:0005783,endoplasmic reticulum; GO:0005773,vacuole; GO:0009058,biosynthetic process; GO:0009723,response to ethylene; GO:0009620,response to fungus; GO:0009753,response to jasmonic acid; GO:0009751,response to salicylic acid; GO:0009615,response to virus; GO:0009611,response to wounding; GO:0008150,biological_process; GO:0008152,metabolic process; GO:0009719,response to endogenous stimulus; GO:…	PF03088.16:Strictosidine synthase	--	--	--
Sbai1A333T35	11.78	13.75	11.71	53.04	50.87	49.87	355	366	339	1629	1638	1432	2.19275	9.32942e-85	1.01614e-82	up	GWHAOTO00000001	33344086	33346843	-	Sbai1A333T35	--	K20620 fatty acid hydroxylase | (RefSeq) isoflavone 2'-hydroxylase-like (A)	--	cytochrome P450 81E8-like isoform X2 [Sesamum indicum]	CYQ32_CATRO RecName: Full=Cytochrome P450 81Q32 {ECO:0000303|PubMed:24710322}; Short=CrCYP81Q32 {ECO:0000303|PubMed:24710322}; EC=1.14.-.- {ECO:0000305};	A0A2G9G8E9_9LAMI SubName: Full=Cytochrome P450 CYP2 subfamily {ECO:0000313|EMBL:PIN01564.1}; EC=1.14.13.89 {ECO:0000313|EMBL:PIN01564.1};	At4g37330	GO:0016021,integral component of membrane; GO:0020037,heme binding; GO:0005506,iron ion binding; GO:0004497,monooxygenase activity; GO:0016705,oxidoreductase activity, acting on paired donors, with incorporation or reduction of molecular oxygen; GO:0003674,molecular_function; GO:0005488,binding; GO:0046906,tetrapyrrole binding; GO:0097159,organic cyclic compound binding; GO:1901363,heterocyclic c…	PF00067.22:Cytochrome P450	--	--	--
Sbai7C264T4	16.5	17.19	16.65	1.14	1.63	1.47	567	522	550	40	60	48	-3.41919	2.37228e-83	2.5698e-81	down	GWHAOTO00000007	26449988	26451992	+	Sbai7C264T4	--	--	--	putative membrane protein [Handroanthus impetiginosus]	B561P_ARATH RecName: Full=Cytochrome b561 and DOMON domain-containing protein At5g35735; AltName: Full=Protein b561A.tha16; Flags: Precursor;	A0A2G9HJ18_9LAMI SubName: Full=Putative membrane protein {ECO:0000313|EMBL:PIN17526.1};	At5g47530	GO:0016021,integral component of membrane; GO:0005886,plasma membrane; GO:0046872,metal ion binding; GO:0071456,cellular response to hypoxia; GO:0003674,molecular_function; GO:0005488,binding; GO:0043167,ion binding; GO:0043169,cation binding; GO:0001666,response to hypoxia; GO:0006950,response to stress; GO:0008150,biological_process; GO:0009628,response to abiotic stimulus; GO:0009987,cellular …	PF04526.13:Protein of unknown function (DUF568)	--	--	--
Sbai1P505T19	64.73	65.73	63.19	9.36	11.17	9.39	1215	1090	1140	179	224	168	-2.54381	4.29861e-83	4.63135e-81	down	GWHAOTO00000001	50491868	50492875	+	Sbai1P505T19	--	K20716 mitogen-activated protein kinase kinase kinase 17/18 | (RefSeq) mitogen-activated protein kinase kinase kinase 18 (A)	ko04016: MAPK signaling pathway - plant	mitogen-activated protein kinase kinase kinase 2 [Sesamum indicum]	M3K20_ARATH RecName: Full=Mitogen-activated protein kinase kinase kinase 20 {ECO:0000303|PubMed:21969089}; Short=MAPKK kinase 20 {ECO:0000303|PubMed:21969089}; EC=2.7.11.25 {ECO:0000255|PROSITE-ProRule:PRU00159, ECO:0000269|PubMed:27913741, ECO:0000269|PubMed:28848569}; AltName: Full=Protein ABA-INSENSITIVE PROTEIN KINASE 1 {ECO:0000303|PubMed:27913741};	A0A6I9UVP6_SESIN SubName: Full=mitogen-activated protein kinase kinase kinase 2 {ECO:0000313|RefSeq:XP_011099128.1};	At3g50310	GO:0005737,cytoplasm; GO:0005634,nucleus; GO:0005524,ATP binding; GO:0004708,MAP kinase kinase activity; GO:0004709,MAP kinase kinase kinase activity; GO:0004672,protein kinase activity; GO:0019901,protein kinase binding; GO:0106310,protein serine kinase activity; GO:0106311,protein threonine kinase activity; GO:0009738,abscisic acid-activated signaling pathway; GO:0051301,cell division; GO:00482…	PF00069.25:Protein kinase domain	--	--	--
Sbai7C200T12	60.13	58.27	59.15	6.82	6.6	7.93	605	518	572	70	71	76	-2.91471	4.96142e-83	5.31672e-81	down	GWHAOTO00000007	20088500	20089767	-	Sbai7C200T12	--	--	--	uncharacterized protein LOC105171307 [Sesamum indicum]	--	A0A6I9U9P7_SESIN SubName: Full=uncharacterized protein LOC105171307 {ECO:0000313|RefSeq:XP_011090679.1};	--	--	--	--	--	--
Sbai1A248T133	485.53	483.52	459.9	158.46	132.63	150.37	9113	8018	8297	3032	2661	2690	-1.55348	6.40314e-82	6.82499e-80	down	GWHAOTO00000001	24834772	24837934	+	Sbai1A248T133	--	K07953 GTP-binding protein SAR1 [EC:3.6.5.-] | (RefSeq) GTP-binding protein SAR1-like (A)	ko04141: Protein processing in endoplasmic reticulum	PREDICTED: repressor of RNA polymerase III transcription MAF1 homolog [Erythranthe guttata]	--	A0A022QVD4_ERYGU RecName: Full=Repressor of RNA polymerase III transcription {ECO:0000256|PIRNR:PIRNR037240};	At5g13240	GO:0005634,nucleus; GO:0000994,RNA polymerase III core binding; GO:0016480,negative regulation of transcription by RNA polymerase III; GO:0003674,molecular_function; GO:0005488,binding; GO:0005515,protein binding; GO:0019899,enzyme binding; GO:0043175,RNA polymerase core enzyme binding; GO:0070063,RNA polymerase binding; GO:0006139,nucleobase-containing compound metabolic process; GO:0006351,tran…	PF09174.10:Maf1 regulator	--	--	--
Sbai6C21T18	25.54	25.94	22.06	2.11	1.97	2.25	595	534	494	50	49	50	-3.39798	9.49198e-82	1.00635e-79	down	GWHAOTO00000006	2100453	2102158	-	Sbai6C21T18	--	K03265 peptide chain release factor subunit 1 | (RefSeq) eukaryotic peptide chain release factor subunit 1-3 (A)	ko03015: mRNA surveillance pathway	eukaryotic peptide chain release factor subunit 1-3 [Sesamum indicum]	ERF1Z_BRAOB RecName: Full=Eukaryotic peptide chain release factor subunit 1-3 {ECO:0000305}; Short=BoeRF1-3 {ECO:0000303|PubMed:21175633}; Short=Eukaryotic release factor 1-3 {ECO:0000303|PubMed:21175633};	A0A6A6KI61_HEVBR RecName: Full=eRF1_1 domain-containing protein {ECO:0000259|SMART:SM01194};	At5g47880	GO:0005737,cytoplasm; GO:0003747,translation release factor activity; GO:0040008,regulation of growth; GO:0003674,molecular_function; GO:0003676,nucleic acid binding; GO:0003723,RNA binding; GO:0005488,binding; GO:0008079,translation termination factor activity; GO:0008135,translation factor activity, RNA binding; GO:0045182,translation regulator activity; GO:0090079,translation regulator activit…	PF03464.15:eRF1 domain 2	--	--	--
Sbai8A87T115	20.83	19.04	18.6	2.3	2.44	2.55	728	588	625	82	91	85	-2.8599	9.94277e-82	1.04857e-79	down	GWHAOTO00000008	8738886	8741509	-	Sbai8A87T115	--	K04121 ent-kaurene synthase [EC:4.2.3.19] | (RefSeq) ent-kaurene synthase, chloroplastic (A)	ko00904: Diterpenoid biosynthesis; ko01100: Metabolic pathways; ko01110: Biosynthesis of secondary metabolites	miltiradiene synthase [Isodon rubescens]	KSL1_ISORU RecName: Full=Miltiradiene synthase KSL1, chloroplastic {ECO:0000303|PubMed:28445526}; EC=4.2.3.131 {ECO:0000269|PubMed:28381502, ECO:0000269|PubMed:28445526}; AltName: Full=Kaurene synthase 1 {ECO:0000303|PubMed:28381502}; Short=IrKSL1 {ECO:0000303|PubMed:28381502}; AltName: Full=Terpene synthase 4 {ECO:0000303|PubMed:28445526}; Short=IrTPS4 {ECO:0000303|PubMed:28445526}; Flags: Precu…	A0A6B7LF66_PRUVU SubName: Full=Terpene synthase 16 {ECO:0000313|EMBL:QEV81855.1};	At1g79460	GO:0009507,chloroplast; GO:0000287,magnesium ion binding; GO:0062205,miltiradiene synthase activity; GO:0010333,terpene synthase activity; GO:1901946,miltiradiene biosynthetic process; GO:0016114,terpenoid biosynthetic process; GO:0003674,molecular_function; GO:0005488,binding; GO:0043167,ion binding; GO:0043169,cation binding; GO:0046872,metal ion binding; GO:0003824,catalytic activity; GO:00168…	PF03936.16:Terpene synthase family, metal binding domain	--	--	--
Sbai2A205T87	89.98	89.43	92.51	30.93	26.93	28.04	4495	3947	4442	1575	1438	1335	-1.519	7.68177e-81	8.05858e-79	down	GWHAOTO00000002	20549741	20554239	-	Sbai2A205T87	--	K06617 raffinose synthase [EC:2.4.1.82] | (RefSeq) probable galactinol--sucrose galactosyltransferase 2 isoform X2 (A)	ko00052: Galactose metabolism; ko01100: Metabolic pathways	probable galactinol--sucrose galactosyltransferase 2 isoform X1 [Sesamum indicum]	RFS2_ARATH RecName: Full=Probable galactinol--sucrose galactosyltransferase 2; EC=2.4.1.82; AltName: Full=Protein SEED IMBIBITION 2; AltName: Full=Raffinose synthase 2;	A0A4D8ZGG7_SALSN SubName: Full=Uncharacterized protein {ECO:0000313|EMBL:TEY34511.1};	At3g57520	GO:0009506,plasmodesma; GO:0052692,raffinose alpha-galactosidase activity; GO:0016757,transferase activity, transferring glycosyl groups; GO:0034484,raffinose catabolic process; GO:0080167,response to karrikin; GO:0006979,response to oxidative stress; GO:0003674,molecular_function; GO:0003824,catalytic activity; GO:0004553,hydrolase activity, hydrolyzing O-glycosyl compounds; GO:0004557,alpha-gal…	PF05691.12:Raffinose synthase or seed imbibition protein Sip1	--	--	--
Sbai2A38T167	106.86	103.83	114.31	28.76	24.6	30.1	2056	1765	2114	564	506	552	-1.82023	1.84202e-80	1.92226e-78	down	GWHAOTO00000002	3882700	3883859	+	Sbai2A38T167	--	K09422 transcription factor MYB, plant | (RefSeq) transcription factor MYB39 (A)	--	MYB-related transcription factor [Salvia miltiorrhiza]	MYB93_ARATH RecName: Full=Transcription factor MYB93 {ECO:0000303|PubMed:11597504}; AltName: Full=Myb-related protein 93 {ECO:0000303|PubMed:11597504}; Short=AtMYB93 {ECO:0000303|PubMed:11597504};	A0A059PRR1_SALMI SubName: Full=MYB-related transcription factor {ECO:0000313|EMBL:AGN52066.1};	At3g02940	GO:0005737,cytoplasm; GO:0005634,nucleus; GO:0003700,DNA-binding transcription factor activity; GO:0000976,transcription regulatory region sequence-specific DNA binding; GO:0071365,cellular response to auxin stimulus; GO:1901332,negative regulation of lateral root development; GO:0040008,regulation of growth; GO:0003674,molecular_function; GO:0140110,transcription regulator activity; GO:0001067,r…	PF00249.31:Myb-like DNA-binding domain	MYB	TF	MYB->MYB
Sbai7C298T15	27.4	27.38	25.96	2.4	2.19	2.63	503	444	458	45	43	46	-3.34135	2.39023e-80	2.48136e-78	down	GWHAOTO00000007	29887252	29888584	-	Sbai7C298T15	--	K08726 soluble epoxide hydrolase / lipid-phosphate phosphatase [EC:3.3.2.10 3.1.3.76] | (RefSeq) uncharacterized protein LOC8071538 (A)	ko00590: Arachidonic acid metabolism; ko01100: Metabolic pathways; ko04146: Peroxisome	Soluble epoxide hydrolase [Handroanthus impetiginosus]	--	A0A2G9H562_9LAMI SubName: Full=Soluble epoxide hydrolase {ECO:0000313|EMBL:PIN12654.1}; EC=3.3.2.10 {ECO:0000313|EMBL:PIN12654.1};	At4g02340	GO:0004301,epoxide hydrolase activity; GO:0003674,molecular_function; GO:0003824,catalytic activity; GO:0016787,hydrolase activity; GO:0016801,hydrolase activity, acting on ether bonds; GO:0016803,ether hydrolase activity	PF00561.20:alpha/beta hydrolase fold	--	--	--
Sbai4A65T45	420.75	407.06	406.47	140.51	131.27	142.3	6189	5290	5747	2107	2064	1995	-1.43214	3.1874e-80	3.29178e-78	down	GWHAOTO00000004	6572488	6574675	+	Sbai4A65T45	--	K20884 riboflavin kinase / FMN hydrolase [EC:2.7.1.26 3.1.3.102] | (RefSeq) bifunctional riboflavin kinase/FMN phosphatase (A)	ko00740: Riboflavin metabolism; ko01100: Metabolic pathways; ko01110: Biosynthesis of secondary metabolites; ko01240: Biosynthesis of cofactors	hypothetical protein MIMGU_mgv1a011013mg [Erythranthe guttata]	SGGP_ARATH RecName: Full=Haloacid dehalogenase-like hydrolase domain-containing protein Sgpp; EC=3.1.3.-; AltName: Full=Subclass I phosphosugar phosphatase; Short=AtSgpp;	A0A022PQU9_ERYGU SubName: Full=Uncharacterized protein {ECO:0000313|EMBL:EYU17849.1};	At2g38740	GO:0005829,cytosol; GO:0005886,plasma membrane; GO:0046872,metal ion binding; GO:0050308,sugar-phosphatase activity; GO:0003674,molecular_function; GO:0005488,binding; GO:0043167,ion binding; GO:0043169,cation binding; GO:0003824,catalytic activity; GO:0016787,hydrolase activity; GO:0016788,hydrolase activity, acting on ester bonds; GO:0016791,phosphatase activity; GO:0019203,carbohydrate phospha…	PF13419.6:Haloacid dehalogenase-like hydrolase	--	--	--
Sbai8A34T132	400.95	445.64	413.56	1091.46	1016.62	1115.36	4553	4471	4514	12635	12340	12072	1.4988	3.50542e-80	3.60155e-78	up	GWHAOTO00000008	3462694	3463496	+	Sbai8A34T132	--	K00521 ferric-chelate reductase [EC:1.16.1.7] | (RefSeq) ferric reduction oxidase 7, chloroplastic-like (A)	--	NAC domain-containing protein 104 isoform X1 [Sesamum indicum]	NC104_ARATH RecName: Full=NAC domain-containing protein 104 {ECO:0000305}; Short=ANAC104 {ECO:0000303|PubMed:15029955}; AltName: Full=Protein XYLEM NAC DOMAIN 1 {ECO:0000312|EMBL:AED97913.1};	A0A6I9U6D2_SESIN SubName: Full=NAC domain-containing protein 104 isoform X1 {ECO:0000313|RefSeq:XP_011092697.1};	At5g64530	GO:0005634,nucleus; GO:0003677,DNA binding; GO:0003700,DNA-binding transcription factor activity; GO:0043067,regulation of programmed cell death; GO:0048367,shoot system development; GO:0048731,system development; GO:0010089,xylem development; GO:0003674,molecular_function; GO:0003676,nucleic acid binding; GO:0005488,binding; GO:0097159,organic cyclic compound binding; GO:1901363,heterocyclic com…	PF02365.15:No apical meristem (NAM) protein	NAC	TF	NAC
Sbai7C6T8	18.51	17.98	17.3	68.21	54.68	63.88	501	430	450	1882	1582	1648	1.93589	6.23449e-80	6.3726e-78	up	GWHAOTO00000007	641175	642554	+	Sbai7C6T8	--	K12338 anthocyanidin 3-O-glucoside 5-O-glucosyltransferase [EC:2.4.1.298] | (RefSeq) UDP-glycosyltransferase 75C1-like (A)	ko00942: Anthocyanin biosynthesis	PREDICTED: crocetin glucosyltransferase, chloroplastic-like [Erythranthe guttata]	U75C1_SOLLC RecName: Full=UDP-glycosyltransferase 75C1 {ECO:0000303|PubMed:28482127}; Short=Abscisic acid beta-glucosyltransferase {ECO:0000305}; Short=Indole-3-acetate beta-glucosyltransferase {ECO:0000305}; Short=SlUGT75C1 {ECO:0000303|PubMed:28482127}; EC=2.4.1.121 {ECO:0000269|PubMed:28482127}; EC=2.4.1.263 {ECO:0000269|PubMed:28482127};	A0A022RB33_ERYGU SubName: Full=Uncharacterized protein {ECO:0000313|EMBL:EYU36923.1};	At4g14090	GO:0005737,cytoplasm; GO:0005634,nucleus; GO:0010294,abscisic acid glucosyltransferase activity; GO:0047215,indole-3-acetate beta-glucosyltransferase activity; GO:0080043,quercetin 3-O-glucosyltransferase activity; GO:0080044,quercetin 7-O-glucosyltransferase activity; GO:0009738,abscisic acid-activated signaling pathway; GO:0009835,fruit ripening; GO:0080148,negative regulation of response to wa…	PF00201.18:UDP-glucoronosyl and UDP-glucosyl transferase	--	--	--
Sbai1C71T7	242.9	245.46	287.84	61.25	45.72	51.51	3330	2973	3793	856	670	673	-2.15099	8.68194e-79	8.829e-77	down	GWHAOTO00000001	7102792	7103490	-	Sbai1C71T7	--	K13420 LRR receptor-like serine/threonine-protein kinase FLS2 [EC:2.7.11.1] | (RefSeq) probable LRR receptor-like serine/threonine-protein kinase At3g47570 (A)	ko04016: MAPK signaling pathway - plant; ko04626: Plant-pathogen interaction	probable LRR receptor-like serine/threonine-protein kinase At3g47570 [Sesamum indicum]	Y3471_ARATH RecName: Full=Putative receptor-like protein kinase At3g47110; EC=2.7.11.1; Flags: Precursor;	A0A6I9UD64_SESIN SubName: Full=probable LRR receptor-like serine/threonine-protein kinase At3g47570 {ECO:0000313|RefSeq:XP_011099080.2};	At3g47110	GO:0016021,integral component of membrane; GO:0005886,plasma membrane; GO:0005524,ATP binding; GO:0106310,protein serine kinase activity; GO:0106311,protein threonine kinase activity; GO:0000166,nucleotide binding; GO:0003674,molecular_function; GO:0005488,binding; GO:0017076,purine nucleotide binding; GO:0030554,adenyl nucleotide binding; GO:0032553,ribonucleotide binding; GO:0032555,purine ribo…	PF08263.12:Leucine rich repeat N-terminal domain	--	--	--
Sbai7C301T3	44.79	44.82	44.05	8.99	6.04	7.86	1207	1067	1141	247	174	202	-2.4081	9.57007e-79	9.68277e-77	down	GWHAOTO00000007	30096920	30098293	-	Sbai7C301T3	--	K21383 anthocyanidin 3-O-glucoside 6''-O-acyltransferase [EC:2.3.1.215] | (RefSeq) anthocyanidin 3-O-glucoside 6''-O-acyltransferase-like (A)	ko00942: Anthocyanin biosynthesis	PREDICTED: malonyl-coenzyme:anthocyanin 5-O-glucoside-6'''-O-malonyltransferase-like [Erythranthe guttata]	5MAT1_SALSN RecName: Full=Malonyl-coenzyme:anthocyanin 5-O-glucoside-6'''-O-malonyltransferase {ECO:0000303|PubMed:11598135}; Short=Malonyl CoA:anthocyanin 5-O-glucoside-6'''-O-malonyltransferase {ECO:0000312|EMBL:AAL50566.1}; Short=Ss5MaT1 {ECO:0000303|PubMed:11598135}; EC=2.3.1.172;	A0A022QA77_ERYGU SubName: Full=Uncharacterized protein {ECO:0000313|EMBL:EYU24851.1};	At1g03940	GO:0033810,anthocyanin 5-O-glucoside 6'''-O-malonyltransferase activity; GO:0009718,anthocyanin-containing compound biosynthetic process; GO:0009698,phenylpropanoid metabolic process; GO:0003674,molecular_function; GO:0003824,catalytic activity; GO:0016740,transferase activity; GO:0016746,transferase activity, transferring acyl groups; GO:0016747,transferase activity, transferring acyl groups oth…	PF02458.15:Transferase family	--	--	--
Sbai3C53T20	241.92	227.57	234.66	73.25	64.87	70.19	2676	2224	2495	826	767	740	-1.61434	1.68858e-78	1.69984e-76	down	GWHAOTO00000003	5375098	5375772	-	Sbai3C53T20	--	--	--	hypothetical protein CDL12_29304 [Handroanthus impetiginosus]	ENL2_ARATH RecName: Full=Early nodulin-like protein 2; AltName: Full=Phytocyanin-like protein; Flags: Precursor;	A0A2G9HUZ4_9LAMI RecName: Full=Phytocyanin domain-containing protein {ECO:0000259|PROSITE:PS51485};	At4g27520	GO:0031225,anchored component of membrane; GO:0046658,anchored component of plasma membrane; GO:0048046,apoplast; GO:0009507,chloroplast; GO:0005829,cytosol; GO:0005886,plasma membrane; GO:0099503,secretory vesicle; GO:0005773,vacuole; GO:0009055,electron transfer activity; GO:0003674,molecular_function; GO:0003824,catalytic activity; GO:0016491,oxidoreductase activity; GO:0005575,cellular_compon…	PF02298.17:Plastocyanin-like domain	--	--	--
Sbai5C53T4	286.34	273.5	264.27	59.62	61.35	59.31	1550	1308	1375	329	355	306	-2.0463	2.61068e-78	2.61488e-76	down	GWHAOTO00000005	5288042	5288317	-	Sbai5C53T4	--	--	--	uncharacterized protein LOC105174782 [Sesamum indicum]	--	A0A2G9GQA4_9LAMI SubName: Full=Uncharacterized protein {ECO:0000313|EMBL:PIN07190.1};	At4g10270	--	PF12609.8:Wound-induced protein	--	--	--
Sbai3C241T20	105.99	104.49	109.79	24.33	23.42	27.72	1372	1195	1366	321	324	342	-1.94299	4.05757e-78	4.04378e-76	down	GWHAOTO00000003	24140015	24142730	-	Sbai3C241T20	--	K01507 inorganic pyrophosphatase [EC:3.6.1.1] | (RefSeq) soluble inorganic pyrophosphatase 4-like isoform X3 (A)	ko00190: Oxidative phosphorylation	soluble inorganic pyrophosphatase 4-like isoform X3 [Sesamum indicum]	IPYR4_ARATH RecName: Full=Soluble inorganic pyrophosphatase 4 {ECO:0000303|PubMed:15135060}; EC=3.6.1.1 {ECO:0000269|Ref.6}; AltName: Full=Pyrophosphate phospho-hydrolase 4 {ECO:0000303|PubMed:15135060}; Short=PPase 4 {ECO:0000303|PubMed:15135060};	A0A6I9UAI8_SESIN RecName: Full=Inorganic diphosphatase {ECO:0000256|ARBA:ARBA00012146}; EC=3.6.1.1 {ECO:0000256|ARBA:ARBA00012146};	At3g53620	GO:0005829,cytosol; GO:0005654,nucleoplasm; GO:0004427,inorganic diphosphatase activity; GO:0000287,magnesium ion binding; GO:0006796,phosphate-containing compound metabolic process; GO:0046686,response to cadmium ion; GO:0003674,molecular_function; GO:0003824,catalytic activity; GO:0016462,pyrophosphatase activity; GO:0016787,hydrolase activity; GO:0016817,hydrolase activity, acting on acid anhy…	PF00719.19:Inorganic pyrophosphatase	--	--	--
Sbai7C272T2	136.82	146.92	135.2	40.52	33.54	39.56	2729	2589	2592	824	715	752	-1.74175	1.20558e-77	1.1955e-75	down	GWHAOTO00000007	27210139	27215783	+	Sbai7C272T2	--	K23877 xyloglucan O-acetyltransferase | (RefSeq) protein ALTERED XYLOGLUCAN 4-like (A)	--	protein trichome birefringence-like 41 [Sesamum indicum]	TBL41_ARATH RecName: Full=Protein trichome birefringence-like 41;	A0A6I9TFR0_SESIN SubName: Full=protein trichome birefringence-like 41 {ECO:0000313|RefSeq:XP_011082790.1};	At3g14850	GO:0005794,Golgi apparatus; GO:0016021,integral component of membrane; GO:0016413,O-acetyltransferase activity; GO:0003674,molecular_function; GO:0003824,catalytic activity; GO:0008374,O-acyltransferase activity; GO:0016407,acetyltransferase activity; GO:0016740,transferase activity; GO:0016746,transferase activity, transferring acyl groups; GO:0016747,transferase activity, transferring acyl grou…	PF13839.6:GDSL/SGNH-like Acyl-Esterase family found in Pmr5 and Cas1p	--	--	--
Sbai7C212T10	44.21	38.33	40.19	5.11	3.03	3.02	1077	825	941	127	79	70	-3.31884	3.9762e-77	3.92344e-75	down	GWHAOTO00000007	21200280	21201521	-	Sbai7C212T10	--	K22683 aspartyl protease family protein [EC:3.4.23.-] | (RefSeq) protein ASPARTIC PROTEASE IN GUARD CELL 1-like (A)	--	basic 7S globulin 2-like [Sesamum indicum]	GIP2_NICBE RecName: Full=Probable aspartic proteinase GIP2 {ECO:0000305}; EC=3.4.23.- {ECO:0000305}; AltName: Full=Glucanase inhibitor protein 2 {ECO:0000303|PubMed:28082413}; Short=NbGIP2 {ECO:0000303|PubMed:28082413}; Flags: Precursor;	A0A4D8ZPZ2_SALSN RecName: Full=Peptidase A1 domain-containing protein {ECO:0000259|PROSITE:PS51767};	At1g03230	GO:0048046,apoplast; GO:0004190,aspartic-type endopeptidase activity; GO:0006952,defense response; GO:0003674,molecular_function; GO:0003824,catalytic activity; GO:0004175,endopeptidase activity; GO:0008233,peptidase activity; GO:0016787,hydrolase activity; GO:0070001,aspartic-type peptidase activity; GO:0140096,catalytic activity, acting on a protein; GO:0006950,response to stress; GO:0008150,bi…	PF14541.6:Xylanase inhibitor C-terminal	--	--	--
Sbai9P137T55	592.49	578.39	589.66	217.43	204.76	213.79	10005	8629	9571	3743	3696	3441	-1.32451	7.01349e-77	6.88635e-75	down	GWHAOTO00000009	13769628	13770752	-	Sbai9P137T55	--	K15255 ATP-dependent DNA helicase PIF1 [EC:3.6.4.12] | (RefSeq) ATP-dependent DNA helicase PIF1-like (A)	--	PREDICTED: desiccation-related protein PCC13-62-like [Erythranthe guttata]	DRPE_CRAPL RecName: Full=Desiccation-related protein PCC13-62; Flags: Precursor;	A0A022S2I6_ERYGU SubName: Full=Uncharacterized protein {ECO:0000313|EMBL:EYU45480.1};	At1g47980	GO:0071465,cellular response to desiccation; GO:1902075,cellular response to salt; GO:0001101,response to acid chemical; GO:0006950,response to stress; GO:0007154,cell communication; GO:0008150,biological_process; GO:0009269,response to desiccation; GO:0009414,response to water deprivation; GO:0009415,response to water; GO:0009605,response to external stimulus; GO:0009628,response to abiotic stim…	PF13668.6:Ferritin-like domain	--	--	--
Sbai9C250T27	23.05	24.8	28.47	3.87	3.75	3.97	731	695	868	125	127	120	-2.57453	4.28639e-76	4.1878e-74	down	GWHAOTO00000009	25078462	25083236	-	Sbai9C250T27	--	K19791 iron transport multicopper oxidase | (RefSeq) L-ascorbate oxidase homolog (A)	--	PREDICTED: L-ascorbate oxidase homolog [Erythranthe guttata]	ASOL_BRANA RecName: Full=L-ascorbate oxidase homolog; EC=1.10.3.-; Flags: Precursor;	A0A022RAQ8_ERYGU SubName: Full=Uncharacterized protein {ECO:0000313|EMBL:EYU36818.1};	At1g76160	GO:0005576,extracellular region; GO:0005507,copper ion binding; GO:0016491,oxidoreductase activity; GO:0003674,molecular_function; GO:0005488,binding; GO:0043167,ion binding; GO:0043169,cation binding; GO:0046872,metal ion binding; GO:0046914,transition metal ion binding; GO:0003824,catalytic activity; GO:0005575,cellular_component; GO:0110165,cellular anatomical entity	PF00394.22:Multicopper oxidase	--	--	--
Sbai8C83T11	883.16	895.94	825.59	285.02	242.48	264.33	7067	6334	6350	2325	2074	2016	-1.57608	4.30714e-76	4.1878e-74	down	GWHAOTO00000008	8318402	8318809	-	Sbai8C83T11	--	--	--	hypothetical protein CDL12_13799 [Handroanthus impetiginosus]	--	A0A2G9H7S7_9LAMI SubName: Full=Uncharacterized protein {ECO:0000313|EMBL:PIN13564.1};	--	--	--	--	--	--
Sbai5C59T10	303.65	307.23	292.16	86.17	83.11	93.72	3073	2747	2842	889	899	904	-1.63649	5.25806e-76	5.08755e-74	down	GWHAOTO00000005	5909842	5910357	-	Sbai5C59T10	--	--	--	hypothetical protein CDL12_27259 [Handroanthus impetiginosus]	LEA14_SOYBN RecName: Full=Desiccation protectant protein Lea14 homolog;	A0A5A7RHC8_STRAF SubName: Full=Late embryogenesis abundant protein {ECO:0000313|EMBL:GER56559.1};	At2g46140	GO:0005829,cytosol; GO:0009269,response to desiccation; GO:0001101,response to acid chemical; GO:0006950,response to stress; GO:0008150,biological_process; GO:0009414,response to water deprivation; GO:0009415,response to water; GO:0009628,response to abiotic stimulus; GO:0010035,response to inorganic substance; GO:0042221,response to chemical; GO:0050896,response to stimulus; GO:1901700,response …	PF03168.13:Late embryogenesis abundant protein	--	--	--
Sbai8P140T131	1747.29	1658.32	1623.31	540.67	501.97	500.25	9561	8017	8538	3016	2936	2609	-1.56024	1.19793e-75	1.15348e-73	down	GWHAOTO00000008	14070487	14070765	-	Sbai8P140T131	--	--	--	hypothetical protein CDL12_29125 [Handroanthus impetiginosus]	SAG21_ARATH RecName: Full=Protein SENESCENCE-ASSOCIATED GENE 21, mitochondrial {ECO:0000303|PubMed:9617813}; AltName: Full=Late embryogenesis abundant like 5 {ECO:0000303|PubMed:17092320}; Short=AtLEA5 {ECO:0000303|PubMed:17092320}; AltName: Full=Late embryogenis abundant protein 38 {ECO:0000303|PubMed:25005920}; Flags: Precursor;	A0A2G9FZD1_9LAMI SubName: Full=Uncharacterized protein {ECO:0000313|EMBL:PIM98400.1};	At4g02380	GO:0005739,mitochondrion; GO:0042631,cellular response to water deprivation; GO:0006952,defense response; GO:0010150,leaf senescence; GO:1900424,regulation of defense response to bacterium; GO:1900150,regulation of defense response to fungus; GO:1900055,regulation of leaf senescence; GO:2000028,regulation of photoperiodism, flowering; GO:0009737,response to abscisic acid; GO:0009646,response to a…	PF03242.13:Late embryogenesis abundant protein	--	--	--
novel.2020	53.01	54.51	53.48	17.07	15.99	16.32	2546	2313	2469	836	821	747	-1.56011	1.55913e-75	1.49407e-73	down	GWHAOTO00000003	21788016	21792886	+	--	--	K01897 long-chain acyl-CoA synthetase [EC:6.2.1.3] | (RefSeq) long chain acyl-CoA synthetase 1 (A)	ko00061: Fatty acid biosynthesis; ko00071: Fatty acid degradation; ko01100: Metabolic pathways; ko01212: Fatty acid metabolism; ko04146: Peroxisome	Long-Chain Acyl-CoA Synthetase [Salvia miltiorrhiza]	LACS1_ARATH RecName: Full=Long chain acyl-CoA synthetase 1; EC=6.2.1.3; AltName: Full=Protein ECERIFERUM 8;	A0A4D9AJG0_SALSN RecName: Full=4-coumarate--CoA ligase {ECO:0000256|ARBA:ARBA00012959}; EC=6.2.1.12 {ECO:0000256|ARBA:ARBA00012959};	At2g47240	GO:0005783,endoplasmic reticulum; GO:0016020,membrane; GO:0005524,ATP binding; GO:0004467,long-chain fatty acid-CoA ligase activity; GO:0031957,very long-chain fatty acid-CoA ligase activity; GO:0010143,cutin biosynthetic process; GO:0006631,fatty acid metabolic process; GO:0010025,wax biosynthetic process; GO:0000166,nucleotide binding; GO:0003674,molecular_function; GO:0005488,binding; GO:00170…	PF00501.28:AMP-binding enzyme	--	--	--
Sbai2A195T103	58.91	53.24	60.82	14.87	14.47	13.9	2655	2120	2635	683	697	597	-1.85401	1.62977e-75	1.55428e-73	down	GWHAOTO00000002	19584018	19587493	-	Sbai2A195T103	--	K00549 5-methyltetrahydropteroyltriglutamate--homocysteine methyltransferase [EC:2.1.1.14] | (RefSeq) 5-methyltetrahydropteroyltriglutamate-- homocysteine methyltransferase (A)	ko00270: Cysteine and methionine metabolism; ko00450: Selenocompound metabolism; ko01100: Metabolic pathways; ko01110: Biosynthesis of secondary metabolites; ko01230: Biosynthesis of amino acids	5-methyltetrahydropteroyltriglutamate--homocysteine methyltransferase [Sesamum indicum]	METE_PLESU RecName: Full=5-methyltetrahydropteroyltriglutamate--homocysteine methyltransferase; EC=2.1.1.14; AltName: Full=Cobalamin-independent methionine synthase isozyme; AltName: Full=Vitamin-B12-independent methionine synthase isozyme;	A0A6I9U995_SESIN RecName: Full=5-methyltetrahydropteroyltriglutamate--homocysteine S-methyltransferase {ECO:0000256|ARBA:ARBA00012034}; EC=2.1.1.14 {ECO:0000256|ARBA:ARBA00012034};	At5g17920	GO:0005737,cytoplasm; GO:0003871,5-methyltetrahydropteroyltriglutamate-homocysteine S-methyltransferase activity; GO:0008270,zinc ion binding; GO:0009086,methionine biosynthetic process; GO:0032259,methylation; GO:0003674,molecular_function; GO:0003824,catalytic activity; GO:0008168,methyltransferase activity; GO:0008172,S-methyltransferase activity; GO:0016740,transferase activity; GO:0016741,tr…	PF01717.18:Cobalamin-independent synthase, Catalytic domain	--	--	--
Sbai8A13T189	18.87	18.01	17.53	61.37	55.4	60.32	383	323	342	1270	1202	1167	1.84519	1.84211e-75	1.74842e-73	up	GWHAOTO00000008	1349538	1350720	-	Sbai8A13T189	--	K24028 salicylic acid 3-hydroxylase [EC:1.14.11.-] | (RefSeq) protein DMR6-LIKE OXYGENASE 1-like isoform X1 (A)	--	Iron/ascorbate family oxidoreductase [Handroanthus impetiginosus]	DMR6_ARATH RecName: Full=Protein DOWNY MILDEW RESISTANCE 6 {ECO:0000303|PubMed:15986928}; Short=AtDMR6 {ECO:0000303|PubMed:15986928}; EC=1.14.11.- {ECO:0000255|PROSITE-ProRule:PRU00805}; AltName: Full=2-oxoglutarate (2OG)-Fe(II) oxygenase-like protein DMR6 {ECO:0000303|PubMed:18248595}; AltName: Full=Salicylate 3-hydroxylase DMR6 {ECO:0000305}; Short=S3H DMR6 {ECO:0000305}; Short=SA 3-hydroxylase…	A0A2G9H9K2_9LAMI SubName: Full=Iron/ascorbate family oxidoreductase {ECO:0000313|EMBL:PIN14195.1};	At3g19000	GO:0051213,dioxygenase activity; GO:0033759,flavone synthase activity; GO:0046872,metal ion binding; GO:0034785,salicylate 5-hydroxylase activity; GO:0071456,cellular response to hypoxia; GO:0042742,defense response to bacterium; GO:0002229,defense response to oomycetes; GO:0009813,flavonoid biosynthetic process; GO:0010150,leaf senescence; GO:0009617,response to bacterium; GO:0009620,response to…	PF14226.6:non-haem dioxygenase in morphine synthesis N-terminal	--	--	--
Sbai3C92T6	163	166.54	172.97	49.55	48.08	55.65	4450	4017	4539	1379	1403	1448	-1.56936	2.07659e-75	1.96164e-73	down	GWHAOTO00000003	9218830	9220221	+	Sbai3C92T6	--	K22950 acylphloroglucinol glucosyltransferase [EC:2.4.1.358] | (RefSeq) anthocyanidin 3-O-glucosyltransferase 2-like (A)	--	anthocyanidin 3-O-glucosyltransferase 2-like [Sesamum indicum]	UFOG3_FRAAN RecName: Full=Putative UDP-glucose flavonoid 3-O-glucosyltransferase 3 {ECO:0000250|UniProtKB:Q2V6K0}; Short=FaGT3 {ECO:0000303|PubMed:16443693}; EC=2.4.1.- {ECO:0000250|UniProtKB:Q2V6K0}; AltName: Full=Flavonol 3-O-glucosyltransferase 3 {ECO:0000250|UniProtKB:Q2V6K0};	A0A6I9UZ59_SESIN RecName: Full=Glycosyltransferase {ECO:0000256|RuleBase:RU362057}; EC=2.4.1.- {ECO:0000256|RuleBase:RU362057};	At3g21760	GO:0008194,UDP-glycosyltransferase activity; GO:0003674,molecular_function; GO:0003824,catalytic activity; GO:0016740,transferase activity; GO:0016757,transferase activity, transferring glycosyl groups	PF00201.18:UDP-glucoronosyl and UDP-glucosyl transferase	--	--	--
Sbai2C65T8	97.53	94.84	94.51	26.26	21.33	25.78	1647	1415	1534	452	385	415	-1.82713	3.03988e-75	2.85806e-73	down	GWHAOTO00000002	6587559	6588419	+	Sbai2C65T8	--	K09286 EREBP-like factor | (RefSeq) ethylene-responsive transcription factor 5-like (A)	--	ethylene-responsive transcription factor 5-like [Sesamum indicum]	ERF5_TOBAC RecName: Full=Ethylene-responsive transcription factor 5; AltName: Full=Ethylene-responsive element-binding factor 4; Short=EREBP-4; AltName: Full=Ethylene-responsive element-binding factor 5 homolog; AltName: Full=NtERF4;	A0A6I9T0X0_SESIN SubName: Full=ethylene-responsive transcription factor 5-like {ECO:0000313|RefSeq:XP_011076436.1};	At5g61600	GO:0005634,nucleus; GO:0003677,DNA binding; GO:0003700,DNA-binding transcription factor activity; GO:0006952,defense response; GO:0009873,ethylene-activated signaling pathway; GO:0003674,molecular_function; GO:0003676,nucleic acid binding; GO:0005488,binding; GO:0097159,organic cyclic compound binding; GO:1901363,heterocyclic compound binding; GO:0140110,transcription regulator activity; GO:00069…	PF00847.20:AP2 domain	AP2/ERF-ERF	TF	AP2/ERF->AP2/ERF-ERF
Sbai2A366T45	9.58	10.97	10.9	39.2	36.72	39.25	244	247	267	1018	1000	953	2.01823	4.79101e-75	4.48331e-73	up	GWHAOTO00000002	36641716	36645038	-	Sbai2A366T45	--	K00031 isocitrate dehydrogenase [EC:1.1.1.42] | (RefSeq) isocitrate dehydrogenase [NADP]-like (A)	ko00020: Citrate cycle (TCA cycle); ko00480: Glutathione metabolism; ko01100: Metabolic pathways; ko01110: Biosynthesis of secondary metabolites; ko01200: Carbon metabolism; ko01210: 2-Oxocarboxylic acid metabolism; ko01230: Biosynthesis of amino acids; ko04146: Peroxisome	isocitrate dehydrogenase [NADP]	IDHC_TOBAC RecName: Full=Isocitrate dehydrogenase [NADP]; Short=IDH; EC=1.1.1.42; AltName: Full=IDP; AltName: Full=NADP(+)-specific ICDH; AltName: Full=Oxalosuccinate decarboxylase;	A0A5A7QPD4_STRAF RecName: Full=Isocitrate dehydrogenase [NADP] {ECO:0000256|PIRNR:PIRNR000108}; EC=1.1.1.42 {ECO:0000256|PIRNR:PIRNR000108};	At1g65930	GO:0005739,mitochondrion; GO:0004450,isocitrate dehydrogenase (NADP+) activity; GO:0000287,magnesium ion binding; GO:0051287,NAD binding; GO:0006097,glyoxylate cycle; GO:0006102,isocitrate metabolic process; GO:0006739,NADP metabolic process; GO:0006099,tricarboxylic acid cycle; GO:0003674,molecular_function; GO:0003824,catalytic activity; GO:0004448,isocitrate dehydrogenase activity; GO:0016491,…	PF00180.20:Isocitrate/isopropylmalate dehydrogenase	--	--	--
Sbai6A7T152	34.09	32.87	36.93	7.56	7.12	6.25	1424	1213	1483	322	318	249	-2.16307	6.17423e-75	5.75069e-73	down	GWHAOTO00000006	706458	711639	+	Sbai6A7T152	--	K05681 ATP-binding cassette, subfamily G (WHITE), member 2 | (RefSeq) LOW QUALITY PROTEIN: ABC transporter G family member 25 (A)	ko02010: ABC transporters	PREDICTED: ABC transporter G family member 25 [Erythranthe guttata]	AB25G_ARATH RecName: Full=ABC transporter G family member 25 {ECO:0000303|PubMed:18299247}; Short=ABC transporter ABCG.25 {ECO:0000303|PubMed:18299247}; Short=AtABCG25 {ECO:0000303|PubMed:18299247}; AltName: Full=White-brown complex homolog protein 26 {ECO:0000303|PubMed:11346655}; Short=AtWBC26 {ECO:0000303|PubMed:11346655};	A0A022Q5E0_ERYGU RecName: Full=ABC transporter domain-containing protein {ECO:0000259|PROSITE:PS50893};	At1g71960	GO:0016021,integral component of membrane; GO:0005886,plasma membrane; GO:0005524,ATP binding; GO:0042626,ATPase-coupled transmembrane transporter activity; GO:0015562,efflux transmembrane transporter activity; GO:0080168,abscisic acid transport; GO:0009738,abscisic acid-activated signaling pathway; GO:0140352,export from cell; GO:0010496,intercellular transport; GO:0048581,negative regulation of…	PF01061.24:ABC-2 type transporter	--	--	--
Sbai6C311T3	33.22	32.14	31.83	115.2	114.38	117.11	303	259	279	1071	1115	1018	1.97977	6.25737e-75	5.80102e-73	up	GWHAOTO00000006	31094061	31094691	+	Sbai6C311T3	--	--	--	hypothetical protein CDL12_02528 [Handroanthus impetiginosus]	FLZ6_ARATH RecName: Full=FCS-Like Zinc finger 6 {ECO:0000303|PubMed:24901469};	A0A2G9I4P2_9LAMI RecName: Full=FLZ-type domain-containing protein {ECO:0000259|PROSITE:PS51795};	At1g78020	GO:0005737,cytoplasm; GO:0005829,cytosol; GO:0005783,endoplasmic reticulum; GO:0005634,nucleus; GO:0019900,kinase binding; GO:0046872,metal ion binding; GO:0042594,response to starvation; GO:0090351,seedling development; GO:0003674,molecular_function; GO:0005488,binding; GO:0005515,protein binding; GO:0019899,enzyme binding; GO:0043167,ion binding; GO:0043169,cation binding; GO:0006950,response t…	PF04570.14:zinc-finger of the FCS-type, C2-C2	--	--	--
Sbai8A87T116	9.01	9.11	9.66	0.43	0.16	0.26	429	383	442	21	8	12	-4.88732	6.63437e-75	6.12205e-73	down	GWHAOTO00000008	8746219	8749773	-	Sbai8A87T116	--	K04120 ent-copalyl diphosphate synthase [EC:5.5.1.13] | (RefSeq) ent-copalyl diphosphate synthase, chloroplastic-like isoform X1 (A)	ko00904: Diterpenoid biosynthesis; ko01100: Metabolic pathways; ko01110: Biosynthesis of secondary metabolites	(+)-copalyl diphosphate synthase [Marrubium vulgare]	CPS1_ISORU RecName: Full=Copalyl diphosphate synthase 1, chloroplastic {ECO:0000303|PubMed:28381502, ECO:0000303|PubMed:28445526, ECO:0000303|Ref.3}; Short=IrCPS1 {ECO:0000303|PubMed:28381502}; EC=5.5.1.12 {ECO:0000269|PubMed:28381502, ECO:0000269|PubMed:28445526}; AltName: Full=Terpene synthase 3 {ECO:0000303|PubMed:28445526}; Short=IrTPS3 {ECO:0000303|PubMed:28445526}; Flags: Precursor;	A0A6B7LZX6_9LAMI SubName: Full=Copalyl diphosphate synthase {ECO:0000313|EMBL:QEY10192.1};	At4g02780	GO:0009507,chloroplast; GO:0050559,copalyl diphosphate synthase activity; GO:0000287,magnesium ion binding; GO:0010333,terpene synthase activity; GO:1901946,miltiradiene biosynthetic process; GO:0016114,terpenoid biosynthetic process; GO:0003674,molecular_function; GO:0003824,catalytic activity; GO:0016853,isomerase activity; GO:0016872,intramolecular lyase activity; GO:0005488,binding; GO:004316…	PF01397.21:Terpene synthase, N-terminal domain	--	--	--
Sbai1A328T89	18.78	20.18	21.24	3.47	3.5	4.22	928	881	1009	175	185	199	-2.28314	7.34174e-75	6.74357e-73	down	GWHAOTO00000001	32876471	32880039	-	Sbai1A328T89	--	K13453 disease resistance protein | (RefSeq) late blight resistance protein R1-A-like isoform X1 (A)	ko04626: Plant-pathogen interaction	PREDICTED: putative late blight resistance protein homolog R1A-10 [Erythranthe guttata]	R1A10_SOLDE RecName: Full=Putative late blight resistance protein homolog R1A-10;	A0A6I9SWR9_SESIN SubName: Full=putative late blight resistance protein homolog R1A-10 {ECO:0000313|RefSeq:XP_011072005.1};	At5g35450	GO:0005737,cytoplasm; GO:0016020,membrane; GO:0043531,ADP binding; GO:0005524,ATP binding; GO:0009626,plant-type hypersensitive response; GO:0000166,nucleotide binding; GO:0003674,molecular_function; GO:0005488,binding; GO:0017076,purine nucleotide binding; GO:0030554,adenyl nucleotide binding; GO:0032553,ribonucleotide binding; GO:0032555,purine ribonucleotide binding; GO:0032559,adenyl ribonucl…	PF00931.22:NB-ARC domain	--	--	--
Sbai4P120T31	114.57	97.9	78.15	5.81	5.39	5.89	755	570	495	39	38	37	-3.94698	7.41068e-75	6.77567e-73	down	GWHAOTO00000004	12059823	12060158	+	Sbai4P120T31	--	K12173 BRCA1-A complex subunit BRE | (RefSeq) BRISC and BRCA1-A complex member 2 (A)	ko03440: Homologous recombination	PREDICTED: thaumatin-like protein [Erythranthe guttata]	PRR1_TOBAC RecName: Full=Pathogenesis-related protein R major form; AltName: Full=Thaumatin-like protein E22; Flags: Precursor;	A0A022RHL0_ERYGU SubName: Full=Uncharacterized protein {ECO:0000313|EMBL:EYU38380.1};	At4g11650	GO:0005576,extracellular region; GO:0005773,vacuole; GO:0006952,defense response; GO:0009607,response to biotic stimulus; GO:0006950,response to stress; GO:0008150,biological_process; GO:0050896,response to stimulus; GO:0005575,cellular_component; GO:0110165,cellular anatomical entity; GO:0005622,intracellular anatomical structure; GO:0005737,cytoplasm; GO:0043226,organelle; GO:0043227,membrane-b…	PF00314.17:Thaumatin family	--	--	--
Sbai1P468T48	16.33	15.21	18.45	0.73	0.77	0.66	418	344	454	19	21	16	-4.38826	1.90627e-74	1.73497e-72	down	GWHAOTO00000001	46872057	46873361	-	Sbai1P468T48	--	K22683 aspartyl protease family protein [EC:3.4.23.-] | (RefSeq) aspartic proteinase nepenthesin-1 (A)	--	basic 7S globulin-like [Sesamum indicum]	GIP2_NICBE RecName: Full=Probable aspartic proteinase GIP2 {ECO:0000305}; EC=3.4.23.- {ECO:0000305}; AltName: Full=Glucanase inhibitor protein 2 {ECO:0000303|PubMed:28082413}; Short=NbGIP2 {ECO:0000303|PubMed:28082413}; Flags: Precursor;	A0A6I9UX34_SESIN SubName: Full=basic 7S globulin-like {ECO:0000313|RefSeq:XP_011099700.2};	At1g03220	GO:0048046,apoplast; GO:0004190,aspartic-type endopeptidase activity; GO:0006952,defense response; GO:0003674,molecular_function; GO:0003824,catalytic activity; GO:0004175,endopeptidase activity; GO:0008233,peptidase activity; GO:0016787,hydrolase activity; GO:0070001,aspartic-type peptidase activity; GO:0140096,catalytic activity, acting on a protein; GO:0006950,response to stress; GO:0008150,bi…	PF14541.6:Xylanase inhibitor C-terminal	--	--	--
Sbai3C228T10	47.81	48.28	50.95	7.13	9.16	8.44	1474	1315	1510	224	302	248	-2.42104	2.41654e-74	2.18938e-72	down	GWHAOTO00000003	22842608	22844179	-	Sbai3C228T10	--	K01193 beta-fructofuranosidase [EC:3.2.1.26] | (RefSeq) beta-fructofuranosidase, insoluble isoenzyme 1 isoform X1 (A)	ko00052: Galactose metabolism; ko00500: Starch and sucrose metabolism; ko01100: Metabolic pathways; ko01110: Biosynthesis of secondary metabolites	beta-fructofuranosidase, insoluble isoenzyme 1 isoform X1 [Sesamum indicum]	INV1_DAUCA RecName: Full=Beta-fructofuranosidase, insoluble isoenzyme 1; EC=3.2.1.26; AltName: Full=Cell wall beta-fructosidase 1; AltName: Full=Invertase 1; AltName: Full=Sucrose hydrolase 1; Flags: Precursor;	A0A6I9U273_SESIN SubName: Full=beta-fructofuranosidase, insoluble isoenzyme 1 isoform X1 {ECO:0000313|RefSeq:XP_011094304.1};	At2g36190	GO:0005618,cell wall; GO:0005576,extracellular region; GO:0004564,beta-fructofuranosidase activity; GO:0005975,carbohydrate metabolic process; GO:0003674,molecular_function; GO:0003824,catalytic activity; GO:0004553,hydrolase activity, hydrolyzing O-glycosyl compounds; GO:0016787,hydrolase activity; GO:0016798,hydrolase activity, acting on glycosyl bonds; GO:0008150,biological_process; GO:0008152…	PF00251.20:Glycosyl hydrolases family 32 N-terminal domain	--	--	--
Sbai7P120T16	34.03	29.87	29.01	3.75	3.42	2.53	819	635	671	92	88	58	-3.11027	3.11682e-74	2.81106e-72	down	GWHAOTO00000007	11994813	11996099	-	Sbai7P120T16	--	K03320 ammonium transporter, Amt family | (RefSeq) ammonium transporter 1 member 1-like (A)	--	ammonium transporter 1 member 1-like [Sesamum indicum]	AMT11_SOLLC RecName: Full=Ammonium transporter 1 member 1; AltName: Full=LeAMT1;1;	A0A6I9U1R3_SESIN RecName: Full=Ammonium transporter {ECO:0000256|RuleBase:RU362002};	At4g13510	GO:0005887,integral component of plasma membrane; GO:0008519,ammonium transmembrane transporter activity; GO:0072488,ammonium transmembrane transport; GO:0015696,ammonium transport; GO:0003674,molecular_function; GO:0005215,transporter activity; GO:0008324,cation transmembrane transporter activity; GO:0015075,ion transmembrane transporter activity; GO:0015318,inorganic molecular entity transmembr…	PF00909.21:Ammonium Transporter Family	--	--	--
Sbai1A640T92	26.37	23.52	29.3	3.62	3	4.33	914	720	976	128	111	143	-2.71692	6.15351e-74	5.52486e-72	down	GWHAOTO00000001	64056002	64059264	-	Sbai1A640T92	--	K15404 aldehyde decarbonylase [EC:4.1.99.5] | (RefSeq) protein ECERIFERUM 1-like (A)	ko00073: Cutin, suberine and wax biosynthesis; ko01110: Biosynthesis of secondary metabolites	PREDICTED: protein ECERIFERUM 1-like isoform X1 [Erythranthe guttata]	CER1_ARATH RecName: Full=Very-long-chain aldehyde decarbonylase CER1 {ECO:0000305}; EC=4.1.99.5 {ECO:0000269|PubMed:21386033, ECO:0000269|PubMed:22773744}; AltName: Full=Protein ECERIFERUM 1;	A0A022RRB2_ERYGU SubName: Full=Uncharacterized protein {ECO:0000313|EMBL:EYU42308.1};	At2g37700	GO:0005789,endoplasmic reticulum membrane; GO:0016021,integral component of membrane; GO:0016020,membrane; GO:1990465,aldehyde oxygenase (deformylating) activity; GO:0000254,C-4 methylsterol oxidase activity; GO:0005506,iron ion binding; GO:0009924,octadecanal decarbonylase activity; GO:0016491,oxidoreductase activity; GO:0043447,alkane biosynthetic process; GO:0042742,defense response to bacteri…	PF12076.8:WAX2 C-terminal domain	--	--	--
novel.3829	81.87	83.68	74.72	15.67	10.09	12.86	1784	1611	1565	348	235	267	-2.50144	7.56709e-74	6.76356e-72	down	GWHAOTO00000007	28134090	28135200	-	--	--	--	--	hypothetical protein CDL12_26491 [Handroanthus impetiginosus]	--	A0A4D8YNE6_SALSN SubName: Full=Uncharacterized protein {ECO:0000313|EMBL:TEY23919.1};	--	--	--	--	--	--
Sbai2A153T123	202.64	198.16	232.02	57.82	57.8	55.91	10850	9374	11941	3156	3308	2853	-1.73588	1.06312e-73	9.45987e-72	down	GWHAOTO00000002	15348693	15352293	-	Sbai2A153T123	--	K00454 lipoxygenase [EC:1.13.11.12] | (RefSeq) LOW QUALITY PROTEIN: linoleate 13S-lipoxygenase 3-1, chloroplastic (A)	ko00591: Linoleic acid metabolism; ko00592: alpha-Linolenic acid metabolism; ko01100: Metabolic pathways; ko01110: Biosynthesis of secondary metabolites	LOW QUALITY PROTEIN: linoleate 13S-lipoxygenase 3-1, chloroplastic [Sesamum indicum]	LOX31_SOLTU RecName: Full=Linoleate 13S-lipoxygenase 3-1, chloroplastic; EC=1.13.11.12; Flags: Precursor;	A0A6I9SY35_SESIN RecName: Full=Lipoxygenase {ECO:0000256|RuleBase:RU003975}; EC=1.13.11.- {ECO:0000256|RuleBase:RU003975};	At1g17420	GO:0009570,chloroplast stroma; GO:0009534,chloroplast thylakoid; GO:0016165,linoleate 13S-lipoxygenase activity; GO:0046872,metal ion binding; GO:0016702,oxidoreductase activity, acting on single donors with incorporation of molecular oxygen, incorporation of two atoms of oxygen; GO:0006633,fatty acid biosynthetic process; GO:0034440,lipid oxidation; GO:0031408,oxylipin biosynthetic process; GO:0…	PF00305.19:Lipoxygenase	--	--	--
Sbai8A108T112	106.91	105.86	117.41	18.27	21.66	23.74	3076	2691	3247	536	666	651	-2.22716	1.27368e-73	1.12831e-71	down	GWHAOTO00000008	10876690	10878670	+	Sbai8A108T112	--	K20772 1-aminocyclopropane-1-carboxylate synthase 1/2/6 [EC:4.4.1.14] | (RefSeq) 1-aminocyclopropane-1-carboxylate synthase (A)	ko00270: Cysteine and methionine metabolism; ko01100: Metabolic pathways; ko01110: Biosynthesis of secondary metabolites; ko04016: MAPK signaling pathway - plant	1-aminocyclopropane-1-carboxylate synthase [Sesamum indicum]	1A1C_SOYBN RecName: Full=1-aminocyclopropane-1-carboxylate synthase; Short=ACC synthase; EC=4.4.1.14; AltName: Full=S-adenosyl-L-methionine methylthioadenosine-lyase;	A0A6I9SZJ0_SESIN SubName: Full=1-aminocyclopropane-1-carboxylate synthase {ECO:0000313|RefSeq:XP_011073274.1};	At4g11280	GO:0016847,1-aminocyclopropane-1-carboxylate synthase activity; GO:0030170,pyridoxal phosphate binding; GO:0009693,ethylene biosynthetic process; GO:0009835,fruit ripening; GO:0003674,molecular_function; GO:0003824,catalytic activity; GO:0016829,lyase activity; GO:0016846,carbon-sulfur lyase activity; GO:0005488,binding; GO:0019842,vitamin binding; GO:0036094,small molecule binding; GO:0043167,io…	PF00155.21:Aminotransferase class I and II	--	--	--
Sbai7A270T53	117.79	120.9	102.19	19.29	14.98	20.63	1192	1081	994	199	162	199	-2.49769	1.93849e-73	1.70965e-71	down	GWHAOTO00000007	26996255	26997528	+	Sbai7A270T53	--	--	--	PREDICTED: pathogen-related protein isoform X1 [Erythranthe guttata]	PRPX_HORVU RecName: Full=Pathogen-related protein;	A0A4D8ZW55_SALSN SubName: Full=Uncharacterized protein {ECO:0000313|EMBL:TEY40203.1};	At1g78780	GO:0006952,defense response; GO:0009607,response to biotic stimulus; GO:0006950,response to stress; GO:0008150,biological_process; GO:0050896,response to stimulus	--	--	--	--
Sbai2C242T9	48.87	49.89	42.55	9.23	7.49	8.94	1153	1040	965	222	189	201	-2.32136	3.04564e-73	2.67426e-71	down	GWHAOTO00000002	24231193	24232638	-	Sbai2C242T9	--	--	--	protein ALP1-like [Sesamum indicum]	ALPL_ARATH RecName: Full=Protein ALP1-like {ECO:0000305}; EC=3.1.-.-;	A0A6I9TBJ4_SESIN SubName: Full=protein ALP1-like {ECO:0000313|RefSeq:XP_011078028.1};	At5g12010	GO:0005634,nucleus; GO:0046872,metal ion binding; GO:0004518,nuclease activity; GO:0003674,molecular_function; GO:0005488,binding; GO:0043167,ion binding; GO:0043169,cation binding; GO:0003824,catalytic activity; GO:0016787,hydrolase activity; GO:0016788,hydrolase activity, acting on ester bonds; GO:0005575,cellular_component; GO:0005622,intracellular anatomical structure; GO:0043226,organelle; G…	PF13359.6:DDE superfamily endonuclease	--	--	--
Sbai2C143T6	38.26	34.67	36.04	8.35	7.62	7.12	1353	1083	1225	301	288	240	-2.09305	3.14463e-73	2.74907e-71	down	GWHAOTO00000002	14327119	14330601	+	Sbai2C143T6	--	--	--	uncharacterized protein LOC110665926 [Hevea brasiliensis]	UPL1_ARATH RecName: Full=E3 ubiquitin-protein ligase UPL1; Short=Ubiquitin-protein ligase 1; EC=2.3.2.26; AltName: Full=HECT-type E3 ubiquitin transferase UPL1;	B9SC09_RICCO RecName: Full=Agglutinin domain-containing protein {ECO:0000259|SMART:SM00791};	At1g55860	GO:0005737,cytoplasm; GO:0005829,cytosol; GO:0005739,mitochondrion; GO:0005634,nucleus; GO:0009506,plasmodesma; GO:0000151,ubiquitin ligase complex; GO:0061630,ubiquitin protein ligase activity; GO:0004842,ubiquitin-protein transferase activity; GO:0045732,positive regulation of protein catabolic process; GO:0043161,proteasome-mediated ubiquitin-dependent protein catabolic process; GO:0000209,pro…	PF07468.11:Agglutinin domain	--	--	--
novel.3120	27.9	33.57	30.85	2.93	2.19	2.66	429	456	456	46	36	39	-3.42631	5.35237e-73	4.65867e-71	down	GWHAOTO00000005	35467427	35468210	-	--	--	--	--	--	--	--	--	--	--	--	--	--
Sbai7P207T73	190.01	167.46	190.35	506.58	449.42	508.83	2236	1741	2153	6077	5653	5707	1.56122	5.45508e-73	4.72742e-71	up	GWHAOTO00000007	20765334	20765933	-	Sbai7P207T73	--	K02692 photosystem I subunit II | (RefSeq) photosystem I reaction center subunit II, chloroplastic-like (A)	ko00195: Photosynthesis; ko01100: Metabolic pathways	photosystem I reaction center subunit II, chloroplastic-like [Sesamum indicum]	PSAD_NICSY RecName: Full=Photosystem I reaction center subunit II, chloroplastic; AltName: Full=Photosystem I 20 kDa subunit; Short=PSI-D; Flags: Precursor;	A0A6I9TUU4_SESIN SubName: Full=photosystem I reaction center subunit II, chloroplastic-like {ECO:0000313|RefSeq:XP_011090732.1};	At1g03130	GO:0009535,chloroplast thylakoid membrane; GO:0009538,photosystem I reaction center; GO:0015979,photosynthesis; GO:0008150,biological_process; GO:0008152,metabolic process; GO:0009987,cellular process; GO:0044237,cellular metabolic process; GO:0005575,cellular_component; GO:0005622,intracellular anatomical structure; GO:0005737,cytoplasm; GO:0009507,chloroplast; GO:0009534,chloroplast thylakoid; …	PF02531.16:PsaD	--	--	--
Sbai1P581T50	177.74	179.39	152.53	699.22	546.74	695.01	868	774	716	3481	2854	3235	2.06729	6.60076e-73	5.69551e-71	up	GWHAOTO00000001	58184475	58184762	+	Sbai1P581T50	--	K15397 3-ketoacyl-CoA synthase [EC:2.3.1.199] | (RefSeq) 3-ketoacyl-CoA synthase 17-like (A)	ko00062: Fatty acid elongation; ko01100: Metabolic pathways; ko01110: Biosynthesis of secondary metabolites; ko04626: Plant-pathogen interaction	hypothetical protein CDL12_21213 [Handroanthus impetiginosus]	RAD_ANTMA RecName: Full=Transcription factor RADIALIS;	A0A2G9GLZ9_9LAMI RecName: Full=SANT domain-containing protein {ECO:0000259|PROSITE:PS51293};	At2g21650	GO:0005634,nucleus; GO:0003700,DNA-binding transcription factor activity; GO:0048262,determination of dorsal/ventral asymmetry; GO:0009908,flower development; GO:0003674,molecular_function; GO:0140110,transcription regulator activity; GO:0003002,regionalization; GO:0007275,multicellular organism development; GO:0007389,pattern specification process; GO:0008150,biological_process; GO:0009799,speci…	--	--	--	--
Sbai3A285T81	727.43	730.07	710.61	285.29	247.04	275.52	18404	16319	17281	7358	6681	6644	-1.28225	7.38081e-73	6.34114e-71	down	GWHAOTO00000003	28494685	28498202	+	Sbai3A285T81	--	K06119 sulfoquinovosyltransferase [EC:2.4.1.-] | (RefSeq) sulfoquinovosyl transferase SQD2-like (A)	ko00561: Glycerolipid metabolism; ko01100: Metabolic pathways	sulfoquinovosyl transferase SQD2-like [Sesamum indicum]	SQD2_ARATH RecName: Full=Sulfoquinovosyl transferase SQD2 {ECO:0000303|PubMed:11960029}; EC=2.4.1.- {ECO:0000305|PubMed:11960029}; AltName: Full=Protein SULFOQUINOVOSYLDIACYLGLYCEROL 2 {ECO:0000303|PubMed:11960029}; AltName: Full=Sulfolipid synthase SQD2 {ECO:0000305|PubMed:11960029}; AltName: Full=UDP-sulfoquinovose: diacylglycerol alpha-sulfoquinovosyltransferase SQD2 {ECO:0000305}; Flags: Prec…	A0A6I9T251_SESIN SubName: Full=sulfoquinovosyl transferase SQD2-like {ECO:0000313|RefSeq:XP_011077579.1};	At5g01220	GO:0009507,chloroplast; GO:0009941,chloroplast envelope; GO:0031969,chloroplast membrane; GO:0016021,integral component of membrane; GO:0005886,plasma membrane; GO:0009536,plastid; GO:0016757,transferase activity, transferring glycosyl groups; GO:0008194,UDP-glycosyltransferase activity; GO:0046510,UDP-sulfoquinovose:DAG sulfoquinovosyltransferase activity; GO:0016036,cellular response to phospha…	PF00534.20:Glycosyl transferases group 1	--	--	--
novel.1765	1751.87	1621.47	1600.41	580.33	514.03	558.09	23192	18965	20365	7832	7274	7042	-1.44735	1.13452e-72	9.70526e-71	down	GWHAOTO00000003	5452444	5453148	-	--	--	--	--	--	--	--	--	--	--	--	--	--
Sbai1P595T16	34.4	35.35	34.99	94.37	87.76	95.58	674	612	659	1885	1838	1785	1.55065	1.37025e-72	1.16717e-70	up	GWHAOTO00000001	59495710	59496825	+	Sbai1P595T16	--	K10260 F-box and WD-40 domain protein 7 | (RefSeq) F-box and WD repeat domain containing 7 (A)	ko04120: Ubiquitin mediated proteolysis	Ubiquitin--protein ligase [Handroanthus impetiginosus]	PUB26_ARATH RecName: Full=U-box domain-containing protein 26; EC=2.3.2.27; AltName: Full=Plant U-box protein 26; AltName: Full=RING-type E3 ubiquitin transferase PUB26 {ECO:0000305};	A0A2G9FWV1_9LAMI RecName: Full=RING-type E3 ubiquitin transferase {ECO:0000256|ARBA:ARBA00012483}; EC=2.3.2.27 {ECO:0000256|ARBA:ARBA00012483};	At1g49780	GO:0061630,ubiquitin protein ligase activity; GO:0098542,defense response to other organism; GO:0016567,protein ubiquitination; GO:0003674,molecular_function; GO:0003824,catalytic activity; GO:0004842,ubiquitin-protein transferase activity; GO:0016740,transferase activity; GO:0019787,ubiquitin-like protein transferase activity; GO:0061659,ubiquitin-like protein ligase activity; GO:0140096,catalyt…	PF04564.15:U-box domain	--	--	--
Sbai2A4T205	849.46	842.43	863.43	343.31	313.7	347.47	12745	11167	12452	5251	5031	4969	-1.20378	2.11645e-72	1.79511e-70	down	GWHAOTO00000002	411279	412305	-	Sbai2A4T205	--	K12778 meiosis-specific protein | (RefSeq) uncharacterized protein LOC105168412 (A)	--	PREDICTED: REF/SRPP-like protein At1g67360 [Erythranthe guttata]	Y1736_ARATH RecName: Full=REF/SRPP-like protein At1g67360;	A0A4D9AZX3_SALSN SubName: Full=Uncharacterized protein {ECO:0000313|EMBL:TEY56041.1};	At1g67360	GO:0005783,endoplasmic reticulum; GO:0005811,lipid droplet; GO:0005773,vacuole; GO:0071456,cellular response to hypoxia; GO:0080186,developmental vegetative growth; GO:0034389,lipid droplet organization; GO:0009555,pollen development; GO:0045927,positive regulation of growth; GO:1902584,positive regulation of response to water deprivation; GO:0001666,response to hypoxia; GO:0006950,response to st…	PF05755.12:Rubber elongation factor protein (REF)	--	--	--
Sbai7A232T99	428.7	444.01	404.71	90.51	93.82	77.64	4061	3716	3685	874	950	701	-2.13688	3.42922e-72	2.89624e-70	down	GWHAOTO00000007	23226081	23226826	-	Sbai7A232T99	--	K05387 glutamate receptor, ionotropic, plant | (RefSeq) LOW QUALITY PROTEIN: glutamate receptor 2.3-like (A)	--	major allergen Pru av 1-like [Sesamum indicum]	BEV1M_BETPN RecName: Full=Major pollen allergen Bet v 1-M/N; AltName: Full=Allergen Bet v I-M/N; AltName: Allergen=Bet v 1-M/N;	A0A4D9BHM3_SALSN RecName: Full=Bet_v_1 domain-containing protein {ECO:0000259|Pfam:PF00407};	--	GO:0005737,cytoplasm; GO:0010427,abscisic acid binding; GO:0004864,protein phosphatase inhibitor activity; GO:0038023,signaling receptor activity; GO:0009738,abscisic acid-activated signaling pathway; GO:0006952,defense response; GO:0009607,response to biotic stimulus; GO:0003674,molecular_function; GO:0005488,binding; GO:0008289,lipid binding; GO:0019840,isoprenoid binding; GO:0031406,carboxylic…	PF00407.19:Pathogenesis-related protein Bet v I family	--	--	--
Sbai8C58T6	946.5	953.97	987.2	2027.09	1911.12	2007.58	28012	24944	28083	61158	60458	56630	1.18663	5.07476e-72	4.26793e-70	up	GWHAOTO00000008	5773238	5776794	-	Sbai8C58T6	--	K23810 (E)-8-carboxylinalool synthase [EC:1.14.14.-] | (RefSeq) GFH2; ripening-related P-450 enzyme-like (A)	ko00902: Monoterpenoid biosynthesis; ko01110: Biosynthesis of secondary metabolites	cytochrome P450 CYP76S7 [Salvia miltiorrhiza]	CYT24_CATRO RecName: Full=Cytochrome P450 76T24 {ECO:0000303|PubMed:24710322}; Short=CrCYP76T24 {ECO:0000303|PubMed:24710322}; EC=1.14.-.- {ECO:0000305};	A0A0B4VSQ9_SALMI SubName: Full=Cytochrome P450 CYP76S7 {ECO:0000313|EMBL:AJD25185.1};	At2g45570	GO:0016021,integral component of membrane; GO:0020037,heme binding; GO:0005506,iron ion binding; GO:0004497,monooxygenase activity; GO:0016705,oxidoreductase activity, acting on paired donors, with incorporation or reduction of molecular oxygen; GO:0003674,molecular_function; GO:0005488,binding; GO:0046906,tetrapyrrole binding; GO:0097159,organic cyclic compound binding; GO:1901363,heterocyclic c…	PF00067.22:Cytochrome P450	--	--	--
Sbai1C195T4	22.34	25.55	23.93	4.39	3.75	3.89	669	676	689	134	120	111	-2.43359	1.25161e-71	1.04819e-69	down	GWHAOTO00000001	19571575	19573480	+	Sbai1C195T4	--	--	--	TORTIFOLIA1-like protein 4 [Sesamum indicum]	TORL4_ARATH RecName: Full=TORTIFOLIA1-like protein 4 {ECO:0000303|PubMed:15324671};	A0A6I9TPC7_SESIN SubName: Full=TORTIFOLIA1-like protein 4 {ECO:0000313|RefSeq:XP_011086446.1};	At1g27210	GO:0005874,microtubule; GO:0008017,microtubule binding; GO:0003674,molecular_function; GO:0005488,binding; GO:0005515,protein binding; GO:0008092,cytoskeletal protein binding; GO:0015631,tubulin binding; GO:0005575,cellular_component; GO:0005622,intracellular anatomical structure; GO:0005856,cytoskeleton; GO:0015630,microtubule cytoskeleton; GO:0043226,organelle; GO:0043228,non-membrane-bounded o…	PF13513.6:HEAT-like repeat	--	--	--
Sbai8C14T10	92.11	95.47	88.19	7.2	8.64	8.15	439	402	404	35	44	37	-3.37547	3.1192e-71	2.60134e-69	down	GWHAOTO00000008	1424082	1424324	+	Sbai8C14T10	--	--	--	hypothetical protein CDL12_10576 [Handroanthus impetiginosus]	--	A0A2G9HGX4_9LAMI SubName: Full=Uncharacterized protein {ECO:0000313|EMBL:PIN16774.1};	--	--	--	--	--	--
novel.340	2.5	2.95	2.08	34.39	36.17	38.15	25	26	20	350	386	363	4.00129	3.41221e-71	2.83384e-69	up	GWHAOTO00000001	26884595	26885103	+	--	--	--	--	--	--	--	--	--	--	--	--	--
Sbai5A49T125	21.86	20.78	23.05	65.15	64.26	70.72	530	445	537	1610	1665	1634	1.75143	3.58258e-71	2.96298e-69	up	GWHAOTO00000005	4946845	4948286	-	Sbai5A49T125	--	--	--	CBS domain-containing protein CBSX5 [Sesamum indicum]	CBSX5_ARATH RecName: Full=CBS domain-containing protein CBSX5;	A0A2G9HYZ2_9LAMI SubName: Full=5'-AMP-activated protein kinase, gamma subunit {ECO:0000313|EMBL:PIN22729.1};	At4g27460	GO:0005737,cytoplasm; GO:0031588,nucleotide-activated protein kinase complex; GO:0005634,nucleus; GO:0016208,AMP binding; GO:0019901,protein kinase binding; GO:0019887,protein kinase regulator activity; GO:0042149,cellular response to glucose starvation; GO:0071456,cellular response to hypoxia; GO:0006468,protein phosphorylation; GO:0050790,regulation of catalytic activity; GO:0000166,nucleotide …	PF00571.28:CBS domain	--	--	--
Sbai3A246T151	23.51	23.33	24.52	1.36	1.64	1.07	390	342	391	23	29	17	-3.9753	6.21341e-71	5.11759e-69	down	GWHAOTO00000003	24686943	24688047	-	Sbai3A246T151	--	K09872 aquaporin PIP | (RefSeq) aquaporin PIP2-4-like (A)	--	aquaporin PIP2-4-like [Sesamum indicum]	PIP21_MAIZE RecName: Full=Aquaporin PIP2-1; AltName: Full=Plasma membrane intrinsic protein 2-1; AltName: Full=ZmPIP2-1; AltName: Full=ZmPIP2;1;	A0A5A7R9P4_STRAF SubName: Full=Plasma membrane intrinsic protein PIP2.1 {ECO:0000313|EMBL:GER54309.1};	At3g53420	GO:0016021,integral component of membrane; GO:0005886,plasma membrane; GO:0032991,protein-containing complex; GO:0015250,water channel activity; GO:0051290,protein heterotetramerization; GO:0051289,protein homotetramerization; GO:0003674,molecular_function; GO:0005215,transporter activity; GO:0005372,water transmembrane transporter activity; GO:0015267,channel activity; GO:0015318,inorganic molec…	PF00230.20:Major intrinsic protein	--	--	--
Sbai8A259T66	103.3	100.75	97.89	31.37	28.46	29.22	2255	1943	2054	698	664	608	-1.61777	1.93756e-70	1.58928e-68	down	GWHAOTO00000008	25932685	25934838	-	Sbai8A259T66	--	K01640 hydroxymethylglutaryl-CoA lyase [EC:4.1.3.4] | (RefSeq) LOW QUALITY PROTEIN: hydroxymethylglutaryl-CoA lyase, mitochondrial (A)	ko00072: Synthesis and degradation of ketone bodies; ko00280: Valine, leucine and isoleucine degradation; ko00650: Butanoate metabolism; ko01100: Metabolic pathways; ko01110: Biosynthesis of secondary metabolites; ko04146: Peroxisome	F-box protein At2g32560 [Sesamum indicum]	FB118_ARATH RecName: Full=F-box protein At2g26850;	A0A6I9TYH8_SESIN SubName: Full=F-box protein At2g32560 {ECO:0000313|RefSeq:XP_011090175.1};	At2g26850	--	PF00646.33:F-box domain	--	--	--
Sbai2A142T118	179.52	183.8	191.6	66.83	62.54	66.86	3792	3430	3890	1439	1412	1346	-1.35536	6.11875e-70	4.99831e-68	down	GWHAOTO00000002	14254911	14256568	-	Sbai2A142T118	--	K00679 phospholipid:diacylglycerol acyltransferase [EC:2.3.1.158] | (RefSeq) hypothetical protein (A)	ko00561: Glycerolipid metabolism; ko01100: Metabolic pathways	GDSL esterase/lipase APG [Sesamum indicum]	APG2_ARATH RecName: Full=GDSL esterase/lipase APG; EC=3.1.1.-; AltName: Full=Extracellular lipase APG; Flags: Precursor;	A0A6I9SXR9_SESIN SubName: Full=GDSL esterase/lipase APG {ECO:0000313|RefSeq:XP_011072453.1};	At3g16370	GO:0048046,apoplast; GO:0016788,hydrolase activity, acting on ester bonds; GO:0016042,lipid catabolic process; GO:0003674,molecular_function; GO:0003824,catalytic activity; GO:0016787,hydrolase activity; GO:0006629,lipid metabolic process; GO:0008150,biological_process; GO:0008152,metabolic process; GO:0009056,catabolic process; GO:0044238,primary metabolic process; GO:0071704,organic substance m…	PF00657.22:GDSL-like Lipase/Acylhydrolase	--	--	--
Sbai8C198T3	3.77	3.5	3.59	23.23	19.34	21.36	84	69	77	528	461	454	2.69786	6.89464e-70	5.60914e-68	up	GWHAOTO00000008	19814995	19817495	+	Sbai8C198T3	--	K00924 kinase [EC:2.7.1.-] | (RefSeq) probable receptor-like protein kinase At3g55450 isoform X1 (A)	--	Serine/threonine protein kinase [Handroanthus impetiginosus]	PBL16_ARATH RecName: Full=Probable serine/threonine-protein kinase PBL16 {ECO:0000305}; EC=2.7.11.1 {ECO:0000305}; AltName: Full=PBS1-like protein 16 {ECO:0000303|PubMed:20413097};	A0A2G9HMW5_9LAMI SubName: Full=Serine/threonine protein kinase {ECO:0000313|EMBL:PIN18640.1}; EC=2.7.11.1 {ECO:0000313|EMBL:PIN18640.1};	At5g56460	GO:0005886,plasma membrane; GO:0009506,plasmodesma; GO:0005524,ATP binding; GO:0106310,protein serine kinase activity; GO:0106311,protein threonine kinase activity; GO:0006952,defense response; GO:0000166,nucleotide binding; GO:0003674,molecular_function; GO:0005488,binding; GO:0017076,purine nucleotide binding; GO:0030554,adenyl nucleotide binding; GO:0032553,ribonucleotide binding; GO:0032555,p…	PF07714.17:Protein tyrosine kinase	--	--	--
novel.470	13.89	11.68	14.33	1.05	0.98	1.38	506	376	502	39	38	48	-3.41272	8.36134e-70	6.77472e-68	down	GWHAOTO00000001	38383796	38386931	-	--	--	K10775 phenylalanine ammonia-lyase [EC:4.3.1.24] | (RefSeq) LOW QUALITY PROTEIN: phenylalanine ammonia-lyase-like (A)	ko00360: Phenylalanine metabolism; ko00940: Phenylpropanoid biosynthesis; ko01100: Metabolic pathways; ko01110: Biosynthesis of secondary metabolites	phenylalanine ammonia-lyase [Scutellaria baicalensis]	PAL1_DAUCA RecName: Full=Phenylalanine ammonia-lyase 1; EC=4.3.1.24;	E2F4D5_SCUBA RecName: Full=Phenylalanine ammonia-lyase {ECO:0000256|ARBA:ARBA00012139, ECO:0000256|RuleBase:RU003955}; EC=4.3.1.24 {ECO:0000256|ARBA:ARBA00012139, ECO:0000256|RuleBase:RU003955};	At2g37040	GO:0005737,cytoplasm; GO:0045548,phenylalanine ammonia-lyase activity; GO:0009800,cinnamic acid biosynthetic process; GO:0006559,L-phenylalanine catabolic process; GO:0003674,molecular_function; GO:0003824,catalytic activity; GO:0016829,lyase activity; GO:0016840,carbon-nitrogen lyase activity; GO:0016841,ammonia-lyase activity; GO:0006082,organic acid metabolic process; GO:0006725,cellular aroma…	PF00221.19:Aromatic amino acid lyase	--	--	--
Sbai8P117T49	33.74	28.67	33.59	5.87	5.09	6.27	931	699	891	165	150	165	-2.33849	1.83902e-69	1.48402e-67	down	GWHAOTO00000008	11690452	11691858	-	Sbai8P117T49	--	K03327 multidrug resistance protein, MATE family | (RefSeq) protein DETOXIFICATION 49 (A)	--	protein DETOXIFICATION 49 [Sesamum indicum]	DTX49_ARATH RecName: Full=Protein DETOXIFICATION 49 {ECO:0000303|PubMed:11739388}; Short=AtDTX49 {ECO:0000303|PubMed:11739388}; AltName: Full=Multidrug and toxic compound extrusion protein 49 {ECO:0000305}; Short=MATE protein 49 {ECO:0000305}; AltName: Full=Protein NOVEL ION CARRIER 1 {ECO:0000303|Ref.1}; Short=Protein NIC1 {ECO:0000303|Ref.1};	A0A6I9TC30_SESIN RecName: Full=Protein DETOXIFICATION {ECO:0000256|RuleBase:RU004914}; AltName: Full=Multidrug and toxic compound extrusion protein {ECO:0000256|RuleBase:RU004914};	At4g23030	GO:0016021,integral component of membrane; GO:0016020,membrane; GO:0015297,antiporter activity; GO:0022857,transmembrane transporter activity; GO:0042910,xenobiotic transmembrane transporter activity; GO:0003674,molecular_function; GO:0005215,transporter activity; GO:0015291,secondary active transmembrane transporter activity; GO:0022804,active transmembrane transporter activity; GO:0005575,cellu…	PF01554.18:MatE	--	--	--
novel.576	185.44	178.66	188.03	68.72	64.34	71.32	7412	6309	7224	2800	2749	2717	-1.29014	2.2623e-69	1.81823e-67	down	GWHAOTO00000001	46201461	46204950	+	--	--	K00128 aldehyde dehydrogenase (NAD+) [EC:1.2.1.3] | (RefSeq) aldehyde dehydrogenase family 2 member B4, mitochondrial-like (A)	ko00010: Glycolysis / Gluconeogenesis; ko00053: Ascorbate and aldarate metabolism; ko00071: Fatty acid degradation; ko00280: Valine, leucine and isoleucine degradation; ko00310: Lysine degradation; ko00330: Arginine and proline metabolism; ko00340: Histidine metabolism; ko00380: Tryptophan metabolism; ko00410: beta-Alanine metabolism; ko00561: Glycerolipid metabolism; ko00620: Pyruvate metabolism…	Aldehyde dehydrogenase [Handroanthus impetiginosus]	AL2B4_ARATH RecName: Full=Aldehyde dehydrogenase family 2 member B4, mitochondrial; Short=ALDH2a; EC=1.2.1.3; Flags: Precursor;	A0A4D8YX73_SALSN SubName: Full=Uncharacterized protein {ECO:0000313|EMBL:TEY27569.1};	At3g48000	GO:0005829,cytosol; GO:0005759,mitochondrial matrix; GO:0005739,mitochondrion; GO:0004029,aldehyde dehydrogenase (NAD+) activity; GO:0005524,ATP binding; GO:0043878,glyceraldehyde-3-phosphate dehydrogenase (NAD+) (non-phosphorylating) activity; GO:0046686,response to cadmium ion; GO:0003674,molecular_function; GO:0003824,catalytic activity; GO:0004030,aldehyde dehydrogenase [NAD(P)+] activity; GO…	PF00171.22:Aldehyde dehydrogenase family	--	--	--
Sbai1A165T91	95.24	94.64	94.41	217.17	203.46	227.1	1950	1712	1858	4533	4453	4432	1.33146	1.04227e-68	8.3432e-67	up	GWHAOTO00000001	16516033	16517852	+	Sbai1A165T91	--	K13066 caffeic acid 3-O-methyltransferase / acetylserotonin O-methyltransferase [EC:2.1.1.68 2.1.1.4] | (RefSeq) caffeic acid 3-O-methyltransferase (A)	ko00380: Tryptophan metabolism; ko00940: Phenylpropanoid biosynthesis; ko01100: Metabolic pathways; ko01110: Biosynthesis of secondary metabolites	caffeic acid 3-O-methyltransferase [Sesamum indicum]	COMT1_COFCA RecName: Full=Caffeic acid 3-O-methyltransferase {ECO:0000305}; Short=CAOMT {ECO:0000305}; EC=2.1.1.68 {ECO:0000305}; AltName: Full=S-adenosysl-L-methionine:caffeic acid 3-O-methyltransferase {ECO:0000305};	A0A6I9TMQ0_SESIN SubName: Full=caffeic acid 3-O-methyltransferase {ECO:0000313|RefSeq:XP_011084580.1};	At5g54160	GO:0005737,cytoplasm; GO:0005634,nucleus; GO:0005886,plasma membrane; GO:0009506,plasmodesma; GO:0047763,caffeate O-methyltransferase activity; GO:0030744,luteolin O-methyltransferase activity; GO:0033799,myricetin 3'-O-methyltransferase activity; GO:0046983,protein dimerization activity; GO:0030755,quercetin 3-O-methyltransferase activity; GO:0051555,flavonol biosynthetic process; GO:0009809,lig…	PF00891.18:O-methyltransferase domain	--	--	--
Sbai4C24T10	25.9	29.16	27.22	1.31	1.88	2.25	387	385	391	20	30	32	-3.77717	5.41129e-68	4.31431e-66	down	GWHAOTO00000004	2402424	2403968	-	Sbai4C24T10	--	K14399 polyribonucleotide 5'-hydroxyl-kinase [EC:2.7.1.78] | (RefSeq) Clp1-domain-containing protein (A)	ko03015: mRNA surveillance pathway	SEC14 cytosolic factor [Sesamum indicum]	SFH7_ARATH RecName: Full=Phosphatidylinositol/phosphatidylcholine transfer protein SFH7; AltName: Full=Protein SEC FOURTEEN HOMOLOGS 7; Short=AtSFH7;	A0A4D9BQR8_SALSN RecName: Full=CRAL-TRIO domain-containing protein {ECO:0000259|PROSITE:PS50191};	At1g14820	GO:0000139,Golgi membrane; GO:0005886,plasma membrane; GO:0015031,protein transport; GO:0006810,transport; GO:0006811,ion transport; GO:0006820,anion transport; GO:0008104,protein localization; GO:0008150,biological_process; GO:0015833,peptide transport; GO:0033036,macromolecule localization; GO:0042886,amide transport; GO:0045184,establishment of protein localization; GO:0051179,localization; GO…	PF00650.20:CRAL/TRIO domain	--	--	--
Sbai9A189T60	488.85	504.96	457.36	1172.61	1092.62	1189.47	9463	8636	8510	23140	22608	21946	1.39456	8.57265e-68	6.80757e-66	up	GWHAOTO00000009	18896860	18898284	+	Sbai9A189T60	--	K13051 L-asparaginase / beta-aspartyl-peptidase [EC:3.5.1.1 3.4.19.5] | (RefSeq) probable isoaspartyl peptidase/L-asparaginase 2 (A)	ko00250: Alanine, aspartate and glutamate metabolism; ko00460: Cyanoamino acid metabolism; ko01100: Metabolic pathways; ko01110: Biosynthesis of secondary metabolites	Asparaginase [Handroanthus impetiginosus]	ASPGB_ARATH RecName: Full=Probable isoaspartyl peptidase/L-asparaginase 2; EC=3.4.19.5; AltName: Full=L-asparagine amidohydrolase 2; Contains: RecName: Full=Isoaspartyl peptidase/L-asparaginase 2 subunit alpha; Contains: RecName: Full=Isoaspartyl peptidase/L-asparaginase 2 subunit beta; Flags: Precursor;	A0A4D9A9G2_SALSN SubName: Full=Beta-aspartyl-peptidase (Threonine type) {ECO:0000313|EMBL:TEY45636.1};	At3g16150	GO:0005737,cytoplasm; GO:0004067,asparaginase activity; GO:0008798,beta-aspartyl-peptidase activity; GO:0016540,protein autoprocessing; GO:0003674,molecular_function; GO:0003824,catalytic activity; GO:0016787,hydrolase activity; GO:0016810,hydrolase activity, acting on carbon-nitrogen (but not peptide) bonds; GO:0016811,hydrolase activity, acting on carbon-nitrogen (but not peptide) bonds, in lin…	PF01112.18:Asparaginase	--	--	--
Sbai2A183T130	111.99	103.12	113.39	32.69	32.78	34.8	3545	2884	3450	1055	1109	1050	-1.56686	1.351e-67	1.06858e-65	down	GWHAOTO00000002	18366652	18369354	-	Sbai2A183T130	--	K15404 aldehyde decarbonylase [EC:4.1.99.5] | (RefSeq) protein ECERIFERUM 1-like (A)	ko00073: Cutin, suberine and wax biosynthesis; ko01110: Biosynthesis of secondary metabolites	protein ECERIFERUM 1-like [Sesamum indicum]	CER1_ARATH RecName: Full=Very-long-chain aldehyde decarbonylase CER1 {ECO:0000305}; EC=4.1.99.5 {ECO:0000269|PubMed:21386033, ECO:0000269|PubMed:22773744}; AltName: Full=Protein ECERIFERUM 1;	A0A6I9TIX4_SESIN SubName: Full=protein ECERIFERUM 1-like {ECO:0000313|RefSeq:XP_011085147.1};	At2g37700	GO:0005789,endoplasmic reticulum membrane; GO:0016021,integral component of membrane; GO:0016020,membrane; GO:1990465,aldehyde oxygenase (deformylating) activity; GO:0000254,C-4 methylsterol oxidase activity; GO:0005506,iron ion binding; GO:0009924,octadecanal decarbonylase activity; GO:0016491,oxidoreductase activity; GO:0043447,alkane biosynthetic process; GO:0042742,defense response to bacteri…	PF12076.8:WAX2 C-terminal domain	--	--	--
Sbai3A172T104	103.79	103.82	106.02	30.93	30.34	31.17	1600	1414	1571	486	500	458	-1.61717	1.52494e-67	1.20139e-65	down	GWHAOTO00000003	17240320	17241858	+	Sbai3A172T104	--	K15382 solute carrier family 50 (sugar transporter) | (RefSeq) bidirectional sugar transporter NEC1 isoform X1 (A)	--	hypothetical protein MIMGU_mgv1a011381mg [Erythranthe guttata]	NEC1_PETHY RecName: Full=Bidirectional sugar transporter NEC1; AltName: Full=NEC1;	A0A022S447_ERYGU RecName: Full=Bidirectional sugar transporter SWEET {ECO:0000256|RuleBase:RU910715};	At5g13170	GO:0005887,integral component of plasma membrane; GO:0051119,sugar transmembrane transporter activity; GO:0009901,anther dehiscence; GO:0009555,pollen development; GO:0003674,molecular_function; GO:0005215,transporter activity; GO:0008509,anion transmembrane transporter activity; GO:0015075,ion transmembrane transporter activity; GO:0015144,carbohydrate transmembrane transporter activity; GO:0022…	PF03083.16:Sugar efflux transporter for intercellular exchange	--	--	--
Sbai1A132T66	45.2	48.79	46.5	7.73	8.25	7.51	625	596	618	109	122	99	-2.43107	1.58475e-67	1.24359e-65	down	GWHAOTO00000001	13279765	13281458	+	Sbai1A132T66	--	K00588 caffeoyl-CoA O-methyltransferase [EC:2.1.1.104] | (RefSeq) flavonoid 3',5'-methyltransferase-like (A)	ko00940: Phenylpropanoid biosynthesis; ko00941: Flavonoid biosynthesis; ko00945: Stilbenoid, diarylheptanoid and gingerol biosynthesis; ko01100: Metabolic pathways; ko01110: Biosynthesis of secondary metabolites	flavonoid 3',5'-methyltransferase-like [Sesamum indicum]	FAOMT_VITVI RecName: Full=Flavonoid 3',5'-methyltransferase; EC=2.1.1.267 {ECO:0000269|PubMed:19525322, ECO:0000269|PubMed:20580386}; AltName: Full=Anthocyanin-O-methyltransferase; Short=VvAOMT;	A0A6I9TLP0_SESIN RecName: Full=Caffeoyl-CoA O-methyltransferase {ECO:0000256|ARBA:ARBA00012165}; EC=2.1.1.104 {ECO:0000256|ARBA:ARBA00012165};	At1g67980	GO:0005737,cytoplasm; GO:0070448,laricitrin 5'-O-methyltransferase activity; GO:0046872,metal ion binding; GO:0008171,O-methyltransferase activity; GO:0009718,anthocyanin-containing compound biosynthetic process; GO:0033485,cyanidin 3-O-glucoside biosynthetic process; GO:0033486,delphinidin 3-O-glucoside biosynthetic process; GO:0032259,methylation; GO:0043473,pigmentation; GO:0003674,molecular_f…	PF01596.17:O-methyltransferase	--	--	--
Sbai9A256T213	26.26	27.64	27.36	0.23	0.1	0.07	771	717	772	7	3	2	-7.51002	1.64431e-67	1.28527e-65	down	GWHAOTO00000009	25602659	25604376	-	Sbai9A256T213	--	K23810 (E)-8-carboxylinalool synthase [EC:1.14.14.-] | (RefSeq) geraniol 8-hydroxylase (A)	ko00902: Monoterpenoid biosynthesis; ko01110: Biosynthesis of secondary metabolites	cytochrome P450 CYP76AH8 [Plectranthus barbatus]	CYPH3_ISORU RecName: Full=Ferruginol synthase {ECO:0000303|PubMed:28381502}; EC=1.14.14.175 {ECO:0000269|PubMed:28381502}; AltName: Full=Cytochrome P450 76AH30 {ECO:0000303|PubMed:28381502};	A0A1B0VRP1_9LAMI SubName: Full=Cytochrome P450 CYP76AH8 {ECO:0000313|EMBL:AMZ03392.1};	At2g45550	GO:0005789,endoplasmic reticulum membrane; GO:0016021,integral component of membrane; GO:0020037,heme binding; GO:0005506,iron ion binding; GO:0004497,monooxygenase activity; GO:0016705,oxidoreductase activity, acting on paired donors, with incorporation or reduction of molecular oxygen; GO:1901946,miltiradiene biosynthetic process; GO:0016114,terpenoid biosynthetic process; GO:0003674,molecular_…	PF00067.22:Cytochrome P450	--	--	--
Sbai7A203T147	248.17	240.35	263.12	564.81	499.75	561.44	5023	4298	5119	11654	10812	10831	1.25606	3.437e-67	2.67603e-65	up	GWHAOTO00000007	20290976	20294054	+	Sbai7A203T147	--	K00547 homocysteine S-methyltransferase [EC:2.1.1.10] | (RefSeq) homocysteine S-methyltransferase 2 (A)	ko00270: Cysteine and methionine metabolism; ko01100: Metabolic pathways; ko01110: Biosynthesis of secondary metabolites	PREDICTED: homocysteine S-methyltransferase 2 [Erythranthe guttata]	HMT3_ARATH RecName: Full=Homocysteine S-methyltransferase 3; EC=2.1.1.10; AltName: Full=S-methylmethionine:homocysteine methyltransferase 3; Short=AtHMT-3; Short=SMM:Hcy S-methyltransferase 3;	A0A2G9GGN1_9LAMI SubName: Full=Homocysteine S-methyltransferase {ECO:0000313|EMBL:PIN04447.1}; EC=2.1.1.10 {ECO:0000313|EMBL:PIN04447.1};	At3g22740	GO:0005886,plasma membrane; GO:0047150,betaine-homocysteine S-methyltransferase activity; GO:0008898,S-adenosylmethionine-homocysteine S-methyltransferase activity; GO:0061627,S-methylmethionine-homocysteine S-methyltransferase activity; GO:0008270,zinc ion binding; GO:0009086,methionine biosynthetic process; GO:0032259,methylation; GO:0033528,S-methylmethionine cycle; GO:0003674,molecular_functi…	PF02574.16:Homocysteine S-methyltransferase	--	--	--
Sbai7A287T70	73.01	79.26	75.54	11.87	11.83	10.7	537	515	534	89	93	75	-2.57898	5.72637e-67	4.44116e-65	down	GWHAOTO00000007	28720029	28720513	-	Sbai7A287T70	--	K13459 disease resistance protein RPS2 | (RefSeq) probable disease resistance protein At5g63020 (A)	ko04626: Plant-pathogen interaction	Copper chaperone [Handroanthus impetiginosus]	PIK1_ORYSJ RecName: Full=Disease resistance protein Pik-1 {ECO:0000305}; AltName: Full=Pik-1 blast resistance protein {ECO:0000312|EMBL:ADZ48537.1};	A0A4D9AY80_SALSN SubName: Full=Uncharacterized protein {ECO:0000313|EMBL:TEY69769.1};	At3g07600	GO:0043531,ADP binding; GO:0005524,ATP binding; GO:0042742,defense response to bacterium; GO:0002758,innate immune response-activating signal transduction; GO:0009626,plant-type hypersensitive response; GO:0000166,nucleotide binding; GO:0003674,molecular_function; GO:0005488,binding; GO:0017076,purine nucleotide binding; GO:0030554,adenyl nucleotide binding; GO:0032553,ribonucleotide binding; GO:…	--	--	--	--
Sbai7A282T113	136.84	125.57	136.34	346.08	307.75	319.34	2198	1782	2105	5667	5284	4889	1.43065	6.33717e-67	4.89583e-65	up	GWHAOTO00000007	28205109	28206175	+	Sbai7A282T113	--	K08909 light-harvesting complex I chlorophyll a/b binding protein 3 | (RefSeq) chlorophyll a-b binding protein 8, chloroplastic (A)	ko00196: Photosynthesis - antenna proteins; ko01100: Metabolic pathways	chlorophyll a-b binding protein 8, chloroplastic [Sesamum indicum]	LHCA3_ARATH RecName: Full=Photosystem I chlorophyll a/b-binding protein 3-1, chloroplastic {ECO:0000303|PubMed:8115553}; Short=Lhca3*1 {ECO:0000303|PubMed:8115553}; AltName: Full=LHCI type III LHCA3 {ECO:0000305}; Flags: Precursor;	A0A4D9BAI5_SALSN RecName: Full=Chlorophyll a-b binding protein, chloroplastic {ECO:0000256|RuleBase:RU363080};	At1g61520	GO:0009507,chloroplast; GO:0009534,chloroplast thylakoid; GO:0009535,chloroplast thylakoid membrane; GO:0016021,integral component of membrane; GO:0005634,nucleus; GO:0009522,photosystem I; GO:0010287,plastoglobule; GO:0009579,thylakoid; GO:0016168,chlorophyll binding; GO:0046872,metal ion binding; GO:0003729,mRNA binding; GO:0019904,protein domain specific binding; GO:0009768,photosynthesis, lig…	PF00504.21:Chlorophyll A-B binding protein	--	--	--
Sbai3C255T9	354.68	330.46	355.07	120	115.05	129.06	11603	9551	11165	4002	4023	4024	-1.37063	6.50205e-67	5.00381e-65	down	GWHAOTO00000003	25544468	25546135	+	Sbai3C255T9	--	--	--	hypothetical protein CDL12_17110 [Handroanthus impetiginosus]	--	A0A2G9GYE2_9LAMI RecName: Full=Nodulin-like domain-containing protein {ECO:0000259|Pfam:PF06813};	At2g39210	GO:0016021,integral component of membrane; GO:0006817,phosphate ion transport; GO:0006810,transport; GO:0006811,ion transport; GO:0006820,anion transport; GO:0008150,biological_process; GO:0015698,inorganic anion transport; GO:0051179,localization; GO:0051234,establishment of localization; GO:0005575,cellular_component; GO:0016020,membrane; GO:0031224,intrinsic component of membrane; GO:0110165,c…	PF06813.13:Nodulin-like	--	--	--
Sbai6C101T5	58.96	56.49	60.08	18.72	16.88	18.57	1752	1483	1716	567	536	526	-1.55322	9.3137e-67	7.14003e-65	down	GWHAOTO00000006	10165055	10167115	+	Sbai6C101T5	--	K20620 fatty acid hydroxylase | (RefSeq) isoflavone 2'-hydroxylase-like (A)	--	isoflavone 2'-hydroxylase-like [Sesamum indicum]	CYQ32_CATRO RecName: Full=Cytochrome P450 81Q32 {ECO:0000303|PubMed:24710322}; Short=CrCYP81Q32 {ECO:0000303|PubMed:24710322}; EC=1.14.-.- {ECO:0000305};	A0A6I9SL41_SESIN SubName: Full=isoflavone 2'-hydroxylase-like {ECO:0000313|RefSeq:XP_011069763.1};	At4g37340	GO:0016021,integral component of membrane; GO:0020037,heme binding; GO:0005506,iron ion binding; GO:0004497,monooxygenase activity; GO:0016705,oxidoreductase activity, acting on paired donors, with incorporation or reduction of molecular oxygen; GO:0003674,molecular_function; GO:0005488,binding; GO:0046906,tetrapyrrole binding; GO:0097159,organic cyclic compound binding; GO:1901363,heterocyclic c…	PF00067.22:Cytochrome P450	--	--	--
Sbai6C30T6	33.63	36.17	34.61	8.32	6.88	7.09	841	799	832	212	184	169	-2.08384	1.20805e-66	9.22443e-65	down	GWHAOTO00000006	3006278	3008722	+	Sbai6C30T6	--	K06199 fluoride exporter | (RefSeq) fluoride export protein 2 (A)	--	fluoride export protein 2 [Sesamum indicum]	--	A0A6I9UA26_SESIN SubName: Full=fluoride export protein 2 {ECO:0000313|RefSeq:XP_011097848.1, ECO:0000313|RefSeq:XP_011097856.1};	--	GO:0016021,integral component of membrane; GO:0005886,plasma membrane; GO:0005575,cellular_component; GO:0016020,membrane; GO:0031224,intrinsic component of membrane; GO:0110165,cellular anatomical entity; GO:0071944,cell periphery	PF02537.15:CrcB-like protein, Camphor Resistance (CrcB)	--	--	--
Sbai2A168T86	77.31	74.97	74.63	13.89	8.73	9.35	928	795	861	170	112	107	-2.68744	1.21252e-66	9.22443e-65	down	GWHAOTO00000002	16888151	16888865	-	Sbai2A168T86	--	K08901 photosystem II oxygen-evolving enhancer protein 3 | (RefSeq) photosynthetic NDH subunit of lumenal location 2, chloroplastic (A)	ko00195: Photosynthesis	hypothetical protein CDL12_29269 [Handroanthus impetiginosus]	PNSL2_ARATH RecName: Full=Photosynthetic NDH subunit of lumenal location 2, chloroplastic {ECO:0000303|PubMed:21785130}; AltName: Full=PsbQ-like protein 1; Flags: Precursor;	A0A2G9FZ84_9LAMI SubName: Full=Uncharacterized protein {ECO:0000313|EMBL:PIM98251.1};	At1g14150	GO:0009507,chloroplast; GO:0009534,chloroplast thylakoid; GO:0009543,chloroplast thylakoid lumen; GO:0009535,chloroplast thylakoid membrane; GO:0019898,extrinsic component of membrane; GO:0009344,nitrite reductase complex [NAD(P)H]; GO:0009654,photosystem II oxygen evolving complex; GO:0005509,calcium ion binding; GO:0045156,electron transporter, transferring electrons within the cyclic electron …	PF05757.11:Oxygen evolving enhancer protein 3 (PsbQ)	--	--	--
Sbai2A98T68	6.81	7.5	7.76	23.21	20.7	21.74	417	406	457	1449	1355	1269	1.71706	1.27148e-66	9.6362e-65	up	GWHAOTO00000002	9813482	9822273	-	Sbai2A98T68	--	K01191 alpha-mannosidase [EC:3.2.1.24] | (RefSeq) alpha-mannosidase At3g26720 isoform X2 (A)	ko00511: Other glycan degradation	alpha-mannosidase At3g26720 isoform X2 [Sesamum indicum]	MANA1_ARATH RecName: Full=Alpha-mannosidase At3g26720 {ECO:0000305}; EC=3.2.1.24 {ECO:0000269|PubMed:16233119}; Flags: Precursor;	A0A6I9UFQ1_SESIN RecName: Full=Alpha-mannosidase {ECO:0000256|ARBA:ARBA00012752, ECO:0000256|RuleBase:RU361199}; EC=3.2.1.- {ECO:0000256|RuleBase:RU361199};	At3g26720	GO:0099503,secretory vesicle; GO:0005774,vacuolar membrane; GO:0005773,vacuole; GO:0004559,alpha-mannosidase activity; GO:0030246,carbohydrate binding; GO:0046872,metal ion binding; GO:0006013,mannose metabolic process; GO:0003674,molecular_function; GO:0003824,catalytic activity; GO:0004553,hydrolase activity, hydrolyzing O-glycosyl compounds; GO:0015923,mannosidase activity; GO:0016787,hydrolas…	PF01074.22:Glycosyl hydrolases family 38 N-terminal domain	--	--	--
Sbai2P257T38	44.72	39.54	45.35	125.81	113.06	122.26	713	557	695	2045	1927	1858	1.62102	3.79003e-66	2.86147e-64	up	GWHAOTO00000002	25691448	25692260	-	Sbai2P257T38	--	K01807 ribose 5-phosphate isomerase A [EC:5.3.1.6] | (RefSeq) probable ribose-5-phosphate isomerase 3, chloroplastic (A)	ko00030: Pentose phosphate pathway; ko00710: Carbon fixation in photosynthetic organisms; ko01100: Metabolic pathways; ko01110: Biosynthesis of secondary metabolites; ko01200: Carbon metabolism; ko01230: Biosynthesis of amino acids	probable ribose-5-phosphate isomerase 3, chloroplastic [Sesamum indicum]	RPI3_ARATH RecName: Full=Probable ribose-5-phosphate isomerase 3, chloroplastic; EC=5.3.1.6; AltName: Full=Phosphoriboisomerase 3; AltName: Full=Protein EMBRYO DEFECTIVE 3119; Flags: Precursor;	A0A4D9ASN2_SALSN RecName: Full=Ribose-5-phosphate isomerase {ECO:0000256|ARBA:ARBA00011959}; EC=5.3.1.6 {ECO:0000256|ARBA:ARBA00011959};	At3g04790	GO:0009507,chloroplast; GO:0009941,chloroplast envelope; GO:0009570,chloroplast stroma; GO:0009535,chloroplast thylakoid membrane; GO:0005829,cytosol; GO:0009579,thylakoid; GO:0004751,ribose-5-phosphate isomerase activity; GO:0042742,defense response to bacterium; GO:0009052,pentose-phosphate shunt, non-oxidative branch; GO:0019253,reductive pentose-phosphate cycle; GO:0003674,molecular_function;…	PF06026.14:Ribose 5-phosphate isomerase A (phosphoriboisomerase A)	--	--	--
Sbai4A56T83	216.06	230.7	209.47	72.82	65.31	69.28	3318	3130	3092	1140	1072	1014	-1.51845	4.34389e-66	3.26726e-64	down	GWHAOTO00000004	5604754	5607333	-	Sbai4A56T83	--	K16302 metal transporter CNNM | (RefSeq) Protein MAM3 (A)	--	putative membrane protein [Handroanthus impetiginosus]	Y4958_ARATH RecName: Full=Uncharacterized membrane protein At4g09580;	A0A2G9H157_9LAMI SubName: Full=Putative membrane protein {ECO:0000313|EMBL:PIN11225.1};	At4g17790	GO:0005783,endoplasmic reticulum; GO:0016021,integral component of membrane; GO:0005575,cellular_component; GO:0005622,intracellular anatomical structure; GO:0005737,cytoplasm; GO:0012505,endomembrane system; GO:0043226,organelle; GO:0043227,membrane-bounded organelle; GO:0043229,intracellular organelle; GO:0043231,intracellular membrane-bounded organelle; GO:0110165,cellular anatomical entity; G…	PF09335.11:SNARE associated Golgi protein	--	--	--
Sbai7P256T99	1993.77	1900.65	1923.2	4095.81	3780.04	4117.33	26629	22428	24690	55767	53966	52414	1.18707	7.87277e-66	5.89925e-64	up	GWHAOTO00000007	25634819	25635529	-	Sbai7P256T99	--	K13789 geranylgeranyl diphosphate synthase, type II [EC:2.5.1.1 2.5.1.10 2.5.1.29] | (RefSeq) heterodimeric geranylgeranyl pyrophosphate synthase small subunit, chloroplastic-like (A)	ko00900: Terpenoid backbone biosynthesis; ko01100: Metabolic pathways; ko01110: Biosynthesis of secondary metabolites	putative geranyl diphosphate synthase small subunit type I [Leucosceptrum canum]	GGPPC_ARATH RecName: Full=Geranylgeranyl pyrophosphate synthase 12, chloroplastic; Short=GGPP synthase 12; Short=GGPS12; EC=2.5.1.-; AltName: Full=(2E,6E)-farnesyl diphosphate synthase 12; AltName: Full=Dimethylallyltranstransferase 12; EC=2.5.1.1; AltName: Full=Farnesyl diphosphate synthase 12; AltName: Full=Farnesyltranstransferase 12; EC=2.5.1.29; AltName: Full=Geranyltranstransferase 12; EC=2…	A0A6B7LYZ0_9LAMI SubName: Full=Geranylgeranyl pyrophosphate synthase {ECO:0000313|EMBL:QEY10180.1};	At3g32040	GO:0009507,chloroplast; GO:0004161,dimethylallyltranstransferase activity; GO:0004311,farnesyltranstransferase activity; GO:0004337,geranyltranstransferase activity; GO:0046872,metal ion binding; GO:0004659,prenyltransferase activity; GO:0016117,carotenoid biosynthetic process; GO:0045337,farnesyl diphosphate biosynthetic process; GO:0033384,geranyl diphosphate biosynthetic process; GO:0033386,ge…	PF00348.17:Polyprenyl synthetase	--	--	--
Sbai7C72T15	16.14	15.81	14.88	0.63	0.36	0.76	378	327	335	15	9	17	-4.61581	1.61154e-65	1.20304e-63	down	GWHAOTO00000007	7244091	7245418	-	Sbai7C72T15	--	K13065 shikimate O-hydroxycinnamoyltransferase [EC:2.3.1.133] | (RefSeq) vinorine synthase-like (A)	ko00940: Phenylpropanoid biosynthesis; ko00941: Flavonoid biosynthesis; ko00945: Stilbenoid, diarylheptanoid and gingerol biosynthesis; ko01100: Metabolic pathways; ko01110: Biosynthesis of secondary metabolites	Vinorine synthase [Handroanthus impetiginosus]	SAT_CATRO RecName: Full=Stemmadenine O-acetyltransferase {ECO:0000303|PubMed:29511102}; Short=CrSAT {ECO:0000303|PubMed:29511102}; EC=1.7.1.- {ECO:0000269|PubMed:29511102};	A0A2G9H0M0_9LAMI SubName: Full=Vinorine synthase {ECO:0000313|EMBL:PIN10810.1}; EC=2.3.1.160 {ECO:0000313|EMBL:PIN10810.1};	At3g26040	GO:0016491,oxidoreductase activity; GO:0016747,transferase activity, transferring acyl groups other than amino-acyl groups; GO:0009820,alkaloid metabolic process; GO:0003674,molecular_function; GO:0003824,catalytic activity; GO:0016740,transferase activity; GO:0016746,transferase activity, transferring acyl groups; GO:0006807,nitrogen compound metabolic process; GO:0008150,biological_process; GO:…	PF02458.15:Transferase family	--	--	--
Sbai2A424T76	18	20.38	15.34	0.28	0.34	0.55	447	447	366	7	9	13	-5.39624	2.90472e-65	2.16033e-63	down	GWHAOTO00000002	42469824	42473315	-	Sbai2A424T76	--	K01875 seryl-tRNA synthetase [EC:6.1.1.11] | (RefSeq) serine--tRNA ligase-like (A)	ko00970: Aminoacyl-tRNA biosynthesis	serine--tRNA ligase-like [Sesamum indicum]	SYSC_ARATH RecName: Full=Serine--tRNA ligase, cytoplasmic {ECO:0000305}; EC=6.1.1.11 {ECO:0000305}; AltName: Full=Seryl-tRNA synthetase {ECO:0000305}; Short=SerRS {ECO:0000305}; AltName: Full=Seryl-tRNA(Ser/Sec) synthetase {ECO:0000305};	A0A6I9T0N7_SESIN RecName: Full=Seryl-tRNA synthetase {ECO:0000256|ARBA:ARBA00016155}; EC=6.1.1.11 {ECO:0000256|ARBA:ARBA00012840};	At5g27470	GO:0005829,cytosol; GO:0009536,plastid; GO:0005524,ATP binding; GO:0004828,serine-tRNA ligase activity; GO:0000049,tRNA binding; GO:0046686,response to cadmium ion; GO:0097056,selenocysteinyl-tRNA(Sec) biosynthetic process; GO:0006434,seryl-tRNA aminoacylation; GO:0000166,nucleotide binding; GO:0003674,molecular_function; GO:0005488,binding; GO:0017076,purine nucleotide binding; GO:0030554,adenyl…	PF00587.25:tRNA synthetase class II core domain (G, H, P, S and T)	--	--	--
Sbai1A628T107	30.76	26.35	27.3	5.71	3.9	4.57	1151	871	982	218	156	163	-2.43481	4.33259e-65	3.2103e-63	down	GWHAOTO00000001	62877200	62881991	+	Sbai1A628T107	--	--	--	uncharacterized protein LOC105173178 isoform X1 [Sesamum indicum]	--	A0A6I9U797_SESIN SubName: Full=uncharacterized protein LOC105173178 isoform X1 {ECO:0000313|RefSeq:XP_011093153.1};	At1g01770	--	PF07287.11:Acyclic terpene utilisation family protein AtuA	--	--	--
Sbai3A30T172	26.12	22.86	24.77	4.21	3.19	3.88	621	480	566	102	81	88	-2.56961	5.61855e-65	4.14774e-63	down	GWHAOTO00000003	3021885	3024168	-	Sbai3A30T172	--	K01568 pyruvate decarboxylase [EC:4.1.1.1] | (RefSeq) pyruvate decarboxylase 1 (A)	ko00010: Glycolysis / Gluconeogenesis; ko01100: Metabolic pathways; ko01110: Biosynthesis of secondary metabolites	Thiamine pyrophosphate enzyme [Trema orientalis]	PDC1_PEA RecName: Full=Pyruvate decarboxylase 1; Short=PDC; EC=4.1.1.1;	A0A2P5FMW6_TREOI RecName: Full=Pyruvate decarboxylase {ECO:0000256|ARBA:ARBA00013202}; EC=4.1.1.1 {ECO:0000256|ARBA:ARBA00013202};	At4g33070	GO:0000287,magnesium ion binding; GO:0004737,pyruvate decarboxylase activity; GO:0030976,thiamine pyrophosphate binding; GO:0003674,molecular_function; GO:0005488,binding; GO:0043167,ion binding; GO:0043169,cation binding; GO:0046872,metal ion binding; GO:0003824,catalytic activity; GO:0016829,lyase activity; GO:0016830,carbon-carbon lyase activity; GO:0016831,carboxy-lyase activity; GO:0019842,v…	PF02776.18:Thiamine pyrophosphate enzyme, N-terminal TPP binding domain	--	--	--
Sbai7P173T25	1431.67	1501.79	1379.09	475.43	410.81	402.12	14994	13896	13883	5076	4599	4014	-1.59956	9.99094e-65	7.34832e-63	down	GWHAOTO00000007	17317477	17318010	-	Sbai7P173T25	--	--	--	hypothetical protein CDL12_28926 [Handroanthus impetiginosus]	NLTP2_SOLLC RecName: Full=Non-specific lipid-transfer protein 2; Short=LTP 2; Flags: Precursor;	A0A2G9FZT9_9LAMI RecName: Full=Non-specific lipid-transfer protein {ECO:0000256|RuleBase:RU000628};	At2g38540	GO:0016020,membrane; GO:0008289,lipid binding; GO:0006869,lipid transport; GO:0003674,molecular_function; GO:0005488,binding; GO:0006810,transport; GO:0006811,ion transport; GO:0006820,anion transport; GO:0008150,biological_process; GO:0010876,lipid localization; GO:0033036,macromolecule localization; GO:0051179,localization; GO:0051234,establishment of localization; GO:0071702,organic substance …	PF00234.22:Protease inhibitor/seed storage/LTP family	--	--	--
Sbai1C113T10	30.71	26.61	29.17	3.76	4.74	4.96	922	706	842	115	152	142	-2.538	1.71752e-64	1.25859e-62	down	GWHAOTO00000001	11315242	11317169	-	Sbai1C113T10	--	K23806 alpha-guaiene 2-oxidase | (RefSeq) premnaspirodiene oxygenase-like (A)	--	cytochrome P450 CYP71D2 (chromoplast) [Scutellaria baicalensis]	C71DA_SOYBN RecName: Full=Cytochrome P450 71D10; EC=1.14.-.-;	A0A286RS90_SCUBA SubName: Full=Cytochrome P450 CYP71D2 {ECO:0000313|EMBL:ASW21049.1};	At3g26330	GO:0020037,heme binding; GO:0005506,iron ion binding; GO:0004497,monooxygenase activity; GO:0016705,oxidoreductase activity, acting on paired donors, with incorporation or reduction of molecular oxygen; GO:0003674,molecular_function; GO:0005488,binding; GO:0046906,tetrapyrrole binding; GO:0097159,organic cyclic compound binding; GO:1901363,heterocyclic compound binding; GO:0043167,ion binding; GO…	PF00067.22:Cytochrome P450	--	--	--
Sbai1A522T124	416.73	384.37	417.03	152.68	142.68	153.21	10102	8232	9717	3773	3697	3540	-1.29724	1.91488e-64	1.39807e-62	down	GWHAOTO00000001	52231995	52235958	+	Sbai1A522T124	--	K07297 adiponectin receptor | (RefSeq) heptahelical transmembrane protein 4 (A)	--	heptahelical transmembrane protein 4 [Sesamum indicum]	HHP4_ARATH RecName: Full=Heptahelical transmembrane protein 4; AltName: Full=PAQR family protein HHP4;	A0A4D8Z8B3_SALSN SubName: Full=Uncharacterized protein {ECO:0000313|EMBL:TEY27316.1};	At4g37680	GO:0016021,integral component of membrane; GO:0038023,signaling receptor activity; GO:0009725,response to hormone; GO:0009744,response to sucrose; GO:0003674,molecular_function; GO:0060089,molecular transducer activity; GO:0008150,biological_process; GO:0009719,response to endogenous stimulus; GO:0010033,response to organic substance; GO:0042221,response to chemical; GO:0050896,response to stimul…	PF03006.20:Haemolysin-III related	--	--	--
U1807C0T35	2.8	3.53	2.08	19.04	16.63	19.31	147	164	105	1020	934	967	2.85226	2.51328e-64	1.82827e-62	up	GWHAOTO00000038	110423	114689	-	U1807C0T35	--	K03327 multidrug resistance protein, MATE family | (RefSeq) protein DETOXIFICATION 27-like (A)	--	Multi antimicrobial extrusion protein [Macleaya cordata]	DTX21_ARATH RecName: Full=Protein DETOXIFICATION 21 {ECO:0000303|PubMed:11739388}; Short=AtDTX21 {ECO:0000303|PubMed:11739388}; AltName: Full=Multidrug and toxic compound extrusion protein 21 {ECO:0000305}; Short=MATE protein 21 {ECO:0000305};	A0A4D6M917_VIGUN RecName: Full=Protein DETOXIFICATION {ECO:0000256|RuleBase:RU004914}; AltName: Full=Multidrug and toxic compound extrusion protein {ECO:0000256|RuleBase:RU004914};	At1g33110	GO:0016021,integral component of membrane; GO:0016020,membrane; GO:0005634,nucleus; GO:0015297,antiporter activity; GO:0022857,transmembrane transporter activity; GO:0042910,xenobiotic transmembrane transporter activity; GO:0003674,molecular_function; GO:0005215,transporter activity; GO:0015291,secondary active transmembrane transporter activity; GO:0022804,active transmembrane transporter activi…	PF01554.18:MatE	--	--	--
Sbai3A25T175	14.43	14.65	17.36	3.29	2.81	3.5	969	869	1120	225	202	224	-2.13237	2.7869e-64	2.01994e-62	down	GWHAOTO00000003	2583747	2587812	-	Sbai3A25T175	--	K10755 replication factor C subunit 2/4 | (RefSeq) replication factor C subunit 2 (A)	ko03030: DNA replication; ko03420: Nucleotide excision repair; ko03430: Mismatch repair	protein STICHEL-like 4 [Sesamum indicum]	STIL3_ARATH RecName: Full=Protein STICHEL-like 3;	A0A6I9TIC1_SESIN SubName: Full=protein STICHEL-like 4 {ECO:0000313|RefSeq:XP_011085319.1};	At4g18820	GO:0009360,DNA polymerase III complex; GO:0005663,DNA replication factor C complex; GO:0005634,nucleus; GO:0005886,plasma membrane; GO:0005524,ATP binding; GO:0003677,DNA binding; GO:0003887,DNA-directed DNA polymerase activity; GO:0006281,DNA repair; GO:0006261,DNA-dependent DNA replication; GO:0000166,nucleotide binding; GO:0003674,molecular_function; GO:0005488,binding; GO:0017076,purine nucle…	PF13177.6:DNA polymerase III, delta subunit	--	--	--
Sbai3C45T25	15	17.84	15.09	1.5	1.8	1.57	451	474	436	46	58	45	-3.14669	2.84082e-64	2.05157e-62	down	GWHAOTO00000003	4546323	4548906	-	Sbai3C45T25	--	K14173 alpha-farnesene synthase [EC:4.2.3.46] | (RefSeq) alpha-farnesene synthase (A)	ko00909: Sesquiterpenoid and triterpenoid biosynthesis; ko01110: Biosynthesis of secondary metabolites	alpha-farnesene synthase [Sesamum indicum]	TPS7_RICCO RecName: Full=Alpha-farnesene synthase; EC=4.2.3.46; AltName: Full=(E,E)-alpha-farnesene synthase; AltName: Full=Terpene synthase 7; Short=RcSeTPS7;	A0A6I9U9C9_SESIN SubName: Full=alpha-farnesene synthase {ECO:0000313|RefSeq:XP_011096130.1};	At3g25830	GO:0052578,alpha-farnesene synthase activity; GO:0000287,magnesium ion binding; GO:0010334,sesquiterpene synthase activity; GO:0051762,sesquiterpene biosynthetic process; GO:0003674,molecular_function; GO:0003824,catalytic activity; GO:0010333,terpene synthase activity; GO:0016829,lyase activity; GO:0016835,carbon-oxygen lyase activity; GO:0016838,carbon-oxygen lyase activity, acting on phosphate…	PF03936.16:Terpene synthase family, metal binding domain	--	--	--
Sbai3C1T9	295.07	272.21	286.07	651.54	576.17	633.17	5434	4429	5064	12232	11342	11114	1.2673	4.20233e-64	3.02386e-62	up	GWHAOTO00000003	122143	123929	+	Sbai3C1T9	--	K15631 molybdenum cofactor sulfurtransferase [EC:2.8.1.9] | (RefSeq) molybdenum cofactor sulfurase (A)	ko00790: Folate biosynthesis	PREDICTED: mitochondrial amidoxime reducing component 2-like [Erythranthe guttata]	MOCOS_ORYSJ RecName: Full=Molybdenum cofactor sulfurase {ECO:0000255|HAMAP-Rule:MF_03050}; Short=MCS {ECO:0000255|HAMAP-Rule:MF_03050}; Short=MOS {ECO:0000255|HAMAP-Rule:MF_03050}; Short=MoCo sulfurase {ECO:0000255|HAMAP-Rule:MF_03050}; EC=2.8.1.9 {ECO:0000255|HAMAP-Rule:MF_03050}; AltName: Full=Molybdenum cofactor sulfurase-like protein 3 {ECO:0000255|HAMAP-Rule:MF_03050}; AltName: Full=Molybden…	A0A4D9BTN0_SALSN RecName: Full=MOSC domain-containing protein {ECO:0000259|PROSITE:PS51340};	At1g30910	GO:0016829,lyase activity; GO:0008265,Mo-molybdopterin cofactor sulfurase activity; GO:0102867,molybdenum cofactor sulfurtransferase activity; GO:0030151,molybdenum ion binding; GO:0030170,pyridoxal phosphate binding; GO:0006777,Mo-molybdopterin cofactor biosynthetic process; GO:0003674,molecular_function; GO:0003824,catalytic activity; GO:0016740,transferase activity; GO:0016782,transferase acti…	PF03476.16:MOSC N-terminal beta barrel domain	--	--	--
Sbai3A291T65	16.39	14.13	14.46	1.53	1.4	1.6	461	351	391	44	42	43	-3.16903	4.5563e-64	3.26677e-62	down	GWHAOTO00000003	29150495	29152379	+	Sbai3A291T65	--	K23452 UDP-glucosyltransferase 85A [EC:2.4.1.-] | (RefSeq) UDP-glycosyltransferase 85A5-like (A)	ko00908: Zeatin biosynthesis; ko01110: Biosynthesis of secondary metabolites	7-deoxyloganetic acid glucosyltransferase-like [Olea europaea var. sylvestris]	7DLGT_CATRO RecName: Full=7-deoxyloganetic acid glucosyl transferase {ECO:0000303|PubMed:24104568, ECO:0000303|PubMed:24710322}; Short=7-DLGT {ECO:0000303|PubMed:24104568, ECO:0000303|PubMed:24710322}; Short=Cr7DLGT {ECO:0000303|PubMed:24104568, ECO:0000303|PubMed:24710322}; EC=2.4.1.323 {ECO:0000269|PubMed:24104568, ECO:0000269|PubMed:24710322}; AltName: Full=UDP glycosyltransferase 709C2 {ECO:0…	A0A4D9ASE4_SALSN RecName: Full=Glycosyltransferase {ECO:0000256|RuleBase:RU362057}; EC=2.4.1.- {ECO:0000256|RuleBase:RU362057};	At1g22360	GO:0005829,cytosol; GO:0005634,nucleus; GO:0102970,7-deoxyloganetic acid glucosyltransferase activity; GO:0008194,UDP-glycosyltransferase activity; GO:0003674,molecular_function; GO:0003824,catalytic activity; GO:0016740,transferase activity; GO:0016757,transferase activity, transferring glycosyl groups; GO:0016758,transferase activity, transferring hexosyl groups; GO:0005575,cellular_component; …	PF00201.18:UDP-glucoronosyl and UDP-glucosyl transferase	--	--	--
Sbai1A161T71	196.19	204.04	205.48	441.65	381.37	445.05	7157	6576	7205	16424	14871	15474	1.20779	4.69488e-64	3.35406e-62	up	GWHAOTO00000001	16105167	16111510	+	Sbai1A161T71	--	K16732 Ase1/PRC1/MAP65 family protein | (RefSeq) 65-kDa microtubule-associated protein 6-like (A)	--	65-kDa microtubule-associated protein 6-like [Sesamum indicum]	MA656_ARATH RecName: Full=65-kDa microtubule-associated protein 6; Short=AtMAP65-6;	A0A6I9T5Q6_SESIN SubName: Full=65-kDa microtubule-associated protein 6-like {ECO:0000313|RefSeq:XP_011075736.1};	At2g01910	GO:0005737,cytoplasm; GO:0005874,microtubule; GO:0005739,mitochondrion; GO:0005634,nucleus; GO:0009524,phragmoplast; GO:0009536,plastid; GO:0009574,preprophase band; GO:0005819,spindle; GO:0008017,microtubule binding; GO:0007049,cell cycle; GO:0051301,cell division; GO:0000226,microtubule cytoskeleton organization; GO:0003674,molecular_function; GO:0005488,binding; GO:0005515,protein binding; GO:…	PF03999.12:Microtubule associated protein (MAP65/ASE1 family)	--	--	--
novel.3838	17.02	18.53	18.03	4.83	4.23	4.33	993	955	1011	287	264	241	-1.85547	7.6869e-64	5.47197e-62	down	GWHAOTO00000007	28634289	28644396	-	--	--	K10398 kinesin family member 11 | (RefSeq) 125 kDa kinesin-related protein-like (A)	--	hypothetical protein F511_32440 [Dorcoceras hygrometricum]	Y5843_ARATH RecName: Full=Uncharacterized protein At5g08430;	A0A4D8ZS71_SALSN RecName: Full=Plus3 domain-containing protein {ECO:0000259|PROSITE:PS51360};	At5g08430_1	GO:0003677,DNA binding; GO:0003674,molecular_function; GO:0003676,nucleic acid binding; GO:0005488,binding; GO:0097159,organic cyclic compound binding; GO:1901363,heterocyclic compound binding	PF02201.18:SWIB/MDM2 domain	SWI/SNF-BAF60b	TR	SWI/SNF-BAF60b
Sbai3A287T113	60.44	63.99	55.32	7.58	9.1	6.96	665	622	585	85	107	73	-2.77428	9.53996e-64	6.76692e-62	down	GWHAOTO00000003	28763191	28764012	+	Sbai3A287T113	--	--	--	PREDICTED: uncharacterized protein LOC105953016 [Erythranthe guttata]	--	A0A4D9AIV5_SALSN SubName: Full=Uncharacterized protein {ECO:0000313|EMBL:TEY60938.1};	At3g54040	--	PF06521.11:PAR1 protein	--	--	--
Sbai1A470T40	140.74	142.6	143.68	54.18	50.76	56.09	4215	3773	4136	1654	1625	1601	-1.26336	1.14767e-63	8.11186e-62	down	GWHAOTO00000001	47043150	47047152	-	Sbai1A470T40	--	K09580 protein disulfide-isomerase A1 [EC:5.3.4.1] | (RefSeq) protein disulfide-isomerase-like (A)	ko04141: Protein processing in endoplasmic reticulum	protein disulfide-isomerase-like [Sesamum indicum]	PDI_DATGL RecName: Full=Protein disulfide-isomerase; Short=PDI; EC=5.3.4.1; Flags: Precursor;	A0A6I9UEM7_SESIN RecName: Full=Protein disulfide-isomerase {ECO:0000256|ARBA:ARBA00012723, ECO:0000256|RuleBase:RU361130}; EC=5.3.4.1 {ECO:0000256|ARBA:ARBA00012723, ECO:0000256|RuleBase:RU361130};	At1g77510	GO:0005788,endoplasmic reticulum lumen; GO:0003756,protein disulfide isomerase activity; GO:0003674,molecular_function; GO:0003824,catalytic activity; GO:0016853,isomerase activity; GO:0016860,intramolecular oxidoreductase activity; GO:0016864,intramolecular oxidoreductase activity, transposing S-S bonds; GO:0140096,catalytic activity, acting on a protein; GO:0005575,cellular_component; GO:000562…	PF00085.20:Thioredoxin	--	--	--
Sbai1A344T84	16.34	15.68	15.77	1.39	1.83	1.41	426	361	395	37	51	35	-3.21399	1.78262e-63	1.25552e-61	down	GWHAOTO00000001	34485217	34487061	+	Sbai1A344T84	--	K20617 cytochrome P450 family 71 subfamily A | (RefSeq) cytochrome P450 71A1-like (A)	--	cytochrome P450 71A8-like [Sesamum indicum]	C71A8_MENPI RecName: Full=Cytochrome P450 71A8; EC=1.14.-.-;	A0A6I9SWQ0_SESIN SubName: Full=cytochrome P450 71A8-like {ECO:0000313|RefSeq:XP_011071981.1};	At2g30750	GO:0016021,integral component of membrane; GO:0020037,heme binding; GO:0005506,iron ion binding; GO:0004497,monooxygenase activity; GO:0016705,oxidoreductase activity, acting on paired donors, with incorporation or reduction of molecular oxygen; GO:0003674,molecular_function; GO:0005488,binding; GO:0046906,tetrapyrrole binding; GO:0097159,organic cyclic compound binding; GO:1901363,heterocyclic c…	PF00067.22:Cytochrome P450	--	--	--
Sbai1A214T148	93.2	94.17	89.64	226.37	191.84	213.94	2676	2389	2474	6626	5888	5855	1.33195	2.77965e-63	1.95085e-61	up	GWHAOTO00000001	21479022	21481093	-	Sbai1A214T148	--	K18878 BHLH transcription factor Upa20 | (RefSeq) Upa20; transcription factor bHLH137-like (A)	ko04626: Plant-pathogen interaction	hypothetical protein CDL12_04051 [Handroanthus impetiginosus]	BH049_ARATH RecName: Full=Transcription factor bHLH49; AltName: Full=Basic helix-loop-helix protein 49; Short=AtbHLH49; Short=bHLH 49; AltName: Full=Protein ACTIVATOR FOR CELL ELONGATION 1; AltName: Full=Transcription factor EN 82; AltName: Full=bHLH transcription factor bHLH049;	A0A2G9I0E5_9LAMI RecName: Full=BHLH domain-containing protein {ECO:0000259|PROSITE:PS50888};	At1g68920	GO:0005634,nucleus; GO:0003700,DNA-binding transcription factor activity; GO:0046983,protein dimerization activity; GO:0000976,transcription regulatory region sequence-specific DNA binding; GO:0040008,regulation of growth; GO:0006355,regulation of transcription, DNA-templated; GO:0003674,molecular_function; GO:0140110,transcription regulator activity; GO:0005488,binding; GO:0005515,protein bindin…	PF00010.26:Helix-loop-helix DNA-binding domain	bHLH	TF	bHLH
Sbai1A188T130	68.76	61.63	74.49	13.41	11.71	16.65	2565	2031	2671	510	467	592	-2.1548	6.49144e-63	4.53991e-61	down	GWHAOTO00000001	18884892	18886890	+	Sbai1A188T130	--	K06699 proteasome activator subunit 4 | (RefSeq) hypothetical protein (A)	ko03050: Proteasome	polygalacturonase-1 non-catalytic subunit beta-like [Sesamum indicum]	GP1_SOLLC RecName: Full=Polygalacturonase-1 non-catalytic subunit beta; AltName: Full=AroGP1; AltName: Full=Polygalacturonase converter; Short=PG converter; Flags: Precursor;	A0A6I9TYJ7_SESIN SubName: Full=polygalacturonase-1 non-catalytic subunit beta-like {ECO:0000313|RefSeq:XP_011086565.1};	At1g70370	GO:0048046,apoplast; GO:0005618,cell wall; GO:0071555,cell wall organization; GO:0009835,fruit ripening; GO:0008150,biological_process; GO:0009987,cellular process; GO:0016043,cellular component organization; GO:0045229,external encapsulating structure organization; GO:0071554,cell wall organization or biogenesis; GO:0071840,cellular component organization or biogenesis; GO:0000003,reproduction; …	PF03181.15:BURP domain	--	--	--
Sbai7P254T30	117.25	106.04	118.29	276.8	255.57	289.41	1980	1582	1920	4765	4613	4658	1.40942	7.09355e-63	4.94366e-61	up	GWHAOTO00000007	25415644	25416504	+	Sbai7P254T30	--	K20417 palmitoyl-[glycerolipid] 3-(E)-desaturase [EC:1.14.19.43] | (RefSeq) fatty acid desaturase 4, chloroplastic-like (A)	--	Ubiquitin-conjugating enzyme [Handroanthus impetiginosus]	FAD4_ARATH RecName: Full=Fatty acid desaturase 4, chloroplastic {ECO:0000303|PubMed:19682287}; EC=1.14.19.43 {ECO:0000269|PubMed:19682287}; AltName: Full=Fatty acid desaturase A {ECO:0000303|PubMed:17796728}; Flags: Precursor;	A0A2G9H3V5_9LAMI SubName: Full=Ubiquitin-conjugating enzyme {ECO:0000313|EMBL:PIN12208.1};	At4g27030	GO:0009507,chloroplast; GO:0031969,chloroplast membrane; GO:0016021,integral component of membrane; GO:0102654,1-18:1-2-16:0-phosphatidylglycerol trans-3 desaturase activity; GO:0102851,1-18:2-2-16:0-phosphatidylglycerol desaturase activity; GO:0052637,delta 3-trans-hexadecenoic acid phosphatidylglycerol desaturase activity; GO:0050207,plasmanylethanolamine desaturase activity; GO:0008611,ether l…	PF10520.9:B domain of TMEM189, localisation domain	--	--	--
Sbai4A344T40	69.75	74.57	67.95	19.29	15.63	18.91	1227	1159	1149	346	294	317	-1.83901	8.11421e-63	5.63528e-61	down	GWHAOTO00000004	34424952	34426539	-	Sbai4A344T40	--	--	--	--	--	A0A5A7PBI1_STRAF SubName: Full=G-box binding factor 1 {ECO:0000313|EMBL:GER30283.1};	--	--	--	--	--	--
Sbai3A11T122	17.26	17.94	16.49	0.56	0.12	0.46	391	359	359	13	3	10	-5.36835	8.55306e-63	5.91943e-61	down	GWHAOTO00000003	1156079	1157659	+	Sbai3A11T122	--	K22395 cinnamyl-alcohol dehydrogenase [EC:1.1.1.195] | (RefSeq) berberine bridge enzyme-like 13 (A)	ko00940: Phenylpropanoid biosynthesis; ko01100: Metabolic pathways; ko01110: Biosynthesis of secondary metabolites	berberine bridge enzyme-like 18 [Sesamum indicum]	BBE18_ARATH RecName: Full=Berberine bridge enzyme-like 18 {ECO:0000303|PubMed:26037923}; Short=AtBBE-like 18 {ECO:0000303|PubMed:26037923}; EC=1.1.1.- {ECO:0000250|UniProtKB:O64743}; Flags: Precursor;	A0A5A7NWI2_STRAF SubName: Full=FAD-binding Berberine family protein {ECO:0000313|EMBL:GER24668.1};	At4g20820	GO:0005618,cell wall; GO:0005576,extracellular region; GO:0071949,FAD binding; GO:0016491,oxidoreductase activity; GO:0000166,nucleotide binding; GO:0003674,molecular_function; GO:0005488,binding; GO:0036094,small molecule binding; GO:0043167,ion binding; GO:0043168,anion binding; GO:0050660,flavin adenine dinucleotide binding; GO:0097159,organic cyclic compound binding; GO:1901265,nucleoside pho…	PF08031.12:Berberine and berberine like	--	--	--
Sbai2P150T53	15.71	16.26	17.74	52.49	48.05	52.2	293	268	318	998	958	928	1.76358	8.69345e-63	5.99577e-61	up	GWHAOTO00000002	15078559	15079557	+	Sbai2P150T53	--	--	--	protein BIG GRAIN 1-like B isoform X1 [Sesamum indicum]	BIG1B_ARATH RecName: Full=Protein BIG GRAIN 1-like B {ECO:0000305};	A0A4D9AY47_SALSN SubName: Full=Uncharacterized protein {ECO:0000313|EMBL:TEY74057.1};	At1g54200	GO:0005886,plasma membrane; GO:0060918,auxin transport; GO:0009734,auxin-activated signaling pathway; GO:0010929,positive regulation of auxin mediated signaling pathway; GO:0006810,transport; GO:0008150,biological_process; GO:0009914,hormone transport; GO:0010817,regulation of hormone levels; GO:0051179,localization; GO:0051234,establishment of localization; GO:0065007,biological regulation; GO:0…	--	--	--	--
Sbai1P188T108	83.58	84.89	79.93	20.27	21.4	19.25	1549	1390	1424	383	424	340	-1.8795	8.81056e-63	6.05559e-61	down	GWHAOTO00000001	18838823	18840114	-	Sbai1P188T108	--	--	--	PREDICTED: probable inactive poly [ADP-ribose]	SRO2_ARATH RecName: Full=Probable inactive poly [ADP-ribose] polymerase SRO2; AltName: Full=Protein SIMILAR TO RCD ONE 2;	A0A4D9BNW8_SALSN SubName: Full=Uncharacterized protein {ECO:0000313|EMBL:TEY87096.1};	At1g23550	GO:0005634,nucleus; GO:0003950,NAD+ ADP-ribosyltransferase activity; GO:0007275,multicellular organism development; GO:0003674,molecular_function; GO:0003824,catalytic activity; GO:0016740,transferase activity; GO:0016757,transferase activity, transferring glycosyl groups; GO:0016763,transferase activity, transferring pentosyl groups; GO:0008150,biological_process; GO:0032501,multicellular organi…	PF12174.8:RCD1-SRO-TAF4 (RST) plant domain	--	--	--
Sbai3C59T0	28.98	28.28	26.89	4.1	5.2	4.13	943	813	841	136	181	128	-2.49499	9.32112e-63	6.38449e-61	down	GWHAOTO00000003	5889534	5891192	-	Sbai3C59T0	--	K14494 DELLA protein | (RefSeq) DELLA protein GAI (A)	ko04075: Plant hormone signal transduction	scarecrow-like protein 13 [Sesamum indicum]	SCL13_ARATH RecName: Full=Scarecrow-like protein 13; Short=AtSCL13; AltName: Full=GRAS family protein 24; Short=AtGRAS-24;	A0A6I9UD22_SESIN SubName: Full=scarecrow-like protein 13 {ECO:0000313|RefSeq:XP_011095941.1};	At5g48150	GO:0005737,cytoplasm; GO:0005634,nucleus; GO:0003700,DNA-binding transcription factor activity; GO:0043565,sequence-specific DNA binding; GO:0006355,regulation of transcription, DNA-templated; GO:0003674,molecular_function; GO:0140110,transcription regulator activity; GO:0003676,nucleic acid binding; GO:0003677,DNA binding; GO:0005488,binding; GO:0097159,organic cyclic compound binding; GO:190136…	PF03514.14:GRAS domain family	GRAS	TF	GRAS
Sbai5A100T87	469.58	488.6	478.72	205.45	185.61	203.59	14892	13690	14593	6642	6292	6154	-1.12966	1.34625e-62	9.18954e-61	down	GWHAOTO00000005	10044467	10047437	+	Sbai5A100T87	--	K08054 calnexin | (RefSeq) calnexin homolog 1 (A)	ko04141: Protein processing in endoplasmic reticulum; ko04145: Phagosome	calnexin homolog 1 [Sesamum indicum]	CALX_SOYBN RecName: Full=Calnexin homolog; Flags: Precursor;	A0A5A7QKB5_STRAF SubName: Full=Calreticulin family protein {ECO:0000313|EMBL:GER45584.1};	At5g61790	GO:0005789,endoplasmic reticulum membrane; GO:0016021,integral component of membrane; GO:0005509,calcium ion binding; GO:0030246,carbohydrate binding; GO:0051082,unfolded protein binding; GO:0030968,endoplasmic reticulum unfolded protein response; GO:0006457,protein folding; GO:0003674,molecular_function; GO:0005488,binding; GO:0043167,ion binding; GO:0043169,cation binding; GO:0046872,metal ion …	PF00262.18:Calreticulin family	--	--	--
Sbai2A232T110	116.6	105.41	120.37	33.48	28.87	33.54	1674	1337	1661	490	443	459	-1.69444	1.58869e-62	1.08074e-60	down	GWHAOTO00000002	23239106	23240669	-	Sbai2A232T110	--	--	--	hypothetical protein CDL12_12679 [Handroanthus impetiginosus]	UMEC_ARMRU RecName: Full=Umecyanin {ECO:0000303|PubMed:5490233}; Short=UMC {ECO:0000303|PubMed:15631465};	A0A2G9HB41_9LAMI RecName: Full=Phytocyanin domain-containing protein {ECO:0000259|PROSITE:PS51485};	At5g20230	GO:0009055,electron transfer activity; GO:0046872,metal ion binding; GO:0003674,molecular_function; GO:0003824,catalytic activity; GO:0016491,oxidoreductase activity; GO:0005488,binding; GO:0043167,ion binding; GO:0043169,cation binding	PF02298.17:Plastocyanin-like domain	--	--	--
Sbai8A88T102	12.7	13.03	11.2	0.4	0.25	0.43	375	340	318	12	8	12	-4.96587	2.42213e-62	1.64211e-60	down	GWHAOTO00000008	8784402	8786001	+	Sbai8A88T102	--	K23810 (E)-8-carboxylinalool synthase [EC:1.14.14.-] | (RefSeq) GFH2; ripening-related P-450 enzyme-like (A)	ko00902: Monoterpenoid biosynthesis; ko01110: Biosynthesis of secondary metabolites	cytochrome P450 CYP76AH9 [Plectranthus barbatus]	CYPH3_ISORU RecName: Full=Ferruginol synthase {ECO:0000303|PubMed:28381502}; EC=1.14.14.175 {ECO:0000269|PubMed:28381502}; AltName: Full=Cytochrome P450 76AH30 {ECO:0000303|PubMed:28381502};	A0A1B0VRN7_9LAMI SubName: Full=Cytochrome P450 CYP76AH9 {ECO:0000313|EMBL:AMZ03391.1};	At2g45570	GO:0005789,endoplasmic reticulum membrane; GO:0016021,integral component of membrane; GO:0020037,heme binding; GO:0005506,iron ion binding; GO:0004497,monooxygenase activity; GO:0016705,oxidoreductase activity, acting on paired donors, with incorporation or reduction of molecular oxygen; GO:1901946,miltiradiene biosynthetic process; GO:0016114,terpenoid biosynthetic process; GO:0003674,molecular_…	PF00067.22:Cytochrome P450	--	--	--
Sbai2C156T8	285.22	282.23	290.26	120.38	109.81	119.09	7149	6250	6993	3076	2942	2845	-1.15258	2.91845e-62	1.97188e-60	down	GWHAOTO00000002	15668228	15670271	+	Sbai2C156T8	--	K09286 EREBP-like factor | (RefSeq) ethylene-responsive transcription factor RAP2-12-like isoform X1 (A)	--	ethylene-responsive transcription factor RAP2-12-like isoform X1 [Sesamum indicum]	RAP22_ARATH RecName: Full=Ethylene-responsive transcription factor RAP2-2; Short=AtRAP2.2; AltName: Full=Protein RELATED TO APETALA2 2;	A0A6I9SY87_SESIN SubName: Full=ethylene-responsive transcription factor RAP2-12-like isoform X1 {ECO:0000313|RefSeq:XP_011072679.1};	At3g14230	GO:0005634,nucleus; GO:0003700,DNA-binding transcription factor activity; GO:0000976,transcription regulatory region sequence-specific DNA binding; GO:0009873,ethylene-activated signaling pathway; GO:0010468,regulation of gene expression; GO:0001666,response to hypoxia; GO:0003674,molecular_function; GO:0140110,transcription regulator activity; GO:0001067,regulatory region nucleic acid binding; G…	PF00847.20:AP2 domain	AP2/ERF-ERF	TF	AP2/ERF->AP2/ERF-ERF
Sbai5P161T17	0.76	0.56	0.67	12.3	10.64	10.7	20	13	17	332	301	270	4.22357	3.32622e-62	2.2398e-60	up	GWHAOTO00000005	16113823	16115172	+	Sbai5P161T17	--	K21383 anthocyanidin 3-O-glucoside 6''-O-acyltransferase [EC:2.3.1.215] | (RefSeq) anthocyanidin 3-O-glucoside 6''-O-acyltransferase-like (A)	ko00942: Anthocyanin biosynthesis	malonyl-coenzyme:anthocyanin 5-O-glucoside-6'''-O-malonyltransferase-like [Olea europaea var. sylvestris]	MAT1_TOBAC RecName: Full=Phenolic glucoside malonyltransferase 1 {ECO:0000305}; Short=NtMaT1 {ECO:0000303|PubMed:15860007, ECO:0000303|PubMed:22610270}; EC=2.3.1.- {ECO:0000269|PubMed:15860007}; EC=2.3.1.116 {ECO:0000269|PubMed:15860007}; AltName: Full=Flavonol/naphthol glucoside malonyltransferase 1 {ECO:0000303|PubMed:22610270}; AltName: Full=Phenolic glucoside-6'-O-malonyltransferase 1 {ECO:00…	A0A6I9TED8_SESIN SubName: Full=anthocyanin 5-aromatic acyltransferase-like {ECO:0000313|RefSeq:XP_011079053.1};	At1g03940	GO:0047165,flavonol-3-O-beta-glucoside O-malonyltransferase activity; GO:0016420,malonyltransferase activity; GO:0009636,response to toxic substance; GO:0006805,xenobiotic metabolic process; GO:0003674,molecular_function; GO:0003824,catalytic activity; GO:0008374,O-acyltransferase activity; GO:0016740,transferase activity; GO:0016746,transferase activity, transferring acyl groups; GO:0016747,tran…	PF02458.15:Transferase family	--	--	--
Sbai7A118T54	18.02	18.56	16.14	2.1	2.24	2.36	489	445	421	58	65	61	-2.83253	3.37896e-62	2.26766e-60	down	GWHAOTO00000007	11791008	11792490	-	Sbai7A118T54	--	K00660 chalcone synthase [EC:2.3.1.74] | (RefSeq) chalcone synthase (A)	ko00941: Flavonoid biosynthesis; ko01100: Metabolic pathways; ko01110: Biosynthesis of secondary metabolites; ko04712: Circadian rhythm - plant	chalcone synthase [Scutellaria baicalensis]	CHSY_PERFR RecName: Full=Chalcone synthase; EC=2.3.1.74; AltName: Full=Naringenin-chalcone synthase;	O22122_SCUBA RecName: Full=Chalcone synthase {ECO:0000256|ARBA:ARBA00012975}; EC=2.3.1.74 {ECO:0000256|ARBA:ARBA00012975};	At5g13930	GO:0016210,naringenin-chalcone synthase activity; GO:0009813,flavonoid biosynthetic process; GO:0003674,molecular_function; GO:0003824,catalytic activity; GO:0016740,transferase activity; GO:0016746,transferase activity, transferring acyl groups; GO:0016747,transferase activity, transferring acyl groups other than amino-acyl groups; GO:0008150,biological_process; GO:0008152,metabolic process; GO:…	PF00195.19:Chalcone and stilbene synthases, N-terminal domain	--	--	--
Sbai1A193T92	52.57	51.33	51.9	117.75	107.68	120.45	1426	1230	1353	3256	3122	3114	1.29351	3.46999e-62	2.32093e-60	up	GWHAOTO00000001	19314241	19316162	-	Sbai1A193T92	--	K11820 N-hydroxythioamide S-beta-glucosyltransferase [EC:2.4.1.195] | (RefSeq) UDP-glycosyltransferase 74B1 (A)	ko00380: Tryptophan metabolism; ko00966: Glucosinolate biosynthesis; ko01100: Metabolic pathways; ko01110: Biosynthesis of secondary metabolites; ko01210: 2-Oxocarboxylic acid metabolism	UDP-glycosyltransferase 74B1 [Sesamum indicum]	U74B1_ARATH RecName: Full=UDP-glycosyltransferase 74B1; AltName: Full=N-hydroxythioamide S-beta-glucosyltransferase; EC=2.4.1.195 {ECO:0000269|PubMed:15584955}; AltName: Full=Thiohydroximate S-glucosyltransferase;	A0A6I9TLX8_SESIN RecName: Full=Glycosyltransferase {ECO:0000256|RuleBase:RU362057}; EC=2.4.1.- {ECO:0000256|RuleBase:RU362057};	At1g24100	GO:0005829,cytosol; GO:0005634,nucleus; GO:0080043,quercetin 3-O-glucosyltransferase activity; GO:0080044,quercetin 7-O-glucosyltransferase activity; GO:0047251,thiohydroximate beta-D-glucosyltransferase activity; GO:0102659,UDP-glucose: 4-methylthiobutylhydroximate S-glucosyltransferase activity; GO:0103100,UDP-glucose: 6-methylthiohexylhydroximate S-glucosyltransferase activity; GO:0103103,UDP-…	PF00201.18:UDP-glucoronosyl and UDP-glucosyl transferase	--	--	--
Sbai5P231T29	19.29	19.61	18.19	61.54	52.25	60.95	353	317	320	1148	1022	1063	1.75522	3.82363e-62	2.54892e-60	up	GWHAOTO00000005	23164675	23165724	-	Sbai5P231T29	--	K00640 serine O-acetyltransferase [EC:2.3.1.30] | (RefSeq) serine acetyltransferase 1, chloroplastic-like (A)	ko00270: Cysteine and methionine metabolism; ko00920: Sulfur metabolism; ko01100: Metabolic pathways; ko01110: Biosynthesis of secondary metabolites; ko01200: Carbon metabolism; ko01230: Biosynthesis of amino acids	Serine O-acetyltransferase [Handroanthus impetiginosus]	SAT1_ARATH RecName: Full=Serine acetyltransferase 1, chloroplastic; Short=AtSAT-1; EC=2.3.1.30; AltName: Full=AtSERAT2;1; AltName: Full=SAT-p;	A0A2G9H603_9LAMI RecName: Full=Serine O-acetyltransferase {ECO:0000256|ARBA:ARBA00013266}; EC=2.3.1.30 {ECO:0000256|ARBA:ARBA00013266};	At1g55920	GO:0009507,chloroplast; GO:0005829,cytosol; GO:0005634,nucleus; GO:0009001,serine O-acetyltransferase activity; GO:0009970,cellular response to sulfate starvation; GO:0006535,cysteine biosynthetic process from serine; GO:0009409,response to cold; GO:0003674,molecular_function; GO:0003824,catalytic activity; GO:0008374,O-acyltransferase activity; GO:0016407,acetyltransferase activity; GO:0016412,s…	PF06426.14:Serine acetyltransferase, N-terminal	--	--	--
Sbai2C309T12	246.15	254.67	238.61	84.31	70.38	75.38	2549	2330	2375	890	779	744	-1.54215	3.84809e-62	2.55667e-60	down	GWHAOTO00000002	30946466	30946993	-	Sbai2C309T12	--	--	--	hypothetical protein CDL12_10073 [Handroanthus impetiginosus]	A70_ARATH RecName: Full=Pathogen-associated molecular patterns-induced protein A70 {ECO:0000303|PubMed:17215350}; Short=PIG A70 {ECO:0000303|PubMed:17215350};	A0A2G9HI93_9LAMI RecName: Full=DUF4408 domain-containing protein {ECO:0000259|Pfam:PF14364};	At2g26110	GO:0016021,integral component of membrane; GO:0042742,defense response to bacterium; GO:0009617,response to bacterium; GO:0009753,response to jasmonic acid; GO:0009611,response to wounding; GO:0006950,response to stress; GO:0006952,defense response; GO:0008150,biological_process; GO:0009605,response to external stimulus; GO:0009607,response to biotic stimulus; GO:0043207,response to external biot…	PF05553.11:Cotton fibre expressed protein	--	--	--
Sbai8C98T15	32.3	31.59	36.78	7.55	7.8	7.09	1142	987	1250	272	295	239	-2.01656	4.39684e-62	2.91156e-60	down	GWHAOTO00000008	9877733	9880367	+	Sbai8C98T15	--	K23872 putative homogalacturonan methyltransferase [EC:2.1.1.-] | (RefSeq) hypothetical protein (A)	--	Sterol 24-C-methyltransferase [Handroanthus impetiginosus]	PMTK_ARATH RecName: Full=Probable methyltransferase PMT20; EC=2.1.1.-;	A0A2G9GAS6_9LAMI RecName: Full=Methyltransferase {ECO:0000256|RuleBase:RU366043}; EC=2.1.1.- {ECO:0000256|RuleBase:RU366043};	At1g31850	GO:0005737,cytoplasm; GO:0005768,endosome; GO:0005794,Golgi apparatus; GO:0005797,Golgi medial cisterna; GO:0000139,Golgi membrane; GO:0016021,integral component of membrane; GO:0005802,trans-Golgi network; GO:0008168,methyltransferase activity; GO:0032259,methylation; GO:0003674,molecular_function; GO:0003824,catalytic activity; GO:0016740,transferase activity; GO:0016741,transferase activity, t…	PF03141.16:Putative S-adenosyl-L-methionine-dependent methyltransferase	--	--	--
novel.294	0.25	0.11	0.1	10.13	9.73	9.67	10	4	4	418	421	373	6.12329	4.89688e-62	3.23194e-60	up	GWHAOTO00000001	23165495	23168143	+	--	--	--	--	protein TIME FOR COFFEE [Sesamum indicum]	--	A0A6I9TUU7_SESIN SubName: Full=protein TIME FOR COFFEE {ECO:0000313|RefSeq:XP_011090737.1};	At2g27830	GO:0005634,nucleus; GO:0032502,developmental process; GO:0042752,regulation of circadian rhythm; GO:0009737,response to abscisic acid; GO:0006979,response to oxidative stress; GO:0009414,response to water deprivation; GO:0005982,starch metabolic process; GO:0008150,biological_process; GO:0007623,circadian rhythm; GO:0048511,rhythmic process; GO:0050789,regulation of biological process; GO:0065007…	--	--	--	--
Sbai8C98T9	20.51	18.72	19.88	3.66	3.29	3.54	583	470	543	106	100	96	-2.35082	7.22115e-62	4.75023e-60	down	GWHAOTO00000008	9829665	9831113	+	Sbai8C98T9	--	K16261 yeast amino acid transporter | (RefSeq) arginine permease CAN1-like (A)	--	probable polyamine transporter At1g31830 isoform X1 [Olea europaea var. sylvestris]	PHSB_ARATH RecName: Full=Probable polyamine transporter At1g31830;	A0A6I9T477_SESIN SubName: Full=probable polyamine transporter At1g31830 {ECO:0000313|RefSeq:XP_011075143.1};	At1g31830	GO:0016021,integral component of membrane; GO:0005886,plasma membrane; GO:0015203,polyamine transmembrane transporter activity; GO:0015293,symporter activity; GO:0015846,polyamine transport; GO:0003674,molecular_function; GO:0005215,transporter activity; GO:0008509,anion transmembrane transporter activity; GO:0015075,ion transmembrane transporter activity; GO:0022857,transmembrane transporter act…	PF13520.6:Amino acid permease	--	--	--
Sbai7A188T88	24.82	25.89	22.72	90.97	75.51	78.72	384	354	338	1435	1249	1161	1.88199	9.96693e-62	6.5349e-60	up	GWHAOTO00000007	18831204	18832990	-	Sbai7A188T88	--	K10886 DNA-repair protein XRCC4 | (RefSeq) DNA repair protein XRCC4 (A)	ko03450: Non-homologous end-joining	PREDICTED: DNA repair protein XRCC4 [Erythranthe guttata]	XRCC4_ARATH RecName: Full=DNA repair protein XRCC4;	A0A4D9AH75_SALSN SubName: Full=DNA-repair protein XRCC4 {ECO:0000313|EMBL:TEY59910.1};	At3g23100	GO:0032807,DNA ligase IV complex; GO:0005958,DNA-dependent protein kinase-DNA ligase 4 complex; GO:0005524,ATP binding; GO:0003677,DNA binding; GO:0051103,DNA ligation involved in DNA repair; GO:0006310,DNA recombination; GO:0006303,double-strand break repair via nonhomologous end joining; GO:0051351,positive regulation of ligase activity; GO:0010165,response to X-ray; GO:0000166,nucleotide bindi…	PF06632.12:DNA double-strand break repair and V(D)J recombination protein XRCC4	--	--	--
novel.4749	5.38	4.58	5.47	43.95	39.78	28.5	174	131	170	1450	1376	879	3.01063	1.12185e-61	7.33136e-60	up	GWHAOTO00000080	28284	31602	-	--	--	K11517 (S)-2-hydroxy-acid oxidase [EC:1.1.3.15] | (RefSeq) peroxisomal (S)-2-hydroxy-acid oxidase GLO1 (A)	ko00630: Glyoxylate and dicarboxylate metabolism; ko01100: Metabolic pathways; ko01110: Biosynthesis of secondary metabolites; ko01200: Carbon metabolism; ko04146: Peroxisome	peroxisomal (S)-2-hydroxy-acid oxidase-like [Dorcoceras hygrometricum]	GLO1_ORYSI RecName: Full=Peroxisomal (S)-2-hydroxy-acid oxidase GLO1; EC=1.1.3.15; AltName: Full=Glycolate oxidase 1; Short=GOX 1; Short=OsGLO1; AltName: Full=Short chain alpha-hydroxy acid oxidase GLO1;	A0A2U1KQH4_ARTAN RecName: Full=(S)-2-hydroxy-acid oxidase {ECO:0000256|ARBA:ARBA00013087}; EC=1.1.3.15 {ECO:0000256|ARBA:ARBA00013087};	At3g14415	GO:0005777,peroxisome; GO:0010181,FMN binding; GO:0008891,glycolate oxidase activity; GO:0052853,long-chain-(S)-2-hydroxy-long-chain-acid oxidase activity; GO:0052854,medium-chain-(S)-2-hydroxy-acid oxidase activity; GO:0052852,very-long-chain-(S)-2-hydroxy-acid oxidase activity; GO:0019048,modulation by virus of host process; GO:0009854,oxidative photosynthetic carbon pathway; GO:0009853,photore…	PF01070.18:FMN-dependent dehydrogenase	--	--	--
novel.967	56.09	60.24	57.32	6.34	8.03	7.83	451	428	443	52	69	60	-2.81954	1.78766e-61	1.16443e-59	down	GWHAOTO00000002	652451	657024	-	--	--	--	--	--	--	--	--	--	--	--	--	--
novel.266	77.31	79.66	82.9	30.72	25.89	28.49	3416	3110	3521	1384	1223	1200	-1.35229	1.83305e-61	1.19011e-59	down	GWHAOTO00000001	21002440	21006795	+	--	--	K22390 acid phosphatase type 7 | (RefSeq) LOW QUALITY PROTEIN: probable inactive purple acid phosphatase 1 (A)	--	Purple acid phosphatase [Handroanthus impetiginosus]	PPA1_ARATH RecName: Full=Probable inactive purple acid phosphatase 1; Flags: Precursor;	A0A2G9H0R6_9LAMI RecName: Full=Purple acid phosphatase {ECO:0000256|RuleBase:RU361203}; EC=3.1.3.2 {ECO:0000256|RuleBase:RU361203};	At1g13750	GO:0005576,extracellular region; GO:0003993,acid phosphatase activity; GO:0046872,metal ion binding; GO:0003674,molecular_function; GO:0003824,catalytic activity; GO:0016787,hydrolase activity; GO:0016788,hydrolase activity, acting on ester bonds; GO:0016791,phosphatase activity; GO:0042578,phosphoric ester hydrolase activity; GO:0005488,binding; GO:0043167,ion binding; GO:0043169,cation binding;…	PF14008.6:Iron/zinc purple acid phosphatase-like protein C	--	--	--
Sbai7A220T85	108	102.07	107.04	28.73	22.15	22.42	1309	1093	1247	355	287	259	-1.97057	2.15399e-61	1.39394e-59	down	GWHAOTO00000007	22044424	22046043	-	Sbai7A220T85	--	--	--	CASP-like protein 1 [Olea europaea var. sylvestris]	CSPL1_IPONI RecName: Full=CASP-like protein IN26; AltName: Full=CASP-like protein 1D1; Short=InCASPL1D1; Flags: Fragment;	A0A022RVW0_ERYGU RecName: Full=CASP-like protein {ECO:0000256|RuleBase:RU361233};	At3g06390	GO:0016021,integral component of membrane; GO:0005886,plasma membrane; GO:0005575,cellular_component; GO:0016020,membrane; GO:0031224,intrinsic component of membrane; GO:0110165,cellular anatomical entity; GO:0071944,cell periphery	PF04535.12:Domain of unknown function (DUF588)	--	--	--
Sbai2A299T103	688.31	685.88	660.19	280.16	248.54	276.47	14053	12372	12956	5831	5424	5380	-1.19491	3.54745e-61	2.28828e-59	down	GWHAOTO00000002	29938831	29941228	+	Sbai2A299T103	--	K08678 UDP-glucuronate decarboxylase [EC:4.1.1.35] | (RefSeq) UDP-glucuronic acid decarboxylase 6 (A)	ko00520: Amino sugar and nucleotide sugar metabolism; ko01100: Metabolic pathways	UDP-glucuronic acid decarboxylase 6 [Olea europaea var. sylvestris]	UXS5_ARATH RecName: Full=UDP-glucuronic acid decarboxylase 5; EC=4.1.1.35; AltName: Full=UDP-XYL synthase 5; AltName: Full=UDP-glucuronate decarboxylase 5; Short=UGD; Short=UXS-5;	A0A5A7RKM6_STRAF RecName: Full=UDP-glucuronate decarboxylase {ECO:0000256|ARBA:ARBA00012290}; EC=4.1.1.35 {ECO:0000256|ARBA:ARBA00012290};	At3g46440	GO:0009507,chloroplast; GO:0005737,cytoplasm; GO:0005829,cytosol; GO:0070403,NAD+ binding; GO:0048040,UDP-glucuronate decarboxylase activity; GO:0042732,D-xylose metabolic process; GO:0033320,UDP-D-xylose biosynthetic process; GO:0000166,nucleotide binding; GO:0003674,molecular_function; GO:0005488,binding; GO:0036094,small molecule binding; GO:0043167,ion binding; GO:0043168,anion binding; GO:00…	PF16363.5:GDP-mannose 4,6 dehydratase	--	--	--
Sbai7P287T46	44.73	51.56	46.68	2.53	2.67	1.28	329	335	330	19	21	9	-4.29883	3.67582e-61	2.36343e-59	down	GWHAOTO00000007	28706780	28707253	-	Sbai7P287T46	--	K13459 disease resistance protein RPS2 | (RefSeq) probable disease resistance protein At5g63020 (A)	ko04626: Plant-pathogen interaction	Copper chaperone [Handroanthus impetiginosus]	PIK1_ORYSJ RecName: Full=Disease resistance protein Pik-1 {ECO:0000305}; AltName: Full=Pik-1 blast resistance protein {ECO:0000312|EMBL:ADZ48537.1};	A0A4D9AY80_SALSN SubName: Full=Uncharacterized protein {ECO:0000313|EMBL:TEY69769.1};	At3g07600	GO:0043531,ADP binding; GO:0005524,ATP binding; GO:0042742,defense response to bacterium; GO:0002758,innate immune response-activating signal transduction; GO:0009626,plant-type hypersensitive response; GO:0000166,nucleotide binding; GO:0003674,molecular_function; GO:0005488,binding; GO:0017076,purine nucleotide binding; GO:0030554,adenyl nucleotide binding; GO:0032553,ribonucleotide binding; GO:…	--	--	--	--
Sbai7C259T2	28.98	31.87	30.09	3.82	4.93	4.78	566	550	565	76	103	89	-2.59988	5.81609e-61	3.72754e-59	down	GWHAOTO00000007	25888992	25889987	-	Sbai7C259T2	--	--	--	uncharacterized protein LOC105174890 [Sesamum indicum]	XAT3_ORYSJ RecName: Full=Alpha-1,3-arabinosyltransferase XAT3 {ECO:0000305}; EC=2.4.2.- {ECO:0000269|PubMed:22215597}; AltName: Full=Xylan arabinosyltransferase 3 {ECO:0000303|PubMed:22215597}; Short=OsXAT3 {ECO:0000303|PubMed:22215597};	A0A6I9ULV7_SESIN SubName: Full=uncharacterized protein LOC105174890 {ECO:0000313|RefSeq:XP_011095438.1};	At2g41640	GO:0000139,Golgi membrane; GO:0016021,integral component of membrane; GO:0052636,arabinosyltransferase activity; GO:0016757,transferase activity, transferring glycosyl groups; GO:0009664,plant-type cell wall organization; GO:0003674,molecular_function; GO:0003824,catalytic activity; GO:0016740,transferase activity; GO:0016763,transferase activity, transferring pentosyl groups; GO:0008150,biologic…	PF04577.14:Protein of unknown function (DUF563)	--	--	--
Sbai2C326T22	1.42	1.7	1.56	36.61	51.99	31.82	17	18	18	448	667	364	4.85012	6.49992e-61	4.15245e-59	up	GWHAOTO00000002	32650453	32651064	-	Sbai2C326T22	--	--	--	hypothetical protein CDL12_13574 [Handroanthus impetiginosus]	MIZ1_ARATH RecName: Full=Protein MIZU-KUSSEI 1;	A0A2G9H8K3_9LAMI SubName: Full=Uncharacterized protein {ECO:0000313|EMBL:PIN13803.1};	At2g21990	GO:0032541,cortical endoplasmic reticulum; GO:0005737,cytoplasm; GO:0005783,endoplasmic reticulum; GO:0005789,endoplasmic reticulum membrane; GO:0016020,membrane; GO:0009658,chloroplast organization; GO:0010274,hydrotropism; GO:0006996,organelle organization; GO:0008150,biological_process; GO:0009657,plastid organization; GO:0009987,cellular process; GO:0016043,cellular component organization; GO…	PF04759.13:Protein of unknown function, DUF617	--	--	--
Sbai1C20T9	38.88	41.68	33.13	4.21	3.37	3.69	453	429	371	50	42	41	-3.19193	8.68501e-61	5.52669e-59	down	GWHAOTO00000001	2023854	2024447	+	Sbai1C20T9	--	K02183 calmodulin | (RefSeq) probable calcium-binding protein CML45 (A)	ko04016: MAPK signaling pathway - plant; ko04070: Phosphatidylinositol signaling system; ko04626: Plant-pathogen interaction	probable calcium-binding protein CML45 [Sesamum indicum]	CML46_ARATH RecName: Full=Probable calcium-binding protein CML46 {ECO:0000305}; AltName: Full=Calmodulin-like protein 46 {ECO:0000303|Ref.4};	A0A4D9B781_SALSN SubName: Full=Calmodulin {ECO:0000313|EMBL:TEY77074.1};	At5g39670	GO:0005509,calcium ion binding; GO:1900425,negative regulation of defense response to bacterium; GO:0003674,molecular_function; GO:0005488,binding; GO:0043167,ion binding; GO:0043169,cation binding; GO:0046872,metal ion binding; GO:0002831,regulation of response to biotic stimulus; GO:0002832,negative regulation of response to biotic stimulus; GO:0006950,response to stress; GO:0006952,defense res…	PF00036.32:EF hand	--	--	--
Sbai3A347T96	6.09	6.23	6.89	26.8	25.39	25.64	135	122	147	606	602	542	2.16417	8.70651e-61	5.52669e-59	up	GWHAOTO00000003	34767331	34769317	+	Sbai3A347T96	--	K00679 phospholipid:diacylglycerol acyltransferase [EC:2.3.1.158] | (RefSeq) hypothetical protein (A)	ko00561: Glycerolipid metabolism; ko01100: Metabolic pathways	GDSL esterase/lipase At2g23540 [Sesamum indicum]	GDL38_ARATH RecName: Full=GDSL esterase/lipase At2g23540; EC=3.1.1.-; AltName: Full=Extracellular lipase At2g23540; Flags: Precursor;	A0A6I9TK07_SESIN SubName: Full=GDSL esterase/lipase At2g23540 {ECO:0000313|RefSeq:XP_011085659.2};	At2g23540	GO:0005576,extracellular region; GO:0016788,hydrolase activity, acting on ester bonds; GO:0016042,lipid catabolic process; GO:0003674,molecular_function; GO:0003824,catalytic activity; GO:0016787,hydrolase activity; GO:0006629,lipid metabolic process; GO:0008150,biological_process; GO:0008152,metabolic process; GO:0009056,catabolic process; GO:0044238,primary metabolic process; GO:0071704,organic…	PF00657.22:GDSL-like Lipase/Acylhydrolase	--	--	--
Sbai6C24T12	69.33	61.8	72.06	22.53	19.94	22.07	3836	3021	3832	1271	1179	1164	-1.51153	8.9984e-61	5.69384e-59	down	GWHAOTO00000006	2484550	2489785	-	Sbai6C24T12	--	K10534 nitrate reductase (NAD(P)H) [EC:1.7.1.1 1.7.1.2 1.7.1.3] | (RefSeq) nitrate reductase [NADH] 2 (A)	ko00910: Nitrogen metabolism; ko01100: Metabolic pathways	nitrate reductase [NADH]	NIA2_TOBAC RecName: Full=Nitrate reductase [NADH] 2; Short=NR2; EC=1.7.1.1;	A0A4D9BXA0_SALSN RecName: Full=Nitrate reductase (NADH) {ECO:0000256|ARBA:ARBA00012672}; EC=1.7.1.1 {ECO:0000256|ARBA:ARBA00012672};	At1g37130_1	GO:0005829,cytosol; GO:0071949,FAD binding; GO:0020037,heme binding; GO:0030151,molybdenum ion binding; GO:0043546,molybdopterin cofactor binding; GO:0009703,nitrate reductase (NADH) activity; GO:0050464,nitrate reductase (NADPH) activity; GO:0042128,nitrate assimilation; GO:0006809,nitric oxide biosynthetic process; GO:0000166,nucleotide binding; GO:0003674,molecular_function; GO:0005488,binding…	PF00174.19:Oxidoreductase molybdopterin binding domain	--	--	--
Sbai4P381T29	69.27	65.99	53.72	243.54	242.13	253.26	322	271	240	1154	1203	1122	2.11119	1.06942e-60	6.74547e-59	up	GWHAOTO00000004	38103302	38103592	+	Sbai4P381T29	--	K14496 abscisic acid receptor PYR/PYL family | (RefSeq) abscisic acid receptor PYL2 (A)	ko04016: MAPK signaling pathway - plant; ko04075: Plant hormone signal transduction	abscisic acid receptor PYL2 [Sesamum indicum]	PYL2_ARATH RecName: Full=Abscisic acid receptor PYL2; AltName: Full=PYR1-like protein 2; AltName: Full=Regulatory components of ABA receptor 14;	A0A4D9AI05_SALSN SubName: Full=Abscisic acid receptor PYR/PYL family {ECO:0000313|EMBL:TEY63133.1};	At2g26040	GO:0005737,cytoplasm; GO:0005634,nucleus; GO:0005886,plasma membrane; GO:0010427,abscisic acid binding; GO:0042802,identical protein binding; GO:0042803,protein homodimerization activity; GO:0004864,protein phosphatase inhibitor activity; GO:0038023,signaling receptor activity; GO:0009738,abscisic acid-activated signaling pathway; GO:0080163,regulation of protein serine/threonine phosphatase acti…	PF10604.9:Polyketide cyclase / dehydrase and lipid transport	--	--	--
Sbai6A221T49	147.53	131.69	133.37	354.48	317.83	335.32	3151	2485	2738	7718	7256	6826	1.43093	1.24056e-60	7.80024e-59	up	GWHAOTO00000006	22091898	22094119	+	Sbai6A221T49	--	K00475 naringenin 3-dioxygenase [EC:1.14.11.9] | (RefSeq) flavanone 3-dioxygenase (A)	ko00941: Flavonoid biosynthesis; ko01100: Metabolic pathways; ko01110: Biosynthesis of secondary metabolites	flavanoe 3-hydroxylase [Scutellaria viscidula]	FL3H_PETCR RecName: Full=Flavanone 3-dioxygenase; EC=1.14.11.9 {ECO:0000269|PubMed:12782296}; AltName: Full=Flavanone 3-beta-hydroxylase; AltName: Full=Flavanone 3-hydroxylase; Short=F3H; AltName: Full=Naringenin,2-oxoglutarate 3-dioxygenase; Short=Naringenin 3-dioxygenase;	G8XS01_9LAMI SubName: Full=Flavanoe 3-hydroxylase {ECO:0000313|EMBL:ACR56689.1};	At3g51240	GO:0031418,L-ascorbic acid binding; GO:0046872,metal ion binding; GO:0045486,naringenin 3-dioxygenase activity; GO:0009813,flavonoid biosynthetic process; GO:0003674,molecular_function; GO:0005488,binding; GO:0019842,vitamin binding; GO:0030246,carbohydrate binding; GO:0031406,carboxylic acid binding; GO:0036094,small molecule binding; GO:0043167,ion binding; GO:0043168,anion binding; GO:0043177,…	PF03171.20:2OG-Fe(II) oxygenase superfamily	--	--	--
Sbai1A682T142	221.4	220.86	244.36	522.62	465.91	553.59	9262	8163	9826	22288	20834	22073	1.30989	1.75685e-60	1.10118e-58	up	GWHAOTO00000001	68195551	68198003	-	Sbai1A682T142	--	K12133 MYB-related transcription factor LHY | (RefSeq) protein LHY-like (A)	ko04712: Circadian rhythm - plant	protein LHY-like [Sesamum indicum]	LHY_PETHY RecName: Full=Protein LATE ELONGATED HYPOCOTYL {ECO:0000303|PubMed:26124104}; Short=PhLHY {ECO:0000303|PubMed:26124104};	A0A022REQ0_ERYGU RecName: Full=HTH myb-type domain-containing protein {ECO:0000259|PROSITE:PS51294};	At1g01060	GO:0005634,nucleus; GO:0000976,transcription regulatory region sequence-specific DNA binding; GO:0007623,circadian rhythm; GO:0010597,green leaf volatile biosynthetic process; GO:0045892,negative regulation of transcription, DNA-templated; GO:0042752,regulation of circadian rhythm; GO:0001067,regulatory region nucleic acid binding; GO:0003674,molecular_function; GO:0003676,nucleic acid binding; G…	--	--	--	--
Sbai8P201T31	77.38	74.5	83.17	181.98	164.76	189.48	1935	1646	1999	4639	4404	4516	1.33271	1.86921e-60	1.16793e-58	up	GWHAOTO00000008	20144749	20146053	+	Sbai8P201T31	--	K22683 aspartyl protease family protein [EC:3.4.23.-] | (RefSeq) protein ASPARTIC PROTEASE IN GUARD CELL 2 (A)	--	basic 7S globulin-like [Sesamum indicum]	GIP2_NICBE RecName: Full=Probable aspartic proteinase GIP2 {ECO:0000305}; EC=3.4.23.- {ECO:0000305}; AltName: Full=Glucanase inhibitor protein 2 {ECO:0000303|PubMed:28082413}; Short=NbGIP2 {ECO:0000303|PubMed:28082413}; Flags: Precursor;	A0A6I9TN85_SESIN SubName: Full=basic 7S globulin-like {ECO:0000313|RefSeq:XP_011082548.1};	At1g03220	GO:0048046,apoplast; GO:0004190,aspartic-type endopeptidase activity; GO:0006952,defense response; GO:0003674,molecular_function; GO:0003824,catalytic activity; GO:0004175,endopeptidase activity; GO:0008233,peptidase activity; GO:0016787,hydrolase activity; GO:0070001,aspartic-type peptidase activity; GO:0140096,catalytic activity, acting on a protein; GO:0006950,response to stress; GO:0008150,bi…	PF14541.6:Xylanase inhibitor C-terminal	--	--	--
Sbai2C125T14	83.5	81.76	83.48	21.91	17.29	18.76	845	731	812	226	187	181	-1.95944	2.08578e-60	1.29918e-58	down	GWHAOTO00000002	12505104	12506595	-	Sbai2C125T14	--	K06268 serine/threonine-protein phosphatase 2B regulatory subunit | (RefSeq) calcineurin subunit B-like (A)	--	calcineurin subunit B-like [Olea europaea var. sylvestris]	CML9_ARATH RecName: Full=Calmodulin-like protein 9 {ECO:0000303|Ref.5}; Short=AtCaM-9 {ECO:0000303|PubMed:11855649};	A0A5A7QI16_STRAF SubName: Full=Calcineurin B subunit {ECO:0000313|EMBL:GER44107.1};	At3g18430	GO:0005829,cytosol; GO:0005634,nucleus; GO:0005509,calcium ion binding; GO:0019722,calcium-mediated signaling; GO:0005513,detection of calcium ion; GO:0009737,response to abscisic acid; GO:0009651,response to salt stress; GO:0009414,response to water deprivation; GO:0003674,molecular_function; GO:0005488,binding; GO:0043167,ion binding; GO:0043169,cation binding; GO:0046872,metal ion binding; GO:…	PF00036.32:EF hand	--	--	--
novel.4038	475.65	435.4	468.75	1103.45	975.67	1193.68	20458	16545	19379	48382	44856	48934	1.38745	2.27221e-60	1.41089e-58	up	GWHAOTO00000008	9784502	9786759	-	--	--	K09840 9-cis-epoxycarotenoid dioxygenase [EC:1.13.11.51] | (RefSeq) probable carotenoid cleavage dioxygenase 4, chloroplastic (A)	ko00906: Carotenoid biosynthesis; ko01100: Metabolic pathways; ko01110: Biosynthesis of secondary metabolites	probable carotenoid cleavage dioxygenase 4, chloroplastic [Sesamum indicum]	CCD4_ARATH RecName: Full=Probable carotenoid cleavage dioxygenase 4, chloroplastic; Short=AtCCD4; EC=1.14.99.-; AltName: Full=AtNCED4; Flags: Precursor;	A0A6I9U6A5_SESIN SubName: Full=probable carotenoid cleavage dioxygenase 4, chloroplastic {ECO:0000313|RefSeq:XP_011092645.1};	At4g19170	GO:0009507,chloroplast; GO:0009570,chloroplast stroma; GO:0005829,cytosol; GO:0010287,plastoglobule; GO:0010436,carotenoid dioxygenase activity; GO:0046872,metal ion binding; GO:0016121,carotene catabolic process; GO:0003674,molecular_function; GO:0003824,catalytic activity; GO:0016491,oxidoreductase activity; GO:0016701,oxidoreductase activity, acting on single donors with incorporation of molec…	PF03055.15:Retinal pigment epithelial membrane protein	--	--	--
Sbai9A138T97	108.95	114.99	115.98	234.71	211.46	236.42	4263	3975	4362	9362	8844	8817	1.14906	2.77184e-60	1.71578e-58	up	GWHAOTO00000009	13795567	13798457	-	Sbai9A138T97	--	K03884 NADH-ubiquinone oxidoreductase chain 6 [EC:7.1.1.2] | (RefSeq) uncharacterized protein LOC109243048 (A)	ko00190: Oxidative phosphorylation; ko01100: Metabolic pathways	alkaline/neutral invertase A, mitochondrial [Sesamum indicum]	INVC_ARATH RecName: Full=Alkaline/neutral invertase C, mitochondrial {ECO:0000305}; Short=A/N-INVC {ECO:0000303|PubMed:21441406}; EC=3.2.1.26 {ECO:0000269|PubMed:23135328}; Flags: Precursor;	A0A6I9SQ70_SESIN RecName: Full=Alkaline/neutral invertase {ECO:0000256|RuleBase:RU367047}; EC=3.2.1.26 {ECO:0000256|RuleBase:RU367047};	At1g56560	GO:0005739,mitochondrion; GO:0033926,glycopeptide alpha-N-acetylgalactosaminidase activity; GO:0004575,sucrose alpha-glucosidase activity; GO:0007623,circadian rhythm; GO:0010029,regulation of seed germination; GO:0048510,regulation of timing of transition from vegetative to reproductive phase; GO:0005987,sucrose catabolic process; GO:0003674,molecular_function; GO:0003824,catalytic activity; GO:…	PF12899.7:Alkaline and neutral invertase	--	--	--
Sbai7A55T78	21.11	17.29	18.22	1.23	1.41	1.15	405	293	336	24	29	21	-3.75135	3.72453e-60	2.29837e-58	down	GWHAOTO00000007	5551956	5553792	+	Sbai7A55T78	--	K23806 alpha-guaiene 2-oxidase | (RefSeq) premnaspirodiene oxygenase-like (A)	--	cytochrome P450 CYP71D410 [Salvia miltiorrhiza]	C71BE_SALPM RecName: Full=Salviol synthase {ECO:0000305}; EC=1.14.14.62 {ECO:0000269|PubMed:26976595}; AltName: Full=Cytochrome P450 71BE52 {ECO:0000303|PubMed:26572682}; Short=SpCYP71BE52 {ECO:0000303|PubMed:26572682};	A0A0B4VSU3_SALMI SubName: Full=Cytochrome P450 CYP71D410 {ECO:0000313|EMBL:AJD25163.1};	At1g13110	GO:0020037,heme binding; GO:0005506,iron ion binding; GO:0016712,oxidoreductase activity, acting on paired donors, with incorporation or reduction of molecular oxygen, reduced flavin or flavoprotein as one donor, and incorporation of one atom of oxygen; GO:0016102,diterpenoid biosynthetic process; GO:0003674,molecular_function; GO:0005488,binding; GO:0046906,tetrapyrrole binding; GO:0097159,organ…	PF00067.22:Cytochrome P450	--	--	--
Sbai2A189T129	13.79	10.84	13.06	0.35	0.7	0.75	422	293	384	11	23	22	-4.23541	5.57383e-60	3.42894e-58	down	GWHAOTO00000002	18917144	18919036	-	Sbai2A189T129	--	K01193 beta-fructofuranosidase [EC:3.2.1.26] | (RefSeq) beta-fructofuranosidase, insoluble isoenzyme 1-like (A)	ko00052: Galactose metabolism; ko00500: Starch and sucrose metabolism; ko01100: Metabolic pathways; ko01110: Biosynthesis of secondary metabolites	PREDICTED: beta-fructofuranosidase, insoluble isoenzyme 1-like isoform X2 [Erythranthe guttata]	INV1_DAUCA RecName: Full=Beta-fructofuranosidase, insoluble isoenzyme 1; EC=3.2.1.26; AltName: Full=Cell wall beta-fructosidase 1; AltName: Full=Invertase 1; AltName: Full=Sucrose hydrolase 1; Flags: Precursor;	A0A022RF62_ERYGU SubName: Full=Uncharacterized protein {ECO:0000313|EMBL:EYU38654.1};	At2g36190	GO:0005618,cell wall; GO:0005576,extracellular region; GO:0004564,beta-fructofuranosidase activity; GO:0005975,carbohydrate metabolic process; GO:0003674,molecular_function; GO:0003824,catalytic activity; GO:0004553,hydrolase activity, hydrolyzing O-glycosyl compounds; GO:0016787,hydrolase activity; GO:0016798,hydrolase activity, acting on glycosyl bonds; GO:0008150,biological_process; GO:0008152…	PF00251.20:Glycosyl hydrolases family 32 N-terminal domain	--	--	--
Sbai2P318T16	64.32	70.58	66.4	8.64	5.26	9.88	526	510	522	72	46	77	-2.95113	5.87452e-60	3.6028e-58	down	GWHAOTO00000002	31793612	31794981	-	Sbai2P318T16	--	K14292 trimethylguanosine synthase [EC:2.1.1.-] | (RefSeq) trimethylguanosine synthase (A)	ko03013: RNA transport	Copper chaperone [Handroanthus impetiginosus]	NAKR2_ARATH RecName: Full=Protein SODIUM POTASSIUM ROOT DEFECTIVE 2 {ECO:0000303|PubMed:21193571}; Short=NaKR2 {ECO:0000303|PubMed:21193571}; AltName: Full=Heavy metal-associated plant protein 3 {ECO:0000303|PubMed:23368984}; Short=AtHPP03 {ECO:0000303|PubMed:23368984};	A0A2G9GC00_9LAMI SubName: Full=Copper chaperone {ECO:0000313|EMBL:PIN02806.1};	At3g24450	GO:0046872,metal ion binding; GO:0003674,molecular_function; GO:0005488,binding; GO:0043167,ion binding; GO:0043169,cation binding	PF00403.26:Heavy-metal-associated domain	--	--	--
Sbai2A272T95	32.15	26.9	36.63	6.32	5.62	5.85	1188	878	1301	238	222	206	-2.28263	8.8333e-60	5.40077e-58	down	GWHAOTO00000002	27255883	27258735	-	Sbai2A272T95	--	K15404 aldehyde decarbonylase [EC:4.1.99.5] | (RefSeq) protein ECERIFERUM 3-like (A)	ko00073: Cutin, suberine and wax biosynthesis; ko01110: Biosynthesis of secondary metabolites	hypothetical protein CDL12_05211 [Handroanthus impetiginosus]	CER3_ARATH RecName: Full=Very-long-chain aldehyde decarbonylase CER3 {ECO:0000305}; EC=4.1.99.5 {ECO:0000250|UniProtKB:F4HVY0}; AltName: Full=Protein ECERIFERUM 3; AltName: Full=Protein FACELESS POLLEN 1; AltName: Full=Protein WAX2; AltName: Full=Protein YORE-YORE;	A0A2G9HX38_9LAMI SubName: Full=Uncharacterized protein {ECO:0000313|EMBL:PIN22086.1};	At5g57800	GO:0005789,endoplasmic reticulum membrane; GO:0016021,integral component of membrane; GO:0016020,membrane; GO:0005886,plasma membrane; GO:1990465,aldehyde oxygenase (deformylating) activity; GO:0000254,C-4 methylsterol oxidase activity; GO:0005506,iron ion binding; GO:0009924,octadecanal decarbonylase activity; GO:0016491,oxidoreductase activity; GO:0043447,alkane biosynthetic process; GO:0006723…	PF12076.8:WAX2 C-terminal domain	--	--	--
Sbai9A185T61	5.53	5.97	6.95	0.41	0.37	0.42	307	293	371	23	22	22	-3.80751	9.45826e-60	5.7652e-58	down	GWHAOTO00000009	18492032	18496437	-	Sbai9A185T61	--	K17108 non-lysosomal glucosylceramidase [EC:3.2.1.45] | (RefSeq) non-lysosomal glucosylceramidase (A)	ko00511: Other glycan degradation; ko00600: Sphingolipid metabolism; ko01100: Metabolic pathways	non-lysosomal glucosylceramidase [Sesamum indicum]	--	A0A6I9SZB7_SESIN RecName: Full=Non-lysosomal glucosylceramidase {ECO:0000256|PIRNR:PIRNR028944}; Short=NLGase {ECO:0000256|PIRNR:PIRNR028944}; EC=3.2.1.45 {ECO:0000256|PIRNR:PIRNR028944};	At1g33700	GO:0016020,membrane; GO:0004348,glucosylceramidase activity; GO:0005975,carbohydrate metabolic process; GO:0006680,glucosylceramide catabolic process; GO:0003674,molecular_function; GO:0003824,catalytic activity; GO:0004553,hydrolase activity, hydrolyzing O-glycosyl compounds; GO:0016787,hydrolase activity; GO:0016798,hydrolase activity, acting on glycosyl bonds; GO:0008150,biological_process; GO…	PF04685.13:Glycosyl-hydrolase family 116, catalytic region	--	--	--
Sbai8P125T175	422.9	478.66	339.08	22.56	9.35	18.88	423	423	326	23	10	18	-4.48204	2.5494e-59	1.54922e-57	down	GWHAOTO00000008	12568168	12568218	-	Sbai8P125T175	--	--	--	--	--	--	--	--	--	--	--	--
Sbai5C24T6	187.44	191.51	182.58	76.33	67.38	75.64	7378	6660	6908	3063	2835	2838	-1.21384	3.30566e-59	2.00269e-57	down	GWHAOTO00000005	2436337	2440881	+	Sbai5C24T6	--	K15077 elongin-A | (RefSeq) transcription elongation factor B polypeptide 3 (A)	--	LOW QUALITY PROTEIN: G-type lectin S-receptor-like serine/threonine-protein kinase SD2-5 [Sesamum indicum]	EP1L2_ARATH RecName: Full=EP1-like glycoprotein 2 {ECO:0000305}; AltName: Full=Curculin-like (Mannose-binding) lectin family protein {ECO:0000303|PubMed:23738689}; Flags: Precursor;	A0A2Z7CER6_9LAMI RecName: Full=Receptor-like serine/threonine-protein kinase {ECO:0000256|PIRNR:PIRNR000641}; EC=2.7.11.1 {ECO:0000256|PIRNR:PIRNR000641};	At2g42780	GO:0048046,apoplast; GO:0005618,cell wall; GO:0005794,Golgi apparatus; GO:0005739,mitochondrion; GO:0009505,plant-type cell wall; GO:0005886,plasma membrane; GO:0009506,plasmodesma; GO:0099503,secretory vesicle; GO:0030246,carbohydrate binding; GO:0003674,molecular_function; GO:0005488,binding; GO:0005575,cellular_component; GO:0005576,extracellular region; GO:0110165,cellular anatomical entity; …	PF01453.24:D-mannose binding lectin	--	--	--
Sbai1A70T67	1.35	0.78	1.24	13.18	11.42	10.47	43	22	38	427	388	317	3.50994	4.05762e-59	2.4508e-57	up	GWHAOTO00000001	6995872	7003055	-	Sbai1A70T67	--	K08869 aarF domain-containing kinase | (RefSeq) putative ABC1 protein At2g40090 (A)	--	putative ABC1 protein At2g40090 [Sesamum indicum]	Y2090_ARATH RecName: Full=Putative ABC1 protein At2g40090; Flags: Precursor;	A0A6I9TUG0_SESIN SubName: Full=putative ABC1 protein At2g40090 {ECO:0000313|RefSeq:XP_011084911.1};	At2g40090	GO:0032592,integral component of mitochondrial membrane; GO:0005743,mitochondrial inner membrane; GO:0055088,lipid homeostasis; GO:0007005,mitochondrion organization; GO:0008150,biological_process; GO:0042592,homeostatic process; GO:0048878,chemical homeostasis; GO:0065007,biological regulation; GO:0065008,regulation of biological quality; GO:0006996,organelle organization; GO:0009987,cellular pr…	PF03109.16:ABC1 family	--	--	--
Sbai3P415T32	349.39	345.72	296.55	81.22	69.73	69.03	1439	1258	1174	341	307	271	-2.0293	4.14252e-59	2.49452e-57	down	GWHAOTO00000003	41581462	41581671	+	Sbai3P415T32	--	--	--	hypothetical protein Ccrd_022882 [Cynara cardunculus var. scolymus]	--	A0A6A1VEZ8_9ROSI SubName: Full=Uncharacterized protein {ECO:0000313|EMBL:KAB1211281.1};	At5g17460	GO:0016021,integral component of membrane; GO:0005575,cellular_component; GO:0016020,membrane; GO:0031224,intrinsic component of membrane; GO:0110165,cellular anatomical entity	--	--	--	--
Sbai5A93T104	163.44	156.99	174.64	50.13	47.75	43.42	2808	2383	2884	878	877	711	-1.6617	5.28977e-59	3.17577e-57	down	GWHAOTO00000005	9286042	9287921	-	Sbai5A93T104	--	K15382 solute carrier family 50 (sugar transporter) | (RefSeq) bidirectional sugar transporter SWEET9-like (A)	--	Multitransmembrane protein [Handroanthus impetiginosus]	SWT10_ARATH RecName: Full=Bidirectional sugar transporter SWEET10 {ECO:0000303|PubMed:21107422}; Short=AtSWEET10 {ECO:0000303|PubMed:21107422}; AltName: Full=Protein SUGARS WILL EVENTUALLY BE EXPORTED TRANSPORTERS 10 {ECO:0000303|PubMed:21107422};	A0A2G9G8X9_9LAMI RecName: Full=Bidirectional sugar transporter SWEET {ECO:0000256|RuleBase:RU910715};	At5g50790	GO:0016021,integral component of membrane; GO:0005887,integral component of plasma membrane; GO:0008515,sucrose transmembrane transporter activity; GO:0051119,sugar transmembrane transporter activity; GO:0008643,carbohydrate transport; GO:0048571,long-day photoperiodism; GO:0015770,sucrose transport; GO:0003674,molecular_function; GO:0005215,transporter activity; GO:0008509,anion transmembrane tr…	PF03083.16:Sugar efflux transporter for intercellular exchange	--	--	--
Sbai5C77T15	1115.29	1113.63	958.6	3146.99	2751.94	2853.2	9515	8394	7861	27370	25096	23201	1.59938	5.73186e-59	3.43086e-57	up	GWHAOTO00000005	7774744	7775619	-	Sbai5C77T15	--	K01602 ribulose-bisphosphate carboxylase small chain [EC:4.1.1.39] | (RefSeq) ribulose bisphosphate carboxylase small chain, chloroplastic-like (A)	ko00630: Glyoxylate and dicarboxylate metabolism; ko00710: Carbon fixation in photosynthetic organisms; ko01100: Metabolic pathways; ko01110: Biosynthesis of secondary metabolites; ko01200: Carbon metabolism	hypothetical protein JCGZ_05889 [Jatropha curcas]	RBS_PYRPY RecName: Full=Ribulose bisphosphate carboxylase small subunit, chloroplastic {ECO:0000255|HAMAP-Rule:MF_00860}; Short=RuBisCO small subunit {ECO:0000255|HAMAP-Rule:MF_00860}; Flags: Precursor;	A0A067JJG6_JATCU RecName: Full=Ribulose bisphosphate carboxylase small subunit {ECO:0000256|RuleBase:RU003627}; Short=RuBisCO small subunit {ECO:0000256|RuleBase:RU003627};	At5g38410	GO:0009507,chloroplast; GO:0009853,photorespiration; GO:0019253,reductive pentose-phosphate cycle; GO:0008150,biological_process; GO:0008152,metabolic process; GO:0009987,cellular process; GO:0043094,cellular metabolic compound salvage; GO:0044237,cellular metabolic process; GO:0005975,carbohydrate metabolic process; GO:0009058,biosynthetic process; GO:0015977,carbon fixation; GO:0015979,photosyn…	PF00101.20:Ribulose bisphosphate carboxylase, small chain	--	--	--
Sbai4A383T90	18.09	20.44	22.18	3.11	3.05	2.21	611	610	720	107	110	71	-2.70737	7.21601e-59	4.30628e-57	down	GWHAOTO00000004	38332862	38337572	-	Sbai4A383T90	--	K00029 malate dehydrogenase (oxaloacetate-decarboxylating)(NADP+) [EC:1.1.1.40] | (RefSeq) NADP-dependent malic enzyme-like isoform X1 (A)	ko00620: Pyruvate metabolism; ko00710: Carbon fixation in photosynthetic organisms; ko01100: Metabolic pathways; ko01200: Carbon metabolism	NADP-dependent malic enzyme-like isoform X1 [Sesamum indicum]	MAOX_VITVI RecName: Full=NADP-dependent malic enzyme; Short=NADP-ME; EC=1.1.1.40;	A0A6I9TYL3_SESIN RecName: Full=Malic enzyme {ECO:0000256|RuleBase:RU003426};	At5g25880	GO:0005737,cytoplasm; GO:0004471,malate dehydrogenase (decarboxylating) (NAD+) activity; GO:0004473,malate dehydrogenase (decarboxylating) (NADP+) activity; GO:0046872,metal ion binding; GO:0051287,NAD binding; GO:0008948,oxaloacetate decarboxylase activity; GO:0003674,molecular_function; GO:0003824,catalytic activity; GO:0004470,malic enzyme activity; GO:0016491,oxidoreductase activity; GO:00166…	PF03949.15:Malic enzyme, NAD binding domain	--	--	--
Sbai3A403T59	22.18	22.29	24.05	6.56	6.3	7.24	1334	1184	1390	402	405	415	-1.62594	9.62036e-59	5.72397e-57	down	GWHAOTO00000003	40313796	40317647	+	Sbai3A403T59	--	K01537 P-type Ca2+ transporter type 2C [EC:7.2.2.10] | (RefSeq) calcium-transporting ATPase 2, plasma membrane-type-like (A)	--	Calcium transporting ATPase [Handroanthus impetiginosus]	ACA2_ARATH RecName: Full=Calcium-transporting ATPase 2, plasma membrane-type; EC=7.2.2.10; AltName: Full=Ca(2+)-ATPase isoform 2;	A0A2G9GLI4_9LAMI RecName: Full=Calcium-transporting ATPase {ECO:0000256|RuleBase:RU361146}; EC=7.2.2.10 {ECO:0000256|RuleBase:RU361146};	At4g37640	GO:0005783,endoplasmic reticulum; GO:0005789,endoplasmic reticulum membrane; GO:0005887,integral component of plasma membrane; GO:0043231,intracellular membrane-bounded organelle; GO:0016020,membrane; GO:0005886,plasma membrane; GO:0005524,ATP binding; GO:0019829,ATPase-coupled cation transmembrane transporter activity; GO:0015085,calcium ion transmembrane transporter activity; GO:0005516,calmodu…	PF00122.20:E1-E2 ATPase	--	--	--
Sbai7P231T38	558.44	583.98	646.65	92.89	89.72	103.17	460	425	512	78	79	81	-2.5029	1.09305e-58	6.48411e-57	down	GWHAOTO00000007	23120071	23120112	+	Sbai7P231T38	--	--	--	--	--	--	--	--	--	--	--	--
Sbai3P85T25	202.72	182.63	211.25	56.16	54.29	51.38	1813	1443	1816	512	519	438	-1.73569	1.54925e-58	9.1631e-57	down	GWHAOTO00000003	8551792	8552247	+	Sbai3P85T25	--	K16285 RING/U-box domain-containing protein [EC:2.3.2.27] | (RefSeq) probable E3 ubiquitin-protein ligase XERICO (A)	--	hypothetical protein CDL12_15886 [Handroanthus impetiginosus]	XERIC_ARATH RecName: Full=Probable E3 ubiquitin-protein ligase XERICO; EC=2.3.2.27; AltName: Full=RING-type E3 ubiquitin transferase XERICO;	A0A2G9H1X2_9LAMI RecName: Full=RING-type domain-containing protein {ECO:0000259|PROSITE:PS50089};	At2g04240	GO:0016021,integral component of membrane; GO:0046872,metal ion binding; GO:0016740,transferase activity; GO:0009688,abscisic acid biosynthetic process; GO:0009687,abscisic acid metabolic process; GO:0016567,protein ubiquitination; GO:0010200,response to chitin; GO:0009739,response to gibberellin; GO:0006970,response to osmotic stress; GO:0009651,response to salt stress; GO:0003674,molecular_func…	PF13639.6:Ring finger domain	--	--	--
Sbai8C193T4	6.31	6.11	6.79	0.91	1.07	1.03	497	425	514	73	90	77	-2.52875	1.77241e-58	1.0452e-56	down	GWHAOTO00000008	19305824	19311294	+	Sbai8C193T4	--	K09842 abscisic-aldehyde oxidase [EC:1.2.3.14] | (RefSeq) indole-3-acetaldehyde oxidase (A)	ko00906: Carotenoid biosynthesis; ko01100: Metabolic pathways; ko01110: Biosynthesis of secondary metabolites	Xanthine dehydrogenase [Handroanthus impetiginosus]	ALDO2_ARATH RecName: Full=Indole-3-acetaldehyde oxidase; Short=IAA oxidase; EC=1.2.3.7; AltName: Full=Aldehyde oxidase 2; Short=AO-2; Short=AtAO-2; Short=AtAO3;	A0A2G9GKH2_9LAMI SubName: Full=Xanthine dehydrogenase {ECO:0000313|EMBL:PIN05748.1}; EC=1.2.3.1 {ECO:0000313|EMBL:PIN05748.1};	At3g43600	GO:0005829,cytosol; GO:0051537,2 iron, 2 sulfur cluster binding; GO:0004031,aldehyde oxidase activity; GO:0009055,electron transfer activity; GO:0071949,FAD binding; GO:0050302,indole-3-acetaldehyde oxidase activity; GO:0005506,iron ion binding; GO:0016491,oxidoreductase activity; GO:0009688,abscisic acid biosynthetic process; GO:0009851,auxin biosynthetic process; GO:0003674,molecular_function; …	PF02738.18:Molybdopterin-binding domain of aldehyde dehydrogenase	--	--	--
Sbai9P144T24	38.79	41.71	41.84	6.44	3.78	5.74	461	438	478	78	48	65	-2.80384	2.1786e-58	1.28094e-56	down	GWHAOTO00000009	14441733	14442368	-	Sbai9P144T24	--	K09422 transcription factor MYB, plant | (RefSeq) transcription factor MYB77-like (A)	--	transcription factor MYB44 [Sesamum indicum]	MYB77_ARATH RecName: Full=Transcription factor MYB77 {ECO:0000303|PubMed:11597504}; AltName: Full=Myb-related protein 77 {ECO:0000303|PubMed:11597504}; Short=AtMYB77 {ECO:0000303|PubMed:11597504}; AltName: Full=Myb-related protein R2 {ECO:0000303|PubMed:9678577}; Short=AtMYBR2 {ECO:0000303|PubMed:9678577};	A0A6I9T2J5_SESIN SubName: Full=transcription factor MYB44 {ECO:0000313|RefSeq:XP_011074463.1};	At3g50060	GO:0005634,nucleus; GO:0003700,DNA-binding transcription factor activity; GO:0000981,DNA-binding transcription factor activity, RNA polymerase II-specific; GO:0000978,RNA polymerase II cis-regulatory region sequence-specific DNA binding; GO:0000976,transcription regulatory region sequence-specific DNA binding; GO:0048527,lateral root development; GO:0010929,positive regulation of auxin mediated s…	PF00249.31:Myb-like DNA-binding domain	MYB	TF	MYB->MYB
Sbai1C170T18	140.31	159.64	142.56	38.51	34.99	45.57	5143	5170	5023	1439	1371	1592	-1.75323	2.5233e-58	1.47925e-56	down	GWHAOTO00000001	17041105	17044137	-	Sbai1C170T18	--	K09490 endoplasmic reticulum chaperone BiP [EC:3.6.4.10] | (RefSeq) luminal-binding protein 5-like (A)	ko03060: Protein export; ko04141: Protein processing in endoplasmic reticulum	luminal-binding protein 5-like [Sesamum indicum]	BIP4_TOBAC RecName: Full=Luminal-binding protein 4; Short=BiP 4; AltName: Full=78 kDa glucose-regulated protein homolog 4; Short=GRP-78-4; Flags: Precursor;	A0A6I9TGL8_SESIN SubName: Full=luminal-binding protein 5-like {ECO:0000313|RefSeq:XP_011084527.1};	At5g42020	GO:0005737,cytoplasm; GO:0034663,endoplasmic reticulum chaperone complex; GO:0005788,endoplasmic reticulum lumen; GO:0016020,membrane; GO:0005634,nucleus; GO:0005524,ATP binding; GO:0016887,ATPase activity; GO:0031072,heat shock protein binding; GO:0051787,misfolded protein binding; GO:0044183,protein folding chaperone; GO:0051082,unfolded protein binding; GO:0034620,cellular response to unfolded…	PF00012.20:Hsp70 protein	--	--	--
novel.1329	32.11	32.03	31.23	8.62	7.79	9.44	1060	934	991	290	275	297	-1.74218	2.84916e-58	1.66538e-56	down	GWHAOTO00000002	23009883	23013104	+	--	--	K07297 adiponectin receptor | (RefSeq) heptahelical transmembrane protein 1 (A)	--	heptahelical transmembrane protein 1 [Sesamum indicum]	HHP1_ARATH RecName: Full=Heptahelical transmembrane protein 1; AltName: Full=PAQR family protein HHP1;	A0A6I9T899_SESIN SubName: Full=heptahelical transmembrane protein 1 {ECO:0000313|RefSeq:XP_011078413.1};	At5g20270	GO:0016021,integral component of membrane; GO:0038023,signaling receptor activity; GO:0009788,negative regulation of abscisic acid-activated signaling pathway; GO:0009725,response to hormone; GO:0009651,response to salt stress; GO:0009744,response to sucrose; GO:0003674,molecular_function; GO:0060089,molecular transducer activity; GO:0007154,cell communication; GO:0007165,signal transduction; GO:…	PF03006.20:Haemolysin-III related	--	--	--
Sbai2A72T70	11.01	12.75	12.3	0.69	0.38	0.35	296	303	318	19	11	9	-4.51175	3.94551e-58	2.29599e-56	down	GWHAOTO00000002	7233416	7235944	-	Sbai2A72T70	--	K01051 pectinesterase [EC:3.1.1.11] | (RefSeq) probable pectinesterase/pectinesterase inhibitor 17 (A)	ko00040: Pentose and glucuronate interconversions; ko01100: Metabolic pathways	probable pectinesterase/pectinesterase inhibitor 17 [Sesamum indicum]	PME17_ARATH RecName: Full=Probable pectinesterase/pectinesterase inhibitor 17; Includes: RecName: Full=Pectinesterase inhibitor 17; AltName: Full=Pectin methylesterase inhibitor 17; Includes: RecName: Full=Pectinesterase 17; Short=PE 17; EC=3.1.1.11; AltName: Full=Pectin methylesterase 17; Short=AtPME17; Flags: Precursor;	A0A6I9T2U7_SESIN RecName: Full=Pectinesterase {ECO:0000256|ARBA:ARBA00013229, ECO:0000256|RuleBase:RU000589}; EC=3.1.1.11 {ECO:0000256|ARBA:ARBA00013229, ECO:0000256|RuleBase:RU000589};	At2g45220	GO:0005618,cell wall; GO:0005576,extracellular region; GO:0045330,aspartyl esterase activity; GO:0030599,pectinesterase activity; GO:0046910,pectinesterase inhibitor activity; GO:0042545,cell wall modification; GO:0050829,defense response to Gram-negative bacterium; GO:0045490,pectin catabolic process; GO:0009617,response to bacterium; GO:0009620,response to fungus; GO:0003674,molecular_function;…	PF01095.19:Pectinesterase	--	--	--
Sbai2A222T78	4.61	4.29	5.19	18.31	17.08	18.11	157	129	170	636	622	588	2.0686	3.95106e-58	2.29599e-56	up	GWHAOTO00000002	22233765	22236545	-	Sbai2A222T78	--	K00131 glyceraldehyde-3-phosphate dehydrogenase (NADP+) [EC:1.2.1.9] | (RefSeq) NADP-dependent glyceraldehyde-3-phosphate dehydrogenase (A)	ko00010: Glycolysis / Gluconeogenesis; ko00030: Pentose phosphate pathway; ko01100: Metabolic pathways; ko01200: Carbon metabolism	NADP-dependent glyceraldehyde-3-phosphate dehydrogenase [Sesamum indicum]	GAPN_NICPL RecName: Full=NADP-dependent glyceraldehyde-3-phosphate dehydrogenase; EC=1.2.1.9; AltName: Full=Glyceraldehyde-3-phosphate dehydrogenase [NADP(+)]; AltName: Full=Non-phosphorylating glyceraldehyde 3-phosphate dehydrogenase; AltName: Full=Triosephosphate dehydrogenase;	A0A6I9TIN2_SESIN SubName: Full=NADP-dependent glyceraldehyde-3-phosphate dehydrogenase {ECO:0000313|RefSeq:XP_011084003.1};	At2g24270	GO:0005737,cytoplasm; GO:0008886,glyceraldehyde-3-phosphate dehydrogenase (NADP+) (non-phosphorylating) activity; GO:0003674,molecular_function; GO:0003824,catalytic activity; GO:0016491,oxidoreductase activity; GO:0016620,oxidoreductase activity, acting on the aldehyde or oxo group of donors, NAD or NADP as acceptor; GO:0016903,oxidoreductase activity, acting on the aldehyde or oxo group of dono…	PF00171.22:Aldehyde dehydrogenase family	--	--	--
Sbai2A198T169	12.61	12.46	14.22	1.63	1.31	1.01	379	331	411	50	42	29	-3.16381	1.00738e-57	5.83697e-56	down	GWHAOTO00000002	19866485	19868563	-	Sbai2A198T169	--	K09754 5-O-(4-coumaroyl)-D-quinate 3'-monooxygenase [EC:1.14.14.96] | (RefSeq) cytochrome P450 98A3 (A)	ko00940: Phenylpropanoid biosynthesis; ko00941: Flavonoid biosynthesis; ko00945: Stilbenoid, diarylheptanoid and gingerol biosynthesis; ko01100: Metabolic pathways; ko01110: Biosynthesis of secondary metabolites	p-coumarate 3-hydroxylase homolog [Scutellaria baicalensis]	C98A2_SOYBN RecName: Full=Cytochrome P450 98A2; EC=1.14.-.-;	D6RVW2_SCUBA SubName: Full=p-coumarate 3-hydroxylase homolog {ECO:0000313|EMBL:BAJ09387.1};	At2g40890	GO:0016021,integral component of membrane; GO:0016020,membrane; GO:0020037,heme binding; GO:0005506,iron ion binding; GO:0016709,oxidoreductase activity, acting on paired donors, with incorporation or reduction of molecular oxygen, NAD(P)H as one donor, and incorporation of one atom of oxygen; GO:0003674,molecular_function; GO:0005488,binding; GO:0046906,tetrapyrrole binding; GO:0097159,organic c…	PF00067.22:Cytochrome P450	--	--	--
Sbai1C631T18	4.58	6.59	5.71	25.04	24.41	28.05	137	174	164	763	780	799	2.34661	1.14083e-57	6.59102e-56	up	GWHAOTO00000001	63128798	63131894	-	Sbai1C631T18	--	K20495 long-chain fatty acid omega-monooxygenase [EC:1.14.14.80] | (RefSeq) cytochrome P450 704B1 isoform X1 (A)	ko00071: Fatty acid degradation; ko00073: Cutin, suberine and wax biosynthesis; ko01100: Metabolic pathways	hypothetical protein MIMGU_mgv1a024571mg [Erythranthe guttata]	C04C1_PINTA RecName: Full=Cytochrome P450 704C1; EC=1.14.-.-; AltName: Full=Cytochrome P450 CYPD;	A0A022QDL6_ERYGU SubName: Full=Uncharacterized protein {ECO:0000313|EMBL:EYU25719.1};	At2g45510	GO:0016021,integral component of membrane; GO:0020037,heme binding; GO:0005506,iron ion binding; GO:0004497,monooxygenase activity; GO:0016705,oxidoreductase activity, acting on paired donors, with incorporation or reduction of molecular oxygen; GO:0003674,molecular_function; GO:0005488,binding; GO:0046906,tetrapyrrole binding; GO:0097159,organic cyclic compound binding; GO:1901363,heterocyclic c…	PF00067.22:Cytochrome P450	--	--	--
Sbai1A22T172	90.43	85.36	83.46	18.57	11.58	17.78	1958	1633	1737	410	268	367	-2.30203	1.36297e-57	7.85165e-56	down	GWHAOTO00000001	2236307	2239307	-	Sbai1A22T172	--	K01850 chorismate mutase [EC:5.4.99.5] | (RefSeq) chorismate mutase 1, chloroplastic-like (A)	ko00400: Phenylalanine, tyrosine and tryptophan biosynthesis; ko01100: Metabolic pathways; ko01110: Biosynthesis of secondary metabolites; ko01230: Biosynthesis of amino acids	Chorismate mutase [Handroanthus impetiginosus]	CM1_PETHY RecName: Full=Chorismate mutase 1, chloroplastic {ECO:0000303|PubMed:19811620}; Short=PhCM1 {ECO:0000303|PubMed:19811620}; EC=5.4.99.5 {ECO:0000255|PROSITE-ProRule:PRU00516, ECO:0000269|PubMed:19811620}; Flags: Precursor;	A0A2G9FY83_9LAMI RecName: Full=Chorismate mutase {ECO:0000256|ARBA:ARBA00012404}; EC=5.4.99.5 {ECO:0000256|ARBA:ARBA00012404};	At3g29200	GO:0009570,chloroplast stroma; GO:0004106,chorismate mutase activity; GO:0009073,aromatic amino acid family biosynthetic process; GO:0008652,cellular amino acid biosynthetic process; GO:0046417,chorismate metabolic process; GO:0010597,green leaf volatile biosynthetic process; GO:0003674,molecular_function; GO:0003824,catalytic activity; GO:0016853,isomerase activity; GO:0016866,intramolecular tra…	--	--	--	--
Sbai9P250T90	420.21	382.4	408.04	907.77	801.23	894.22	3857	3101	3600	8494	7861	7823	1.24678	1.75162e-57	1.00614e-55	up	GWHAOTO00000009	25037740	25038240	-	Sbai9P250T90	--	K02638 plastocyanin | (RefSeq) plastocyanin-like (A)	ko00195: Photosynthesis	plastocyanin-like [Sesamum indicum]	PLAS1_POPNI RecName: Full=Plastocyanin A, chloroplastic; Short=PCa; Flags: Precursor;	A0A6I9SWN3_SESIN RecName: Full=Plastocyanin {ECO:0000256|RuleBase:RU363020};	At1g76100	GO:0009535,chloroplast thylakoid membrane; GO:0005507,copper ion binding; GO:0009055,electron transfer activity; GO:0003674,molecular_function; GO:0005488,binding; GO:0043167,ion binding; GO:0043169,cation binding; GO:0046872,metal ion binding; GO:0046914,transition metal ion binding; GO:0003824,catalytic activity; GO:0016491,oxidoreductase activity; GO:0005575,cellular_component; GO:0005622,intr…	PF00127.20:Copper binding proteins, plastocyanin/azurin family	--	--	--
Sbai8A5T97	27.88	25.44	29.32	7.45	6.46	7.67	1094	882	1106	298	271	287	-1.79558	1.98093e-57	1.1346e-55	down	GWHAOTO00000008	499558	503543	+	Sbai8A5T97	--	K01859 chalcone isomerase [EC:5.5.1.6] | (RefSeq) vacuolar-sorting receptor 1 (A)	ko00941: Flavonoid biosynthesis; ko01100: Metabolic pathways; ko01110: Biosynthesis of secondary metabolites	vacuolar-sorting receptor 3 [Sesamum indicum]	VSR1_PEA RecName: Full=Vacuolar-sorting receptor 1; AltName: Full=80 kDa proaleurein-binding protein; AltName: Full=BP-80; Flags: Precursor;	A0A6I9TQR6_SESIN SubName: Full=vacuolar-sorting receptor 3 {ECO:0000313|RefSeq:XP_011088070.1};	At2g14720	GO:0030665,clathrin-coated vesicle membrane; GO:0000139,Golgi membrane; GO:0016021,integral component of membrane; GO:0005509,calcium ion binding; GO:0015031,protein transport; GO:0003674,molecular_function; GO:0005488,binding; GO:0043167,ion binding; GO:0043169,cation binding; GO:0046872,metal ion binding; GO:0006810,transport; GO:0006811,ion transport; GO:0006820,anion transport; GO:0008104,pro…	PF02225.22:PA domain	--	--	--
Sbai2P291T34	11.5	10.69	11.64	1.31	1.34	1.21	370	304	360	43	46	37	-2.98581	3.09399e-57	1.76703e-55	down	GWHAOTO00000002	29112705	29114507	+	Sbai2P291T34	--	K05759 profilin | (RefSeq) uncharacterized protein LOC103842625 isoform X1 (A)	--	PREDICTED: leucine-rich repeat extensin-like protein 4 [Nicotiana tomentosiformis]	LRX2_ARATH RecName: Full=Leucine-rich repeat extensin-like protein 2; Short=AtLRX2; Short=LRR/EXTENSIN2; AltName: Full=Cell wall hydroxyproline-rich glycoprotein; Flags: Precursor;	A0A1S4BWT4_TOBAC SubName: Full=leucine-rich repeat extensin-like protein 4 {ECO:0000313|RefSeq:XP_016493366.1};	At1g62440	GO:0005618,cell wall; GO:0005576,extracellular region; GO:0071555,cell wall organization; GO:0007275,multicellular organism development; GO:0008150,biological_process; GO:0009987,cellular process; GO:0016043,cellular component organization; GO:0045229,external encapsulating structure organization; GO:0071554,cell wall organization or biogenesis; GO:0071840,cellular component organization or bioge…	PF13855.6:Leucine rich repeat	--	--	--
Sbai2A162T120	105.63	103.2	104.16	219.49	204.18	222.81	1995	1722	1891	4226	4122	4011	1.18999	3.6693e-57	2.08961e-55	up	GWHAOTO00000002	16238690	16243693	+	Sbai2A162T120	--	K08235 xyloglucan:xyloglucosyl transferase [EC:2.4.1.207] | (RefSeq) probable xyloglucan endotransglucosylase/hydrolase protein 33 (A)	--	PREDICTED: probable xyloglucan endotransglucosylase/hydrolase protein 33 [Erythranthe guttata]	XTH33_ARATH RecName: Full=Probable xyloglucan endotransglucosylase/hydrolase protein 33 {ECO:0000303|PubMed:12514239}; Short=At-XTH33 {ECO:0000303|PubMed:12514239}; Short=XTH-33 {ECO:0000303|PubMed:12514239}; EC=2.4.1.207 {ECO:0000250|UniProtKB:Q38857}; Flags: Precursor;	A0A6I9TSH5_SESIN RecName: Full=Xyloglucan endotransglucosylase/hydrolase {ECO:0000256|RuleBase:RU361120}; EC=2.4.1.207 {ECO:0000256|RuleBase:RU361120};	At1g10550	GO:0048046,apoplast; GO:0005618,cell wall; GO:0005887,integral component of plasma membrane; GO:0004553,hydrolase activity, hydrolyzing O-glycosyl compounds; GO:0016762,xyloglucan:xyloglucosyl transferase activity; GO:0042546,cell wall biogenesis; GO:0009831,plant-type cell wall modification involved in multidimensional cell growth; GO:0010411,xyloglucan metabolic process; GO:0003674,molecular_fu…	PF00722.21:Glycosyl hydrolases family 16	--	--	--
Sbai6C25T9	241.35	232.96	239.68	90.68	83.04	81.89	4530	3863	4324	1735	1666	1465	-1.33716	4.87525e-57	2.76848e-55	down	GWHAOTO00000006	2503982	2504938	-	Sbai6C25T9	--	K01191 alpha-mannosidase [EC:3.2.1.24] | (RefSeq) alpha-mannosidase At3g26720-like (A)	ko00511: Other glycan degradation	uncharacterized protein LOC105159499 [Sesamum indicum]	--	A0A6I9SVZ4_SESIN SubName: Full=uncharacterized protein LOC105159499 {ECO:0000313|RefSeq:XP_011074880.1, ECO:0000313|RefSeq:XP_011074881.1};	At1g68140	--	PF07800.12:Protein of unknown function (DUF1644)	--	--	--
Sbai2C140T3	37.75	37.97	37.13	6.41	5.19	5.63	422	375	399	73	62	60	-2.569	1.82118e-56	1.03124e-54	down	GWHAOTO00000002	13992354	13992923	-	Sbai2C140T3	--	--	--	uncharacterized protein LOC105157832 [Sesamum indicum]	--	A0A6I9SR54_SESIN SubName: Full=uncharacterized protein LOC105157832 {ECO:0000313|RefSeq:XP_011072631.1};	At1g52140	--	PF05553.11:Cotton fibre expressed protein	--	--	--
Sbai5C170T8	71.94	72.25	71.13	17.71	14.45	13.68	745	661	708	187	160	135	-2.08676	1.84944e-56	1.04428e-54	down	GWHAOTO00000005	17069483	17070485	+	Sbai5C170T8	--	K24970 transcription factor 25 | (RefSeq) transcription factor 25 (A)	--	hypothetical protein CDL12_04093 [Handroanthus impetiginosus]	--	A0A2G9I0Q6_9LAMI SubName: Full=Uncharacterized protein {ECO:0000313|EMBL:PIN23180.1};	At5g50090	--	PF14009.6:Domain of unknown function (DUF4228)	--	--	--
Sbai4A16T66	42.6	34.55	33.5	145	152.41	141.6	381	273	288	1322	1457	1207	2.13375	4.09283e-56	2.30447e-54	up	GWHAOTO00000004	1594296	1594917	+	Sbai4A16T66	--	--	--	PREDICTED: kirola-like [Erythranthe guttata]	KIRO_ACTDE RecName: Full=Kirola {ECO:0000303|PubMed:21309790}; AltName: Allergen=Act d 11 {ECO:0000303|PubMed:21309790};	A0A022QLD2_ERYGU RecName: Full=Bet_v_1 domain-containing protein {ECO:0000259|SMART:SM01037};	At1g70850	GO:0002253,activation of immune response; GO:0006952,defense response; GO:0002376,immune system process; GO:0002682,regulation of immune system process; GO:0002684,positive regulation of immune system process; GO:0006955,immune response; GO:0008150,biological_process; GO:0048518,positive regulation of biological process; GO:0048583,regulation of response to stimulus; GO:0048584,positive regulatio…	PF00407.19:Pathogenesis-related protein Bet v I family	--	--	--
Sbai2A77T108	13.99	10.82	10.13	94.82	70.06	76.53	79	54	55	546	423	412	2.92449	4.51851e-56	2.53699e-54	up	GWHAOTO00000002	7711754	7712970	+	Sbai2A77T108	--	K23882 CDGSH iron-sulfur domain-containing protein 2 | (RefSeq) CDGSH iron-sulfur domain-containing protein NEET (A)	--	PREDICTED: CDGSH iron-sulfur domain-containing protein NEET [Erythranthe guttata]	NEET_ARATH RecName: Full=CDGSH iron-sulfur domain-containing protein NEET; Short=At-NEET;	A0A022QBN5_ERYGU RecName: Full=ZnF_CDGSH domain-containing protein {ECO:0000259|SMART:SM00704};	At5g51720	GO:0009507,chloroplast; GO:0009570,chloroplast stroma; GO:0005829,cytosol; GO:0005741,mitochondrial outer membrane; GO:0005739,mitochondrion; GO:0009536,plastid; GO:0051537,2 iron, 2 sulfur cluster binding; GO:0046872,metal ion binding; GO:0055072,iron ion homeostasis; GO:0010150,leaf senescence; GO:0072593,reactive oxygen species metabolic process; GO:0003674,molecular_function; GO:0005488,bindi…	PF09360.10:Iron-binding zinc finger CDGSH type	--	--	--
Sbai5C1T7	45.28	39.92	41.26	8.77	9.82	8.62	1135	884	994	224	263	206	-2.0679	6.22815e-56	3.48707e-54	down	GWHAOTO00000005	134508	139223	+	Sbai5C1T7	--	K15633 2,3-bisphosphoglycerate-independent phosphoglycerate mutase [EC:5.4.2.12] | (RefSeq) 2,3-bisphosphoglycerate-independent phosphoglycerate mutase (A)	ko00010: Glycolysis / Gluconeogenesis; ko00260: Glycine, serine and threonine metabolism; ko01100: Metabolic pathways; ko01110: Biosynthesis of secondary metabolites; ko01200: Carbon metabolism; ko01230: Biosynthesis of amino acids	2,3-bisphosphoglycerate-independent phosphoglycerate mutase [Sesamum indicum]	PMGI_MESCR RecName: Full=2,3-bisphosphoglycerate-independent phosphoglycerate mutase; Short=BPG-independent PGAM; Short=Phosphoglyceromutase; EC=5.4.2.12; AltName: Full=PGAM-I;	A0A4S8IVG1_MUSBA RecName: Full=Phosphoglycerate mutase (2,3-diphosphoglycerate-independent) {ECO:0000256|ARBA:ARBA00012026}; EC=5.4.2.12 {ECO:0000256|ARBA:ARBA00012026};	At3g08590	GO:0005737,cytoplasm; GO:0030145,manganese ion binding; GO:0004619,phosphoglycerate mutase activity; GO:0006007,glucose catabolic process; GO:0006096,glycolytic process; GO:0003674,molecular_function; GO:0005488,binding; GO:0043167,ion binding; GO:0043169,cation binding; GO:0046872,metal ion binding; GO:0046914,transition metal ion binding; GO:0003824,catalytic activity; GO:0016853,isomerase acti…	PF01676.18:Metalloenzyme superfamily	--	--	--
Sbai3P121T26	83.27	80.46	85.13	28.38	26.73	28.62	1612	1376	1584	560	553	528	-1.42763	6.99849e-56	3.90739e-54	down	GWHAOTO00000003	12131935	12132921	+	Sbai3P121T26	--	K23179 flavone synthase II [EC:1.14.19.76] | (RefSeq) licodione synthase-like (A)	ko00941: Flavonoid biosynthesis; ko00943: Isoflavonoid biosynthesis; ko01100: Metabolic pathways; ko01110: Biosynthesis of secondary metabolites	flavone synthase II-1 [Scutellaria baicalensis]	C93B2_GERHY RecName: Full=Cytochrome P450 93B2 {ECO:0000303|PubMed:10652133}; EC=1.14.19.76 {ECO:0000269|PubMed:10652133}; AltName: Full=Flavone synthase II {ECO:0000303|PubMed:10652133}; Short=FNSII {ECO:0000303|PubMed:10652133};	A0A146AUI9_SCUBA SubName: Full=Flavone synthase II-1 {ECO:0000313|EMBL:AMW91728.1};	At5g06900	GO:0016021,integral component of membrane; GO:0020037,heme binding; GO:0005506,iron ion binding; GO:0004497,monooxygenase activity; GO:0016717,oxidoreductase activity, acting on paired donors, with oxidation of a pair of donors resulting in the reduction of molecular oxygen to two molecules of water; GO:0051553,flavone biosynthetic process; GO:0003674,molecular_function; GO:0005488,binding; GO:00…	PF00067.22:Cytochrome P450	--	--	--
Sbai2A272T96	284.43	271.54	266.68	107.37	96.23	105.19	4485	3783	4042	1726	1622	1581	-1.27101	7.66652e-56	4.26841e-54	down	GWHAOTO00000002	27266444	27268199	-	Sbai2A272T96	--	--	--	tetraspanin-8-like [Sesamum indicum]	TET8_ARATH RecName: Full=Tetraspanin-8;	A0A6I9SKF1_SESIN SubName: Full=tetraspanin-8-like {ECO:0000313|RefSeq:XP_011069841.1};	At2g23810	GO:0005794,Golgi apparatus; GO:0016021,integral component of membrane; GO:0005886,plasma membrane; GO:0009506,plasmodesma; GO:0005773,vacuole; GO:0050829,defense response to Gram-negative bacterium; GO:0006950,response to stress; GO:0006952,defense response; GO:0008150,biological_process; GO:0009605,response to external stimulus; GO:0009607,response to biotic stimulus; GO:0009617,response to bact…	PF00335.20:Tetraspanin family	--	--	--
Sbai9A14T80	6.27	7.2	6.54	0.36	0.29	0.64	320	325	321	19	16	31	-3.82337	9.98912e-56	5.54605e-54	down	GWHAOTO00000009	1425920	1429022	+	Sbai9A14T80	--	K00924 kinase [EC:2.7.1.-] | (RefSeq) receptor-like protein kinase 5 (A)	--	receptor-like protein kinase HSL1 [Sesamum indicum]	HSL2_ARATH RecName: Full=LRR receptor-like serine/threonine-protein kinase HSL2; EC=2.7.11.1; AltName: Full=Protein HAESA-LIKE2; Flags: Precursor;	A0A6I9T3G9_SESIN SubName: Full=receptor-like protein kinase HSL1 {ECO:0000313|RefSeq:XP_011078243.1};	At5g25930	GO:0016021,integral component of membrane; GO:0005886,plasma membrane; GO:0005524,ATP binding; GO:0106310,protein serine kinase activity; GO:0106311,protein threonine kinase activity; GO:0050829,defense response to Gram-negative bacterium; GO:0010102,lateral root morphogenesis; GO:0060866,leaf abscission; GO:0010468,regulation of gene expression; GO:0000166,nucleotide binding; GO:0003674,molecula…	PF00069.25:Protein kinase domain	--	--	--
Sbai1A521T95	8.39	8.62	8.44	1.46	1.32	1.39	423	384	409	75	71	67	-2.46514	1.2209e-55	6.75971e-54	down	GWHAOTO00000001	52112895	52115699	+	Sbai1A521T95	--	K02184 formin 2 | (RefSeq) uncharacterized protein LOC112294431 (A)	--	formin-like protein 6 [Sesamum indicum]	FH6_ARATH RecName: Full=Formin-like protein 6; Short=AtFH6; Short=AtFORMIN-6; Flags: Precursor;	A0A6I9UK08_SESIN RecName: Full=Formin-like protein {ECO:0000256|RuleBase:RU361260};	At5g67470	GO:0005618,cell wall; GO:0005737,cytoplasm; GO:0016021,integral component of membrane; GO:0005730,nucleolus; GO:0005634,nucleus; GO:0009524,phragmoplast; GO:0005886,plasma membrane; GO:0005819,spindle; GO:0003779,actin binding; GO:0003674,molecular_function; GO:0005488,binding; GO:0005515,protein binding; GO:0008092,cytoskeletal protein binding; GO:0005575,cellular_component; GO:0030312,external …	PF02181.23:Formin Homology 2 Domain	--	--	--
Sbai8C78T7	3920.79	4095.77	3610.17	9349.96	8313.75	8909.38	77281	71325	68398	187874	175162	167378	1.33496	1.51246e-55	8.35081e-54	up	GWHAOTO00000008	7851878	7853318	+	Sbai8C78T7	--	K00121 S-(hydroxymethyl)glutathione dehydrogenase / alcohol dehydrogenase [EC:1.1.1.284 1.1.1.1] | (RefSeq) alcohol dehydrogenase-like 1 (A)	ko00010: Glycolysis / Gluconeogenesis; ko00071: Fatty acid degradation; ko00350: Tyrosine metabolism; ko00620: Pyruvate metabolism; ko01100: Metabolic pathways; ko01110: Biosynthesis of secondary metabolites; ko01200: Carbon metabolism	alcohol dehydrogenase-like 1 [Sesamum indicum]	8HGO_CATRO RecName: Full=8-hydroxygeraniol oxidoreductase {ECO:0000303|PubMed:24710322}; Short=8-HGO {ECO:0000303|PubMed:24710322}; Short=Cr8HGO {ECO:0000303|PubMed:24710322}; EC=1.1.1.- {ECO:0000269|PubMed:24710322}; AltName: Full=Alcohol dehydrogenase 10 {ECO:0000303|PubMed:24710322};	A0A2G9GAP4_9LAMI SubName: Full=Alcohol dehydrogenase, class III {ECO:0000313|EMBL:PIN02265.1}; EC=1.1.1.1 {ECO:0000313|EMBL:PIN02265.1};	At1g77120	GO:0005829,cytosol; GO:0005634,nucleus; GO:0102311,8-hydroxygeraniol dehydrogenase activity; GO:0008270,zinc ion binding; GO:0035834,indole alkaloid metabolic process; GO:0009753,response to jasmonic acid; GO:0003674,molecular_function; GO:0003824,catalytic activity; GO:0016491,oxidoreductase activity; GO:0016614,oxidoreductase activity, acting on CH-OH group of donors; GO:0016616,oxidoreductase …	PF00107.26:Zinc-binding dehydrogenase	--	--	--
Sbai1A485T35	425.49	441.12	410.71	151.62	116.02	137.45	5057	4632	4692	1837	1474	1557	-1.51754	1.77513e-55	9.77399e-54	down	GWHAOTO00000001	48547363	48550375	+	Sbai1A485T35	--	K09338 homeobox-leucine zipper protein | (RefSeq) homeobox-leucine zipper protein ATHB-40 (A)	--	homeobox-leucine zipper protein ATHB-40 [Sesamum indicum]	ATB40_ARATH RecName: Full=Homeobox-leucine zipper protein ATHB-40; AltName: Full=HD-ZIP protein ATHB-40; AltName: Full=Homeodomain transcription factor ATHB-40;	A0A6I9UH89_SESIN SubName: Full=homeobox-leucine zipper protein ATHB-40 {ECO:0000313|RefSeq:XP_011099589.2};	At4g36740	GO:0005634,nucleus; GO:0003700,DNA-binding transcription factor activity; GO:0000981,DNA-binding transcription factor activity, RNA polymerase II-specific; GO:0043565,sequence-specific DNA binding; GO:0000976,transcription regulatory region sequence-specific DNA binding; GO:0045893,positive regulation of transcription, DNA-templated; GO:0009733,response to auxin; GO:0003674,molecular_function; GO…	PF00046.29:Homeodomain	HB-other	TF	HB->HB-other
novel.2343	8.04	8.76	7.8	41.29	46.06	37.31	133	128	124	696	814	588	2.49257	3.05349e-55	1.67664e-53	up	GWHAOTO00000004	4656745	4657587	+	--	--	--	--	PREDICTED: uncharacterized protein LOC105352671 [Fragaria vesca subsp. vesca]	--	A0A443PVH9_9MAGN SubName: Full=Serine/threonine-protein phosphatase 7 long form {ECO:0000313|EMBL:RWR94760.1};	--	--	--	--	--	--
Sbai5C6T4	17.63	19.07	20.48	3.33	3.01	3.76	472	451	527	91	86	96	-2.35952	3.67644e-55	2.01315e-53	down	GWHAOTO00000005	603147	604511	+	Sbai5C6T4	--	K21383 anthocyanidin 3-O-glucoside 6''-O-acyltransferase [EC:2.3.1.215] | (RefSeq) anthocyanidin 3-O-glucoside 6''-O-acyltransferase-like (A)	ko00942: Anthocyanin biosynthesis	anthocyanin 5-aromatic acyltransferase-like [Sesamum indicum]	5MAT1_SALSN RecName: Full=Malonyl-coenzyme:anthocyanin 5-O-glucoside-6'''-O-malonyltransferase {ECO:0000303|PubMed:11598135}; Short=Malonyl CoA:anthocyanin 5-O-glucoside-6'''-O-malonyltransferase {ECO:0000312|EMBL:AAL50566.1}; Short=Ss5MaT1 {ECO:0000303|PubMed:11598135}; EC=2.3.1.172;	A0A6I9TED8_SESIN SubName: Full=anthocyanin 5-aromatic acyltransferase-like {ECO:0000313|RefSeq:XP_011079053.1};	At1g03940	GO:0033810,anthocyanin 5-O-glucoside 6'''-O-malonyltransferase activity; GO:0009718,anthocyanin-containing compound biosynthetic process; GO:0009698,phenylpropanoid metabolic process; GO:0003674,molecular_function; GO:0003824,catalytic activity; GO:0016740,transferase activity; GO:0016746,transferase activity, transferring acyl groups; GO:0016747,transferase activity, transferring acyl groups oth…	PF02458.15:Transferase family	--	--	--
Sbai7P193T35	6.81	7.21	7.82	0.13	0.04	0.16	357	334	394	7	2	8	-5.94697	3.96629e-55	2.16592e-53	down	GWHAOTO00000007	19347418	19350159	-	Sbai7P193T35	--	K01537 P-type Ca2+ transporter type 2C [EC:7.2.2.10] | (RefSeq) putative calcium-transporting ATPase 13, plasma membrane-type (A)	--	putative calcium-transporting ATPase 13, plasma membrane-type [Sesamum indicum]	ACA13_ARATH RecName: Full=Putative calcium-transporting ATPase 13, plasma membrane-type; EC=7.2.2.10; AltName: Full=Ca(2+)-ATPase isoform 13;	A0A6I9TWT7_SESIN RecName: Full=Calcium-transporting ATPase {ECO:0000256|RuleBase:RU361146}; EC=7.2.2.10 {ECO:0000256|RuleBase:RU361146};	At3g22910	GO:0005887,integral component of plasma membrane; GO:0043231,intracellular membrane-bounded organelle; GO:0005524,ATP binding; GO:0019829,ATPase-coupled cation transmembrane transporter activity; GO:0005516,calmodulin binding; GO:0046872,metal ion binding; GO:0005388,calcium transmembrane transporter activity, phosphorylative mechanism; GO:0000166,nucleotide binding; GO:0003674,molecular_function…	PF00122.20:E1-E2 ATPase	--	--	--
Sbai2C93T8	341.27	304.86	307.92	107.05	88.52	104.71	3293	2599	2856	1053	913	963	-1.52772	4.88638e-55	2.66107e-53	down	GWHAOTO00000002	9329607	9330098	+	Sbai2C93T8	--	K13448 calcium-binding protein CML | (RefSeq) calcium-binding allergen Ole e 8 (A)	ko04626: Plant-pathogen interaction	Calmodulin and related proteins (EF-Hand superfamily) [Handroanthus impetiginosus]	ALL8_OLEEU RecName: Full=Calcium-binding allergen Ole e 8; AltName: Full=PCA18/PCA23; AltName: Allergen=Ole e 8;	A0A5A7QUL2_STRAF SubName: Full=Calcium binding protein {ECO:0000313|EMBL:GER48636.1};	At1g18210	GO:0005509,calcium ion binding; GO:0003674,molecular_function; GO:0005488,binding; GO:0043167,ion binding; GO:0043169,cation binding; GO:0046872,metal ion binding	PF00036.32:EF hand	--	--	--
Sbai8A40T90	5.85	5.79	7.02	24.22	19.18	23.67	222	194	256	937	778	856	1.98604	5.99777e-55	3.25743e-53	up	GWHAOTO00000008	4081130	4083949	-	Sbai8A40T90	--	K10268 F-box and leucine-rich repeat protein 2/20 | (RefSeq) F-box/LRR-repeat protein 3 (A)	--	PREDICTED: F-box/LRR-repeat protein 3 [Erythranthe guttata]	FBL3_ARATH RecName: Full=F-box/LRR-repeat protein 3;	A0A022RAA2_ERYGU SubName: Full=Uncharacterized protein {ECO:0000313|EMBL:EYU37277.1};	At5g27920	GO:0005634,nucleus; GO:0019005,SCF ubiquitin ligase complex; GO:0016567,protein ubiquitination; GO:0031146,SCF-dependent proteasomal ubiquitin-dependent protein catabolic process; GO:0006511,ubiquitin-dependent protein catabolic process; GO:0006464,cellular protein modification process; GO:0006807,nitrogen compound metabolic process; GO:0008150,biological_process; GO:0008152,metabolic process; GO…	PF13516.6:Leucine Rich repeat	--	--	--
Sbai9P239T44	88.8	85.89	95.62	33.34	28.79	34.15	3396	2902	3515	1300	1177	1245	-1.3473	6.06204e-55	3.28338e-53	down	GWHAOTO00000009	23932686	23934941	+	Sbai9P239T44	--	K14509 ethylene receptor [EC:2.7.13.-] | (RefSeq) ethylene receptor 2 (A)	ko04016: MAPK signaling pathway - plant; ko04075: Plant hormone signal transduction	Sensory transduction histidine kinase [Handroanthus impetiginosus]	EIN4_ARATH RecName: Full=Protein EIN4 {ECO:0000303|PubMed:9707532}; Short=AtEIN4 {ECO:0000303|PubMed:9707532}; EC=2.7.11.-; AltName: Full=Protein ETHYLENE INSENSITIVE 4 {ECO:0000303|PubMed:9707532};	A0A4D8Y7J7_SALSN RecName: Full=Ethylene receptor {ECO:0000256|PIRNR:PIRNR026389};	At3g04580	GO:0005783,endoplasmic reticulum; GO:0005789,endoplasmic reticulum membrane; GO:0016021,integral component of membrane; GO:0005524,ATP binding; GO:0051740,ethylene binding; GO:0038199,ethylene receptor activity; GO:0046872,metal ion binding; GO:0000155,phosphorelay sensor kinase activity; GO:0004674,protein serine/threonine kinase activity; GO:0010105,negative regulation of ethylene-activated sig…	PF00072.24:Response regulator receiver domain	Others	TR	Others
Sbai3A160T111	44.09	48.46	44.64	12.9	11.43	12.09	895	869	871	267	248	234	-1.76909	7.78763e-55	4.20659e-53	down	GWHAOTO00000003	16022970	16026530	-	Sbai3A160T111	--	K09517 DnaJ homolog subfamily B member 11 | (RefSeq) dnaJ protein ERDJ3B (A)	ko04141: Protein processing in endoplasmic reticulum	dnaJ protein ERDJ3B [Sesamum indicum]	DJB6_ORYSJ RecName: Full=DnaJ protein ERDJ3B {ECO:0000305}; AltName: Full=Chaperone protein dnaJ B6 {ECO:0000305}; Short=OsDjB6 {ECO:0000303|PubMed:23160806}; AltName: Full=Endoplasmic reticulum dnaJ domain-containing protein 3B {ECO:0000305}; Short=OsERdj3B {ECO:0000303|PubMed:24153418}; Flags: Precursor;	A0A6I9T8G1_SESIN SubName: Full=dnaJ protein ERDJ3B {ECO:0000313|RefSeq:XP_011079583.1};	At3g62600	GO:0005788,endoplasmic reticulum lumen; GO:0030544,Hsp70 protein binding; GO:0051082,unfolded protein binding; GO:0006457,protein folding; GO:0003674,molecular_function; GO:0005488,binding; GO:0005515,protein binding; GO:0031072,heat shock protein binding; GO:0008150,biological_process; GO:0009987,cellular process; GO:0005575,cellular_component; GO:0005622,intracellular anatomical structure; GO:0…	PF01556.18:DnaJ C terminal domain	--	--	--
Sbai4A252T59	38.28	40.79	42.49	91.54	79.65	90.45	1644	1548	1754	4008	3657	3703	1.2488	7.88686e-55	4.24868e-53	up	GWHAOTO00000004	25254159	25259277	-	Sbai4A252T59	--	K06207 GTP-binding protein | (RefSeq) uncharacterized protein LOC105159743 (A)	--	uncharacterized protein LOC105159743 [Sesamum indicum]	SVR3_ARATH RecName: Full=Putative elongation factor TypA-like SVR3, chloroplastic; AltName: Full=Protein HAPPY ON NORFLURAZON 23 {ECO:0000303|PubMed:21208309}; AltName: Full=Protein SUPPRESSOR OF VARIEGATION 3 {ECO:0000303|PubMed:21187014}; Flags: Precursor;	A0A6I9SWS0_SESIN SubName: Full=uncharacterized protein LOC105159743 {ECO:0000313|RefSeq:XP_011075227.1};	At5g13650	GO:0009507,chloroplast; GO:1990904,ribonucleoprotein complex; GO:0005525,GTP binding; GO:0003924,GTPase activity; GO:0003746,translation elongation factor activity; GO:0050821,protein stabilization; GO:0009409,response to cold; GO:0006364,rRNA processing; GO:0000166,nucleotide binding; GO:0001882,nucleoside binding; GO:0001883,purine nucleoside binding; GO:0003674,molecular_function; GO:0005488,b…	PF00009.27:Elongation factor Tu GTP binding domain	--	--	--
Sbai6P307T63	59.56	50.83	58.4	13.87	13.52	15	1146	864	1080	272	278	275	-1.85046	9.41175e-55	5.05647e-53	down	GWHAOTO00000006	30698434	30699490	-	Sbai6P307T63	--	K00020 3-hydroxyisobutyrate dehydrogenase [EC:1.1.1.31] | (GenBank) 6-phosphogluconate dehydrogenase-like protein (A)	ko00280: Valine, leucine and isoleucine degradation; ko01100: Metabolic pathways	protein EXORDIUM-like [Sesamum indicum]	PHI1_TOBAC RecName: Full=Protein PHOSPHATE-INDUCED 1 {ECO:0000303|PubMed:10189698}; Flags: Precursor;	A0A4D8ZWE7_SALSN SubName: Full=Uncharacterized protein {ECO:0000313|EMBL:TEY48607.1};	At4g08950	GO:0048046,apoplast; GO:0005615,extracellular space; GO:0005575,cellular_component; GO:0005576,extracellular region; GO:0110165,cellular anatomical entity	PF04674.12:Phosphate-induced protein 1 conserved region	--	--	--
Sbai2C16T16	35	33.43	38.07	11.44	10.68	11.51	1563	1319	1634	521	510	490	-1.51833	9.84722e-55	5.2762e-53	down	GWHAOTO00000002	1680476	1688550	-	Sbai2C16T16	--	K12657 delta-1-pyrroline-5-carboxylate synthetase [EC:2.7.2.11 1.2.1.41] | (RefSeq) delta-1-pyrroline-5-carboxylate synthase-like isoform X1 (A)	ko00330: Arginine and proline metabolism; ko01100: Metabolic pathways; ko01110: Biosynthesis of secondary metabolites; ko01230: Biosynthesis of amino acids	delta-1-pyrroline-5-carboxylate synthase-like isoform X1 [Sesamum indicum]	P5CS_ACTDE RecName: Full=Delta-1-pyrroline-5-carboxylate synthase; Short=P5CS; Includes: RecName: Full=Glutamate 5-kinase; Short=GK; EC=2.7.2.11; AltName: Full=Gamma-glutamyl kinase; Includes: RecName: Full=Gamma-glutamyl phosphate reductase; Short=GPR; EC=1.2.1.41; AltName: Full=Glutamate-5-semialdehyde dehydrogenase; AltName: Full=Glutamyl-gamma-semialdehyde dehydrogenase;	A0A6I9T069_SESIN RecName: Full=Delta-1-pyrroline-5-carboxylate synthase {ECO:0000256|PIRNR:PIRNR036429}; Includes: RecName: Full=Glutamate 5-kinase {ECO:0000256|PIRNR:PIRNR036429}; Short=GK {ECO:0000256|PIRNR:PIRNR036429}; EC=2.7.2.11 {ECO:0000256|PIRNR:PIRNR036429}; AltName: Full=Gamma-glutamyl kinase {ECO:0000256|PIRNR:PIRNR036429}; Includes: RecName: Full=Gamma-glutamyl phosphate reductase {EC…	At3g55610_2	GO:0005737,cytoplasm; GO:0005524,ATP binding; GO:0004349,glutamate 5-kinase activity; GO:0004350,glutamate-5-semialdehyde dehydrogenase activity; GO:0055129,L-proline biosynthetic process; GO:0000166,nucleotide binding; GO:0003674,molecular_function; GO:0005488,binding; GO:0017076,purine nucleotide binding; GO:0030554,adenyl nucleotide binding; GO:0032553,ribonucleotide binding; GO:0032555,purine…	PF00696.28:Amino acid kinase family	--	--	--
Sbai8A6T167	76.76	76.05	75.29	20.66	20.16	22.69	962	842	907	264	270	271	-1.7015	9.99096e-55	5.33887e-53	down	GWHAOTO00000008	610213	612046	-	Sbai8A6T167	--	K13416 brassinosteroid insensitive 1-associated receptor kinase 1 [EC:2.7.10.1 2.7.11.1] | (RefSeq) BRASSINOSTEROID INSENSITIVE 1-associated receptor kinase 1-like (A)	ko04016: MAPK signaling pathway - plant; ko04075: Plant hormone signal transduction; ko04626: Plant-pathogen interaction	LRR receptor kinase BAK1-like, partial [Sesamum indicum]	LRR2_ARATH RecName: Full=Leucine-rich repeat protein 2 {ECO:0000305}; Short=AtLRR2 {ECO:0000305}; Flags: Precursor;	A0A6I9TR43_SESIN SubName: Full=LRR receptor kinase BAK1-like {ECO:0000313|RefSeq:XP_011088166.2};	At5g21090	GO:0006952,defense response; GO:0006950,response to stress; GO:0008150,biological_process; GO:0050896,response to stimulus	PF13855.6:Leucine rich repeat	--	--	--
Sbai1C593T3	34.05	29.05	35.72	4.73	5.16	6.02	593	447	598	84	96	100	-2.49173	2.19934e-54	1.17212e-52	down	GWHAOTO00000001	59296121	59297008	+	Sbai1C593T3	--	--	--	transmembrane protein 45B [Sesamum indicum]	--	A0A4D8ZM35_SALSN SubName: Full=Uncharacterized protein {ECO:0000313|EMBL:TEY41448.1};	At1g49470	GO:0016021,integral component of membrane; GO:0005575,cellular_component; GO:0016020,membrane; GO:0031224,intrinsic component of membrane; GO:0110165,cellular anatomical entity	PF04819.12:Family of unknown function (DUF716)	--	--	--
Sbai1A652T67	93.12	93.45	98.27	28.78	25.86	30.41	1041	923	1056	328	309	324	-1.60176	2.34799e-54	1.248e-52	down	GWHAOTO00000001	65200285	65201850	-	Sbai1A652T67	--	K20791 N-alpha-acetyltransferase 10/11 [EC:2.3.1.255] | (RefSeq) N-terminal acetyltransferase A complex catalytic subunit NAA10-like (A)	--	N-terminal acetyltransferase A complex catalytic subunit NAA10-like [Sesamum indicum]	NAA10_ARATH RecName: Full=N-terminal acetyltransferase A complex catalytic subunit NAA10 {ECO:0000303|PubMed:25966763}; Short=AtNAA10 {ECO:0000303|PubMed:25966763}; EC=2.3.1.255 {ECO:0000269|PubMed:25966763};	A0A6I9TWG6_SESIN SubName: Full=N-terminal acetyltransferase A complex catalytic subunit NAA10-like {ECO:0000313|RefSeq:XP_011088104.1};	At5g13780	GO:0005829,cytosol; GO:0031415,NatA complex; GO:0009536,plastid; GO:0003729,mRNA binding; GO:0008080,N-acetyltransferase activity; GO:1990190,peptide-glutamate-N-acetyltransferase activity; GO:1990189,peptide-serine-N-acetyltransferase activity; GO:0009793,embryo development ending in seed dormancy; GO:0018002,N-terminal peptidyl-glutamic acid acetylation; GO:0017198,N-terminal peptidyl-serine ac…	PF00583.25:Acetyltransferase (GNAT) family	GNAT	TR	GNAT
Sbai9A17T72	1.01	1.27	0.35	32.91	30.75	32.26	9	10	3	300	294	275	5.35074	2.54028e-54	1.34662e-52	up	GWHAOTO00000009	1698406	1699697	+	Sbai9A17T72	--	--	--	MLP-like protein 34 [Sesamum indicum]	KIRO_ACTDE RecName: Full=Kirola {ECO:0000303|PubMed:21309790}; AltName: Allergen=Act d 11 {ECO:0000303|PubMed:21309790};	A0A2G9H2E1_9LAMI RecName: Full=Bet_v_1 domain-containing protein {ECO:0000259|SMART:SM01037};	At1g70850	GO:0002253,activation of immune response; GO:0006952,defense response; GO:0002376,immune system process; GO:0002682,regulation of immune system process; GO:0002684,positive regulation of immune system process; GO:0006955,immune response; GO:0008150,biological_process; GO:0048518,positive regulation of biological process; GO:0048583,regulation of response to stimulus; GO:0048584,positive regulatio…	PF00407.19:Pathogenesis-related protein Bet v I family	--	--	--
Sbai1A547T64	25.13	25.7	23.62	3.75	2.21	3.18	414	374	374	63	39	50	-2.88878	2.90163e-54	1.53409e-52	down	GWHAOTO00000001	54765948	54767607	-	Sbai1A547T64	--	--	--	F-box protein At4g35930 [Sesamum indicum]	FB248_ARATH RecName: Full=F-box protein At4g35930;	A0A6I9UF10_SESIN SubName: Full=F-box protein At4g35930 {ECO:0000313|RefSeq:XP_011099883.1};	At4g35930	--	--	--	--	--
novel.3622	1.42	1.2	1.43	19.75	16.01	12.84	32	24	31	454	386	276	3.7261	3.68882e-54	1.94512e-52	up	GWHAOTO00000007	11143462	11144611	+	--	--	--	--	--	--	--	--	--	--	--	--	--
Sbai8C7T12	44.63	40.82	47.01	9.89	6.92	8.41	646	522	654	146	107	116	-2.25375	4.29223e-54	2.25733e-52	down	GWHAOTO00000008	769198	771359	+	Sbai8C7T12	--	K03094 S-phase kinase-associated protein 1 | (RefSeq) SKP1-like protein 1A (A)	ko04120: Ubiquitin mediated proteolysis; ko04141: Protein processing in endoplasmic reticulum	putative late blight resistance protein homolog R1B-16 isoform X1 [Sesamum indicum]	SKP1_ORYSJ RecName: Full=SKP1-like protein 1 {ECO:0000303|PubMed:27436711}; AltName: Full=SKP1-like 1 {ECO:0000305};	A0A6I9SR11_SESIN SubName: Full=putative late blight resistance protein homolog R1B-16 isoform X1 {ECO:0000313|RefSeq:XP_011072557.1};	At1g75950	GO:0005737,cytoplasm; GO:0005634,nucleus; GO:0097602,cullin family protein binding; GO:0016567,protein ubiquitination; GO:0031146,SCF-dependent proteasomal ubiquitin-dependent protein catabolic process; GO:0016032,viral process; GO:0003674,molecular_function; GO:0005488,binding; GO:0005515,protein binding; GO:0006464,cellular protein modification process; GO:0006807,nitrogen compound metabolic pr…	PF06005.12:Cell division protein ZapB	--	--	--
Sbai8A155T104	1303.31	1212.36	1329.94	526.19	476.71	548.13	41409	34032	40616	17043	16190	16599	-1.16718	5.24535e-54	2.75132e-52	down	GWHAOTO00000008	15493028	15495905	-	Sbai8A155T104	--	K01114 phospholipase C [EC:3.1.4.3] | (RefSeq) non-specific phospholipase C1 (A)	ko00562: Inositol phosphate metabolism; ko00564: Glycerophospholipid metabolism; ko00565: Ether lipid metabolism; ko01100: Metabolic pathways; ko01110: Biosynthesis of secondary metabolites	non-specific phospholipase C1 [Sesamum indicum]	NPC1_ARATH RecName: Full=Non-specific phospholipase C1; EC=3.1.-.-; Flags: Precursor;	A0A6I9TC28_SESIN SubName: Full=non-specific phospholipase C1 {ECO:0000313|RefSeq:XP_011082394.1};	At1g07230	GO:0005576,extracellular region; GO:0000137,Golgi cis cisterna; GO:0016788,hydrolase activity, acting on ester bonds; GO:0009395,phospholipid catabolic process; GO:0003674,molecular_function; GO:0003824,catalytic activity; GO:0016787,hydrolase activity; GO:0006629,lipid metabolic process; GO:0006644,phospholipid metabolic process; GO:0006793,phosphorus metabolic process; GO:0006796,phosphate-cont…	PF04185.14:Phosphoesterase family	--	--	--
Sbai7A26T72	0.12	0.49	0.51	20.84	20.16	19.06	2	7	8	345	350	295	5.91051	9.11793e-54	4.77004e-52	up	GWHAOTO00000007	2570923	2573020	-	Sbai7A26T72	--	K13229 2,4-dihydroxy-1,4-benzoxazin-3-one-glucoside dioxygenase [EC:1.14.11.59] | (RefSeq) DIBOA-glucoside dioxygenase BX6 (A)	ko00402: Benzoxazinoid biosynthesis	1-aminocyclopropane-1-carboxylate oxidase homolog 3 [Sesamum indicum]	ACCH3_ARATH RecName: Full=1-aminocyclopropane-1-carboxylate oxidase homolog 3;	A0A6I9U3G3_SESIN SubName: Full=1-aminocyclopropane-1-carboxylate oxidase homolog 3 {ECO:0000313|RefSeq:XP_011091187.1};	At1g06650	GO:0005576,extracellular region; GO:0046872,metal ion binding; GO:0016491,oxidoreductase activity; GO:0003674,molecular_function; GO:0005488,binding; GO:0043167,ion binding; GO:0043169,cation binding; GO:0003824,catalytic activity; GO:0005575,cellular_component; GO:0110165,cellular anatomical entity	PF14226.6:non-haem dioxygenase in morphine synthesis N-terminal	--	--	--
Sbai1P523T51	3060.12	2970.2	2731.86	971.14	938.91	996.79	3601	3088	3090	1165	1181	1118	-1.44802	9.80553e-54	5.11633e-52	down	GWHAOTO00000001	52332381	52332440	-	Sbai1P523T51	--	--	--	--	--	--	--	--	--	--	--	--
Sbai9A216T158	251.85	249.38	268.28	69.57	66.93	55.76	1630	1426	1669	459	463	344	-1.85224	1.37244e-53	7.14244e-52	down	GWHAOTO00000009	21687883	21689055	+	Sbai9A216T158	--	K02908 large subunit ribosomal protein L30e | (RefSeq) putative 60S ribosomal protein L30-1 (A)	ko03010: Ribosome	putative 60S ribosomal protein L30-1 [Sesamum indicum]	RL30_LUPLU RecName: Full=60S ribosomal protein L30;	A0A4D8YK41_SALSN SubName: Full=Large subunit ribosomal protein L30e {ECO:0000313|EMBL:TEY22470.1};	At1g36240	GO:0022625,cytosolic large ribosomal subunit; GO:0003723,RNA binding; GO:0003735,structural constituent of ribosome; GO:0003674,molecular_function; GO:0003676,nucleic acid binding; GO:0005488,binding; GO:0097159,organic cyclic compound binding; GO:1901363,heterocyclic compound binding; GO:0005198,structural molecule activity; GO:0005575,cellular_component; GO:0005622,intracellular anatomical stru…	PF01248.26:Ribosomal protein L7Ae/L30e/S12e/Gadd45 family	--	--	--
Sbai2A193T113	84.26	87.87	88.27	180.81	156.56	181.43	3039	2800	3060	6648	6036	6237	1.13653	2.55749e-53	1.3275e-51	up	GWHAOTO00000002	19350067	19354790	-	Sbai2A193T113	--	K09835 prolycopene isomerase [EC:5.2.1.13] | (RefSeq) prolycopene isomerase, chloroplastic (A)	ko00906: Carotenoid biosynthesis; ko01100: Metabolic pathways; ko01110: Biosynthesis of secondary metabolites	prolycopene isomerase, chloroplastic [Sesamum indicum]	CRTSO_SOLLC RecName: Full=Prolycopene isomerase, chloroplastic; Short=CrtISO; EC=5.2.1.13; AltName: Full=Carotenoid isomerase; AltName: Full=Protein tangerine; Flags: Precursor;	A0A6I9TAW3_SESIN RecName: Full=Prolycopene isomerase {ECO:0000256|ARBA:ARBA00012419}; EC=5.2.1.13 {ECO:0000256|ARBA:ARBA00012419};	At1g06820	GO:0031969,chloroplast membrane; GO:0046608,carotenoid isomerase activity; GO:0016491,oxidoreductase activity; GO:0016117,carotenoid biosynthetic process; GO:0009662,etioplast organization; GO:0003674,molecular_function; GO:0003824,catalytic activity; GO:0016853,isomerase activity; GO:0016859,cis-trans isomerase activity; GO:0006629,lipid metabolic process; GO:0006720,isoprenoid metabolic process…	PF01593.24:Flavin containing amine oxidoreductase	--	--	--
novel.2654	46.97	47.52	44.16	14.13	11.5	11.74	1226	1096	1108	376	321	292	-1.7487	4.58843e-53	2.37549e-51	down	GWHAOTO00000004	34504598	34505928	.	--	--	--	--	uncharacterized protein LOC111366516 [Olea europaea var. sylvestris]	--	A0A4D8ZXU1_SALSN SubName: Full=Uncharacterized protein {ECO:0000313|EMBL:TEY47881.1};	At5g41810	--	--	--	--	--
Sbai1A237T34	45.15	44.87	42.42	104.75	95.26	98.65	1238	1087	1118	2928	2792	2578	1.3168	7.34307e-53	3.79176e-51	up	GWHAOTO00000001	23738869	23741359	+	Sbai1A237T34	--	--	--	Ca2+-independent phospholipase A2 [Handroanthus impetiginosus]	PLP7_ARATH RecName: Full=Patatin-like protein 7; Short=AtPLP7; EC=3.1.1.-; AltName: Full=Patatin-related phospholipase A IIIbeta; Short=pPLAIIIb; AltName: Full=Phospholipase A IIIA; Short=AtPLAIIIA;	A0A2G9H0Q3_9LAMI RecName: Full=Patatin {ECO:0000256|RuleBase:RU361262}; EC=3.1.1.- {ECO:0000256|RuleBase:RU361262};	At3g54950	GO:0005886,plasma membrane; GO:0047617,acyl-CoA hydrolase activity; GO:0004620,phospholipase activity; GO:0019374,galactolipid metabolic process; GO:0016042,lipid catabolic process; GO:0006644,phospholipid metabolic process; GO:0040008,regulation of growth; GO:0051707,response to other organism; GO:0003674,molecular_function; GO:0003824,catalytic activity; GO:0016289,CoA hydrolase activity; GO:00…	PF01734.22:Patatin-like phospholipase	--	--	--
Sbai2P120T16	39.41	37.27	41.64	94.94	88.18	103.64	888	742	902	2181	2124	2226	1.41975	7.96768e-53	4.10367e-51	up	GWHAOTO00000002	12000736	12002004	+	Sbai2P120T16	--	K07198 5'-AMP-activated protein kinase, catalytic alpha subunit [EC:2.7.11.11] | (RefSeq) CBL-interacting serine/threonine-protein kinase 25 (A)	--	CBL-interacting serine/threonine-protein kinase 5-like [Sesamum indicum]	CIPKP_ARATH RecName: Full=CBL-interacting serine/threonine-protein kinase 25; EC=2.7.11.1; AltName: Full=SNF1-related kinase 3.25; AltName: Full=SOS2-like protein kinase PKS25;	A0A6I9STB9_SESIN RecName: Full=Non-specific serine/threonine protein kinase {ECO:0000256|ARBA:ARBA00012513}; EC=2.7.11.1 {ECO:0000256|ARBA:ARBA00012513};	At5g25110	GO:0005524,ATP binding; GO:0106310,protein serine kinase activity; GO:0106311,protein threonine kinase activity; GO:0030007,cellular potassium ion homeostasis; GO:0050832,defense response to fungus; GO:0001666,response to hypoxia; GO:0007165,signal transduction; GO:0000166,nucleotide binding; GO:0003674,molecular_function; GO:0005488,binding; GO:0017076,purine nucleotide binding; GO:0030554,adeny…	PF00069.25:Protein kinase domain	--	--	--
Sbai1A77T64	75.15	75.14	65.86	18.65	18.12	20.19	1269	1121	1069	321	327	325	-1.78123	1.29536e-52	6.6544e-51	down	GWHAOTO00000001	7707118	7708275	+	Sbai1A77T64	--	K09872 aquaporin PIP | (RefSeq) probable aquaporin PIP1-2 (A)	--	plasma membrane intrinsic protein PIP1-1 [Fraxinus excelsior]	PIP12_ORYSJ RecName: Full=Probable aquaporin PIP1-2; AltName: Full=OsPIP1;2; AltName: Full=Plasma membrane intrinsic protein 1-2;	Q6DLS9_FRAEX SubName: Full=Plasma membrane intrinsic protein PIP1-1 {ECO:0000313|EMBL:AAT74898.1};	At4g23400	GO:0016021,integral component of membrane; GO:0005886,plasma membrane; GO:0015250,water channel activity; GO:0003674,molecular_function; GO:0005215,transporter activity; GO:0005372,water transmembrane transporter activity; GO:0015267,channel activity; GO:0015318,inorganic molecular entity transmembrane transporter activity; GO:0022803,passive transmembrane transporter activity; GO:0022857,transme…	PF00230.20:Major intrinsic protein	--	--	--
Sbai1A250T117	43.59	38.47	41.95	10.81	9.74	10.98	854	666	790	216	204	205	-1.83359	1.8303e-52	9.37603e-51	down	GWHAOTO00000001	25021257	25023210	-	Sbai1A250T117	--	K18693 diacylglycerol diphosphate phosphatase / phosphatidate phosphatase [EC:3.1.3.81 3.1.3.4] | (RefSeq) lipid phosphate phosphatase 2-like isoform X1 (A)	ko00561: Glycerolipid metabolism; ko00564: Glycerophospholipid metabolism; ko01110: Biosynthesis of secondary metabolites	lipid phosphate phosphatase 2-like isoform X2 [Sesamum indicum]	LPP3_ARATH RecName: Full=Putative lipid phosphate phosphatase 3, chloroplastic; Short=AtLPP3; EC=3.1.3.-; AltName: Full=Phosphatidate phosphohydrolase 3; AltName: Full=Phosphatidic acid phosphatase 3; Flags: Precursor;	A0A6I9T2I6_SESIN SubName: Full=lipid phosphate phosphatase 2-like isoform X2 {ECO:0000313|RefSeq:XP_011076220.1};	At3g02600	GO:0031969,chloroplast membrane; GO:0005887,integral component of plasma membrane; GO:0005886,plasma membrane; GO:0042577,lipid phosphatase activity; GO:0008195,phosphatidate phosphatase activity; GO:0006644,phospholipid metabolic process; GO:0003674,molecular_function; GO:0003824,catalytic activity; GO:0016787,hydrolase activity; GO:0016788,hydrolase activity, acting on ester bonds; GO:0016791,p…	PF01569.21:PAP2 superfamily	--	--	--
Sbai1P560T38	73.57	74.05	76.3	1.6	1.74	0.98	316	281	315	7	8	4	-5.53619	1.83456e-52	9.37603e-51	down	GWHAOTO00000001	56060806	56061024	+	Sbai1P560T38	--	--	--	--	--	--	--	--	--	--	--	--
Sbai3C22T14	31.16	31.11	28.5	6.77	4.39	5.67	704	621	619	156	106	122	-2.29456	1.94057e-52	9.89245e-51	down	GWHAOTO00000003	2237569	2238720	-	Sbai3C22T14	--	K07893 Ras-related protein Rab-6A | (RefSeq) ras-related protein RABH1b-like (A)	--	probable purine permease 9 isoform X1 [Sesamum indicum]	PUP10_ARATH RecName: Full=Probable purine permease 10; Short=AtPUP10;	A0A6I9U6Z0_SESIN RecName: Full=Probable purine permease {ECO:0000256|RuleBase:RU368015};	At4g18220	GO:0016021,integral component of membrane; GO:0016020,membrane; GO:0005345,purine nucleobase transmembrane transporter activity; GO:0015211,purine nucleoside transmembrane transporter activity; GO:0006863,purine nucleobase transport; GO:0009624,response to nematode; GO:0003674,molecular_function; GO:0005215,transporter activity; GO:0008509,anion transmembrane transporter activity; GO:0015075,ion …	PF16913.5:Purine nucleobase transmembrane transport	--	--	--
Sbai5C150T6	126.77	121.64	132.95	270.76	240.12	267.21	1984	1682	2000	4320	4017	3986	1.17161	2.06062e-52	1.04776e-50	up	GWHAOTO00000005	15028383	15029180	+	Sbai5C150T6	--	K19861 benzyl alcohol O-benzoyltransferase [EC:2.3.1.196 2.3.1.232] | (RefSeq) methanol O-anthraniloyltransferase (A)	--	methanol O-anthraniloyltransferase-like [Sesamum indicum]	ACMAT_VITLA RecName: Full=Methanol O-anthraniloyltransferase; EC=2.3.1.232; AltName: Full=Anthraniloyl-CoA:methanol acyltransferase; AltName: Full=Benzyl alcohol O-benzoyltransferase; EC=2.3.1.196;	A0A6I9TBL8_SESIN SubName: Full=methanol O-anthraniloyltransferase-like {ECO:0000313|RefSeq:XP_011082158.1};	At3g03480	GO:0016747,transferase activity, transferring acyl groups other than amino-acyl groups; GO:0003674,molecular_function; GO:0003824,catalytic activity; GO:0016740,transferase activity; GO:0016746,transferase activity, transferring acyl groups	PF02458.15:Transferase family	--	--	--
[truncated: 4,483 more rows]

## Sheet: SB vs SW
ID	SB1_fpkm	SB2_fpkm	SB3_fpkm	SW1_fpkm	SW2_fpkm	SW3_fpkm	SB1_count	SB2_count	SB3_count	SW1_count	SW2_count	SW3_count	log2FoldChange	pvalue	padj	regulated	chr	start	end	strand	gene_name	gene_description	KEGG	KEGG pathway	NR	Swissprot	Tremble	KOG	GO	Pfam	TF-Family	TF-Category	TF-Classification
[truncated: 2,815 more rows]

## Sheet: SW vs SR
ID	SW1_fpkm	SW2_fpkm	SW3_fpkm	SR1_fpkm	SR2_fpkm	SR3_fpkm	SW1_count	SW2_count	SW3_count	SR1_count	SR2_count	SR3_count	log2FoldChange	pvalue	padj	regulated	chr	start	end	strand	gene_name	gene_description	KEGG	KEGG pathway	NR	Swissprot	Tremble	KOG	GO	Pfam	TF-Family	TF-Category	TF-Classification
[truncated: 5,441 more rows]
