# Supplementary material for: Integrated metabolome and transcriptome analyses of anthocyanin biosynthesis reveal key candidate genes involved in colour variation of Scutellaria baicalensis flowers
Source: BMC Plant Biol. 2023 Dec 15;23:643. doi: 10.1186/s12870-023-04591-3 (PMC10722828; doi:10.1186/s12870-023-04591-3)
Supplement: Supplementary file 6 — Additional file 6: Table S3. DEGs involved in flavonoid and anthocyanin biosynthesis pathway (ko00941 and ko00942). [file 12870_2023_4591_MOESM6_ESM.xlsx]

## Sheet: DEGs in ko00941 and ko00942
Additional file 6: Table S3. DEGs involved in flavonoid and anthocyanin biosynthesis pathway (ko00941 and ko00942)
ID	NR	Swissprot	Gene name	SB1_fpkm	SB2_fpkm	SB3_fpkm	SR1_fpkm	SR2_fpkm	SR3_fpkm	SW1_fpkm	SW2_fpkm	SW3_fpkm	SB1_count	SB2_count	SB3_count	SW1_count	SW2_count	SW3_count	SR1_count	SR2_count	SR3_count	chr	start	end	strand	KEGG	KEGG pathway	Tremble	KOG	GO	Pfam
DEGs related to detected flavonoids and anthocyanins
Sbai1A614T103	phenylalanine ammonia-lyase [Scutellaria baicalensis]	PALY_CAMSI RecName: Full=Phenylalanine ammonia-lyase; EC=4.3.1.24;	PAL	4.02	2.34	4	3.34	2.9	3.25	1	1.12	0.47	156	80	149	42	40	18	132	120	120	GWHAOTO00000001	61485952	61488560	+	K10775 phenylalanine ammonia-lyase [EC:4.3.1.24] | (RefSeq) LOW QUALITY PROTEIN: phenylalanine ammonia-lyase-like (A)	ko00360: Phenylalanine metabolism; ko00940: Phenylpropanoid biosynthesis; ko01100: Metabolic pathways; ko01110: Biosynthesis of secondary metabolites	A0A7I8V2D3_GMEAR RecName: Full=Phenylalanine ammonia-lyase {ECO:0000256|ARBA:ARBA00012139, ECO:0000256|RuleBase:RU003955}; EC=4.3.1.24 {ECO:0000256|ARBA:ARBA00012139, ECO:0000256|RuleBase:RU003955};	At2g37040	GO:0005737,cytoplasm; GO:0045548,phenylalanine ammonia-lyase activity; GO:0009800,cinnamic acid biosynthetic process; GO:0006559,L-phenylalanine catabolic process; GO:0003674,molecular_function; GO:0003824,catalytic activity; GO:0016829,lyase activity; GO:0016840,carbon-nitrogen lyase activity; GO:0016841,ammonia-lyase activity; GO:0006082,organic acid metabolic process; GO:0006725,cellular aroma…	PF00221.19:Aromatic amino acid lyase
novel.469	phenylalanine ammonia-lyase [Scutellaria baicalensis]	PAL1_DAUCA RecName: Full=Phenylalanine ammonia-lyase 1; EC=4.3.1.24;	PAL	1.86	2.84	2.61	0.16	0.17	0.15	2.55	2.68	2.86	90	121	121	133	119	137	8	9	7	GWHAOTO00000001	38676751	38680303	+	K10775 phenylalanine ammonia-lyase [EC:4.3.1.24] | (RefSeq) LOW QUALITY PROTEIN: phenylalanine ammonia-lyase-like (A)	ko00360: Phenylalanine metabolism; ko00940: Phenylpropanoid biosynthesis; ko01100: Metabolic pathways; ko01110: Biosynthesis of secondary metabolites	E2F4D5_SCUBA RecName: Full=Phenylalanine ammonia-lyase {ECO:0000256|ARBA:ARBA00012139, ECO:0000256|RuleBase:RU003955}; EC=4.3.1.24 {ECO:0000256|ARBA:ARBA00012139, ECO:0000256|RuleBase:RU003955};	At2g37040	GO:0005737,cytoplasm; GO:0045548,phenylalanine ammonia-lyase activity; GO:0009800,cinnamic acid biosynthetic process; GO:0006559,L-phenylalanine catabolic process; GO:0003674,molecular_function; GO:0003824,catalytic activity; GO:0016829,lyase activity; GO:0016840,carbon-nitrogen lyase activity; GO:0016841,ammonia-lyase activity; GO:0006082,organic acid metabolic process; GO:0006725,cellular aroma…	PF00221.19:Aromatic amino acid lyase
novel.470	phenylalanine ammonia-lyase [Scutellaria baicalensis]	PAL1_DAUCA RecName: Full=Phenylalanine ammonia-lyase 1; EC=4.3.1.24;	PAL	13.89	11.68	14.33	1.05	0.98	1.38	5.61	5.4	4.72	506	376	502	221	181	171	39	38	48	GWHAOTO00000001	38383796	38386931	-	K10775 phenylalanine ammonia-lyase [EC:4.3.1.24] | (RefSeq) LOW QUALITY PROTEIN: phenylalanine ammonia-lyase-like (A)	ko00360: Phenylalanine metabolism; ko00940: Phenylpropanoid biosynthesis; ko01100: Metabolic pathways; ko01110: Biosynthesis of secondary metabolites	E2F4D5_SCUBA RecName: Full=Phenylalanine ammonia-lyase {ECO:0000256|ARBA:ARBA00012139, ECO:0000256|RuleBase:RU003955}; EC=4.3.1.24 {ECO:0000256|ARBA:ARBA00012139, ECO:0000256|RuleBase:RU003955};	At2g37040	GO:0005737,cytoplasm; GO:0045548,phenylalanine ammonia-lyase activity; GO:0009800,cinnamic acid biosynthetic process; GO:0006559,L-phenylalanine catabolic process; GO:0003674,molecular_function; GO:0003824,catalytic activity; GO:0016829,lyase activity; GO:0016840,carbon-nitrogen lyase activity; GO:0016841,ammonia-lyase activity; GO:0006082,organic acid metabolic process; GO:0006725,cellular aroma…	PF00221.19:Aromatic amino acid lyase
Sbai3A247T84	phenylalanine ammonia-lyase 2 [Scutellaria baicalensis]	PALY_DIGLA RecName: Full=Phenylalanine ammonia-lyase; EC=4.3.1.24;	PAL2	14.29	13.74	14.37	3.58	3.46	3.82	6.26	7.06	8.14	596	506	576	282	271	337	152	154	152	GWHAOTO00000003	24746792	24750161	-	K10775 phenylalanine ammonia-lyase [EC:4.3.1.24] | (RefSeq) phenylalanine ammonia-lyase (A)	ko00360: Phenylalanine metabolism; ko00940: Phenylpropanoid biosynthesis; ko01100: Metabolic pathways; ko01110: Biosynthesis of secondary metabolites	E2F4D7_SCUBA RecName: Full=Phenylalanine ammonia-lyase {ECO:0000256|ARBA:ARBA00012139, ECO:0000256|RuleBase:RU003955}; EC=4.3.1.24 {ECO:0000256|ARBA:ARBA00012139, ECO:0000256|RuleBase:RU003955};	At2g37040	GO:0005737,cytoplasm; GO:0045548,phenylalanine ammonia-lyase activity; GO:0009800,cinnamic acid biosynthetic process; GO:0006559,L-phenylalanine catabolic process; GO:0003674,molecular_function; GO:0003824,catalytic activity; GO:0016829,lyase activity; GO:0016840,carbon-nitrogen lyase activity; GO:0016841,ammonia-lyase activity; GO:0006082,organic acid metabolic process; GO:0006725,cellular aroma…	PF00221.19:Aromatic amino acid lyase
Sbai3A248T135	phenylalanine ammonia-lyase 2 [Scutellaria baicalensis]	PALY_DIGLA RecName: Full=Phenylalanine ammonia-lyase; EC=4.3.1.24;	PAL2	7.66	7.7	8.67	0.97	0.88	1.69	2.71	3.66	3.31	319	283	347	122	140	137	41	39	67	GWHAOTO00000003	24867585	24870926	-	K10775 phenylalanine ammonia-lyase [EC:4.3.1.24] | (RefSeq) phenylalanine ammonia-lyase (A)	ko00360: Phenylalanine metabolism; ko00940: Phenylpropanoid biosynthesis; ko01100: Metabolic pathways; ko01110: Biosynthesis of secondary metabolites	E2F4D7_SCUBA RecName: Full=Phenylalanine ammonia-lyase {ECO:0000256|ARBA:ARBA00012139, ECO:0000256|RuleBase:RU003955}; EC=4.3.1.24 {ECO:0000256|ARBA:ARBA00012139, ECO:0000256|RuleBase:RU003955};	At2g37040	GO:0005737,cytoplasm; GO:0045548,phenylalanine ammonia-lyase activity; GO:0009800,cinnamic acid biosynthetic process; GO:0006559,L-phenylalanine catabolic process; GO:0003674,molecular_function; GO:0003824,catalytic activity; GO:0016829,lyase activity; GO:0016840,carbon-nitrogen lyase activity; GO:0016841,ammonia-lyase activity; GO:0006082,organic acid metabolic process; GO:0006725,cellular aroma…	PF00221.19:Aromatic amino acid lyase
Sbai5A101T78	CoA ligase-like protein 1 [Scutellaria baicalensis]	4CL2_TOBAC RecName: Full=4-coumarate--CoA ligase 2; Short=4CL 2; EC=6.2.1.12; AltName: Full=4-coumaroyl-CoA synthase 2;	4CL	17.19	15.31	18.9	4.2	4.08	3.76	18.55	24.9	25.24	619	487	654	722	825	903	154	157	129	GWHAOTO00000005	10136461	10140108	+	K01904 4-coumarate--CoA ligase [EC:6.2.1.12] | (RefSeq) LOW QUALITY PROTEIN: 4-coumarate--CoA ligase 1 (A)	ko00130: Ubiquinone and other terpenoid-quinone biosynthesis; ko00940: Phenylpropanoid biosynthesis; ko01100: Metabolic pathways; ko01110: Biosynthesis of secondary metabolites	A0A146AUK6_SCUBA RecName: Full=4-coumarate--CoA ligase {ECO:0000256|ARBA:ARBA00012959}; EC=6.2.1.12 {ECO:0000256|ARBA:ARBA00012959};	At1g51680	GO:0016207,4-coumarate-CoA ligase activity; GO:0005524,ATP binding; GO:0016405,CoA-ligase activity; GO:0009698,phenylpropanoid metabolic process; GO:0003674,molecular_function; GO:0003824,catalytic activity; GO:0016874,ligase activity; GO:0016877,ligase activity, forming carbon-sulfur bonds; GO:0016878,acid-thiol ligase activity; GO:0000166,nucleotide binding; GO:0005488,binding; GO:0017076,purin…	PF00501.28:AMP-binding enzyme
novel.1384	4-coumarate:coenzyme A ligase 1 [Salvia miltiorrhiza]	CCL1_HUMLU RecName: Full=4-coumarate--CoA ligase CCL1 {ECO:0000303|PubMed:23300257}; Short=HlCCL1 {ECO:0000303|PubMed:23300257}; EC=6.2.1.12 {ECO:0000269|PubMed:23300257};	4CL	17.39	15.43	16.2	8.66	7.84	9.34	26.42	28.47	32.87	699	548	626	1148	1053	1313	355	337	358	GWHAOTO00000002	26769534	26773739	+	K01904 4-coumarate--CoA ligase [EC:6.2.1.12] | (RefSeq) 4-coumarate--CoA ligase 1 (A)	ko00130: Ubiquinone and other terpenoid-quinone biosynthesis; ko00940: Phenylpropanoid biosynthesis; ko01100: Metabolic pathways; ko01110: Biosynthesis of secondary metabolites	Q67G18_SALMI RecName: Full=4-coumarate--CoA ligase {ECO:0000256|ARBA:ARBA00012959}; EC=6.2.1.12 {ECO:0000256|ARBA:ARBA00012959};	At3g21240	GO:0003987,acetate-CoA ligase activity; GO:0003674,molecular_function; GO:0003824,catalytic activity; GO:0016405,CoA-ligase activity; GO:0016874,ligase activity; GO:0016877,ligase activity, forming carbon-sulfur bonds; GO:0016878,acid-thiol ligase activity	PF00501.28:AMP-binding enzyme
novel.330	uncharacterized protein LOC105420836, partial [Amborella trichopoda]	ABIL1_ARATH RecName: Full=Protein ABIL1; AltName: Full=Abl interactor-like protein 1; Short=AtABIL1;	4CL	0.73	0.59	1.32	0.78	0.88	0.8	0.2	0.46	0.51	45	32	78	13	26	31	49	58	47	GWHAOTO00000001	25232723	25236842	+	K01904 4-coumarate--CoA ligase [EC:6.2.1.12] | (RefSeq) 4-coumarate--CoA ligase 2 (A)	ko00130: Ubiquinone and other terpenoid-quinone biosynthesis; ko00940: Phenylpropanoid biosynthesis; ko01100: Metabolic pathways; ko01110: Biosynthesis of secondary metabolites	A0A443PLH5_9MAGN SubName: Full=Uncharacterized protein {ECO:0000313|EMBL:RWR91636.1};	At5g53670	GO:0005737,cytoplasm; GO:0005856,cytoskeleton; GO:0005575,cellular_component; GO:0005622,intracellular anatomical structure; GO:0110165,cellular anatomical entity; GO:0043226,organelle; GO:0043228,non-membrane-bounded organelle; GO:0043229,intracellular organelle; GO:0043232,intracellular non-membrane-bounded organelle	PF14223.6:gag-polypeptide of LTR copia-type
Sbai6A43T52	LOW QUALITY PROTEIN: 4-coumarate--CoA ligase-like 9 [Sesamum indicum]	4CLL5_ORYSJ RecName: Full=4-coumarate--CoA ligase-like 5; EC=6.2.1.-;	4CLL	3.97	4.84	3.94	0.91	0.64	2.02	3.44	2.09	3.31	64	69	61	60	31	53	15	11	31	GWHAOTO00000006	4288275	4289630	+	K01904 4-coumarate--CoA ligase [EC:6.2.1.12] | (RefSeq) LOW QUALITY PROTEIN: 4-coumarate--CoA ligase-like 9 (A)	ko00130: Ubiquinone and other terpenoid-quinone biosynthesis; ko00940: Phenylpropanoid biosynthesis; ko01100: Metabolic pathways; ko01110: Biosynthesis of secondary metabolites	A0A2I4JM58_SESIN RecName: Full=4-coumarate--CoA ligase {ECO:0000256|ARBA:ARBA00012959}; EC=6.2.1.12 {ECO:0000256|ARBA:ARBA00012959};	At5g63380	GO:0005524,ATP binding; GO:0016405,CoA-ligase activity; GO:0000166,nucleotide binding; GO:0003674,molecular_function; GO:0005488,binding; GO:0017076,purine nucleotide binding; GO:0030554,adenyl nucleotide binding; GO:0032553,ribonucleotide binding; GO:0032555,purine ribonucleotide binding; GO:0032559,adenyl ribonucleotide binding; GO:0035639,purine ribonucleoside triphosphate binding; GO:0036094,…	PF00501.28:AMP-binding enzyme
Sbai8A100T152	4-coumarate--CoA ligase-like 6 [Sesamum indicum]	4CLL6_ARATH RecName: Full=4-coumarate--CoA ligase-like 6 {ECO:0000303|PubMed:12805634}; EC=6.2.1.- {ECO:0000305|PubMed:18267944}; AltName: Full=4-coumarate--CoA ligase {ECO:0000303|PubMed:24838974}; EC=6.2.1.12 {ECO:0000269|PubMed:24838974}; AltName: Full=4-coumarate--CoA ligase isoform 7; Short=At4CL7; AltName: Full=4-hydroxybenzoate--CoA ligase {ECO:0000303|PubMed:24838974}; EC=6.2.1.27 {ECO:00…	4CLL	35.26	34.51	35.46	111.54	99.47	111.86	24.59	24.8	26.08	1199	1037	1159	904	776	881	3867	3616	3626	GWHAOTO00000008	10034795	10037365	-	K01904 4-coumarate--CoA ligase [EC:6.2.1.12] | (RefSeq) 4-coumarate--CoA ligase-like 6 (A)	ko00130: Ubiquinone and other terpenoid-quinone biosynthesis; ko00940: Phenylpropanoid biosynthesis; ko01100: Metabolic pathways; ko01110: Biosynthesis of secondary metabolites	A0A2I4JM60_SESIN RecName: Full=4-coumarate--CoA ligase {ECO:0000256|ARBA:ARBA00012959}; EC=6.2.1.12 {ECO:0000256|ARBA:ARBA00012959};	At4g19010	GO:0005777,peroxisome; GO:0106286,(E)-caffeate-CoA ligase activity; GO:0016207,4-coumarate-CoA ligase activity; GO:0018859,4-hydroxybenzoate-CoA ligase activity; GO:0005524,ATP binding; GO:0016405,CoA-ligase activity; GO:0006744,ubiquinone biosynthetic process; GO:0003674,molecular_function; GO:0003824,catalytic activity; GO:0016874,ligase activity; GO:0016877,ligase activity, forming carbon-sulf…	PF00501.28:AMP-binding enzyme
Sbai7A118T54	chalcone synthase [Scutellaria baicalensis]	CHSY_PERFR RecName: Full=Chalcone synthase; EC=2.3.1.74; AltName: Full=Naringenin-chalcone synthase;	CHS	18.02	18.56	16.14	2.1	2.24	2.36	8.21	7.13	8.57	489	445	421	241	178	231	58	65	61	GWHAOTO00000007	11791008	11792490	-	K00660 chalcone synthase [EC:2.3.1.74] | (RefSeq) chalcone synthase (A)	ko00941: Flavonoid biosynthesis; ko01100: Metabolic pathways; ko01110: Biosynthesis of secondary metabolites; ko04712: Circadian rhythm - plant	O22122_SCUBA RecName: Full=Chalcone synthase {ECO:0000256|ARBA:ARBA00012975}; EC=2.3.1.74 {ECO:0000256|ARBA:ARBA00012975};	At5g13930	GO:0016210,naringenin-chalcone synthase activity; GO:0009813,flavonoid biosynthetic process; GO:0003674,molecular_function; GO:0003824,catalytic activity; GO:0016740,transferase activity; GO:0016746,transferase activity, transferring acyl groups; GO:0016747,transferase activity, transferring acyl groups other than amino-acyl groups; GO:0008150,biological_process; GO:0008152,metabolic process; GO:…	PF00195.19:Chalcone and stilbene synthases, N-terminal domain
Sbai7C107T21	chalcone synthase [Scutellaria baicalensis]	CHSY_PERFR RecName: Full=Chalcone synthase; EC=2.3.1.74; AltName: Full=Naringenin-chalcone synthase;	CHS	162.16	151.44	159.68	48.14	45.19	49.98	99.76	110.17	110.36	4653	3839	4404	3094	2908	3146	1408	1386	1367	GWHAOTO00000007	10748517	10750167	-	K00660 chalcone synthase [EC:2.3.1.74] | (RefSeq) chalcone synthase (A)	ko00941: Flavonoid biosynthesis; ko01100: Metabolic pathways; ko01110: Biosynthesis of secondary metabolites; ko04712: Circadian rhythm - plant	O48564_SCUBA RecName: Full=Chalcone synthase {ECO:0000256|ARBA:ARBA00012975}; EC=2.3.1.74 {ECO:0000256|ARBA:ARBA00012975};	At5g13930	GO:0016210,naringenin-chalcone synthase activity; GO:0009813,flavonoid biosynthetic process; GO:0003674,molecular_function; GO:0003824,catalytic activity; GO:0016740,transferase activity; GO:0016746,transferase activity, transferring acyl groups; GO:0016747,transferase activity, transferring acyl groups other than amino-acyl groups; GO:0008150,biological_process; GO:0008152,metabolic process; GO:…	PF00195.19:Chalcone and stilbene synthases, N-terminal domain
Sbai7C100T5	chalcone synthase-2 [Scutellaria baicalensis]	CHSY_PERFR RecName: Full=Chalcone synthase; EC=2.3.1.74; AltName: Full=Naringenin-chalcone synthase;	CHS2	1.07	0.89	1.19	0.11	0.07	0.15	0.46	0.43	0.29	30	22	32	14	11	8	3	2	4	GWHAOTO00000007	10037091	10038612	+	K00660 chalcone synthase [EC:2.3.1.74] | (RefSeq) chalcone synthase (A)	ko00941: Flavonoid biosynthesis; ko01100: Metabolic pathways; ko01110: Biosynthesis of secondary metabolites; ko04712: Circadian rhythm - plant	A0A146AUT1_SCUBA RecName: Full=Chalcone synthase {ECO:0000256|ARBA:ARBA00012975}; EC=2.3.1.74 {ECO:0000256|ARBA:ARBA00012975};	At5g13930	GO:0016210,naringenin-chalcone synthase activity; GO:0009813,flavonoid biosynthetic process; GO:0003674,molecular_function; GO:0003824,catalytic activity; GO:0016740,transferase activity; GO:0016746,transferase activity, transferring acyl groups; GO:0016747,transferase activity, transferring acyl groups other than amino-acyl groups; GO:0008150,biological_process; GO:0008152,metabolic process; GO:…	PF00195.19:Chalcone and stilbene synthases, N-terminal domain
Sbai7C102T21	chalcone synthase-2 [Scutellaria baicalensis]	CHSY_PERFR RecName: Full=Chalcone synthase; EC=2.3.1.74; AltName: Full=Naringenin-chalcone synthase;	CHS2	2.16	2.24	2.17	0.4	0.1	0.2	0.83	0.85	0.64	58	53	56	24	21	17	11	3	5	GWHAOTO00000007	10251476	10252936	-	K00660 chalcone synthase [EC:2.3.1.74] | (RefSeq) chalcone synthase (A)	ko00941: Flavonoid biosynthesis; ko01100: Metabolic pathways; ko01110: Biosynthesis of secondary metabolites; ko04712: Circadian rhythm - plant	A0A146AUT1_SCUBA RecName: Full=Chalcone synthase {ECO:0000256|ARBA:ARBA00012975}; EC=2.3.1.74 {ECO:0000256|ARBA:ARBA00012975};	At5g13930	GO:0016210,naringenin-chalcone synthase activity; GO:0009813,flavonoid biosynthetic process; GO:0003674,molecular_function; GO:0003824,catalytic activity; GO:0016740,transferase activity; GO:0016746,transferase activity, transferring acyl groups; GO:0016747,transferase activity, transferring acyl groups other than amino-acyl groups; GO:0008150,biological_process; GO:0008152,metabolic process; GO:…	PF00195.19:Chalcone and stilbene synthases, N-terminal domain
Sbai8C66T3	type III polyketide synthase A-like [Olea europaea var. sylvestris]	PKSA_ARATH RecName: Full=Type III polyketide synthase A {ECO:0000303|PubMed:19043200}; Short=PKS-A; EC=2.3.1.- {ECO:0000305|PubMed:19043200}; AltName: Full=Hydroxyalkyl alpha-pyrone synthase PKS-A {ECO:0000303|PubMed:21193570}; AltName: Full=Protein LESS ADHESIVE POLLEN 6 {ECO:0000303|PubMed:20442277};	CHS2	2.39	2.17	2.61	6.85	7.09	8.94	1.93	3.15	2.83	56	45	59	49	68	66	164	178	200	GWHAOTO00000008	6662844	6664238	+	K00660 chalcone synthase [EC:2.3.1.74] | (RefSeq) chalcone synthase 2-like (A)	ko00941: Flavonoid biosynthesis; ko01100: Metabolic pathways; ko01110: Biosynthesis of secondary metabolites; ko04712: Circadian rhythm - plant	A0A4D9A322_SALSN RecName: Full=Chalcone synthase {ECO:0000256|ARBA:ARBA00012975}; EC=2.3.1.74 {ECO:0000256|ARBA:ARBA00012975};	At1g02050	GO:0005783,endoplasmic reticulum; GO:0090439,tetraketide alpha-pyrone synthase activity; GO:0016747,transferase activity, transferring acyl groups other than amino-acyl groups; GO:0009813,flavonoid biosynthetic process; GO:0010584,pollen exine formation; GO:0030639,polyketide biosynthetic process; GO:0080110,sporopollenin biosynthetic process; GO:0003674,molecular_function; GO:0003824,catalytic a…	PF00195.19:Chalcone and stilbene synthases, N-terminal domain
novel.1743	hypothetical protein PHAVU_002G203700g [Phaseolus vulgaris]	--	CHI	83.29	64.93	64.71	30.18	27.76	33.67	52.66	68.8	58.18	379	261	283	259	288	263	140	135	146	GWHAOTO00000003	3757424	3757655	.	K01859 chalcone isomerase [EC:5.5.1.6] | (RefSeq) chalcone--flavonone isomerase (A)	ko00941: Flavonoid biosynthesis; ko01100: Metabolic pathways; ko01110: Biosynthesis of secondary metabolites	A0A5N6NCW0_9ASTR SubName: Full=Uncharacterized protein {ECO:0000313|EMBL:KAD4585604.1};	--	--	--
Sbai5C38T15	fatty-acid-binding protein 3, chloroplastic [Sesamum indicum]	FAP3_ARATH RecName: Full=Fatty-acid-binding protein 3, chloroplastic; Short=AtFAP3; AltName: Full=Chalcone-flavanone isomerase family protein 3; Flags: Precursor;	CHI	3.46	3.37	4.53	1.5	0.68	0.51	1.42	0.61	0.49	43	37	54	19	7	6	19	9	6	GWHAOTO00000005	3875138	3876938	+	K01859 chalcone isomerase [EC:5.5.1.6] | (RefSeq) probable chalcone--flavonone isomerase 3 isoform X1 (A)	ko00941: Flavonoid biosynthesis; ko01100: Metabolic pathways; ko01110: Biosynthesis of secondary metabolites	A0A6I9UHN9_SESIN RecName: Full=Chalcone-flavonone isomerase family protein {ECO:0000256|RuleBase:RU361158};	At1g53520	GO:0009507,chloroplast; GO:0009570,chloroplast stroma; GO:0005504,fatty acid binding; GO:0016872,intramolecular lyase activity; GO:0006631,fatty acid metabolic process; GO:0003674,molecular_function; GO:0005488,binding; GO:0008289,lipid binding; GO:0031406,carboxylic acid binding; GO:0033293,monocarboxylic acid binding; GO:0043167,ion binding; GO:0043168,anion binding; GO:0003824,catalytic activi…	PF02431.15:Chalcone-flavanone isomerase
Sbai3A1T152	vacuolar-sorting receptor 6 [Sesamum indicum]	VSR6_ARATH RecName: Full=Vacuolar-sorting receptor 6; Short=AtVSR6; AltName: Full=BP80-like protein d; Short=AtBP80d; AltName: Full=Epidermal growth factor receptor-like protein 6; Short=AtELP6; Flags: Precursor;	CHI	0.34	0.54	0.38	0.36	0.16	0.12	0.5	0.58	0.65	12	17	13	19	19	23	13	6	4	GWHAOTO00000003	106047	108546	+	K01859 chalcone isomerase [EC:5.5.1.6] | (RefSeq) vacuolar-sorting receptor 1 (A)	ko00941: Flavonoid biosynthesis; ko01100: Metabolic pathways; ko01110: Biosynthesis of secondary metabolites	A0A6I9UQA6_SESIN SubName: Full=vacuolar-sorting receptor 6 {ECO:0000313|RefSeq:XP_011096860.1};	At1g30900	GO:0030665,clathrin-coated vesicle membrane; GO:0005768,endosome; GO:0000139,Golgi membrane; GO:0017119,Golgi transport complex; GO:0016021,integral component of membrane; GO:0016020,membrane; GO:0005802,trans-Golgi network; GO:0005509,calcium ion binding; GO:0061630,ubiquitin protein ligase activity; GO:0006896,Golgi to vacuole transport; GO:0006623,protein targeting to vacuole; GO:0006511,ubiqu…	PF02225.22:PA domain
Sbai8A5T97	vacuolar-sorting receptor 3 [Sesamum indicum]	VSR1_PEA RecName: Full=Vacuolar-sorting receptor 1; AltName: Full=80 kDa proaleurein-binding protein; AltName: Full=BP-80; Flags: Precursor;	CHI	27.88	25.44	29.32	7.45	6.46	7.67	9.55	11.36	12.08	1094	882	1106	405	410	471	298	271	287	GWHAOTO00000008	499558	503543	+	K01859 chalcone isomerase [EC:5.5.1.6] | (RefSeq) vacuolar-sorting receptor 1 (A)	ko00941: Flavonoid biosynthesis; ko01100: Metabolic pathways; ko01110: Biosynthesis of secondary metabolites	A0A6I9TQR6_SESIN SubName: Full=vacuolar-sorting receptor 3 {ECO:0000313|RefSeq:XP_011088070.1};	At2g14720	GO:0030665,clathrin-coated vesicle membrane; GO:0000139,Golgi membrane; GO:0016021,integral component of membrane; GO:0005509,calcium ion binding; GO:0015031,protein transport; GO:0003674,molecular_function; GO:0005488,binding; GO:0043167,ion binding; GO:0043169,cation binding; GO:0046872,metal ion binding; GO:0006810,transport; GO:0006811,ion transport; GO:0006820,anion transport; GO:0008104,pro…	PF02225.22:PA domain
Sbai3P121T26	flavone synthase II-1 [Scutellaria baicalensis]	C93B2_GERHY RecName: Full=Cytochrome P450 93B2 {ECO:0000303|PubMed:10652133}; EC=1.14.19.76 {ECO:0000269|PubMed:10652133}; AltName: Full=Flavone synthase II {ECO:0000303|PubMed:10652133}; Short=FNSII {ECO:0000303|PubMed:10652133};	FNSII	83.27	80.46	85.13	28.38	26.73	28.62	31.73	39.64	37.85	1612	1376	1584	664	706	728	560	553	528	GWHAOTO00000003	12131935	12132921	+	K23179 flavone synthase II [EC:1.14.19.76] | (RefSeq) licodione synthase-like (A)	ko00941: Flavonoid biosynthesis; ko00943: Isoflavonoid biosynthesis; ko01100: Metabolic pathways; ko01110: Biosynthesis of secondary metabolites	A0A146AUI9_SCUBA SubName: Full=Flavone synthase II-1 {ECO:0000313|EMBL:AMW91728.1};	At5g06900	GO:0016021,integral component of membrane; GO:0020037,heme binding; GO:0005506,iron ion binding; GO:0004497,monooxygenase activity; GO:0016717,oxidoreductase activity, acting on paired donors, with oxidation of a pair of donors resulting in the reduction of molecular oxygen to two molecules of water; GO:0051553,flavone biosynthetic process; GO:0003674,molecular_function; GO:0005488,binding; GO:00…	PF00067.22:Cytochrome P450
Sbai3P121T31	flavone synthase II-1 [Scutellaria baicalensis]	C9B16_SOYBN RecName: Full=Cytochrome P450 93B16 {ECO:0000305}; EC=1.14.19.76 {ECO:0000269|PubMed:20132953}; AltName: Full=Flavone synthase II {ECO:0000303|PubMed:20132953}; Short=GmFNSII {ECO:0000303|PubMed:20132953};	FNSII	124.94	128.94	128.67	44.61	49.42	52.89	59.49	61.91	61.49	1088	992	1077	560	496	532	396	460	439	GWHAOTO00000003	12144199	12144693	+	K23179 flavone synthase II [EC:1.14.19.76] | (RefSeq) licodione synthase-like (A)	ko00941: Flavonoid biosynthesis; ko00943: Isoflavonoid biosynthesis; ko01100: Metabolic pathways; ko01110: Biosynthesis of secondary metabolites	A0A146AUI9_SCUBA SubName: Full=Flavone synthase II-1 {ECO:0000313|EMBL:AMW91728.1};	At2g45580	GO:0016021,integral component of membrane; GO:0016020,membrane; GO:0020037,heme binding; GO:0005506,iron ion binding; GO:0016709,oxidoreductase activity, acting on paired donors, with incorporation or reduction of molecular oxygen, NAD(P)H as one donor, and incorporation of one atom of oxygen; GO:0016717,oxidoreductase activity, acting on paired donors, with oxidation of a pair of donors resultin…	PF00067.22:Cytochrome P450
Sbai6A220T84	flavanoe 3-hydroxylase [Scutellaria viscidula]	FL3H_PETCR RecName: Full=Flavanone 3-dioxygenase; EC=1.14.11.9 {ECO:0000269|PubMed:12782296}; AltName: Full=Flavanone 3-beta-hydroxylase; AltName: Full=Flavanone 3-hydroxylase; Short=F3H; AltName: Full=Naringenin,2-oxoglutarate 3-dioxygenase; Short=Naringenin 3-dioxygenase;	F3H	18.21	22.15	18.74	17.48	13.95	19.87	9.34	9.45	10.9	375	403	371	208	179	223	367	307	390	GWHAOTO00000006	22074242	22077361	+	K00475 naringenin 3-dioxygenase [EC:1.14.11.9] | (RefSeq) flavanone 3-dioxygenase (A)	ko00941: Flavonoid biosynthesis; ko01100: Metabolic pathways; ko01110: Biosynthesis of secondary metabolites	G8XS01_9LAMI SubName: Full=Flavanoe 3-hydroxylase {ECO:0000313|EMBL:ACR56689.1};	At3g51240	GO:0031418,L-ascorbic acid binding; GO:0046872,metal ion binding; GO:0045486,naringenin 3-dioxygenase activity; GO:0009813,flavonoid biosynthetic process; GO:0003674,molecular_function; GO:0005488,binding; GO:0019842,vitamin binding; GO:0030246,carbohydrate binding; GO:0031406,carboxylic acid binding; GO:0036094,small molecule binding; GO:0043167,ion binding; GO:0043168,anion binding; GO:0043177,…	PF03171.20:2OG-Fe(II) oxygenase superfamily
Sbai6A221T49	flavanoe 3-hydroxylase [Scutellaria viscidula]	FL3H_PETCR RecName: Full=Flavanone 3-dioxygenase; EC=1.14.11.9 {ECO:0000269|PubMed:12782296}; AltName: Full=Flavanone 3-beta-hydroxylase; AltName: Full=Flavanone 3-hydroxylase; Short=F3H; AltName: Full=Naringenin,2-oxoglutarate 3-dioxygenase; Short=Naringenin 3-dioxygenase;	F3H	147.53	131.69	133.37	354.48	317.83	335.32	163.21	161.13	176.21	3151	2485	2738	3768	3166	3739	7718	7256	6826	GWHAOTO00000006	22091898	22094119	+	K00475 naringenin 3-dioxygenase [EC:1.14.11.9] | (RefSeq) flavanone 3-dioxygenase (A)	ko00941: Flavonoid biosynthesis; ko01100: Metabolic pathways; ko01110: Biosynthesis of secondary metabolites	G8XS01_9LAMI SubName: Full=Flavanoe 3-hydroxylase {ECO:0000313|EMBL:ACR56689.1};	At3g51240	GO:0031418,L-ascorbic acid binding; GO:0046872,metal ion binding; GO:0045486,naringenin 3-dioxygenase activity; GO:0009813,flavonoid biosynthetic process; GO:0003674,molecular_function; GO:0005488,binding; GO:0019842,vitamin binding; GO:0030246,carbohydrate binding; GO:0031406,carboxylic acid binding; GO:0036094,small molecule binding; GO:0043167,ion binding; GO:0043168,anion binding; GO:0043177,…	PF03171.20:2OG-Fe(II) oxygenase superfamily
Sbai1A415T85	Cytochrome P450 CYP2 subfamily [Handroanthus impetiginosus]	F3PH_PETHY RecName: Full=Flavonoid 3'-monooxygenase; EC=1.14.14.82; AltName: Full=Cytochrome P450 75B2; AltName: Full=Flavonoid 3'-hydroxylase;	F3'H	96.64	96.86	92.29	35.31	31.58	37.69	39.62	29.41	34.25	2900	2568	2662	1285	812	1021	1080	1013	1078	GWHAOTO00000001	41503884	41506705	-	K05280 flavonoid 3'-monooxygenase [EC:1.14.14.82] | (RefSeq) flavonoid 3'-monooxygenase (A)	ko00941: Flavonoid biosynthesis; ko00944: Flavone and flavonol biosynthesis; ko01100: Metabolic pathways; ko01110: Biosynthesis of secondary metabolites	A0A2G9GCT6_9LAMI SubName: Full=Cytochrome P450 CYP2 subfamily {ECO:0000313|EMBL:PIN03103.1}; EC=1.14.13.21 {ECO:0000313|EMBL:PIN03103.1};	At5g07990	GO:0005789,endoplasmic reticulum membrane; GO:0016021,integral component of membrane; GO:0016711,flavonoid 3'-monooxygenase activity; GO:0020037,heme binding; GO:0005506,iron ion binding; GO:0009813,flavonoid biosynthetic process; GO:0003674,molecular_function; GO:0003824,catalytic activity; GO:0004497,monooxygenase activity; GO:0016491,oxidoreductase activity; GO:0016705,oxidoreductase activity,…	PF00067.22:Cytochrome P450
Sbai3C110T15	flavonoid 3',5'-hydroxylase [Antirrhinum kelloggii]	C75A1_PETHY RecName: Full=Flavonoid 3',5'-hydroxylase 1; Short=F3'5'H; EC=1.14.14.81 {ECO:0000269|PubMed:10567704}; AltName: Full=CYPLXXVA1; AltName: Full=Cytochrome P450 75A1;	F3'5'H	135.37	136.13	139.2	11.5	12	12.23	172.49	199.26	197.05	4054	3602	4007	5584	5490	5863	351	384	349	GWHAOTO00000003	11032127	11033744	-	K13083 flavonoid 3',5'-hydroxylase [EC:1.14.14.81] | (RefSeq) flavonoid 3',5'-hydroxylase 2 (A)	ko00941: Flavonoid biosynthesis; ko00944: Flavone and flavonol biosynthesis; ko01110: Biosynthesis of secondary metabolites	E0D4W0_9LAMI SubName: Full=Flavonoid 3',5'-hydroxylase {ECO:0000313|EMBL:BAJ16328.1};	At5g07990	GO:0005783,endoplasmic reticulum; GO:0033772,flavonoid 3',5'-hydroxylase activity; GO:0020037,heme binding; GO:0005506,iron ion binding; GO:0009718,anthocyanin-containing compound biosynthetic process; GO:0003674,molecular_function; GO:0003824,catalytic activity; GO:0004497,monooxygenase activity; GO:0016491,oxidoreductase activity; GO:0016705,oxidoreductase activity, acting on paired donors, wit…	PF00067.22:Cytochrome P450
Sbai1C578T6	LOW QUALITY PROTEIN: dihydroflavonol 4-reductase [Sesamum indicum]	DFRA_ANTMA RecName: Full=Dihydroflavonol 4-reductase; Short=DFR; EC=1.1.1.219 {ECO:0000250|UniProtKB:Q9XES5}; AltName: Full=Dihydrokaempferol 4-reductase; AltName: Full=Flavanone 4-reductase; Short=FNR; EC=1.1.1.234 {ECO:0000250|UniProtKB:Q9XES5};	DFR	108.18	117.48	110.92	151.73	129.84	150.06	43.53	38.98	35.13	2145	2058	2114	933	711	692	3067	2752	2836	GWHAOTO00000001	57818636	57820286	+	K13082 bifunctional dihydroflavonol 4-reductase/flavanone 4-reductase [EC:1.1.1.219 1.1.1.234] | (RefSeq) LOW QUALITY PROTEIN: dihydroflavonol 4-reductase (A)	ko00941: Flavonoid biosynthesis; ko01100: Metabolic pathways; ko01110: Biosynthesis of secondary metabolites	A0A6I9TGT6_SESIN SubName: Full=LOW QUALITY PROTEIN: dihydroflavonol 4-reductase {ECO:0000313|RefSeq:XP_011083203.2};	At5g42800	GO:0045552,dihydrokaempferol 4-reductase activity; GO:0047890,flavanone 4-reductase activity; GO:0009718,anthocyanin-containing compound biosynthetic process; GO:0003674,molecular_function; GO:0003824,catalytic activity; GO:0016491,oxidoreductase activity; GO:0016614,oxidoreductase activity, acting on CH-OH group of donors; GO:0016616,oxidoreductase activity, acting on the CH-OH group of donors, …	PF01370.21:NAD dependent epimerase/dehydratase family
Sbai6A30T95	flavonol synthase [Scutellaria baicalensis]	FLS_PETHY RecName: Full=Flavonol synthase/flavanone 3-hydroxylase; Short=FLS; EC=1.14.11.9 {ECO:0000250|UniProtKB:Q7XZQ6}; EC=1.14.20.6 {ECO:0000250|UniProtKB:Q7XZQ6};	FLS	1.82	1.48	1.73	1.63	2.12	2.28	3.97	3.18	3.86	36	26	33	85	58	76	33	45	43	GWHAOTO00000006	3050405	3052266	-	K05278 flavonol synthase [EC:1.14.20.6] | (RefSeq) flavonol synthase/flavanone 3-hydroxylase (A)	ko00941: Flavonoid biosynthesis; ko01100: Metabolic pathways; ko01110: Biosynthesis of secondary metabolites	V9PJ72_SCUBA SubName: Full=Flavonol synthase {ECO:0000313|EMBL:AHA14501.1};	At5g08640	GO:0005737,cytoplasm; GO:0045431,flavonol synthase activity; GO:0031418,L-ascorbic acid binding; GO:0046872,metal ion binding; GO:0045486,naringenin 3-dioxygenase activity; GO:0003674,molecular_function; GO:0003824,catalytic activity; GO:0016491,oxidoreductase activity; GO:0016705,oxidoreductase activity, acting on paired donors, with incorporation or reduction of molecular oxygen; GO:0016706,2-o…	PF14226.6:non-haem dioxygenase in morphine synthesis N-terminal
Sbai6A58T72	flavonol synthase [Scutellaria baicalensis]	FLS_EUSER RecName: Full=Flavonol synthase/flavanone 3-hydroxylase; Short=FLS; EC=1.14.11.9 {ECO:0000250|UniProtKB:Q7XZQ6}; EC=1.14.20.6 {ECO:0000250|UniProtKB:Q7XZQ6};	FLS	2.71	3.07	2.39	13.5	11.51	10.72	12.64	14.96	13.01	26	26	22	131	132	124	132	118	98	GWHAOTO00000006	5829863	5830730	+	K05278 flavonol synthase [EC:1.14.20.6] | (RefSeq) flavonol synthase/flavanone 3-hydroxylase (A)	ko00941: Flavonoid biosynthesis; ko01100: Metabolic pathways; ko01110: Biosynthesis of secondary metabolites	V9PJ72_SCUBA SubName: Full=Flavonol synthase {ECO:0000313|EMBL:AHA14501.1};	At5g08640	GO:0005737,cytoplasm; GO:0045431,flavonol synthase activity; GO:0031418,L-ascorbic acid binding; GO:0046872,metal ion binding; GO:0045486,naringenin 3-dioxygenase activity; GO:0003674,molecular_function; GO:0003824,catalytic activity; GO:0016491,oxidoreductase activity; GO:0016705,oxidoreductase activity, acting on paired donors, with incorporation or reduction of molecular oxygen; GO:0016706,2-o…	PF03171.20:2OG-Fe(II) oxygenase superfamily
Sbai6C58T7	flavonol synthase [Scutellaria baicalensis]	FLS_EUSER RecName: Full=Flavonol synthase/flavanone 3-hydroxylase; Short=FLS; EC=1.14.11.9 {ECO:0000250|UniProtKB:Q7XZQ6}; EC=1.14.20.6 {ECO:0000250|UniProtKB:Q7XZQ6};	FLS	2.33	3.32	2.63	4.86	2.84	4.78	6.27	5.28	8.35	23	29	25	67	48	82	49	30	45	GWHAOTO00000006	5823292	5823871	+	K05278 flavonol synthase [EC:1.14.20.6] | (RefSeq) flavonol synthase/flavanone 3-hydroxylase (A)	ko00941: Flavonoid biosynthesis; ko01100: Metabolic pathways; ko01110: Biosynthesis of secondary metabolites	V9PJ72_SCUBA SubName: Full=Flavonol synthase {ECO:0000313|EMBL:AHA14501.1};	At5g08640	GO:0005737,cytoplasm; GO:0045431,flavonol synthase activity; GO:0031418,L-ascorbic acid binding; GO:0046872,metal ion binding; GO:0045486,naringenin 3-dioxygenase activity; GO:0003674,molecular_function; GO:0003824,catalytic activity; GO:0016491,oxidoreductase activity; GO:0016705,oxidoreductase activity, acting on paired donors, with incorporation or reduction of molecular oxygen; GO:0016706,2-o…	PF14226.6:non-haem dioxygenase in morphine synthesis N-terminal
Sbai6C43T11	flavonol synthase/flavanone 3-hydroxylase-like [Sesamum indicum]	FLS_MALDO RecName: Full=Flavonol synthase/flavanone 3-hydroxylase; Short=FLS; EC=1.14.11.9 {ECO:0000250|UniProtKB:Q7XZQ6}; EC=1.14.20.6 {ECO:0000250|UniProtKB:Q7XZQ6};	FLS	14.46	17.47	11.18	36.47	60.07	39.15	11.81	16.42	13.63	222	237	165	196	232	208	571	986	573	GWHAOTO00000006	4345567	4348057	+	K05278 flavonol synthase [EC:1.14.20.6] | (RefSeq) flavonol synthase/flavanone 3-hydroxylase-like (A)	ko00941: Flavonoid biosynthesis; ko01100: Metabolic pathways; ko01110: Biosynthesis of secondary metabolites	A0A6I9SJU3_SESIN SubName: Full=flavonol synthase/flavanone 3-hydroxylase-like {ECO:0000313|RefSeq:XP_011069573.1};	At5g08640	GO:0005737,cytoplasm; GO:0045431,flavonol synthase activity; GO:0031418,L-ascorbic acid binding; GO:0046872,metal ion binding; GO:0045486,naringenin 3-dioxygenase activity; GO:0003674,molecular_function; GO:0003824,catalytic activity; GO:0016491,oxidoreductase activity; GO:0016705,oxidoreductase activity, acting on paired donors, with incorporation or reduction of molecular oxygen; GO:0016706,2-o…	PF14226.6:non-haem dioxygenase in morphine synthesis N-terminal
novel.3205	flavonol synthase/flavanone 3-hydroxylase-like [Sesamum indicum]	FLS_PETCR RecName: Full=Flavonol synthase/flavanone 3-hydroxylase; EC=1.14.11.9 {ECO:0000269|PubMed:12782296}; EC=1.14.20.6 {ECO:0000269|PubMed:12782296};	FLS	11.49	11.65	10.14	23.48	35.8	20.45	7.35	9.58	8.49	421	377	357	291	323	309	877	1402	714	GWHAOTO00000006	3087832	3091167	-	K05278 flavonol synthase [EC:1.14.20.6] | (RefSeq) flavonol synthase/flavanone 3-hydroxylase-like (A)	ko00941: Flavonoid biosynthesis; ko01100: Metabolic pathways; ko01110: Biosynthesis of secondary metabolites	A0A4D9BXM0_SALSN SubName: Full=Flavonol synthase {ECO:0000313|EMBL:TEY90337.1};	At5g08640	GO:0045431,flavonol synthase activity; GO:0031418,L-ascorbic acid binding; GO:0046872,metal ion binding; GO:0045486,naringenin 3-dioxygenase activity; GO:0003674,molecular_function; GO:0003824,catalytic activity; GO:0016491,oxidoreductase activity; GO:0016705,oxidoreductase activity, acting on paired donors, with incorporation or reduction of molecular oxygen; GO:0016706,2-oxoglutarate-dependent …	PF03171.20:2OG-Fe(II) oxygenase superfamily
Sbai3A281T58	PREDICTED: leucoanthocyanidin dioxygenase-like [Erythranthe guttata]	JOX2_ARATH RecName: Full=Jasmonate-induced oxygenase 2 {ECO:0000303|PubMed:28559313}; EC=1.14.11.- {ECO:0000269|PubMed:28559313, ECO:0000269|PubMed:28760569, ECO:0000269|PubMed:33516967}; AltName: Full=2-oxoglutarate-dependent dioxygenase JOX2 {ECO:0000305}; AltName: Full=Jasmonic acid oxidase 2 {ECO:0000303|PubMed:28760569};	ANS	32.29	31.98	32.05	2.2	2.85	1.83	19	16.09	15.35	720	630	687	458	330	340	50	68	39	GWHAOTO00000003	28168891	28170817	+	K05277 anthocyanidin synthase [EC:1.14.20.4] | (RefSeq) anthocyanin synthase-like isoform X1 (A)	ko00941: Flavonoid biosynthesis; ko01100: Metabolic pathways; ko01110: Biosynthesis of secondary metabolites	A0A022RPC6_ERYGU RecName: Full=Fe2OG dioxygenase domain-containing protein {ECO:0000259|PROSITE:PS51471};	At5g05600	GO:0005829,cytosol; GO:0051213,dioxygenase activity; GO:0120091,jasmonic acid hydrolase; GO:0046872,metal ion binding; GO:0097237,cellular response to toxic substance; GO:0009813,flavonoid biosynthetic process; GO:2000022,regulation of jasmonic acid mediated signaling pathway; GO:0080167,response to karrikin; GO:0003674,molecular_function; GO:0003824,catalytic activity; GO:0016491,oxidoreductase …	PF14226.6:non-haem dioxygenase in morphine synthesis N-terminal
Sbai8A45T139	anthocyanidin reductase ((2S)-flavan-3-ol-forming) [Sesamum indicum]	DFRA_CALCH RecName: Full=Dihydroflavonol 4-reductase; Short=DFR; EC=1.1.1.219 {ECO:0000250|UniProtKB:Q9XES5}; AltName: Full=Dihydrokaempferol 4-reductase; AltName: Full=Flavanone 4-reductase; Short=FNR; EC=1.1.1.234 {ECO:0000250|UniProtKB:Q9XES5};	ANR	3.17	3.29	2.81	7.14	7.1	7.63	7.84	4.97	7.17	61	56	52	163	88	137	140	146	140	GWHAOTO00000008	4555423	4557595	-	K13082 bifunctional dihydroflavonol 4-reductase/flavanone 4-reductase [EC:1.1.1.219 1.1.1.234] | (RefSeq) dihydroflavonol 4-reductase (A)	ko00941: Flavonoid biosynthesis; ko01100: Metabolic pathways; ko01110: Biosynthesis of secondary metabolites	A0A4D9BTF9_SALSN RecName: Full=UDPGT domain-containing protein {ECO:0000259|PROSITE:PS00375};	At5g42800	GO:0045552,dihydrokaempferol 4-reductase activity; GO:0047890,flavanone 4-reductase activity; GO:0009718,anthocyanin-containing compound biosynthetic process; GO:0003674,molecular_function; GO:0003824,catalytic activity; GO:0016491,oxidoreductase activity; GO:0016614,oxidoreductase activity, acting on CH-OH group of donors; GO:0016616,oxidoreductase activity, acting on the CH-OH group of donors, …	PF01370.21:NAD dependent epimerase/dehydratase family
novel.881	hypothetical protein MIMGU_mgv1a0266902mg, partial [Erythranthe guttata]	PAR1_ROSHC RecName: Full=Phenylacetaldehyde reductase {ECO:0000303|PubMed:20650544}; EC=1.1.1.- {ECO:0000269|PubMed:20650544}; AltName: Full=2-phenylethanol synthase {ECO:0000305};	ANR	48.4	57.12	49.69	17.07	13.75	13.79	34.73	24.87	28.92	1307	1363	1290	1014	618	776	470	397	355	GWHAOTO00000001	65155434	65159711	-	K08695 anthocyanidin reductase [EC:1.3.1.77] | (RefSeq) anthocyanidin reductase ((2S)-flavan-3-ol-forming) (A)	ko00941: Flavonoid biosynthesis; ko01100: Metabolic pathways; ko01110: Biosynthesis of secondary metabolites	A0A022R0J0_ERYGU RecName: Full=Epimerase domain-containing protein {ECO:0000259|Pfam:PF01370}; Flags: Fragment;	At1g51410	GO:0016491,oxidoreductase activity; GO:0003674,molecular_function; GO:0003824,catalytic activity	PF01073.19:3-beta hydroxysteroid dehydrogenase/isomerase family
Sbai2A213T121	anthocyanidin 3-O-glucosyltransferase 7-like [Sesamum indicum]	F3GT2_ACTCC RecName: Full=Flavonol 3-O-glucosyltransferase F3GT2 {ECO:0000305}; EC=2.4.1.91 {ECO:0000269|PubMed:21175894}; AltName: Full=Flavonoid 3-O-glycosyltransferase 2 {ECO:0000303|PubMed:21175894};	3GT	0.38	0.38	0.43	0.85	1.2	0.95	0.24	0.41	0.34	10	9	11	7	10	9	23	34	24	GWHAOTO00000002	21310083	21311661	-	K12930 anthocyanidin 3-O-glucosyltransferase [EC:2.4.1.115] | (RefSeq) anthocyanidin 3-O-glucosyltransferase 7-like (A)	ko00942: Anthocyanin biosynthesis; ko01100: Metabolic pathways; ko01110: Biosynthesis of secondary metabolites	A0A6I9T5V1_SESIN RecName: Full=Glycosyltransferase {ECO:0000256|RuleBase:RU362057}; EC=2.4.1.- {ECO:0000256|RuleBase:RU362057};	At5g17050	GO:0102454,cyanidin 3-O-galactosyltransferase activity; GO:0102360,daphnetin 3-O-glucosyltransferase activity; GO:0047893,flavonol 3-O-glucosyltransferase activity; GO:0102425,myricetin 3-O-glucosyltransferase activity; GO:0009718,anthocyanin-containing compound biosynthetic process; GO:0003674,molecular_function; GO:0003824,catalytic activity; GO:0016740,transferase activity; GO:0016757,transfer…	PF00201.18:UDP-glucoronosyl and UDP-glucosyl transferase
Sbai2C269T10	anthocyanidin 3-O-glucosyltransferase-like [Sesamum indicum]	F3GT2_ACTCC RecName: Full=Flavonol 3-O-glucosyltransferase F3GT2 {ECO:0000305}; EC=2.4.1.91 {ECO:0000269|PubMed:21175894}; AltName: Full=Flavonoid 3-O-glycosyltransferase 2 {ECO:0000303|PubMed:21175894};	3GT	72.21	70.69	66.13	13.58	10.97	13.28	43.43	46.15	49.49	1946	1683	1713	1265	1144	1325	373	316	341	GWHAOTO00000002	26920113	26921735	-	K12930 anthocyanidin 3-O-glucosyltransferase [EC:2.4.1.115] | (RefSeq) anthocyanidin 3-O-glucosyltransferase-like (A)	ko00942: Anthocyanin biosynthesis; ko01100: Metabolic pathways; ko01110: Biosynthesis of secondary metabolites	A0A482AQV3_SCUBA RecName: Full=Glycosyltransferase {ECO:0000256|RuleBase:RU362057}; EC=2.4.1.- {ECO:0000256|RuleBase:RU362057};	At5g17050	GO:0102454,cyanidin 3-O-galactosyltransferase activity; GO:0102360,daphnetin 3-O-glucosyltransferase activity; GO:0047893,flavonol 3-O-glucosyltransferase activity; GO:0102425,myricetin 3-O-glucosyltransferase activity; GO:0009718,anthocyanin-containing compound biosynthetic process; GO:0003674,molecular_function; GO:0003824,catalytic activity; GO:0016740,transferase activity; GO:0016757,transfer…	PF00201.18:UDP-glucoronosyl and UDP-glucosyl transferase
Sbai9C220T2	RecName: Full=Anthocyanidin 3-O-glucoside 5-O-glucosyltransferase 1; AltName: Full=UDP-glucose:anthocyanin 5-O-glucosyltransferase 3R4; Short=p3R4; Flags: Precursor BAA36421.1 UDP-glucose:anthocysnin 5-O-glucosyltransferase [Perilla frutescens var. crispa]	5GT1_PERFR RecName: Full=Anthocyanidin 3-O-glucoside 5-O-glucosyltransferase 1; EC=2.4.1.298; AltName: Full=UDP-glucose:anthocyanin 5-O-glucosyltransferase 3R4; Short=p3R4; Flags: Precursor;	5GT	1.27	1.67	1.76	3.56	1.91	2.7	0.98	1.26	1.13	36	42	48	30	33	32	103	58	73	GWHAOTO00000009	21992572	21994020	+	K12338 anthocyanidin 3-O-glucoside 5-O-glucosyltransferase [EC:2.4.1.298] | (RefSeq) hypothetical protein (A)	ko00942: Anthocyanin biosynthesis	A0A4D8XP77_SALSN RecName: Full=Glycosyltransferase {ECO:0000256|RuleBase:RU362057}; EC=2.4.1.- {ECO:0000256|RuleBase:RU362057};	At4g14090	GO:0016758,transferase activity, transferring hexosyl groups; GO:0102816,UDP-D-glucose:delphinidin 3-O-glucosyl-5-O-caffeoylglucoside -O-beta-D-glucosyltransferase activity; GO:0008194,UDP-glycosyltransferase activity; GO:0009718,anthocyanin-containing compound biosynthetic process; GO:0043473,pigmentation; GO:0003674,molecular_function; GO:0003824,catalytic activity; GO:0016740,transferase activ…	PF00201.18:UDP-glucoronosyl and UDP-glucosyl transferase
U6138C0T4	RecName: Full=Anthocyanidin 3-O-glucoside 5-O-glucosyltransferase 1; AltName: Full=UDP-glucose:anthocyanin 5-O-glucosyltransferase 3R4; Short=p3R4; Flags: Precursor BAA36421.1 UDP-glucose:anthocysnin 5-O-glucosyltransferase [Perilla frutescens var. crispa]	5GT1_PERFR RecName: Full=Anthocyanidin 3-O-glucoside 5-O-glucosyltransferase 1; EC=2.4.1.298; AltName: Full=UDP-glucose:anthocyanin 5-O-glucosyltransferase 3R4; Short=p3R4; Flags: Precursor;	5GT	14.89	13.01	10.99	24.25	22.95	22.79	4.82	2.69	4.31	403	311	286	141	67	116	669	664	588	GWHAOTO00000109	14117	15496	+	K12338 anthocyanidin 3-O-glucoside 5-O-glucosyltransferase [EC:2.4.1.298] | (RefSeq) hypothetical protein (A)	ko00942: Anthocyanin biosynthesis	A0A4D8XP77_SALSN RecName: Full=Glycosyltransferase {ECO:0000256|RuleBase:RU362057}; EC=2.4.1.- {ECO:0000256|RuleBase:RU362057};	At4g14090	GO:0016758,transferase activity, transferring hexosyl groups; GO:0102816,UDP-D-glucose:delphinidin 3-O-glucosyl-5-O-caffeoylglucoside -O-beta-D-glucosyltransferase activity; GO:0008194,UDP-glycosyltransferase activity; GO:0009718,anthocyanin-containing compound biosynthetic process; GO:0043473,pigmentation; GO:0003674,molecular_function; GO:0003824,catalytic activity; GO:0016740,transferase activ…	PF00201.18:UDP-glucoronosyl and UDP-glucosyl transferase
Sbai7C6T8	PREDICTED: crocetin glucosyltransferase, chloroplastic-like [Erythranthe guttata]	U75C1_SOLLC RecName: Full=UDP-glycosyltransferase 75C1 {ECO:0000303|PubMed:28482127}; Short=Abscisic acid beta-glucosyltransferase {ECO:0000305}; Short=Indole-3-acetate beta-glucosyltransferase {ECO:0000305}; Short=SlUGT75C1 {ECO:0000303|PubMed:28482127}; EC=2.4.1.121 {ECO:0000269|PubMed:28482127}; EC=2.4.1.263 {ECO:0000269|PubMed:28482127};	5GT	18.51	17.98	17.3	68.21	54.68	63.88	18.29	17.99	17.96	501	430	450	535	448	483	1882	1582	1648	GWHAOTO00000007	641175	642554	+	K12338 anthocyanidin 3-O-glucoside 5-O-glucosyltransferase [EC:2.4.1.298] | (RefSeq) UDP-glycosyltransferase 75C1-like (A)	ko00942: Anthocyanin biosynthesis	A0A022RB33_ERYGU SubName: Full=Uncharacterized protein {ECO:0000313|EMBL:EYU36923.1};	At4g14090	GO:0005737,cytoplasm; GO:0005634,nucleus; GO:0010294,abscisic acid glucosyltransferase activity; GO:0047215,indole-3-acetate beta-glucosyltransferase activity; GO:0080043,quercetin 3-O-glucosyltransferase activity; GO:0080044,quercetin 7-O-glucosyltransferase activity; GO:0009738,abscisic acid-activated signaling pathway; GO:0009835,fruit ripening; GO:0080148,negative regulation of response to wa…	PF00201.18:UDP-glucoronosyl and UDP-glucosyl transferase
Sbai7P245T57	anthocyanidin 3-O-glucoside 2'''-O-xylosyltransferase-like isoform X1 [Sesamum indicum]	U79B3_ARATH RecName: Full=UDP-glycosyltransferase 79B3; EC=2.4.1.-;	UGT79B	18.32	18.77	18.07	3.58	3.92	3.61	26.35	27.22	29.29	442	400	419	687	604	702	88	101	83	GWHAOTO00000007	24530191	24531525	+	K17193 anthocyanidin 3-O-glucoside 2'''-O-xylosyltransferase [EC:2.4.2.51] | (RefSeq) anthocyanidin 3-O-glucoside 2'''-O-xylosyltransferase-like isoform X1 (A)	ko00942: Anthocyanin biosynthesis	A0A6I9TDI7_SESIN SubName: Full=anthocyanidin 3-O-glucoside 2'''-O-xylosyltransferase-like isoform X1 {ECO:0000313|RefSeq:XP_011082711.1}; SubName: Full=anthocyanidin 3-O-glucoside 2'''-O-xylosyltransferase-like isoform X3 {ECO:0000313|RefSeq:XP_011082712.1};	At4g27570	GO:0008194,UDP-glycosyltransferase activity; GO:0003674,molecular_function; GO:0003824,catalytic activity; GO:0016740,transferase activity; GO:0016757,transferase activity, transferring glycosyl groups	PF00201.18:UDP-glucoronosyl and UDP-glucosyl transferase
Sbai9P124T34	UDP-glucuronosyl and UDP-glucosyl transferase [Handroanthus impetiginosus]	UGT9_GARJA RecName: Full=Beta-D-glucosyl crocetin beta-1,6-glucosyltransferase; EC=2.4.1.330 {ECO:0000269|PubMed:22569263}; AltName: Full=UDP-glucose glucosyltransferase 9; Short=GjUGT9; AltName: Full=UDP-glycosyltransferase 94E5;	C12RT1	151.54	164.36	157.62	319.75	272.28	299.14	152.09	142.81	135.63	3736	3580	3735	4053	3239	3322	8036	7175	7029	GWHAOTO00000009	12448199	12449542	-	K13080 flavanone 7-O-glucoside 2''-O-beta-L-rhamnosyltransferase [EC:2.4.1.236] | (RefSeq) flavanone 7-O-glucoside 2''-O-beta-L-rhamnosyltransferase (A)	ko00941: Flavonoid biosynthesis; ko00944: Flavone and flavonol biosynthesis	A0A2G9HA09_9LAMI RecName: Full=Glycosyltransferase {ECO:0000256|RuleBase:RU362057}; EC=2.4.1.- {ECO:0000256|RuleBase:RU362057};	At5g49690	GO:0008194,UDP-glycosyltransferase activity; GO:0003674,molecular_function; GO:0003824,catalytic activity; GO:0016740,transferase activity; GO:0016757,transferase activity, transferring glycosyl groups	PF00201.18:UDP-glucoronosyl and UDP-glucosyl transferase
Sbai7C221T2	PREDICTED: beta-D-glucosyl crocetin beta-1,6-glucosyltransferase-like [Erythranthe guttata]	UGT9_GARJA RecName: Full=Beta-D-glucosyl crocetin beta-1,6-glucosyltransferase; EC=2.4.1.330 {ECO:0000269|PubMed:22569263}; AltName: Full=UDP-glucose glucosyltransferase 9; Short=GjUGT9; AltName: Full=UDP-glycosyltransferase 94E5;	C12RT1	4.31	4.41	4.28	11.35	10.02	10.88	5.75	6.35	6.93	115	104	110	166	156	184	309	286	277	GWHAOTO00000007	22088011	22089372	-	K13080 flavanone 7-O-glucoside 2''-O-beta-L-rhamnosyltransferase [EC:2.4.1.236] | (RefSeq) flavanone 7-O-glucoside 2''-O-beta-L-rhamnosyltransferase (A)	ko00941: Flavonoid biosynthesis; ko00944: Flavone and flavonol biosynthesis	A0A022RY36_ERYGU RecName: Full=Glycosyltransferase {ECO:0000256|RuleBase:RU362057}; EC=2.4.1.- {ECO:0000256|RuleBase:RU362057};	At5g65550	GO:0008194,UDP-glycosyltransferase activity; GO:0003674,molecular_function; GO:0003824,catalytic activity; GO:0016740,transferase activity; GO:0016757,transferase activity, transferring glycosyl groups	PF00201.18:UDP-glucoronosyl and UDP-glucosyl transferase
Sbai9C72T11	PREDICTED: beta-D-glucosyl crocetin beta-1,6-glucosyltransferase-like [Erythranthe guttata]	UGT29_PANGI RecName: Full=UDP-glucosyltransferase 29 {ECO:0000303|PubMed:25769286}; Short=UGTPg29 {ECO:0000303|PubMed:25769286, ECO:0000303|PubMed:29509695}; EC=2.4.1.365 {ECO:0000269|PubMed:25320211, ECO:0000269|PubMed:25769286}; AltName: Full=UDP-glucosyltransferase 94B1 {ECO:0000303|PubMed:25320211}; Short=PgUGT94B1 {ECO:0000303|PubMed:25320211}; AltName: Full=UDP-glucosyltransferase 94Q2 {ECO…	C12RT1	6.14	6.08	4.87	5.56	4.89	6.06	13.8	15.06	14.27	168	147	128	408	379	388	155	143	158	GWHAOTO00000009	7273692	7275086	+	K13080 flavanone 7-O-glucoside 2''-O-beta-L-rhamnosyltransferase [EC:2.4.1.236] | (RefSeq) flavanone 7-O-glucoside 2''-O-beta-L-rhamnosyltransferase (A)	ko00941: Flavonoid biosynthesis; ko00944: Flavone and flavonol biosynthesis	A0A022S2S0_ERYGU SubName: Full=Uncharacterized protein {ECO:0000313|EMBL:EYU45580.1};	At5g65550	GO:0008194,UDP-glycosyltransferase activity; GO:0002238,response to molecule of fungal origin; GO:0016135,saponin biosynthetic process; GO:0046246,terpene biosynthetic process; GO:0016114,terpenoid biosynthetic process; GO:0003674,molecular_function; GO:0003824,catalytic activity; GO:0016740,transferase activity; GO:0016757,transferase activity, transferring glycosyl groups; GO:0008150,biological…	PF00201.18:UDP-glucoronosyl and UDP-glucosyl transferase
Sbai8C59T6	quercetin 3-O-glucoside-6''-O-malonyltransferase [Glandularia x hybrida]	5MAT1_SALSN RecName: Full=Malonyl-coenzyme:anthocyanin 5-O-glucoside-6'''-O-malonyltransferase {ECO:0000303|PubMed:11598135}; Short=Malonyl CoA:anthocyanin 5-O-glucoside-6'''-O-malonyltransferase {ECO:0000312|EMBL:AAL50566.1}; Short=Ss5MaT1 {ECO:0000303|PubMed:11598135}; EC=2.3.1.172;	3AT	2.16	1.82	2.48	4.71	4.83	6.19	2.54	2.15	2.18	59	44	65	75	54	59	131	141	161	GWHAOTO00000008	5913741	5915132	-	K21383 anthocyanidin 3-O-glucoside 6''-O-acyltransferase [EC:2.3.1.215] | (RefSeq) anthocyanidin 3-O-glucoside 6''-O-acyltransferase-like (A)	ko00942: Anthocyanin biosynthesis	A0A4D8ZVC1_SALSN SubName: Full=Uncharacterized protein {ECO:0000313|EMBL:TEY47178.1};	At1g03940	GO:0033810,anthocyanin 5-O-glucoside 6'''-O-malonyltransferase activity; GO:0009718,anthocyanin-containing compound biosynthetic process; GO:0009698,phenylpropanoid metabolic process; GO:0003674,molecular_function; GO:0003824,catalytic activity; GO:0016740,transferase activity; GO:0016746,transferase activity, transferring acyl groups; GO:0016747,transferase activity, transferring acyl groups oth…	PF02458.15:Transferase family
Sbai7A301T128	PREDICTED: malonyl-coenzyme:anthocyanin 5-O-glucoside-6'''-O-malonyltransferase-like [Erythranthe guttata]	5MAT1_SALSN RecName: Full=Malonyl-coenzyme:anthocyanin 5-O-glucoside-6'''-O-malonyltransferase {ECO:0000303|PubMed:11598135}; Short=Malonyl CoA:anthocyanin 5-O-glucoside-6'''-O-malonyltransferase {ECO:0000312|EMBL:AAL50566.1}; Short=Ss5MaT1 {ECO:0000303|PubMed:11598135}; EC=2.3.1.172;	3AT	252.08	234.65	251.64	238.78	213.57	235.29	743.48	714.16	742.13	6081	5001	5835	19387	15849	17786	5872	5507	5410	GWHAOTO00000007	30087929	30089280	-	K21383 anthocyanidin 3-O-glucoside 6''-O-acyltransferase [EC:2.3.1.215] | (RefSeq) anthocyanidin 3-O-glucoside 6''-O-acyltransferase-like (A)	ko00942: Anthocyanin biosynthesis	A0A022QA77_ERYGU SubName: Full=Uncharacterized protein {ECO:0000313|EMBL:EYU24851.1};	At3g29635	GO:0033810,anthocyanin 5-O-glucoside 6'''-O-malonyltransferase activity; GO:0009718,anthocyanin-containing compound biosynthetic process; GO:0009698,phenylpropanoid metabolic process; GO:0003674,molecular_function; GO:0003824,catalytic activity; GO:0016740,transferase activity; GO:0016746,transferase activity, transferring acyl groups; GO:0016747,transferase activity, transferring acyl groups oth…	PF02458.15:Transferase family
Sbai7C301T3	PREDICTED: malonyl-coenzyme:anthocyanin 5-O-glucoside-6'''-O-malonyltransferase-like [Erythranthe guttata]	5MAT1_SALSN RecName: Full=Malonyl-coenzyme:anthocyanin 5-O-glucoside-6'''-O-malonyltransferase {ECO:0000303|PubMed:11598135}; Short=Malonyl CoA:anthocyanin 5-O-glucoside-6'''-O-malonyltransferase {ECO:0000312|EMBL:AAL50566.1}; Short=Ss5MaT1 {ECO:0000303|PubMed:11598135}; EC=2.3.1.172;	3AT	44.79	44.82	44.05	8.99	6.04	7.86	162.97	172	166.93	1207	1067	1141	4747	4264	4469	247	174	202	GWHAOTO00000007	30096920	30098293	-	K21383 anthocyanidin 3-O-glucoside 6''-O-acyltransferase [EC:2.3.1.215] | (RefSeq) anthocyanidin 3-O-glucoside 6''-O-acyltransferase-like (A)	ko00942: Anthocyanin biosynthesis	A0A022QA77_ERYGU SubName: Full=Uncharacterized protein {ECO:0000313|EMBL:EYU24851.1};	At1g03940	GO:0033810,anthocyanin 5-O-glucoside 6'''-O-malonyltransferase activity; GO:0009718,anthocyanin-containing compound biosynthetic process; GO:0009698,phenylpropanoid metabolic process; GO:0003674,molecular_function; GO:0003824,catalytic activity; GO:0016740,transferase activity; GO:0016746,transferase activity, transferring acyl groups; GO:0016747,transferase activity, transferring acyl groups oth…	PF02458.15:Transferase family
Sbai2P274T53	malonyl-coenzyme:anthocyanin 5-O-glucoside-6'''-O-malonyltransferase-like [Olea europaea var. sylvestris]	5MAT1_SALSN RecName: Full=Malonyl-coenzyme:anthocyanin 5-O-glucoside-6'''-O-malonyltransferase {ECO:0000303|PubMed:11598135}; Short=Malonyl CoA:anthocyanin 5-O-glucoside-6'''-O-malonyltransferase {ECO:0000312|EMBL:AAL50566.1}; Short=Ss5MaT1 {ECO:0000303|PubMed:11598135}; EC=2.3.1.172;	3AT	23.86	26.51	26.15	8.63	8.7	7.84	36.93	32.56	37.67	431	423	454	721	541	676	159	168	135	GWHAOTO00000002	27483144	27484499	+	K21383 anthocyanidin 3-O-glucoside 6''-O-acyltransferase [EC:2.3.1.215] | (RefSeq) anthocyanidin 3-O-glucoside 6''-O-acyltransferase-like (A)	ko00942: Anthocyanin biosynthesis	A0A314KKF1_NICAT SubName: Full=Malonyl-coenzyme:anthocyanin 5-o-glucoside-6'''-o-malonyltransferase {ECO:0000313|EMBL:OIT29698.1};	At5g39090	GO:0033810,anthocyanin 5-O-glucoside 6'''-O-malonyltransferase activity; GO:0009718,anthocyanin-containing compound biosynthetic process; GO:0009698,phenylpropanoid metabolic process; GO:0003674,molecular_function; GO:0003824,catalytic activity; GO:0016740,transferase activity; GO:0016746,transferase activity, transferring acyl groups; GO:0016747,transferase activity, transferring acyl groups oth…	PF02458.15:Transferase family
Sbai5P161T17	malonyl-coenzyme:anthocyanin 5-O-glucoside-6'''-O-malonyltransferase-like [Olea europaea var. sylvestris]	MAT1_TOBAC RecName: Full=Phenolic glucoside malonyltransferase 1 {ECO:0000305}; Short=NtMaT1 {ECO:0000303|PubMed:15860007, ECO:0000303|PubMed:22610270}; EC=2.3.1.- {ECO:0000269|PubMed:15860007}; EC=2.3.1.116 {ECO:0000269|PubMed:15860007}; AltName: Full=Flavonol/naphthol glucoside malonyltransferase 1 {ECO:0000303|PubMed:22610270}; AltName: Full=Phenolic glucoside-6'-O-malonyltransferase 1 {ECO:00…	3AT	0.76	0.56	0.67	12.3	10.64	10.7	2.1	2.38	2.89	20	13	17	60	58	76	332	301	270	GWHAOTO00000005	16113823	16115172	+	K21383 anthocyanidin 3-O-glucoside 6''-O-acyltransferase [EC:2.3.1.215] | (RefSeq) anthocyanidin 3-O-glucoside 6''-O-acyltransferase-like (A)	ko00942: Anthocyanin biosynthesis	A0A6I9TED8_SESIN SubName: Full=anthocyanin 5-aromatic acyltransferase-like {ECO:0000313|RefSeq:XP_011079053.1};	At1g03940	GO:0047165,flavonol-3-O-beta-glucoside O-malonyltransferase activity; GO:0016420,malonyltransferase activity; GO:0009636,response to toxic substance; GO:0006805,xenobiotic metabolic process; GO:0003674,molecular_function; GO:0003824,catalytic activity; GO:0008374,O-acyltransferase activity; GO:0016740,transferase activity; GO:0016746,transferase activity, transferring acyl groups; GO:0016747,tran…	PF02458.15:Transferase family
Sbai5P160T81	hypothetical protein MIMGU_mgv1a023077mg [Erythranthe guttata]	5MAT1_SALSN RecName: Full=Malonyl-coenzyme:anthocyanin 5-O-glucoside-6'''-O-malonyltransferase {ECO:0000303|PubMed:11598135}; Short=Malonyl CoA:anthocyanin 5-O-glucoside-6'''-O-malonyltransferase {ECO:0000312|EMBL:AAL50566.1}; Short=Ss5MaT1 {ECO:0000303|PubMed:11598135}; EC=2.3.1.172;	3AT	0.38	0.08	0.04	1.4	2.11	1.3	0.21	0.37	0.23	10	2	1	6	9	6	38	60	33	GWHAOTO00000005	16055885	16057243	-	K21383 anthocyanidin 3-O-glucoside 6''-O-acyltransferase [EC:2.3.1.215] | (RefSeq) anthocyanidin 3-O-glucoside 6''-O-acyltransferase-like (A)	ko00942: Anthocyanin biosynthesis	A0A022PN88_ERYGU SubName: Full=Uncharacterized protein {ECO:0000313|EMBL:EYU17682.1};	At1g03940	GO:0033810,anthocyanin 5-O-glucoside 6'''-O-malonyltransferase activity; GO:0009718,anthocyanin-containing compound biosynthetic process; GO:0009698,phenylpropanoid metabolic process; GO:0003674,molecular_function; GO:0003824,catalytic activity; GO:0016740,transferase activity; GO:0016746,transferase activity, transferring acyl groups; GO:0016747,transferase activity, transferring acyl groups oth…	PF02458.15:Transferase family
Sbai5C6T4	anthocyanin 5-aromatic acyltransferase-like [Sesamum indicum]	5MAT1_SALSN RecName: Full=Malonyl-coenzyme:anthocyanin 5-O-glucoside-6'''-O-malonyltransferase {ECO:0000303|PubMed:11598135}; Short=Malonyl CoA:anthocyanin 5-O-glucoside-6'''-O-malonyltransferase {ECO:0000312|EMBL:AAL50566.1}; Short=Ss5MaT1 {ECO:0000303|PubMed:11598135}; EC=2.3.1.172;	3AT	17.63	19.07	20.48	3.33	3.01	3.76	30.93	29.6	33.76	472	451	527	895	729	898	91	86	96	GWHAOTO00000005	603147	604511	+	K21383 anthocyanidin 3-O-glucoside 6''-O-acyltransferase [EC:2.3.1.215] | (RefSeq) anthocyanidin 3-O-glucoside 6''-O-acyltransferase-like (A)	ko00942: Anthocyanin biosynthesis	A0A6I9TED8_SESIN SubName: Full=anthocyanin 5-aromatic acyltransferase-like {ECO:0000313|RefSeq:XP_011079053.1};	At1g03940	GO:0033810,anthocyanin 5-O-glucoside 6'''-O-malonyltransferase activity; GO:0009718,anthocyanin-containing compound biosynthetic process; GO:0009698,phenylpropanoid metabolic process; GO:0003674,molecular_function; GO:0003824,catalytic activity; GO:0016740,transferase activity; GO:0016746,transferase activity, transferring acyl groups; GO:0016747,transferase activity, transferring acyl groups oth…	PF02458.15:Transferase family
Sbai5C6T2	anthocyanidin 3-O-glucoside 6''-O-acyltransferase-like [Sesamum indicum]	3AT_PERFR RecName: Full=Anthocyanidin 3-O-glucoside 6''-O-acyltransferase; Short=3AT; EC=2.3.1.215; Flags: Fragment;	3AT	13.56	16.67	14.93	5.26	4.88	5.94	17.64	18.8	18.51	359	390	380	505	458	487	142	138	150	GWHAOTO00000005	596927	598276	+	K21383 anthocyanidin 3-O-glucoside 6''-O-acyltransferase [EC:2.3.1.215] | (RefSeq) anthocyanidin 3-O-glucoside 6''-O-acyltransferase-like (A)	ko00942: Anthocyanin biosynthesis	A0A6I9T548_SESIN SubName: Full=anthocyanidin 3-O-glucoside 6''-O-acyltransferase-like {ECO:0000313|RefSeq:XP_011079049.1};	At3g29635	GO:0102453,anthocyanidin 3-O-glucoside 6''-O-acyltransferase activity; GO:0009718,anthocyanin-containing compound biosynthetic process; GO:0003674,molecular_function; GO:0003824,catalytic activity; GO:0016740,transferase activity; GO:0016746,transferase activity, transferring acyl groups; GO:0016747,transferase activity, transferring acyl groups other than amino-acyl groups; GO:0008150,biological…	PF02458.15:Transferase family
DEGs related to other branched metabolic pathway
Sbai2A198T169	p-coumarate 3-hydroxylase homolog [Scutellaria baicalensis]	C98A2_SOYBN RecName: Full=Cytochrome P450 98A2; EC=1.14.-.-;	C3'H	12.61	12.46	14.22	1.63	1.31	1.01	23.32	24.33	24.71	379	331	411	758	673	738	50	42	29	GWHAOTO00000002	19866485	19868563	-	K09754 5-O-(4-coumaroyl)-D-quinate 3'-monooxygenase [EC:1.14.14.96] | (RefSeq) cytochrome P450 98A3 (A)	ko00940: Phenylpropanoid biosynthesis; ko00941: Flavonoid biosynthesis; ko00945: Stilbenoid, diarylheptanoid and gingerol biosynthesis; ko01100: Metabolic pathways; ko01110: Biosynthesis of secondary metabolites	D6RVW2_SCUBA SubName: Full=p-coumarate 3-hydroxylase homolog {ECO:0000313|EMBL:BAJ09387.1};	At2g40890	GO:0016021,integral component of membrane; GO:0016020,membrane; GO:0020037,heme binding; GO:0005506,iron ion binding; GO:0016709,oxidoreductase activity, acting on paired donors, with incorporation or reduction of molecular oxygen, NAD(P)H as one donor, and incorporation of one atom of oxygen; GO:0003674,molecular_function; GO:0005488,binding; GO:0046906,tetrapyrrole binding; GO:0097159,organic c…	PF00067.22:Cytochrome P450
Sbai2C348T7	PREDICTED: pelargonidin 3-O-(6-caffeoylglucoside) 5-O-(6-O-malonylglucoside) 4'''-malonyltransferase-like [Erythranthe guttata]	5MAT2_SALSN RecName: Full=Pelargonidin 3-O-(6-caffeoylglucoside) 5-O-(6-O-malonylglucoside) 4'''-malonyltransferase; EC=2.3.1.214; AltName: Full=Anthocyanin 5-O-glucoside-4'''-O-malonyltransferase 2; Short=Ss5MaT2;	HCT	0.12	0.26	0.04	0.04	0.15	0.08	1.15	0.47	0.98	3	6	1	32	11	25	1	4	2	GWHAOTO00000002	34837506	34838816	+	K13065 shikimate O-hydroxycinnamoyltransferase [EC:2.3.1.133] | (RefSeq) pelargonidin 3-O-(6-caffeoylglucoside) 5-O-(6-O-malonylglucoside) 4'''-malonyltransferase-like (A)	ko00940: Phenylpropanoid biosynthesis; ko00941: Flavonoid biosynthesis; ko00945: Stilbenoid, diarylheptanoid and gingerol biosynthesis; ko01100: Metabolic pathways; ko01110: Biosynthesis of secondary metabolites	A0A022RAV1_ERYGU SubName: Full=Uncharacterized protein {ECO:0000313|EMBL:EYU37376.1};	At3g26040	GO:0102801,anthocyanin 5-O-glucoside-4'''-O-malonyltransferase activity; GO:0016747,transferase activity, transferring acyl groups other than amino-acyl groups; GO:0009718,anthocyanin-containing compound biosynthetic process; GO:0043473,pigmentation; GO:0003674,molecular_function; GO:0003824,catalytic activity; GO:0016740,transferase activity; GO:0016746,transferase activity, transferring acyl gr…	PF02458.15:Transferase family
Sbai8P182T76	PREDICTED: pelargonidin 3-O-(6-caffeoylglucoside) 5-O-(6-O-malonylglucoside) 4'''-malonyltransferase-like [Erythranthe guttata]	5MAT2_SALSN RecName: Full=Pelargonidin 3-O-(6-caffeoylglucoside) 5-O-(6-O-malonylglucoside) 4'''-malonyltransferase; EC=2.3.1.214; AltName: Full=Anthocyanin 5-O-glucoside-4'''-O-malonyltransferase 2; Short=Ss5MaT2;	HCT	2.24	1.75	2.82	0	0	0	6.89	7.67	6.67	52	36	63	173	164	154	0	0	0	GWHAOTO00000008	18223970	18225229	-	K13065 shikimate O-hydroxycinnamoyltransferase [EC:2.3.1.133] | (RefSeq) pelargonidin 3-O-(6-caffeoylglucoside) 5-O-(6-O-malonylglucoside) 4'''-malonyltransferase-like (A)	ko00940: Phenylpropanoid biosynthesis; ko00941: Flavonoid biosynthesis; ko00945: Stilbenoid, diarylheptanoid and gingerol biosynthesis; ko01100: Metabolic pathways; ko01110: Biosynthesis of secondary metabolites	A0A022RAV1_ERYGU SubName: Full=Uncharacterized protein {ECO:0000313|EMBL:EYU37376.1};	At3g26040	GO:0102801,anthocyanin 5-O-glucoside-4'''-O-malonyltransferase activity; GO:0016747,transferase activity, transferring acyl groups other than amino-acyl groups; GO:0009718,anthocyanin-containing compound biosynthetic process; GO:0043473,pigmentation; GO:0003674,molecular_function; GO:0003824,catalytic activity; GO:0016740,transferase activity; GO:0016746,transferase activity, transferring acyl gr…	PF02458.15:Transferase family
Sbai8P177T28	agmatine coumaroyltransferase-2 [Sesamum indicum]	AGCT2_HORVU RecName: Full=Agmatine coumaroyltransferase-2 {ECO:0000303|PubMed:18270436, ECO:0000312|EMBL:BAF97627.1}; EC=2.3.1.64;	HCT	0	0.18	0.12	3.65	3.33	3.17	0.18	0.13	0.16	0	4	3	5	3	4	96	92	78	GWHAOTO00000008	17705732	17707048	+	K13065 shikimate O-hydroxycinnamoyltransferase [EC:2.3.1.133] | (RefSeq) agmatine coumaroyltransferase-2 (A)	ko00940: Phenylpropanoid biosynthesis; ko00941: Flavonoid biosynthesis; ko00945: Stilbenoid, diarylheptanoid and gingerol biosynthesis; ko01100: Metabolic pathways; ko01110: Biosynthesis of secondary metabolites	A0A6I9U7W8_SESIN SubName: Full=agmatine coumaroyltransferase-2 {ECO:0000313|RefSeq:XP_011089981.1};	At5g48930	GO:0047634,agmatine N4-coumaroyltransferase activity; GO:0003674,molecular_function; GO:0003824,catalytic activity; GO:0016740,transferase activity; GO:0016746,transferase activity, transferring acyl groups; GO:0016747,transferase activity, transferring acyl groups other than amino-acyl groups	PF02458.15:Transferase family
Sbai6C92T1	vinorine synthase [Sesamum indicum]	SAT_CATRO RecName: Full=Stemmadenine O-acetyltransferase {ECO:0000303|PubMed:29511102}; Short=CrSAT {ECO:0000303|PubMed:29511102}; EC=1.7.1.- {ECO:0000269|PubMed:29511102};	HCT	2.66	1.29	2.57	0.12	0.07	0.08	4.13	5.28	5.79	68	29	63	114	124	147	3	2	2	GWHAOTO00000006	9219388	9220689	+	K13065 shikimate O-hydroxycinnamoyltransferase [EC:2.3.1.133] | (RefSeq) hypothetical protein (A)	ko00940: Phenylpropanoid biosynthesis; ko00941: Flavonoid biosynthesis; ko00945: Stilbenoid, diarylheptanoid and gingerol biosynthesis; ko01100: Metabolic pathways; ko01110: Biosynthesis of secondary metabolites	A0A6I9UQX6_SESIN SubName: Full=vinorine synthase {ECO:0000313|RefSeq:XP_011101142.1};	At3g26040	GO:0016491,oxidoreductase activity; GO:0016747,transferase activity, transferring acyl groups other than amino-acyl groups; GO:0009820,alkaloid metabolic process; GO:0003674,molecular_function; GO:0003824,catalytic activity; GO:0016740,transferase activity; GO:0016746,transferase activity, transferring acyl groups; GO:0006807,nitrogen compound metabolic process; GO:0008150,biological_process; GO:…	PF02458.15:Transferase family
Sbai5A104T36	rosmarinic acid synthase 6 [Salvia miltiorrhiza]	RAS_MELOI RecName: Full=Rosmarinate synthase; Short=MoRAS; EC=2.3.1.140; AltName: Full=Hydroxycinnamoyl-CoA:hydroxyphenyllactate hydroxycinnamoyltransferase;	HCT	0.26	0.39	0.09	6.82	6.1	6.84	1.51	1.68	0.52	3	4	1	19	18	6	81	76	76	GWHAOTO00000005	10451896	10454790	-	K13065 shikimate O-hydroxycinnamoyltransferase [EC:2.3.1.133] | (RefSeq) shikimate O-hydroxycinnamoyltransferase (A)	ko00940: Phenylpropanoid biosynthesis; ko00941: Flavonoid biosynthesis; ko00945: Stilbenoid, diarylheptanoid and gingerol biosynthesis; ko01100: Metabolic pathways; ko01110: Biosynthesis of secondary metabolites	U3N6Q5_SALMI SubName: Full=Rosmarinic acid synthase 6 {ECO:0000313|EMBL:AGW27211.1};	At5g48930	GO:0050266,rosmarinate synthase activity; GO:0003674,molecular_function; GO:0003824,catalytic activity; GO:0016740,transferase activity; GO:0016746,transferase activity, transferring acyl groups; GO:0016747,transferase activity, transferring acyl groups other than amino-acyl groups	PF02458.15:Transferase family
Sbai5A104T33	Chain A, Crystal Structure Of Coleus Blumei Hct 5KJV_B Chain B, Crystal Structure Of Coleus Blumei Hct 5KJW_A Chain A, Crystal Structure Of Coleus Blumei Hct In Complex With 3- Hydroxyacetophenone 5KJW_B Chain B, Crystal Structure Of Coleus Blumei Hct In Complex With 3- Hydroxyacetophenone CBI83579.1 hydroxycinnamoyl transferase [Solenostemon scutellarioides]	RAS_MELOI RecName: Full=Rosmarinate synthase; Short=MoRAS; EC=2.3.1.140; AltName: Full=Hydroxycinnamoyl-CoA:hydroxyphenyllactate hydroxycinnamoyltransferase;	HCT	13.85	14.39	13.03	57.38	53.74	62.02	24.29	25.07	23.49	356	327	322	675	593	600	1504	1477	1520	GWHAOTO00000005	10411699	10413841	-	K13065 shikimate O-hydroxycinnamoyltransferase [EC:2.3.1.133] | (RefSeq) shikimate O-hydroxycinnamoyltransferase (A)	ko00940: Phenylpropanoid biosynthesis; ko00941: Flavonoid biosynthesis; ko00945: Stilbenoid, diarylheptanoid and gingerol biosynthesis; ko01100: Metabolic pathways; ko01110: Biosynthesis of secondary metabolites	E8ZAP2_PLESU SubName: Full=Hydroxycinnamoyl transferase {ECO:0000313|EMBL:CBI83579.1}; EC=2.3.1.133 {ECO:0000313|EMBL:CBI83579.1};	At5g48930	GO:0050266,rosmarinate synthase activity; GO:0003674,molecular_function; GO:0003824,catalytic activity; GO:0016740,transferase activity; GO:0016746,transferase activity, transferring acyl groups; GO:0016747,transferase activity, transferring acyl groups other than amino-acyl groups	PF02458.15:Transferase family
Sbai2C291T4	shikimate O-hydroxycinnamoyltransferase-like [Sesamum indicum]	CFAT_PETHY RecName: Full=Coniferyl alcohol acyltransferase {ECO:0000303|PubMed:17241449}; Short=PhCFAT {ECO:0000303|PubMed:17241449}; EC=2.3.1.- {ECO:0000269|PubMed:17241449}; AltName: Full=(E)-cinnamyl alcohol acyltransferase {ECO:0000303|PubMed:17241449}; EC=2.3.1.224 {ECO:0000269|PubMed:17241449}; AltName: Full=(E)-sinapoyl alcohol acyltransferase {ECO:0000303|PubMed:17241449}; EC=2.3.1.- {ECO…	HCT	0.98	0.94	0.63	22.57	21.88	24.26	12.77	12.67	11.73	26	22	16	367	310	310	612	622	615	GWHAOTO00000002	29101512	29104703	+	K13065 shikimate O-hydroxycinnamoyltransferase [EC:2.3.1.133] | (RefSeq) shikimate O-hydroxycinnamoyltransferase-like (A)	ko00940: Phenylpropanoid biosynthesis; ko00941: Flavonoid biosynthesis; ko00945: Stilbenoid, diarylheptanoid and gingerol biosynthesis; ko01100: Metabolic pathways; ko01110: Biosynthesis of secondary metabolites	A0A6I9U1M1_SESIN SubName: Full=shikimate O-hydroxycinnamoyltransferase-like {ECO:0000313|RefSeq:XP_011094024.1};	At1g78990	GO:0102387,2-phenylethanol acetyltransferase activity; GO:0102720,acetyl-coenzyme A:acetyl alcohol acetyltransferase activity; GO:0034318,alcohol O-acyltransferase activity; GO:0007623,circadian rhythm; GO:0010597,green leaf volatile biosynthetic process; GO:0009699,phenylpropanoid biosynthetic process; GO:0009723,response to ethylene; GO:0003674,molecular_function; GO:0003824,catalytic activity;…	PF02458.15:Transferase family
Sbai9C221T2	protein ECERIFERUM 26-like [Sesamum indicum]	CER26_ARATH RecName: Full=Protein ECERIFERUM 26; AltName: Full=CER2-like protein 1; Short=CER2-like1;	HCT	9.52	8.42	10.85	14.24	14.72	15.23	6.41	5.22	5.03	242	189	265	176	122	127	369	400	369	GWHAOTO00000009	22098098	22101344	+	K13065 shikimate O-hydroxycinnamoyltransferase [EC:2.3.1.133] | (RefSeq) shikimate O-hydroxycinnamoyltransferase-like (A)	ko00940: Phenylpropanoid biosynthesis; ko00941: Flavonoid biosynthesis; ko00945: Stilbenoid, diarylheptanoid and gingerol biosynthesis; ko01100: Metabolic pathways; ko01110: Biosynthesis of secondary metabolites	A0A6I9TSF0_SESIN SubName: Full=protein ECERIFERUM 26-like {ECO:0000313|RefSeq:XP_011084205.1};	At4g13840	GO:0005829,cytosol; GO:0016747,transferase activity, transferring acyl groups other than amino-acyl groups; GO:0071555,cell wall organization; GO:0042761,very long-chain fatty acid biosynthetic process; GO:0010025,wax biosynthetic process; GO:0003674,molecular_function; GO:0003824,catalytic activity; GO:0016740,transferase activity; GO:0016746,transferase activity, transferring acyl groups; GO:00…	PF02458.15:Transferase family
Sbai5C104T8	hydroxycinnamoyltransferase 1 [Glechoma hederacea]	RAS_MELOI RecName: Full=Rosmarinate synthase; Short=MoRAS; EC=2.3.1.140; AltName: Full=Hydroxycinnamoyl-CoA:hydroxyphenyllactate hydroxycinnamoyltransferase;	HCT	1	2.45	0.69	1.63	1.25	0.7	3.55	5.43	1.84	6	13	4	23	30	11	10	8	4	GWHAOTO00000005	10442318	10442623	-	K13065 shikimate O-hydroxycinnamoyltransferase [EC:2.3.1.133] | (RefSeq) shikimate O-hydroxycinnamoyltransferase-like (A)	ko00940: Phenylpropanoid biosynthesis; ko00941: Flavonoid biosynthesis; ko00945: Stilbenoid, diarylheptanoid and gingerol biosynthesis; ko01100: Metabolic pathways; ko01110: Biosynthesis of secondary metabolites	W0UU80_GLEHE SubName: Full=Hydroxycinnamoyltransferase 1 {ECO:0000313|EMBL:CDG56252.1};	At5g48930	GO:0050266,rosmarinate synthase activity; GO:0003674,molecular_function; GO:0003824,catalytic activity; GO:0016740,transferase activity; GO:0016746,transferase activity, transferring acyl groups; GO:0016747,transferase activity, transferring acyl groups other than amino-acyl groups	PF02458.15:Transferase family
Sbai2P274T101	spermidine hydroxycinnamoyl transferase [Sesamum indicum]	SHT_ARATH RecName: Full=Spermidine hydroxycinnamoyl transferase {ECO:0000303|PubMed:19077165}; Short=AtSHT {ECO:0000303|PubMed:33519864}; EC=2.3.1.- {ECO:0000269|PubMed:19077165}; AltName: Full=BAHD-like hydroxycinnamoyl transferase {ECO:0000303|PubMed:19077165};	HCT	1.22	1.46	1.74	0	0	0	2.43	2.56	2.26	32	34	44	69	62	59	0	0	0	GWHAOTO00000002	27467884	27469224	-	K13065 shikimate O-hydroxycinnamoyltransferase [EC:2.3.1.133] | (RefSeq) spermidine hydroxycinnamoyl transferase (A)	ko00940: Phenylpropanoid biosynthesis; ko00941: Flavonoid biosynthesis; ko00945: Stilbenoid, diarylheptanoid and gingerol biosynthesis; ko01100: Metabolic pathways; ko01110: Biosynthesis of secondary metabolites	A0A6I9TRL8_SESIN SubName: Full=spermidine hydroxycinnamoyl transferase {ECO:0000313|RefSeq:XP_011083883.1};	At2g19070	GO:0016410,N-acyltransferase activity; GO:0080074,spermidine:caffeoyl CoA N-acyltransferase activity; GO:0080073,spermidine:coumaroyl CoA N-acyltransferase activity; GO:0080075,spermidine:feruloyl CoA N-acyltransferase activity; GO:0080072,spermidine:sinapoyl CoA N-acyltransferase activity; GO:0016747,transferase activity, transferring acyl groups other than amino-acyl groups; GO:0009555,pollen d…	PF02458.15:Transferase family
Sbai2P274T47	spermidine hydroxycinnamoyl transferase-like [Sesamum indicum]	SHT_ARATH RecName: Full=Spermidine hydroxycinnamoyl transferase {ECO:0000303|PubMed:19077165}; Short=AtSHT {ECO:0000303|PubMed:33519864}; EC=2.3.1.- {ECO:0000269|PubMed:19077165}; AltName: Full=BAHD-like hydroxycinnamoyl transferase {ECO:0000303|PubMed:19077165};	HCT	10.99	10.09	10.78	0.41	0.85	1.3	21.4	18.65	19.99	265	215	250	558	414	479	10	22	30	GWHAOTO00000002	27459406	27460743	+	K13065 shikimate O-hydroxycinnamoyltransferase [EC:2.3.1.133] | (RefSeq) spermidine hydroxycinnamoyl transferase-like (A)	ko00940: Phenylpropanoid biosynthesis; ko00941: Flavonoid biosynthesis; ko00945: Stilbenoid, diarylheptanoid and gingerol biosynthesis; ko01100: Metabolic pathways; ko01110: Biosynthesis of secondary metabolites	A0A6I9SRK2_SESIN SubName: Full=spermidine hydroxycinnamoyl transferase-like {ECO:0000313|RefSeq:XP_011069658.1};	At2g19070	GO:0016410,N-acyltransferase activity; GO:0080074,spermidine:caffeoyl CoA N-acyltransferase activity; GO:0080073,spermidine:coumaroyl CoA N-acyltransferase activity; GO:0080075,spermidine:feruloyl CoA N-acyltransferase activity; GO:0080072,spermidine:sinapoyl CoA N-acyltransferase activity; GO:0016747,transferase activity, transferring acyl groups other than amino-acyl groups; GO:0009555,pollen d…	PF02458.15:Transferase family
Sbai1C81T4	vinorine synthase-like [Sesamum indicum]	SAT_CATRO RecName: Full=Stemmadenine O-acetyltransferase {ECO:0000303|PubMed:29511102}; Short=CrSAT {ECO:0000303|PubMed:29511102}; EC=1.7.1.- {ECO:0000269|PubMed:29511102};	HCT	5.45	5.73	5.83	0.72	0.43	0.76	8.23	9.59	9.19	142	132	146	232	230	238	19	12	19	GWHAOTO00000001	8138715	8140043	+	K13065 shikimate O-hydroxycinnamoyltransferase [EC:2.3.1.133] | (RefSeq) vinorine synthase-like (A)	ko00940: Phenylpropanoid biosynthesis; ko00941: Flavonoid biosynthesis; ko00945: Stilbenoid, diarylheptanoid and gingerol biosynthesis; ko01100: Metabolic pathways; ko01110: Biosynthesis of secondary metabolites	A0A6I9SJW7_SESIN SubName: Full=vinorine synthase-like {ECO:0000313|RefSeq:XP_011069600.2};	At3g26040	GO:0016491,oxidoreductase activity; GO:0016747,transferase activity, transferring acyl groups other than amino-acyl groups; GO:0009820,alkaloid metabolic process; GO:0003674,molecular_function; GO:0003824,catalytic activity; GO:0016740,transferase activity; GO:0016746,transferase activity, transferring acyl groups; GO:0006807,nitrogen compound metabolic process; GO:0008150,biological_process; GO:…	PF02458.15:Transferase family
Sbai5C86T2	vinorine synthase-like [Olea europaea var. sylvestris]	SAT_CATRO RecName: Full=Stemmadenine O-acetyltransferase {ECO:0000303|PubMed:29511102}; Short=CrSAT {ECO:0000303|PubMed:29511102}; EC=1.7.1.- {ECO:0000269|PubMed:29511102};	HCT	2.73	2.69	2.64	0.19	0.44	0.79	1.69	1.12	1.52	69	60	64	46	26	38	5	12	19	GWHAOTO00000005	8592680	8593966	-	K13065 shikimate O-hydroxycinnamoyltransferase [EC:2.3.1.133] | (RefSeq) vinorine synthase-like (A)	ko00940: Phenylpropanoid biosynthesis; ko00941: Flavonoid biosynthesis; ko00945: Stilbenoid, diarylheptanoid and gingerol biosynthesis; ko01100: Metabolic pathways; ko01110: Biosynthesis of secondary metabolites	A0A4D8ZWQ4_SALSN SubName: Full=Uncharacterized protein {ECO:0000313|EMBL:TEY46642.1};	At3g26040	GO:0016491,oxidoreductase activity; GO:0016747,transferase activity, transferring acyl groups other than amino-acyl groups; GO:0009820,alkaloid metabolic process; GO:0003674,molecular_function; GO:0003824,catalytic activity; GO:0016740,transferase activity; GO:0016746,transferase activity, transferring acyl groups; GO:0006807,nitrogen compound metabolic process; GO:0008150,biological_process; GO:…	PF02458.15:Transferase family
Sbai7C72T15	Vinorine synthase [Handroanthus impetiginosus]	SAT_CATRO RecName: Full=Stemmadenine O-acetyltransferase {ECO:0000303|PubMed:29511102}; Short=CrSAT {ECO:0000303|PubMed:29511102}; EC=1.7.1.- {ECO:0000269|PubMed:29511102};	HCT	16.14	15.81	14.88	0.63	0.36	0.76	18.73	16.9	17.15	378	327	335	474	364	399	15	9	17	GWHAOTO00000007	7244091	7245418	-	K13065 shikimate O-hydroxycinnamoyltransferase [EC:2.3.1.133] | (RefSeq) vinorine synthase-like (A)	ko00940: Phenylpropanoid biosynthesis; ko00941: Flavonoid biosynthesis; ko00945: Stilbenoid, diarylheptanoid and gingerol biosynthesis; ko01100: Metabolic pathways; ko01110: Biosynthesis of secondary metabolites	A0A2G9H0M0_9LAMI SubName: Full=Vinorine synthase {ECO:0000313|EMBL:PIN10810.1}; EC=2.3.1.160 {ECO:0000313|EMBL:PIN10810.1};	At3g26040	GO:0016491,oxidoreductase activity; GO:0016747,transferase activity, transferring acyl groups other than amino-acyl groups; GO:0009820,alkaloid metabolic process; GO:0003674,molecular_function; GO:0003824,catalytic activity; GO:0016740,transferase activity; GO:0016746,transferase activity, transferring acyl groups; GO:0006807,nitrogen compound metabolic process; GO:0008150,biological_process; GO:…	PF02458.15:Transferase family
Sbai9C157T6	Shikimate O-hydroxycinnamoyltransferase [Handroanthus impetiginosus]	CER2_ARATH RecName: Full=Protein ECERIFERUM 2;	HCT	0.52	6.1	0.86	0.2	0.39	0.11	1.63	2.82	3.03	5	52	8	17	25	29	2	4	1	GWHAOTO00000009	15739593	15740084	+	K13065 shikimate O-hydroxycinnamoyltransferase [EC:2.3.1.133] | (RefSeq) vinorine synthase-like (A)	ko00940: Phenylpropanoid biosynthesis; ko00941: Flavonoid biosynthesis; ko00945: Stilbenoid, diarylheptanoid and gingerol biosynthesis; ko01100: Metabolic pathways; ko01110: Biosynthesis of secondary metabolites	A0A2G9HQC9_9LAMI SubName: Full=Shikimate O-hydroxycinnamoyltransferase {ECO:0000313|EMBL:PIN19717.1}; EC=2.3.1.133 {ECO:0000313|EMBL:PIN19717.1};	At4g24510	GO:0005783,endoplasmic reticulum; GO:0005634,nucleus; GO:0016747,transferase activity, transferring acyl groups other than amino-acyl groups; GO:0071555,cell wall organization; GO:0009555,pollen development; GO:0042761,very long-chain fatty acid biosynthetic process; GO:0010025,wax biosynthetic process; GO:0003674,molecular_function; GO:0003824,catalytic activity; GO:0016740,transferase activity;…	PF02458.15:Transferase family
novel.781	O-methyltransferase, family 3 [Cynara cardunculus var. scolymus]	CAMT_VITVI RecName: Full=Caffeoyl-CoA O-methyltransferase; EC=2.1.1.104; AltName: Full=Trans-caffeoyl-CoA 3-O-methyltransferase; Short=CCOAMT; Short=CCOAOMT;	CCoAOMT	44.32	45.22	43.3	13.92	13.65	15.93	51.34	38.39	40.94	984	887	924	1232	784	903	315	324	337	GWHAOTO00000001	59538055	59540548	+	K00588 caffeoyl-CoA O-methyltransferase [EC:2.1.1.104] | (RefSeq) caffeoyl-CoA O-methyltransferase (A)	ko00940: Phenylpropanoid biosynthesis; ko00941: Flavonoid biosynthesis; ko00945: Stilbenoid, diarylheptanoid and gingerol biosynthesis; ko01100: Metabolic pathways; ko01110: Biosynthesis of secondary metabolites	A0A103Y543_CYNCS RecName: Full=Caffeoyl-CoA O-methyltransferase {ECO:0000256|ARBA:ARBA00012165}; EC=2.1.1.104 {ECO:0000256|ARBA:ARBA00012165};	At4g34050	GO:0042409,caffeoyl-CoA O-methyltransferase activity; GO:0046872,metal ion binding; GO:0009809,lignin biosynthetic process; GO:0032259,methylation; GO:0003674,molecular_function; GO:0003824,catalytic activity; GO:0008168,methyltransferase activity; GO:0008171,O-methyltransferase activity; GO:0008757,S-adenosylmethionine-dependent methyltransferase activity; GO:0016740,transferase activity; GO:001…	PF01596.17:O-methyltransferase
Sbai2A4T207	PREDICTED: flavonoid 3',5'-methyltransferase-like [Erythranthe guttata]	FAOMT_VITVI RecName: Full=Flavonoid 3',5'-methyltransferase; EC=2.1.1.267 {ECO:0000269|PubMed:19525322, ECO:0000269|PubMed:20580386}; AltName: Full=Anthocyanin-O-methyltransferase; Short=VvAOMT;	CCoAOMT	139.89	150.47	128.28	23.57	21.56	26.15	348.78	288.22	273.31	1712	1627	1509	4614	3245	3323	294	282	305	GWHAOTO00000002	418264	419198	-	K00588 caffeoyl-CoA O-methyltransferase [EC:2.1.1.104] | (RefSeq) flavonoid 3',5'-methyltransferase-like (A)	ko00940: Phenylpropanoid biosynthesis; ko00941: Flavonoid biosynthesis; ko00945: Stilbenoid, diarylheptanoid and gingerol biosynthesis; ko01100: Metabolic pathways; ko01110: Biosynthesis of secondary metabolites	A0A022RNN8_ERYGU RecName: Full=Caffeoyl-CoA O-methyltransferase {ECO:0000256|ARBA:ARBA00012165}; EC=2.1.1.104 {ECO:0000256|ARBA:ARBA00012165};	At1g67980	GO:0005737,cytoplasm; GO:0070448,laricitrin 5'-O-methyltransferase activity; GO:0046872,metal ion binding; GO:0008171,O-methyltransferase activity; GO:0009718,anthocyanin-containing compound biosynthetic process; GO:0033485,cyanidin 3-O-glucoside biosynthetic process; GO:0033486,delphinidin 3-O-glucoside biosynthetic process; GO:0032259,methylation; GO:0043473,pigmentation; GO:0003674,molecular_f…	PF01596.17:O-methyltransferase
Sbai1A132T66	flavonoid 3',5'-methyltransferase-like [Sesamum indicum]	FAOMT_VITVI RecName: Full=Flavonoid 3',5'-methyltransferase; EC=2.1.1.267 {ECO:0000269|PubMed:19525322, ECO:0000269|PubMed:20580386}; AltName: Full=Anthocyanin-O-methyltransferase; Short=VvAOMT;	CCoAOMT	45.2	48.79	46.5	7.73	8.25	7.51	79.75	71.93	72.07	625	596	618	1192	915	990	109	122	99	GWHAOTO00000001	13279765	13281458	+	K00588 caffeoyl-CoA O-methyltransferase [EC:2.1.1.104] | (RefSeq) flavonoid 3',5'-methyltransferase-like (A)	ko00940: Phenylpropanoid biosynthesis; ko00941: Flavonoid biosynthesis; ko00945: Stilbenoid, diarylheptanoid and gingerol biosynthesis; ko01100: Metabolic pathways; ko01110: Biosynthesis of secondary metabolites	A0A6I9TLP0_SESIN RecName: Full=Caffeoyl-CoA O-methyltransferase {ECO:0000256|ARBA:ARBA00012165}; EC=2.1.1.104 {ECO:0000256|ARBA:ARBA00012165};	At1g67980	GO:0005737,cytoplasm; GO:0070448,laricitrin 5'-O-methyltransferase activity; GO:0046872,metal ion binding; GO:0008171,O-methyltransferase activity; GO:0009718,anthocyanin-containing compound biosynthetic process; GO:0033485,cyanidin 3-O-glucoside biosynthetic process; GO:0033486,delphinidin 3-O-glucoside biosynthetic process; GO:0032259,methylation; GO:0043473,pigmentation; GO:0003674,molecular_f…	PF01596.17:O-methyltransferase
Sbai2C173T10	UDP-glucuronosyl and UDP-glucosyl transferase [Handroanthus impetiginosus]	U89A2_ARATH RecName: Full=UDP-glycosyltransferase 89A2; EC=2.4.1.-;	UGT89A	0.56	0.79	0.34	0.46	0.39	0.49	1.21	1.27	0.98	12	15	7	28	25	21	10	9	10	GWHAOTO00000002	17324190	17326537	-	K22845 phlorizin synthase [EC:2.4.1.357] | (RefSeq) UDP-glycosyltransferase 88F3-like (A)	ko00941: Flavonoid biosynthesis; ko01110: Biosynthesis of secondary metabolites	A0A2G9HPS0_9LAMI SubName: Full=UDP-glucuronosyl and UDP-glucosyl transferase {ECO:0000313|EMBL:PIN19518.1};	At5g03490	GO:0035251,UDP-glucosyltransferase activity; GO:0008194,UDP-glycosyltransferase activity; GO:0003674,molecular_function; GO:0003824,catalytic activity; GO:0016740,transferase activity; GO:0016757,transferase activity, transferring glycosyl groups; GO:0016758,transferase activity, transferring hexosyl groups; GO:0046527,glucosyltransferase activity	PF00201.18:UDP-glucoronosyl and UDP-glucosyl transferase

## Sheet: 33 DEGs with FPKM>10
ID	NR	Swissprot	Gene name	SB1_fpkm	SB2_fpkm	SB3_fpkm	SR1_fpkm	SR2_fpkm	SR3_fpkm	SW1_fpkm	SW2_fpkm	SW3_fpkm	SB1_count	SB2_count	SB3_count	SW1_count	SW2_count	SW3_count	SR1_count	SR2_count	SR3_count	chr	start	end	strand	KEGG	KEGG pathway	Tremble	KOG	GO	Pfam
novel.470	phenylalanine ammonia-lyase [Scutellaria baicalensis]	PAL1_DAUCA RecName: Full=Phenylalanine ammonia-lyase 1; EC=4.3.1.24;	PAL	13.89	11.68	14.33	1.05	0.98	1.38	5.61	5.4	4.72	506	376	502	221	181	171	39	38	48	GWHAOTO00000001	38383796	38386931	-	K10775 phenylalanine ammonia-lyase [EC:4.3.1.24] | (RefSeq) LOW QUALITY PROTEIN: phenylalanine ammonia-lyase-like (A)	ko00360: Phenylalanine metabolism; ko00940: Phenylpropanoid biosynthesis; ko01100: Metabolic pathways; ko01110: Biosynthesis of secondary metabolites	E2F4D5_SCUBA RecName: Full=Phenylalanine ammonia-lyase {ECO:0000256|ARBA:ARBA00012139, ECO:0000256|RuleBase:RU003955}; EC=4.3.1.24 {ECO:0000256|ARBA:ARBA00012139, ECO:0000256|RuleBase:RU003955};	At2g37040	GO:0005737,cytoplasm; GO:0045548,phenylalanine ammonia-lyase activity; GO:0009800,cinnamic acid biosynthetic process; GO:0006559,L-phenylalanine catabolic process; GO:0003674,molecular_function; GO:0003824,catalytic activity; GO:0016829,lyase activity; GO:0016840,carbon-nitrogen lyase activity; GO:0016841,ammonia-lyase activity; GO:0006082,organic acid metabolic process; GO:0006725,cellular aroma…	PF00221.19:Aromatic amino acid lyase
Sbai3A247T84	phenylalanine ammonia-lyase 2 [Scutellaria baicalensis]	PALY_DIGLA RecName: Full=Phenylalanine ammonia-lyase; EC=4.3.1.24;	PAL2	14.29	13.74	14.37	3.58	3.46	3.82	6.26	7.06	8.14	596	506	576	282	271	337	152	154	152	GWHAOTO00000003	24746792	24750161	-	K10775 phenylalanine ammonia-lyase [EC:4.3.1.24] | (RefSeq) phenylalanine ammonia-lyase (A)	ko00360: Phenylalanine metabolism; ko00940: Phenylpropanoid biosynthesis; ko01100: Metabolic pathways; ko01110: Biosynthesis of secondary metabolites	E2F4D7_SCUBA RecName: Full=Phenylalanine ammonia-lyase {ECO:0000256|ARBA:ARBA00012139, ECO:0000256|RuleBase:RU003955}; EC=4.3.1.24 {ECO:0000256|ARBA:ARBA00012139, ECO:0000256|RuleBase:RU003955};	At2g37040	GO:0005737,cytoplasm; GO:0045548,phenylalanine ammonia-lyase activity; GO:0009800,cinnamic acid biosynthetic process; GO:0006559,L-phenylalanine catabolic process; GO:0003674,molecular_function; GO:0003824,catalytic activity; GO:0016829,lyase activity; GO:0016840,carbon-nitrogen lyase activity; GO:0016841,ammonia-lyase activity; GO:0006082,organic acid metabolic process; GO:0006725,cellular aroma…	PF00221.19:Aromatic amino acid lyase
Sbai5A101T78	CoA ligase-like protein 1 [Scutellaria baicalensis]	4CL2_TOBAC RecName: Full=4-coumarate--CoA ligase 2; Short=4CL 2; EC=6.2.1.12; AltName: Full=4-coumaroyl-CoA synthase 2;	4CL	17.19	15.31	18.9	4.2	4.08	3.76	18.55	24.9	25.24	619	487	654	722	825	903	154	157	129	GWHAOTO00000005	10136461	10140108	+	K01904 4-coumarate--CoA ligase [EC:6.2.1.12] | (RefSeq) LOW QUALITY PROTEIN: 4-coumarate--CoA ligase 1 (A)	ko00130: Ubiquinone and other terpenoid-quinone biosynthesis; ko00940: Phenylpropanoid biosynthesis; ko01100: Metabolic pathways; ko01110: Biosynthesis of secondary metabolites	A0A146AUK6_SCUBA RecName: Full=4-coumarate--CoA ligase {ECO:0000256|ARBA:ARBA00012959}; EC=6.2.1.12 {ECO:0000256|ARBA:ARBA00012959};	At1g51680	GO:0016207,4-coumarate-CoA ligase activity; GO:0005524,ATP binding; GO:0016405,CoA-ligase activity; GO:0009698,phenylpropanoid metabolic process; GO:0003674,molecular_function; GO:0003824,catalytic activity; GO:0016874,ligase activity; GO:0016877,ligase activity, forming carbon-sulfur bonds; GO:0016878,acid-thiol ligase activity; GO:0000166,nucleotide binding; GO:0005488,binding; GO:0017076,purin…	PF00501.28:AMP-binding enzyme
novel.1384	4-coumarate:coenzyme A ligase 1 [Salvia miltiorrhiza]	CCL1_HUMLU RecName: Full=4-coumarate--CoA ligase CCL1 {ECO:0000303|PubMed:23300257}; Short=HlCCL1 {ECO:0000303|PubMed:23300257}; EC=6.2.1.12 {ECO:0000269|PubMed:23300257};	4CL	17.39	15.43	16.2	8.66	7.84	9.34	26.42	28.47	32.87	699	548	626	1148	1053	1313	355	337	358	GWHAOTO00000002	26769534	26773739	+	K01904 4-coumarate--CoA ligase [EC:6.2.1.12] | (RefSeq) 4-coumarate--CoA ligase 1 (A)	ko00130: Ubiquinone and other terpenoid-quinone biosynthesis; ko00940: Phenylpropanoid biosynthesis; ko01100: Metabolic pathways; ko01110: Biosynthesis of secondary metabolites	Q67G18_SALMI RecName: Full=4-coumarate--CoA ligase {ECO:0000256|ARBA:ARBA00012959}; EC=6.2.1.12 {ECO:0000256|ARBA:ARBA00012959};	At3g21240	GO:0003987,acetate-CoA ligase activity; GO:0003674,molecular_function; GO:0003824,catalytic activity; GO:0016405,CoA-ligase activity; GO:0016874,ligase activity; GO:0016877,ligase activity, forming carbon-sulfur bonds; GO:0016878,acid-thiol ligase activity	PF00501.28:AMP-binding enzyme
Sbai8A100T152	4-coumarate--CoA ligase-like 6 [Sesamum indicum]	4CLL6_ARATH RecName: Full=4-coumarate--CoA ligase-like 6 {ECO:0000303|PubMed:12805634}; EC=6.2.1.- {ECO:0000305|PubMed:18267944}; AltName: Full=4-coumarate--CoA ligase {ECO:0000303|PubMed:24838974}; EC=6.2.1.12 {ECO:0000269|PubMed:24838974}; AltName: Full=4-coumarate--CoA ligase isoform 7; Short=At4CL7; AltName: Full=4-hydroxybenzoate--CoA ligase {ECO:0000303|PubMed:24838974}; EC=6.2.1.27 {ECO:00…	4CLL	35.26	34.51	35.46	111.54	99.47	111.86	24.59	24.8	26.08	1199	1037	1159	904	776	881	3867	3616	3626	GWHAOTO00000008	10034795	10037365	-	K01904 4-coumarate--CoA ligase [EC:6.2.1.12] | (RefSeq) 4-coumarate--CoA ligase-like 6 (A)	ko00130: Ubiquinone and other terpenoid-quinone biosynthesis; ko00940: Phenylpropanoid biosynthesis; ko01100: Metabolic pathways; ko01110: Biosynthesis of secondary metabolites	A0A2I4JM60_SESIN RecName: Full=4-coumarate--CoA ligase {ECO:0000256|ARBA:ARBA00012959}; EC=6.2.1.12 {ECO:0000256|ARBA:ARBA00012959};	At4g19010	GO:0005777,peroxisome; GO:0106286,(E)-caffeate-CoA ligase activity; GO:0016207,4-coumarate-CoA ligase activity; GO:0018859,4-hydroxybenzoate-CoA ligase activity; GO:0005524,ATP binding; GO:0016405,CoA-ligase activity; GO:0006744,ubiquinone biosynthetic process; GO:0003674,molecular_function; GO:0003824,catalytic activity; GO:0016874,ligase activity; GO:0016877,ligase activity, forming carbon-sulf…	PF00501.28:AMP-binding enzyme
Sbai7A118T54	chalcone synthase [Scutellaria baicalensis]	CHSY_PERFR RecName: Full=Chalcone synthase; EC=2.3.1.74; AltName: Full=Naringenin-chalcone synthase;	CHS	18.02	18.56	16.14	2.1	2.24	2.36	8.21	7.13	8.57	489	445	421	241	178	231	58	65	61	GWHAOTO00000007	11791008	11792490	-	K00660 chalcone synthase [EC:2.3.1.74] | (RefSeq) chalcone synthase (A)	ko00941: Flavonoid biosynthesis; ko01100: Metabolic pathways; ko01110: Biosynthesis of secondary metabolites; ko04712: Circadian rhythm - plant	O22122_SCUBA RecName: Full=Chalcone synthase {ECO:0000256|ARBA:ARBA00012975}; EC=2.3.1.74 {ECO:0000256|ARBA:ARBA00012975};	At5g13930	GO:0016210,naringenin-chalcone synthase activity; GO:0009813,flavonoid biosynthetic process; GO:0003674,molecular_function; GO:0003824,catalytic activity; GO:0016740,transferase activity; GO:0016746,transferase activity, transferring acyl groups; GO:0016747,transferase activity, transferring acyl groups other than amino-acyl groups; GO:0008150,biological_process; GO:0008152,metabolic process; GO:…	PF00195.19:Chalcone and stilbene synthases, N-terminal domain
Sbai7C107T21	chalcone synthase [Scutellaria baicalensis]	CHSY_PERFR RecName: Full=Chalcone synthase; EC=2.3.1.74; AltName: Full=Naringenin-chalcone synthase;	CHS	162.16	151.44	159.68	48.14	45.19	49.98	99.76	110.17	110.36	4653	3839	4404	3094	2908	3146	1408	1386	1367	GWHAOTO00000007	10748517	10750167	-	K00660 chalcone synthase [EC:2.3.1.74] | (RefSeq) chalcone synthase (A)	ko00941: Flavonoid biosynthesis; ko01100: Metabolic pathways; ko01110: Biosynthesis of secondary metabolites; ko04712: Circadian rhythm - plant	O48564_SCUBA RecName: Full=Chalcone synthase {ECO:0000256|ARBA:ARBA00012975}; EC=2.3.1.74 {ECO:0000256|ARBA:ARBA00012975};	At5g13930	GO:0016210,naringenin-chalcone synthase activity; GO:0009813,flavonoid biosynthetic process; GO:0003674,molecular_function; GO:0003824,catalytic activity; GO:0016740,transferase activity; GO:0016746,transferase activity, transferring acyl groups; GO:0016747,transferase activity, transferring acyl groups other than amino-acyl groups; GO:0008150,biological_process; GO:0008152,metabolic process; GO:…	PF00195.19:Chalcone and stilbene synthases, N-terminal domain
novel.1743	hypothetical protein PHAVU_002G203700g [Phaseolus vulgaris]	--	CHI	83.29	64.93	64.71	30.18	27.76	33.67	52.66	68.8	58.18	379	261	283	259	288	263	140	135	146	GWHAOTO00000003	3757424	3757655	.	K01859 chalcone isomerase [EC:5.5.1.6] | (RefSeq) chalcone--flavonone isomerase (A)	ko00941: Flavonoid biosynthesis; ko01100: Metabolic pathways; ko01110: Biosynthesis of secondary metabolites	A0A5N6NCW0_9ASTR SubName: Full=Uncharacterized protein {ECO:0000313|EMBL:KAD4585604.1};	--	--	--
Sbai8A5T97	vacuolar-sorting receptor 3 [Sesamum indicum]	VSR1_PEA RecName: Full=Vacuolar-sorting receptor 1; AltName: Full=80 kDa proaleurein-binding protein; AltName: Full=BP-80; Flags: Precursor;	CHI	27.88	25.44	29.32	7.45	6.46	7.67	9.55	11.36	12.08	1094	882	1106	405	410	471	298	271	287	GWHAOTO00000008	499558	503543	+	K01859 chalcone isomerase [EC:5.5.1.6] | (RefSeq) vacuolar-sorting receptor 1 (A)	ko00941: Flavonoid biosynthesis; ko01100: Metabolic pathways; ko01110: Biosynthesis of secondary metabolites	A0A6I9TQR6_SESIN SubName: Full=vacuolar-sorting receptor 3 {ECO:0000313|RefSeq:XP_011088070.1};	At2g14720	GO:0030665,clathrin-coated vesicle membrane; GO:0000139,Golgi membrane; GO:0016021,integral component of membrane; GO:0005509,calcium ion binding; GO:0015031,protein transport; GO:0003674,molecular_function; GO:0005488,binding; GO:0043167,ion binding; GO:0043169,cation binding; GO:0046872,metal ion binding; GO:0006810,transport; GO:0006811,ion transport; GO:0006820,anion transport; GO:0008104,pro…	PF02225.22:PA domain
Sbai3P121T26	flavone synthase II-1 [Scutellaria baicalensis]	C93B2_GERHY RecName: Full=Cytochrome P450 93B2 {ECO:0000303|PubMed:10652133}; EC=1.14.19.76 {ECO:0000269|PubMed:10652133}; AltName: Full=Flavone synthase II {ECO:0000303|PubMed:10652133}; Short=FNSII {ECO:0000303|PubMed:10652133};	FNSII	83.27	80.46	85.13	28.38	26.73	28.62	31.73	39.64	37.85	1612	1376	1584	664	706	728	560	553	528	GWHAOTO00000003	12131935	12132921	+	K23179 flavone synthase II [EC:1.14.19.76] | (RefSeq) licodione synthase-like (A)	ko00941: Flavonoid biosynthesis; ko00943: Isoflavonoid biosynthesis; ko01100: Metabolic pathways; ko01110: Biosynthesis of secondary metabolites	A0A146AUI9_SCUBA SubName: Full=Flavone synthase II-1 {ECO:0000313|EMBL:AMW91728.1};	At5g06900	GO:0016021,integral component of membrane; GO:0020037,heme binding; GO:0005506,iron ion binding; GO:0004497,monooxygenase activity; GO:0016717,oxidoreductase activity, acting on paired donors, with oxidation of a pair of donors resulting in the reduction of molecular oxygen to two molecules of water; GO:0051553,flavone biosynthetic process; GO:0003674,molecular_function; GO:0005488,binding; GO:00…	PF00067.22:Cytochrome P450
Sbai3P121T31	flavone synthase II-1 [Scutellaria baicalensis]	C9B16_SOYBN RecName: Full=Cytochrome P450 93B16 {ECO:0000305}; EC=1.14.19.76 {ECO:0000269|PubMed:20132953}; AltName: Full=Flavone synthase II {ECO:0000303|PubMed:20132953}; Short=GmFNSII {ECO:0000303|PubMed:20132953};	FNSII	124.94	128.94	128.67	44.61	49.42	52.89	59.49	61.91	61.49	1088	992	1077	560	496	532	396	460	439	GWHAOTO00000003	12144199	12144693	+	K23179 flavone synthase II [EC:1.14.19.76] | (RefSeq) licodione synthase-like (A)	ko00941: Flavonoid biosynthesis; ko00943: Isoflavonoid biosynthesis; ko01100: Metabolic pathways; ko01110: Biosynthesis of secondary metabolites	A0A146AUI9_SCUBA SubName: Full=Flavone synthase II-1 {ECO:0000313|EMBL:AMW91728.1};	At2g45580	GO:0016021,integral component of membrane; GO:0016020,membrane; GO:0020037,heme binding; GO:0005506,iron ion binding; GO:0016709,oxidoreductase activity, acting on paired donors, with incorporation or reduction of molecular oxygen, NAD(P)H as one donor, and incorporation of one atom of oxygen; GO:0016717,oxidoreductase activity, acting on paired donors, with oxidation of a pair of donors resultin…	PF00067.22:Cytochrome P450
Sbai6A220T84	flavanoe 3-hydroxylase [Scutellaria viscidula]	FL3H_PETCR RecName: Full=Flavanone 3-dioxygenase; EC=1.14.11.9 {ECO:0000269|PubMed:12782296}; AltName: Full=Flavanone 3-beta-hydroxylase; AltName: Full=Flavanone 3-hydroxylase; Short=F3H; AltName: Full=Naringenin,2-oxoglutarate 3-dioxygenase; Short=Naringenin 3-dioxygenase;	F3H	18.21	22.15	18.74	17.48	13.95	19.87	9.34	9.45	10.9	375	403	371	208	179	223	367	307	390	GWHAOTO00000006	22074242	22077361	+	K00475 naringenin 3-dioxygenase [EC:1.14.11.9] | (RefSeq) flavanone 3-dioxygenase (A)	ko00941: Flavonoid biosynthesis; ko01100: Metabolic pathways; ko01110: Biosynthesis of secondary metabolites	G8XS01_9LAMI SubName: Full=Flavanoe 3-hydroxylase {ECO:0000313|EMBL:ACR56689.1};	At3g51240	GO:0031418,L-ascorbic acid binding; GO:0046872,metal ion binding; GO:0045486,naringenin 3-dioxygenase activity; GO:0009813,flavonoid biosynthetic process; GO:0003674,molecular_function; GO:0005488,binding; GO:0019842,vitamin binding; GO:0030246,carbohydrate binding; GO:0031406,carboxylic acid binding; GO:0036094,small molecule binding; GO:0043167,ion binding; GO:0043168,anion binding; GO:0043177,…	PF03171.20:2OG-Fe(II) oxygenase superfamily
Sbai6A221T49	flavanoe 3-hydroxylase [Scutellaria viscidula]	FL3H_PETCR RecName: Full=Flavanone 3-dioxygenase; EC=1.14.11.9 {ECO:0000269|PubMed:12782296}; AltName: Full=Flavanone 3-beta-hydroxylase; AltName: Full=Flavanone 3-hydroxylase; Short=F3H; AltName: Full=Naringenin,2-oxoglutarate 3-dioxygenase; Short=Naringenin 3-dioxygenase;	F3H	147.53	131.69	133.37	354.48	317.83	335.32	163.21	161.13	176.21	3151	2485	2738	3768	3166	3739	7718	7256	6826	GWHAOTO00000006	22091898	22094119	+	K00475 naringenin 3-dioxygenase [EC:1.14.11.9] | (RefSeq) flavanone 3-dioxygenase (A)	ko00941: Flavonoid biosynthesis; ko01100: Metabolic pathways; ko01110: Biosynthesis of secondary metabolites	G8XS01_9LAMI SubName: Full=Flavanoe 3-hydroxylase {ECO:0000313|EMBL:ACR56689.1};	At3g51240	GO:0031418,L-ascorbic acid binding; GO:0046872,metal ion binding; GO:0045486,naringenin 3-dioxygenase activity; GO:0009813,flavonoid biosynthetic process; GO:0003674,molecular_function; GO:0005488,binding; GO:0019842,vitamin binding; GO:0030246,carbohydrate binding; GO:0031406,carboxylic acid binding; GO:0036094,small molecule binding; GO:0043167,ion binding; GO:0043168,anion binding; GO:0043177,…	PF03171.20:2OG-Fe(II) oxygenase superfamily
Sbai1A415T85	Cytochrome P450 CYP2 subfamily [Handroanthus impetiginosus]	F3PH_PETHY RecName: Full=Flavonoid 3'-monooxygenase; EC=1.14.14.82; AltName: Full=Cytochrome P450 75B2; AltName: Full=Flavonoid 3'-hydroxylase;	F3'H	96.64	96.86	92.29	35.31	31.58	37.69	39.62	29.41	34.25	2900	2568	2662	1285	812	1021	1080	1013	1078	GWHAOTO00000001	41503884	41506705	-	K05280 flavonoid 3'-monooxygenase [EC:1.14.14.82] | (RefSeq) flavonoid 3'-monooxygenase (A)	ko00941: Flavonoid biosynthesis; ko00944: Flavone and flavonol biosynthesis; ko01100: Metabolic pathways; ko01110: Biosynthesis of secondary metabolites	A0A2G9GCT6_9LAMI SubName: Full=Cytochrome P450 CYP2 subfamily {ECO:0000313|EMBL:PIN03103.1}; EC=1.14.13.21 {ECO:0000313|EMBL:PIN03103.1};	At5g07990	GO:0005789,endoplasmic reticulum membrane; GO:0016021,integral component of membrane; GO:0016711,flavonoid 3'-monooxygenase activity; GO:0020037,heme binding; GO:0005506,iron ion binding; GO:0009813,flavonoid biosynthetic process; GO:0003674,molecular_function; GO:0003824,catalytic activity; GO:0004497,monooxygenase activity; GO:0016491,oxidoreductase activity; GO:0016705,oxidoreductase activity,…	PF00067.22:Cytochrome P450
Sbai3C110T15	flavonoid 3',5'-hydroxylase [Antirrhinum kelloggii]	C75A1_PETHY RecName: Full=Flavonoid 3',5'-hydroxylase 1; Short=F3'5'H; EC=1.14.14.81 {ECO:0000269|PubMed:10567704}; AltName: Full=CYPLXXVA1; AltName: Full=Cytochrome P450 75A1;	F3'5'H	135.37	136.13	139.2	11.5	12	12.23	172.49	199.26	197.05	4054	3602	4007	5584	5490	5863	351	384	349	GWHAOTO00000003	11032127	11033744	-	K13083 flavonoid 3',5'-hydroxylase [EC:1.14.14.81] | (RefSeq) flavonoid 3',5'-hydroxylase 2 (A)	ko00941: Flavonoid biosynthesis; ko00944: Flavone and flavonol biosynthesis; ko01110: Biosynthesis of secondary metabolites	E0D4W0_9LAMI SubName: Full=Flavonoid 3',5'-hydroxylase {ECO:0000313|EMBL:BAJ16328.1};	At5g07990	GO:0005783,endoplasmic reticulum; GO:0033772,flavonoid 3',5'-hydroxylase activity; GO:0020037,heme binding; GO:0005506,iron ion binding; GO:0009718,anthocyanin-containing compound biosynthetic process; GO:0003674,molecular_function; GO:0003824,catalytic activity; GO:0004497,monooxygenase activity; GO:0016491,oxidoreductase activity; GO:0016705,oxidoreductase activity, acting on paired donors, wit…	PF00067.22:Cytochrome P450
Sbai1C578T6	LOW QUALITY PROTEIN: dihydroflavonol 4-reductase [Sesamum indicum]	DFRA_ANTMA RecName: Full=Dihydroflavonol 4-reductase; Short=DFR; EC=1.1.1.219 {ECO:0000250|UniProtKB:Q9XES5}; AltName: Full=Dihydrokaempferol 4-reductase; AltName: Full=Flavanone 4-reductase; Short=FNR; EC=1.1.1.234 {ECO:0000250|UniProtKB:Q9XES5};	DFR	108.18	117.48	110.92	151.73	129.84	150.06	43.53	38.98	35.13	2145	2058	2114	933	711	692	3067	2752	2836	GWHAOTO00000001	57818636	57820286	+	K13082 bifunctional dihydroflavonol 4-reductase/flavanone 4-reductase [EC:1.1.1.219 1.1.1.234] | (RefSeq) LOW QUALITY PROTEIN: dihydroflavonol 4-reductase (A)	ko00941: Flavonoid biosynthesis; ko01100: Metabolic pathways; ko01110: Biosynthesis of secondary metabolites	A0A6I9TGT6_SESIN SubName: Full=LOW QUALITY PROTEIN: dihydroflavonol 4-reductase {ECO:0000313|RefSeq:XP_011083203.2};	At5g42800	GO:0045552,dihydrokaempferol 4-reductase activity; GO:0047890,flavanone 4-reductase activity; GO:0009718,anthocyanin-containing compound biosynthetic process; GO:0003674,molecular_function; GO:0003824,catalytic activity; GO:0016491,oxidoreductase activity; GO:0016614,oxidoreductase activity, acting on CH-OH group of donors; GO:0016616,oxidoreductase activity, acting on the CH-OH group of donors, …	PF01370.21:NAD dependent epimerase/dehydratase family
Sbai6A58T72	flavonol synthase [Scutellaria baicalensis]	FLS_EUSER RecName: Full=Flavonol synthase/flavanone 3-hydroxylase; Short=FLS; EC=1.14.11.9 {ECO:0000250|UniProtKB:Q7XZQ6}; EC=1.14.20.6 {ECO:0000250|UniProtKB:Q7XZQ6};	FLS	2.71	3.07	2.39	13.5	11.51	10.72	12.64	14.96	13.01	26	26	22	131	132	124	132	118	98	GWHAOTO00000006	5829863	5830730	+	K05278 flavonol synthase [EC:1.14.20.6] | (RefSeq) flavonol synthase/flavanone 3-hydroxylase (A)	ko00941: Flavonoid biosynthesis; ko01100: Metabolic pathways; ko01110: Biosynthesis of secondary metabolites	V9PJ72_SCUBA SubName: Full=Flavonol synthase {ECO:0000313|EMBL:AHA14501.1};	At5g08640	GO:0005737,cytoplasm; GO:0045431,flavonol synthase activity; GO:0031418,L-ascorbic acid binding; GO:0046872,metal ion binding; GO:0045486,naringenin 3-dioxygenase activity; GO:0003674,molecular_function; GO:0003824,catalytic activity; GO:0016491,oxidoreductase activity; GO:0016705,oxidoreductase activity, acting on paired donors, with incorporation or reduction of molecular oxygen; GO:0016706,2-o…	PF03171.20:2OG-Fe(II) oxygenase superfamily
Sbai6C43T11	flavonol synthase/flavanone 3-hydroxylase-like [Sesamum indicum]	FLS_MALDO RecName: Full=Flavonol synthase/flavanone 3-hydroxylase; Short=FLS; EC=1.14.11.9 {ECO:0000250|UniProtKB:Q7XZQ6}; EC=1.14.20.6 {ECO:0000250|UniProtKB:Q7XZQ6};	FLS	14.46	17.47	11.18	36.47	60.07	39.15	11.81	16.42	13.63	222	237	165	196	232	208	571	986	573	GWHAOTO00000006	4345567	4348057	+	K05278 flavonol synthase [EC:1.14.20.6] | (RefSeq) flavonol synthase/flavanone 3-hydroxylase-like (A)	ko00941: Flavonoid biosynthesis; ko01100: Metabolic pathways; ko01110: Biosynthesis of secondary metabolites	A0A6I9SJU3_SESIN SubName: Full=flavonol synthase/flavanone 3-hydroxylase-like {ECO:0000313|RefSeq:XP_011069573.1};	At5g08640	GO:0005737,cytoplasm; GO:0045431,flavonol synthase activity; GO:0031418,L-ascorbic acid binding; GO:0046872,metal ion binding; GO:0045486,naringenin 3-dioxygenase activity; GO:0003674,molecular_function; GO:0003824,catalytic activity; GO:0016491,oxidoreductase activity; GO:0016705,oxidoreductase activity, acting on paired donors, with incorporation or reduction of molecular oxygen; GO:0016706,2-o…	PF14226.6:non-haem dioxygenase in morphine synthesis N-terminal
novel.3205	flavonol synthase/flavanone 3-hydroxylase-like [Sesamum indicum]	FLS_PETCR RecName: Full=Flavonol synthase/flavanone 3-hydroxylase; EC=1.14.11.9 {ECO:0000269|PubMed:12782296}; EC=1.14.20.6 {ECO:0000269|PubMed:12782296};	FLS	11.49	11.65	10.14	23.48	35.8	20.45	7.35	9.58	8.49	421	377	357	291	323	309	877	1402	714	GWHAOTO00000006	3087832	3091167	-	K05278 flavonol synthase [EC:1.14.20.6] | (RefSeq) flavonol synthase/flavanone 3-hydroxylase-like (A)	ko00941: Flavonoid biosynthesis; ko01100: Metabolic pathways; ko01110: Biosynthesis of secondary metabolites	A0A4D9BXM0_SALSN SubName: Full=Flavonol synthase {ECO:0000313|EMBL:TEY90337.1};	At5g08640	GO:0045431,flavonol synthase activity; GO:0031418,L-ascorbic acid binding; GO:0046872,metal ion binding; GO:0045486,naringenin 3-dioxygenase activity; GO:0003674,molecular_function; GO:0003824,catalytic activity; GO:0016491,oxidoreductase activity; GO:0016705,oxidoreductase activity, acting on paired donors, with incorporation or reduction of molecular oxygen; GO:0016706,2-oxoglutarate-dependent …	PF03171.20:2OG-Fe(II) oxygenase superfamily
Sbai3A281T58	PREDICTED: leucoanthocyanidin dioxygenase-like [Erythranthe guttata]	JOX2_ARATH RecName: Full=Jasmonate-induced oxygenase 2 {ECO:0000303|PubMed:28559313}; EC=1.14.11.- {ECO:0000269|PubMed:28559313, ECO:0000269|PubMed:28760569, ECO:0000269|PubMed:33516967}; AltName: Full=2-oxoglutarate-dependent dioxygenase JOX2 {ECO:0000305}; AltName: Full=Jasmonic acid oxidase 2 {ECO:0000303|PubMed:28760569};	ANS	32.29	31.98	32.05	2.2	2.85	1.83	19	16.09	15.35	720	630	687	458	330	340	50	68	39	GWHAOTO00000003	28168891	28170817	+	K05277 anthocyanidin synthase [EC:1.14.20.4] | (RefSeq) anthocyanin synthase-like isoform X1 (A)	ko00941: Flavonoid biosynthesis; ko01100: Metabolic pathways; ko01110: Biosynthesis of secondary metabolites	A0A022RPC6_ERYGU RecName: Full=Fe2OG dioxygenase domain-containing protein {ECO:0000259|PROSITE:PS51471};	At5g05600	GO:0005829,cytosol; GO:0051213,dioxygenase activity; GO:0120091,jasmonic acid hydrolase; GO:0046872,metal ion binding; GO:0097237,cellular response to toxic substance; GO:0009813,flavonoid biosynthetic process; GO:2000022,regulation of jasmonic acid mediated signaling pathway; GO:0080167,response to karrikin; GO:0003674,molecular_function; GO:0003824,catalytic activity; GO:0016491,oxidoreductase …	PF14226.6:non-haem dioxygenase in morphine synthesis N-terminal
novel.881	hypothetical protein MIMGU_mgv1a0266902mg, partial [Erythranthe guttata]	PAR1_ROSHC RecName: Full=Phenylacetaldehyde reductase {ECO:0000303|PubMed:20650544}; EC=1.1.1.- {ECO:0000269|PubMed:20650544}; AltName: Full=2-phenylethanol synthase {ECO:0000305};	ANR	48.4	57.12	49.69	17.07	13.75	13.79	34.73	24.87	28.92	1307	1363	1290	1014	618	776	470	397	355	GWHAOTO00000001	65155434	65159711	-	K08695 anthocyanidin reductase [EC:1.3.1.77] | (RefSeq) anthocyanidin reductase ((2S)-flavan-3-ol-forming) (A)	ko00941: Flavonoid biosynthesis; ko01100: Metabolic pathways; ko01110: Biosynthesis of secondary metabolites	A0A022R0J0_ERYGU RecName: Full=Epimerase domain-containing protein {ECO:0000259|Pfam:PF01370}; Flags: Fragment;	At1g51410	GO:0016491,oxidoreductase activity; GO:0003674,molecular_function; GO:0003824,catalytic activity	PF01073.19:3-beta hydroxysteroid dehydrogenase/isomerase family
Sbai2C269T10	anthocyanidin 3-O-glucosyltransferase-like [Sesamum indicum]	F3GT2_ACTCC RecName: Full=Flavonol 3-O-glucosyltransferase F3GT2 {ECO:0000305}; EC=2.4.1.91 {ECO:0000269|PubMed:21175894}; AltName: Full=Flavonoid 3-O-glycosyltransferase 2 {ECO:0000303|PubMed:21175894};	3GT	72.21	70.69	66.13	13.58	10.97	13.28	43.43	46.15	49.49	1946	1683	1713	1265	1144	1325	373	316	341	GWHAOTO00000002	26920113	26921735	-	K12930 anthocyanidin 3-O-glucosyltransferase [EC:2.4.1.115] | (RefSeq) anthocyanidin 3-O-glucosyltransferase-like (A)	ko00942: Anthocyanin biosynthesis; ko01100: Metabolic pathways; ko01110: Biosynthesis of secondary metabolites	A0A482AQV3_SCUBA RecName: Full=Glycosyltransferase {ECO:0000256|RuleBase:RU362057}; EC=2.4.1.- {ECO:0000256|RuleBase:RU362057};	At5g17050	GO:0102454,cyanidin 3-O-galactosyltransferase activity; GO:0102360,daphnetin 3-O-glucosyltransferase activity; GO:0047893,flavonol 3-O-glucosyltransferase activity; GO:0102425,myricetin 3-O-glucosyltransferase activity; GO:0009718,anthocyanin-containing compound biosynthetic process; GO:0003674,molecular_function; GO:0003824,catalytic activity; GO:0016740,transferase activity; GO:0016757,transfer…	PF00201.18:UDP-glucoronosyl and UDP-glucosyl transferase
U6138C0T4	RecName: Full=Anthocyanidin 3-O-glucoside 5-O-glucosyltransferase 1; AltName: Full=UDP-glucose:anthocyanin 5-O-glucosyltransferase 3R4; Short=p3R4; Flags: Precursor BAA36421.1 UDP-glucose:anthocysnin 5-O-glucosyltransferase [Perilla frutescens var. crispa]	5GT1_PERFR RecName: Full=Anthocyanidin 3-O-glucoside 5-O-glucosyltransferase 1; EC=2.4.1.298; AltName: Full=UDP-glucose:anthocyanin 5-O-glucosyltransferase 3R4; Short=p3R4; Flags: Precursor;	5GT	14.89	13.01	10.99	24.25	22.95	22.79	4.82	2.69	4.31	403	311	286	141	67	116	669	664	588	GWHAOTO00000109	14117	15496	+	K12338 anthocyanidin 3-O-glucoside 5-O-glucosyltransferase [EC:2.4.1.298] | (RefSeq) hypothetical protein (A)	ko00942: Anthocyanin biosynthesis	A0A4D8XP77_SALSN RecName: Full=Glycosyltransferase {ECO:0000256|RuleBase:RU362057}; EC=2.4.1.- {ECO:0000256|RuleBase:RU362057};	At4g14090	GO:0016758,transferase activity, transferring hexosyl groups; GO:0102816,UDP-D-glucose:delphinidin 3-O-glucosyl-5-O-caffeoylglucoside -O-beta-D-glucosyltransferase activity; GO:0008194,UDP-glycosyltransferase activity; GO:0009718,anthocyanin-containing compound biosynthetic process; GO:0043473,pigmentation; GO:0003674,molecular_function; GO:0003824,catalytic activity; GO:0016740,transferase activ…	PF00201.18:UDP-glucoronosyl and UDP-glucosyl transferase
Sbai7C6T8	PREDICTED: crocetin glucosyltransferase, chloroplastic-like [Erythranthe guttata]	U75C1_SOLLC RecName: Full=UDP-glycosyltransferase 75C1 {ECO:0000303|PubMed:28482127}; Short=Abscisic acid beta-glucosyltransferase {ECO:0000305}; Short=Indole-3-acetate beta-glucosyltransferase {ECO:0000305}; Short=SlUGT75C1 {ECO:0000303|PubMed:28482127}; EC=2.4.1.121 {ECO:0000269|PubMed:28482127}; EC=2.4.1.263 {ECO:0000269|PubMed:28482127};	5GT	18.51	17.98	17.3	68.21	54.68	63.88	18.29	17.99	17.96	501	430	450	535	448	483	1882	1582	1648	GWHAOTO00000007	641175	642554	+	K12338 anthocyanidin 3-O-glucoside 5-O-glucosyltransferase [EC:2.4.1.298] | (RefSeq) UDP-glycosyltransferase 75C1-like (A)	ko00942: Anthocyanin biosynthesis	A0A022RB33_ERYGU SubName: Full=Uncharacterized protein {ECO:0000313|EMBL:EYU36923.1};	At4g14090	GO:0005737,cytoplasm; GO:0005634,nucleus; GO:0010294,abscisic acid glucosyltransferase activity; GO:0047215,indole-3-acetate beta-glucosyltransferase activity; GO:0080043,quercetin 3-O-glucosyltransferase activity; GO:0080044,quercetin 7-O-glucosyltransferase activity; GO:0009738,abscisic acid-activated signaling pathway; GO:0009835,fruit ripening; GO:0080148,negative regulation of response to wa…	PF00201.18:UDP-glucoronosyl and UDP-glucosyl transferase
Sbai7P245T57	anthocyanidin 3-O-glucoside 2'''-O-xylosyltransferase-like isoform X1 [Sesamum indicum]	U79B3_ARATH RecName: Full=UDP-glycosyltransferase 79B3; EC=2.4.1.-;	UGT79B	18.32	18.77	18.07	3.58	3.92	3.61	26.35	27.22	29.29	442	400	419	687	604	702	88	101	83	GWHAOTO00000007	24530191	24531525	+	K17193 anthocyanidin 3-O-glucoside 2'''-O-xylosyltransferase [EC:2.4.2.51] | (RefSeq) anthocyanidin 3-O-glucoside 2'''-O-xylosyltransferase-like isoform X1 (A)	ko00942: Anthocyanin biosynthesis	A0A6I9TDI7_SESIN SubName: Full=anthocyanidin 3-O-glucoside 2'''-O-xylosyltransferase-like isoform X1 {ECO:0000313|RefSeq:XP_011082711.1}; SubName: Full=anthocyanidin 3-O-glucoside 2'''-O-xylosyltransferase-like isoform X3 {ECO:0000313|RefSeq:XP_011082712.1};	At4g27570	GO:0008194,UDP-glycosyltransferase activity; GO:0003674,molecular_function; GO:0003824,catalytic activity; GO:0016740,transferase activity; GO:0016757,transferase activity, transferring glycosyl groups	PF00201.18:UDP-glucoronosyl and UDP-glucosyl transferase
Sbai9P124T34	UDP-glucuronosyl and UDP-glucosyl transferase [Handroanthus impetiginosus]	UGT9_GARJA RecName: Full=Beta-D-glucosyl crocetin beta-1,6-glucosyltransferase; EC=2.4.1.330 {ECO:0000269|PubMed:22569263}; AltName: Full=UDP-glucose glucosyltransferase 9; Short=GjUGT9; AltName: Full=UDP-glycosyltransferase 94E5;	C12RT1	151.54	164.36	157.62	319.75	272.28	299.14	152.09	142.81	135.63	3736	3580	3735	4053	3239	3322	8036	7175	7029	GWHAOTO00000009	12448199	12449542	-	K13080 flavanone 7-O-glucoside 2''-O-beta-L-rhamnosyltransferase [EC:2.4.1.236] | (RefSeq) flavanone 7-O-glucoside 2''-O-beta-L-rhamnosyltransferase (A)	ko00941: Flavonoid biosynthesis; ko00944: Flavone and flavonol biosynthesis	A0A2G9HA09_9LAMI RecName: Full=Glycosyltransferase {ECO:0000256|RuleBase:RU362057}; EC=2.4.1.- {ECO:0000256|RuleBase:RU362057};	At5g49690	GO:0008194,UDP-glycosyltransferase activity; GO:0003674,molecular_function; GO:0003824,catalytic activity; GO:0016740,transferase activity; GO:0016757,transferase activity, transferring glycosyl groups	PF00201.18:UDP-glucoronosyl and UDP-glucosyl transferase
Sbai7C221T2	PREDICTED: beta-D-glucosyl crocetin beta-1,6-glucosyltransferase-like [Erythranthe guttata]	UGT9_GARJA RecName: Full=Beta-D-glucosyl crocetin beta-1,6-glucosyltransferase; EC=2.4.1.330 {ECO:0000269|PubMed:22569263}; AltName: Full=UDP-glucose glucosyltransferase 9; Short=GjUGT9; AltName: Full=UDP-glycosyltransferase 94E5;	C12RT1	4.31	4.41	4.28	11.35	10.02	10.88	5.75	6.35	6.93	115	104	110	166	156	184	309	286	277	GWHAOTO00000007	22088011	22089372	-	K13080 flavanone 7-O-glucoside 2''-O-beta-L-rhamnosyltransferase [EC:2.4.1.236] | (RefSeq) flavanone 7-O-glucoside 2''-O-beta-L-rhamnosyltransferase (A)	ko00941: Flavonoid biosynthesis; ko00944: Flavone and flavonol biosynthesis	A0A022RY36_ERYGU RecName: Full=Glycosyltransferase {ECO:0000256|RuleBase:RU362057}; EC=2.4.1.- {ECO:0000256|RuleBase:RU362057};	At5g65550	GO:0008194,UDP-glycosyltransferase activity; GO:0003674,molecular_function; GO:0003824,catalytic activity; GO:0016740,transferase activity; GO:0016757,transferase activity, transferring glycosyl groups	PF00201.18:UDP-glucoronosyl and UDP-glucosyl transferase
Sbai7A301T128	PREDICTED: malonyl-coenzyme:anthocyanin 5-O-glucoside-6'''-O-malonyltransferase-like [Erythranthe guttata]	5MAT1_SALSN RecName: Full=Malonyl-coenzyme:anthocyanin 5-O-glucoside-6'''-O-malonyltransferase {ECO:0000303|PubMed:11598135}; Short=Malonyl CoA:anthocyanin 5-O-glucoside-6'''-O-malonyltransferase {ECO:0000312|EMBL:AAL50566.1}; Short=Ss5MaT1 {ECO:0000303|PubMed:11598135}; EC=2.3.1.172;	3AT	252.08	234.65	251.64	238.78	213.57	235.29	743.48	714.16	742.13	6081	5001	5835	19387	15849	17786	5872	5507	5410	GWHAOTO00000007	30087929	30089280	-	K21383 anthocyanidin 3-O-glucoside 6''-O-acyltransferase [EC:2.3.1.215] | (RefSeq) anthocyanidin 3-O-glucoside 6''-O-acyltransferase-like (A)	ko00942: Anthocyanin biosynthesis	A0A022QA77_ERYGU SubName: Full=Uncharacterized protein {ECO:0000313|EMBL:EYU24851.1};	At3g29635	GO:0033810,anthocyanin 5-O-glucoside 6'''-O-malonyltransferase activity; GO:0009718,anthocyanin-containing compound biosynthetic process; GO:0009698,phenylpropanoid metabolic process; GO:0003674,molecular_function; GO:0003824,catalytic activity; GO:0016740,transferase activity; GO:0016746,transferase activity, transferring acyl groups; GO:0016747,transferase activity, transferring acyl groups oth…	PF02458.15:Transferase family
Sbai7C301T3	PREDICTED: malonyl-coenzyme:anthocyanin 5-O-glucoside-6'''-O-malonyltransferase-like [Erythranthe guttata]	5MAT1_SALSN RecName: Full=Malonyl-coenzyme:anthocyanin 5-O-glucoside-6'''-O-malonyltransferase {ECO:0000303|PubMed:11598135}; Short=Malonyl CoA:anthocyanin 5-O-glucoside-6'''-O-malonyltransferase {ECO:0000312|EMBL:AAL50566.1}; Short=Ss5MaT1 {ECO:0000303|PubMed:11598135}; EC=2.3.1.172;	3AT	44.79	44.82	44.05	8.99	6.04	7.86	162.97	172	166.93	1207	1067	1141	4747	4264	4469	247	174	202	GWHAOTO00000007	30096920	30098293	-	K21383 anthocyanidin 3-O-glucoside 6''-O-acyltransferase [EC:2.3.1.215] | (RefSeq) anthocyanidin 3-O-glucoside 6''-O-acyltransferase-like (A)	ko00942: Anthocyanin biosynthesis	A0A022QA77_ERYGU SubName: Full=Uncharacterized protein {ECO:0000313|EMBL:EYU24851.1};	At1g03940	GO:0033810,anthocyanin 5-O-glucoside 6'''-O-malonyltransferase activity; GO:0009718,anthocyanin-containing compound biosynthetic process; GO:0009698,phenylpropanoid metabolic process; GO:0003674,molecular_function; GO:0003824,catalytic activity; GO:0016740,transferase activity; GO:0016746,transferase activity, transferring acyl groups; GO:0016747,transferase activity, transferring acyl groups oth…	PF02458.15:Transferase family
Sbai2P274T53	malonyl-coenzyme:anthocyanin 5-O-glucoside-6'''-O-malonyltransferase-like [Olea europaea var. sylvestris]	5MAT1_SALSN RecName: Full=Malonyl-coenzyme:anthocyanin 5-O-glucoside-6'''-O-malonyltransferase {ECO:0000303|PubMed:11598135}; Short=Malonyl CoA:anthocyanin 5-O-glucoside-6'''-O-malonyltransferase {ECO:0000312|EMBL:AAL50566.1}; Short=Ss5MaT1 {ECO:0000303|PubMed:11598135}; EC=2.3.1.172;	3AT	23.86	26.51	26.15	8.63	8.7	7.84	36.93	32.56	37.67	431	423	454	721	541	676	159	168	135	GWHAOTO00000002	27483144	27484499	+	K21383 anthocyanidin 3-O-glucoside 6''-O-acyltransferase [EC:2.3.1.215] | (RefSeq) anthocyanidin 3-O-glucoside 6''-O-acyltransferase-like (A)	ko00942: Anthocyanin biosynthesis	A0A314KKF1_NICAT SubName: Full=Malonyl-coenzyme:anthocyanin 5-o-glucoside-6'''-o-malonyltransferase {ECO:0000313|EMBL:OIT29698.1};	At5g39090	GO:0033810,anthocyanin 5-O-glucoside 6'''-O-malonyltransferase activity; GO:0009718,anthocyanin-containing compound biosynthetic process; GO:0009698,phenylpropanoid metabolic process; GO:0003674,molecular_function; GO:0003824,catalytic activity; GO:0016740,transferase activity; GO:0016746,transferase activity, transferring acyl groups; GO:0016747,transferase activity, transferring acyl groups oth…	PF02458.15:Transferase family
Sbai5P161T17	malonyl-coenzyme:anthocyanin 5-O-glucoside-6'''-O-malonyltransferase-like [Olea europaea var. sylvestris]	MAT1_TOBAC RecName: Full=Phenolic glucoside malonyltransferase 1 {ECO:0000305}; Short=NtMaT1 {ECO:0000303|PubMed:15860007, ECO:0000303|PubMed:22610270}; EC=2.3.1.- {ECO:0000269|PubMed:15860007}; EC=2.3.1.116 {ECO:0000269|PubMed:15860007}; AltName: Full=Flavonol/naphthol glucoside malonyltransferase 1 {ECO:0000303|PubMed:22610270}; AltName: Full=Phenolic glucoside-6'-O-malonyltransferase 1 {ECO:00…	3AT	0.76	0.56	0.67	12.3	10.64	10.7	2.1	2.38	2.89	20	13	17	60	58	76	332	301	270	GWHAOTO00000005	16113823	16115172	+	K21383 anthocyanidin 3-O-glucoside 6''-O-acyltransferase [EC:2.3.1.215] | (RefSeq) anthocyanidin 3-O-glucoside 6''-O-acyltransferase-like (A)	ko00942: Anthocyanin biosynthesis	A0A6I9TED8_SESIN SubName: Full=anthocyanin 5-aromatic acyltransferase-like {ECO:0000313|RefSeq:XP_011079053.1};	At1g03940	GO:0047165,flavonol-3-O-beta-glucoside O-malonyltransferase activity; GO:0016420,malonyltransferase activity; GO:0009636,response to toxic substance; GO:0006805,xenobiotic metabolic process; GO:0003674,molecular_function; GO:0003824,catalytic activity; GO:0008374,O-acyltransferase activity; GO:0016740,transferase activity; GO:0016746,transferase activity, transferring acyl groups; GO:0016747,tran…	PF02458.15:Transferase family
Sbai5C6T4	anthocyanin 5-aromatic acyltransferase-like [Sesamum indicum]	5MAT1_SALSN RecName: Full=Malonyl-coenzyme:anthocyanin 5-O-glucoside-6'''-O-malonyltransferase {ECO:0000303|PubMed:11598135}; Short=Malonyl CoA:anthocyanin 5-O-glucoside-6'''-O-malonyltransferase {ECO:0000312|EMBL:AAL50566.1}; Short=Ss5MaT1 {ECO:0000303|PubMed:11598135}; EC=2.3.1.172;	3AT	17.63	19.07	20.48	3.33	3.01	3.76	30.93	29.6	33.76	472	451	527	895	729	898	91	86	96	GWHAOTO00000005	603147	604511	+	K21383 anthocyanidin 3-O-glucoside 6''-O-acyltransferase [EC:2.3.1.215] | (RefSeq) anthocyanidin 3-O-glucoside 6''-O-acyltransferase-like (A)	ko00942: Anthocyanin biosynthesis	A0A6I9TED8_SESIN SubName: Full=anthocyanin 5-aromatic acyltransferase-like {ECO:0000313|RefSeq:XP_011079053.1};	At1g03940	GO:0033810,anthocyanin 5-O-glucoside 6'''-O-malonyltransferase activity; GO:0009718,anthocyanin-containing compound biosynthetic process; GO:0009698,phenylpropanoid metabolic process; GO:0003674,molecular_function; GO:0003824,catalytic activity; GO:0016740,transferase activity; GO:0016746,transferase activity, transferring acyl groups; GO:0016747,transferase activity, transferring acyl groups oth…	PF02458.15:Transferase family
Sbai5C6T2	anthocyanidin 3-O-glucoside 6''-O-acyltransferase-like [Sesamum indicum]	3AT_PERFR RecName: Full=Anthocyanidin 3-O-glucoside 6''-O-acyltransferase; Short=3AT; EC=2.3.1.215; Flags: Fragment;	3AT	13.56	16.67	14.93	5.26	4.88	5.94	17.64	18.8	18.51	359	390	380	505	458	487	142	138	150	GWHAOTO00000005	596927	598276	+	K21383 anthocyanidin 3-O-glucoside 6''-O-acyltransferase [EC:2.3.1.215] | (RefSeq) anthocyanidin 3-O-glucoside 6''-O-acyltransferase-like (A)	ko00942: Anthocyanin biosynthesis	A0A6I9T548_SESIN SubName: Full=anthocyanidin 3-O-glucoside 6''-O-acyltransferase-like {ECO:0000313|RefSeq:XP_011079049.1};	At3g29635	GO:0102453,anthocyanidin 3-O-glucoside 6''-O-acyltransferase activity; GO:0009718,anthocyanin-containing compound biosynthetic process; GO:0003674,molecular_function; GO:0003824,catalytic activity; GO:0016740,transferase activity; GO:0016746,transferase activity, transferring acyl groups; GO:0016747,transferase activity, transferring acyl groups other than amino-acyl groups; GO:0008150,biological…	PF02458.15:Transferase family
