# Supplementary material for: Integrated metabolome and transcriptome analyses of anthocyanin biosynthesis reveal key candidate genes involved in colour variation of Scutellaria baicalensis flowers
Source: BMC Plant Biol. 2023 Dec 15;23:643. doi: 10.1186/s12870-023-04591-3 (PMC10722828; doi:10.1186/s12870-023-04591-3)
Supplement: Supplementary file 7 — Additional file 7: Table S4. Differentially expressed transcription factors in S. baicalensis flowers with different colours. [file 12870_2023_4591_MOESM7_ESM.xlsx]

## Sheet: TFs
Additional file 7: Table S4. Differentially expressed transcription factors in S. baicalensis flowers with different colours
ID	NR	Swissprot	Gene name	TF-Family	TF-Category	TF-Classification	SB1_fpkm	SB2_fpkm	SB3_fpkm	SR1_fpkm	SR2_fpkm	SR3_fpkm	SW1_fpkm	SW2_fpkm	SW3_fpkm	SB1_count	SB2_count	SB3_count	SW1_count	SW2_count	SW3_count	SR1_count	SR2_count	SR3_count	chr	start	end	strand	gene_name	gene_description	KEGG	KEGG pathway	Tremble	KOG	GO	Pfam
Sbai1A139T49	WRKY transcription factor [Fragaria x ananassa]	WRK75_ARATH RecName: Full=Probable WRKY transcription factor 75; AltName: Full=WRKY DNA-binding protein 75;	WRKY75	WRKY	TF	WRKY	5.83	9.71	8.32	1.06	1.09	1.22	13.41	13.49	13.42	70	103	96	174	149	160	13	14	14	GWHAOTO00000001	13928352	13929765	-	Sbai1A139T49	--	K13424 WRKY transcription factor 33 | (RefSeq) WRKY transcription factor WRKY24-like (A)	ko04016: MAPK signaling pathway - plant; ko04626: Plant-pathogen interaction	A0A4D9C177_SALSN RecName: Full=WRKY domain-containing protein {ECO:0000259|PROSITE:PS50811};	At5g13080	GO:0005634,nucleus; GO:0003700,DNA-binding transcription factor activity; GO:0000978,RNA polymerase II cis-regulatory region sequence-specific DNA binding; GO:0000976,transcription regulatory region sequence-specific DNA binding; GO:0010055,atrichoblast differentiation; GO:0048527,lateral root development; GO:0000122,negative regulation of transcription by RNA polymerase II; GO:0043620,regulation…	PF03106.15:WRKY DNA -binding domain
Sbai1A144T32	LOW QUALITY PROTEIN: zinc finger protein CONSTANS-LIKE 14 [Sesamum indicum]	COL14_ARATH RecName: Full=Zinc finger protein CONSTANS-LIKE 14;	COL14	C2C2-CO-like	TF	C2C2->C2C2-CO-like	46.66	43.56	42.42	18.92	15.79	18.17	40.71	33.04	34.38	1142	942	998	1077	744	836	472	413	424	GWHAOTO00000001	14412732	14416106	-	Sbai1A144T32	--	--	--	A0A4D9ADB7_SALSN SubName: Full=Uncharacterized protein {ECO:0000313|EMBL:TEY58211.1};	At1g28050	GO:0005634,nucleus; GO:0003700,DNA-binding transcription factor activity; GO:0008270,zinc ion binding; GO:0006355,regulation of transcription, DNA-templated; GO:0003674,molecular_function; GO:0140110,transcription regulator activity; GO:0005488,binding; GO:0043167,ion binding; GO:0043169,cation binding; GO:0046872,metal ion binding; GO:0046914,transition metal ion binding; GO:0006139,nucleobase-c…	PF06203.14:CCT motif
Sbai1A14T96	E2F transcription factor-like E2FE isoform X1 [Sesamum indicum]	E2FF_ARATH RecName: Full=E2F transcription factor-like E2FF; AltName: Full=DP-E2F-like protein 3; AltName: Full=E2F-like repressor E2L2;	E2FF	E2F-DP	TF	E2F-DP	1.84	2.46	1.96	4.72	4.99	5.5	3.93	3.44	2.04	39	46	40	90	67	43	102	113	111	GWHAOTO00000001	1438088	1440972	+	Sbai1A14T96	--	K09391 transcription factor E2F7/8 | (RefSeq) E2F transcription factor-like E2FF (A)	--	A0A4D9B206_SALSN SubName: Full=Uncharacterized protein {ECO:0000313|EMBL:TEY77010.1};	At3g01330	GO:0005737,cytoplasm; GO:0005634,nucleus; GO:0090575,RNA polymerase II transcription regulator complex; GO:0003677,DNA binding; GO:0003700,DNA-binding transcription factor activity; GO:0000981,DNA-binding transcription factor activity, RNA polymerase II-specific; GO:0000978,RNA polymerase II cis-regulatory region sequence-specific DNA binding; GO:0007049,cell cycle; GO:0006357,regulation of trans…	PF02319.20:E2F/DP family winged-helix DNA-binding domain
Sbai1A154T78	transcription factor SRM1 [Sesamum indicum]	SRM1_ARATH RecName: Full=Transcription factor SRM1 {ECO:0000305}; AltName: Full=Myb-related protein SRM1 {ECO:0000305}; AltName: Full=Protein SALT-RELATED MYB 1 {ECO:0000303|PubMed:26243618};	SRM1	MYB	TF	MYB->MYB	5.58	5.84	8.53	10.42	9.82	7.51	3.48	4.49	4.22	92	85	135	62	68	69	175	173	118	GWHAOTO00000001	15481221	15483197	-	Sbai1A154T78	--	K00784 ribonuclease Z [EC:3.1.26.11] | (RefSeq) tRNase Z TRZ1 isoform X1 (A)	ko03013: RNA transport	A0A6I9SL13_SESIN SubName: Full=transcription factor SRM1 {ECO:0000313|RefSeq:XP_011070471.1, ECO:0000313|RefSeq:XP_011070472.1};	At5g08520	GO:0005634,nucleus; GO:0003700,DNA-binding transcription factor activity; GO:0000976,transcription regulatory region sequence-specific DNA binding; GO:0009738,abscisic acid-activated signaling pathway; GO:1901001,negative regulation of response to salt stress; GO:0010116,positive regulation of abscisic acid biosynthetic process; GO:1905615,positive regulation of developmental vegetative growth; G…	PF00249.31:Myb-like DNA-binding domain
Sbai1A194T168	two-component response regulator ARR5-like isoform X1 [Sesamum indicum]	ARR4_ARATH RecName: Full=Two-component response regulator ARR4; AltName: Full=Response regulator 1;	ARR4	Others	TR	Others	5.15	7.5	6.06	2.56	1.44	1.12	8.79	5.67	4.11	77	99	87	142	78	61	39	23	16	GWHAOTO00000001	19456300	19458055	+	Sbai1A194T168	--	K14492 two-component response regulator ARR-A family | (RefSeq) two-component response regulator ARR5-like isoform X1 (A)	ko04075: Plant hormone signal transduction	A0A2G9HKJ7_9LAMI RecName: Full=Response regulatory domain-containing protein {ECO:0000259|PROSITE:PS50110};	At1g10470	GO:0005737,cytoplasm; GO:0005634,nucleus; GO:0000156,phosphorelay response regulator activity; GO:0004674,protein serine/threonine kinase activity; GO:0007623,circadian rhythm; GO:0009736,cytokinin-activated signaling pathway; GO:0009793,embryo development ending in seed dormancy; GO:0046777,protein autophosphorylation; GO:0010017,red or far-red light signaling pathway; GO:0006355,regulation of t…	PF00072.24:Response regulator receiver domain
Sbai1A214T148	hypothetical protein CDL12_04051 [Handroanthus impetiginosus]	BH049_ARATH RecName: Full=Transcription factor bHLH49; AltName: Full=Basic helix-loop-helix protein 49; Short=AtbHLH49; Short=bHLH 49; AltName: Full=Protein ACTIVATOR FOR CELL ELONGATION 1; AltName: Full=Transcription factor EN 82; AltName: Full=bHLH transcription factor bHLH049;	bHLH49	bHLH	TF	bHLH	93.2	94.17	89.64	226.37	191.84	213.94	84.29	86.24	84.63	2676	2389	2474	2616	2278	2414	6626	5888	5855	GWHAOTO00000001	21479022	21481093	-	Sbai1A214T148	--	K18878 BHLH transcription factor Upa20 | (RefSeq) Upa20; transcription factor bHLH137-like (A)	ko04626: Plant-pathogen interaction	A0A2G9I0E5_9LAMI RecName: Full=BHLH domain-containing protein {ECO:0000259|PROSITE:PS50888};	At1g68920	GO:0005634,nucleus; GO:0003700,DNA-binding transcription factor activity; GO:0046983,protein dimerization activity; GO:0000976,transcription regulatory region sequence-specific DNA binding; GO:0040008,regulation of growth; GO:0006355,regulation of transcription, DNA-templated; GO:0003674,molecular_function; GO:0140110,transcription regulator activity; GO:0005488,binding; GO:0005515,protein bindin…	PF00010.26:Helix-loop-helix DNA-binding domain
Sbai1A232T67	Transcription factor, Myb superfamily [Handroanthus impetiginosus]	ODO1_PETHY RecName: Full=MYB-like transcription factor ODO1 {ECO:0000303|PubMed:15805488}; AltName: Full=Protein ODORANT1 {ECO:0000303|PubMed:15805488}; Short=PhODO1 {ECO:0000303|PubMed:22345641};	ODO1	MYB	TF	MYB->MYB	5.59	5.93	3.83	2.01	2.78	2.01	1.83	1.85	1.35	79	74	52	28	24	19	29	42	27	GWHAOTO00000001	23224726	23225700	-	Sbai1A232T67	--	K09422 transcription factor MYB, plant | (RefSeq) protein ODORANT1 (A)	--	A0A2G9GW70_9LAMI SubName: Full=Transcription factor, Myb superfamily {ECO:0000313|EMBL:PIN09534.1};	At5g14340	GO:0005634,nucleus; GO:0000976,transcription regulatory region sequence-specific DNA binding; GO:0009423,chorismate biosynthetic process; GO:0007623,circadian rhythm; GO:0010597,green leaf volatile biosynthetic process; GO:0010468,regulation of gene expression; GO:0006355,regulation of transcription, DNA-templated; GO:0001067,regulatory region nucleic acid binding; GO:0003674,molecular_function; …	PF00249.31:Myb-like DNA-binding domain
Sbai1A254T91	transcription factor bHLH75 [Sesamum indicum]	BH075_ARATH RecName: Full=Transcription factor bHLH75; AltName: Full=Basic helix-loop-helix protein 75; Short=AtbHLH75; Short=bHLH 75; AltName: Full=Transcription factor EN 78; AltName: Full=bHLH transcription factor bHLH075;	bHLH75	bHLH	TF	bHLH	8.54	10.01	11.12	5.05	2.59	3.63	18.78	13.96	16.33	111	115	139	264	167	211	67	36	45	GWHAOTO00000001	25420653	25421666	+	Sbai1A254T91	--	K18878 BHLH transcription factor Upa20 | (RefSeq) Upa20; transcription factor bHLH137-like (A)	ko04626: Plant-pathogen interaction	A0A6I9T3Q5_SESIN SubName: Full=transcription factor bHLH75 {ECO:0000313|RefSeq:XP_011078318.2};	At1g25330	GO:0005634,nucleus; GO:0003677,DNA binding; GO:0003700,DNA-binding transcription factor activity; GO:0046983,protein dimerization activity; GO:2000488,positive regulation of brassinosteroid biosynthetic process; GO:0006355,regulation of transcription, DNA-templated; GO:0003674,molecular_function; GO:0003676,nucleic acid binding; GO:0005488,binding; GO:0097159,organic cyclic compound binding; GO:1…	PF00010.26:Helix-loop-helix DNA-binding domain
Sbai1A368T112	hypothetical protein CDL12_14490 [Handroanthus impetiginosus]	WRK33_ARATH RecName: Full=Probable WRKY transcription factor 33; AltName: Full=WRKY DNA-binding protein 33;	WRKY33	WRKY	TF	WRKY	17.08	16.38	17.34	28.01	48.61	28.77	9.8	16.18	16.41	616	522	601	382	537	588	1030	1874	989	GWHAOTO00000001	36811624	36813884	+	Sbai1A368T112	--	K18835 WRKY transcription factor 2 | (RefSeq) probable WRKY transcription factor 20 (A)	ko04626: Plant-pathogen interaction	A0A2G9H5V3_9LAMI SubName: Full=Uncharacterized protein {ECO:0000313|EMBL:PIN12897.1};	At2g38470	GO:0005634,nucleus; GO:0003700,DNA-binding transcription factor activity; GO:0046872,metal ion binding; GO:0000976,transcription regulatory region sequence-specific DNA binding; GO:0010120,camalexin biosynthetic process; GO:0070370,cellular heat acclimation; GO:0034605,cellular response to heat; GO:0042742,defense response to bacterium; GO:0050832,defense response to fungus; GO:0010508,positive r…	PF03106.15:WRKY DNA -binding domain
Sbai1A377T106	AP10/EREBP Transcription Factors [Salvia miltiorrhiza]	AP21_ORYSI RecName: Full=APETALA2-like protein 1 {ECO:0000305};	AP21	AP2/ERF-AP2	TF	AP2/ERF->AP2/ERF-AP2	6.35	6.67	6.1	10.96	8.66	9.39	18.58	19.34	22.27	183	170	169	579	513	638	322	267	258	GWHAOTO00000001	37784102	37787247	-	Sbai1A377T106	--	K09284 AP2-like factor, euAP2 lineage | (RefSeq) AP2-like ethylene-responsive transcription factor TOE3 isoform X2 (A)	--	A0A0G2SJH4_SALMI SubName: Full=AP10/EREBP Transcription Factors {ECO:0000313|EMBL:AJQ20653.1};	At2g28550	GO:0005634,nucleus; GO:0003677,DNA binding; GO:0003700,DNA-binding transcription factor activity; GO:0045892,negative regulation of transcription, DNA-templated; GO:2000014,regulation of endosperm development; GO:0009909,regulation of flower development; GO:0080050,regulation of seed development; GO:0010581,regulation of starch biosynthetic process; GO:0003674,molecular_function; GO:0003676,nucle…	PF00847.20:AP2 domain
Sbai1A392T65	DNA repair protein, SNF2 family [Handroanthus impetiginosus]	CLSY3_ARATH RecName: Full=SNF2 domain-containing protein CLASSY 3; EC=3.6.4.-; AltName: Full=Protein CHROMATIN REMODELING 31 {ECO:0000303|PubMed:16547115}; Short=AtCHR31;	CLSY3	SNF2	TR	SNF2	0.69	0.52	1.35	0.26	0.38	0.32	0.27	0.19	0.27	36	24	68	15	9	14	14	21	16	GWHAOTO00000001	39220116	39222937	-	Sbai1A392T65	--	K10875 DNA repair and recombination protein RAD54 and RAD54-like protein [EC:3.6.4.-] | (RefSeq) SNF2 domain-containing protein CLASSY 3-like (A)	ko03440: Homologous recombination	A0A2G9GB14_9LAMI SubName: Full=DNA repair protein, SNF2 family {ECO:0000313|EMBL:PIN02477.1}; EC=3.6.4.12 {ECO:0000313|EMBL:PIN02477.1};	At3g24340	GO:0005634,nucleus; GO:0005524,ATP binding; GO:0003677,DNA binding; GO:0004386,helicase activity; GO:0016787,hydrolase activity; GO:0070615,nucleosome-dependent ATPase activity; GO:0080188,gene silencing by RNA-directed DNA methylation; GO:1900370,positive regulation of RNA interference; GO:0000166,nucleotide binding; GO:0003674,molecular_function; GO:0005488,binding; GO:0017076,purine nucleotide…	PF00176.23:SNF2 family N-terminal domain
Sbai1A485T35	homeobox-leucine zipper protein ATHB-40 [Sesamum indicum]	ATB40_ARATH RecName: Full=Homeobox-leucine zipper protein ATHB-40; AltName: Full=HD-ZIP protein ATHB-40; AltName: Full=Homeodomain transcription factor ATHB-40;	ATB40	HB-other	TF	HB->HB-other	425.49	441.12	410.71	151.62	116.02	137.45	325.52	303.73	295.99	5057	4632	4692	4182	3321	3495	1837	1474	1557	GWHAOTO00000001	48547363	48550375	+	Sbai1A485T35	--	K09338 homeobox-leucine zipper protein | (RefSeq) homeobox-leucine zipper protein ATHB-40 (A)	--	A0A6I9UH89_SESIN SubName: Full=homeobox-leucine zipper protein ATHB-40 {ECO:0000313|RefSeq:XP_011099589.2};	At4g36740	GO:0005634,nucleus; GO:0003700,DNA-binding transcription factor activity; GO:0000981,DNA-binding transcription factor activity, RNA polymerase II-specific; GO:0043565,sequence-specific DNA binding; GO:0000976,transcription regulatory region sequence-specific DNA binding; GO:0045893,positive regulation of transcription, DNA-templated; GO:0009733,response to auxin; GO:0003674,molecular_function; GO…	PF00046.29:Homeodomain
Sbai1A492T42	probable Histone-lysine N-methyltransferase ATXR5 [Sesamum indicum]	ATXR5_RICCO RecName: Full=Probable Histone-lysine N-methyltransferase ATXR5; EC=2.1.1.369 {ECO:0000250|UniProtKB:Q8VZJ1}; Flags: Precursor;	ATXR5	PHD	TR	PHD	1.2	0.63	0.53	1.81	3.37	1.41	0.51	1.26	1.16	26	12	11	12	25	25	40	78	29	GWHAOTO00000001	49285552	49287831	+	Sbai1A492T42	--	K24406 [histone H3]-lysine27 N-methyltransferase [EC:2.1.1.369] | (RefSeq) probable Histone-lysine N-methyltransferase ATXR5 (A)	ko00310: Lysine degradation; ko01100: Metabolic pathways	A0A6I9UN81_SESIN SubName: Full=probable Histone-lysine N-methyltransferase ATXR5 {ECO:0000313|RefSeq:XP_011099773.1};	At5g09790_2	GO:0009507,chloroplast; GO:0005634,nucleus; GO:0042393,histone binding; GO:0046872,metal ion binding; GO:0008168,methyltransferase activity; GO:0003712,transcription coregulator activity; GO:0006325,chromatin organization; GO:0032259,methylation; GO:0045892,negative regulation of transcription, DNA-templated; GO:0045944,positive regulation of transcription by RNA polymerase II; GO:0003674,molecul…	PF00628.29:PHD-finger
Sbai1A497T46	RNA polymerase I transcription factor UAF [Handroanthus impetiginosus]	--	UAF	SWI/SNF-BAF60b	TR	SWI/SNF-BAF60b	0.3	2.45	1.12	2.83	5.23	2.02	0.56	1.04	1.51	5	36	18	10	16	25	48	93	32	GWHAOTO00000001	49716893	49721118	+	Sbai1A497T46	--	K15223 upstream activation factor subunit UAF30 | (RefSeq) upstream activation factor subunit spp27 isoform X1 (A)	--	A0A2G9IA85_9LAMI SubName: Full=RNA polymerase I transcription factor UAF {ECO:0000313|EMBL:PIN26570.1};	At3g19080	--	PF02201.18:SWIB/MDM2 domain
Sbai1A498T110	probable Histone-lysine N-methyltransferase ATXR5 [Sesamum indicum]	ATXR5_RICCO RecName: Full=Probable Histone-lysine N-methyltransferase ATXR5; EC=2.1.1.369 {ECO:0000250|UniProtKB:Q8VZJ1}; Flags: Precursor;	ATXR5	PHD	TR	PHD	0.69	0.37	0.62	1.31	3.33	2.47	0.64	0.65	0.6	15	7	13	15	13	13	29	77	51	GWHAOTO00000001	49878828	49881100	-	Sbai1A498T110	--	K24406 [histone H3]-lysine27 N-methyltransferase [EC:2.1.1.369] | (RefSeq) probable Histone-lysine N-methyltransferase ATXR5 (A)	ko00310: Lysine degradation; ko01100: Metabolic pathways	A0A6I9UN81_SESIN SubName: Full=probable Histone-lysine N-methyltransferase ATXR5 {ECO:0000313|RefSeq:XP_011099773.1};	At5g09790_2	GO:0009507,chloroplast; GO:0005634,nucleus; GO:0042393,histone binding; GO:0046872,metal ion binding; GO:0008168,methyltransferase activity; GO:0003712,transcription coregulator activity; GO:0006325,chromatin organization; GO:0032259,methylation; GO:0045892,negative regulation of transcription, DNA-templated; GO:0045944,positive regulation of transcription by RNA polymerase II; GO:0003674,molecul…	PF00628.29:PHD-finger
Sbai1A513T26	floral homeotic protein APETALA 2 isoform X1 [Sesamum indicum]	AP2_ARATH RecName: Full=Floral homeotic protein APETALA 2 {ECO:0000303|PubMed:7919989};	AP2	AP2/ERF-AP2	TF	AP2/ERF->AP2/ERF-AP2	8.89	8.99	8.65	7.16	6.58	6.95	17.47	17.41	14.96	263	235	246	559	474	440	216	208	196	GWHAOTO00000001	51299917	51302329	+	Sbai1A513T26	--	K09284 AP2-like factor, euAP2 lineage | (RefSeq) floral homeotic protein APETALA 2 isoform X1 (A)	--	A0A6I9UG16_SESIN SubName: Full=floral homeotic protein APETALA 2 isoform X1 {ECO:0000313|RefSeq:XP_011099110.1};	At4g36920	GO:0005634,nucleus; GO:0003700,DNA-binding transcription factor activity; GO:0000976,transcription regulatory region sequence-specific DNA binding; GO:0030154,cell differentiation; GO:0009908,flower development; GO:0010073,meristem maintenance; GO:0048481,plant ovule development; GO:0048316,seed development; GO:0010093,specification of floral organ identity; GO:0003674,molecular_function; GO:0140…	PF00847.20:AP2 domain
Sbai1A521T100	CREB binding protein/P300 [Handroanthus impetiginosus]	BT4_ARATH RecName: Full=BTB/POZ and TAZ domain-containing protein 4; AltName: Full=BTB and TAZ domain protein 4;	BT4	TAZ	TR	TAZ	63.5	64.95	59.27	96.65	163.16	100.89	44.56	62.15	61.57	1528	1381	1371	1159	1376	1472	2371	4197	2314	GWHAOTO00000001	52117532	52119461	-	Sbai1A521T100	--	K04498 E1A/CREB-binding protein [EC:2.3.1.48] | (RefSeq) histone acetyltransferase HAC1-like (A)	--	A0A2G9GLD0_9LAMI SubName: Full=CREB binding protein/P300 {ECO:0000313|EMBL:PIN06121.1}; EC=2.3.1.48 {ECO:0000313|EMBL:PIN06121.1};	At5g67480	GO:0005737,cytoplasm; GO:0005774,vacuolar membrane; GO:0005516,calmodulin binding; GO:0046872,metal ion binding; GO:0016567,protein ubiquitination; GO:0006355,regulation of transcription, DNA-templated; GO:0009733,response to auxin; GO:0009739,response to gibberellin; GO:0042542,response to hydrogen peroxide; GO:0009753,response to jasmonic acid; GO:0009751,response to salicylic acid; GO:0009651,…	PF00651.31:BTB/POZ domain
Sbai1A530T63	auxin-responsive protein IAA9-like [Sesamum indicum]	IAA9_ARATH RecName: Full=Auxin-responsive protein IAA9; AltName: Full=Indoleacetic acid-induced protein 9;	IAA9	AUX/IAA	TR	AUX/IAA	7.67	7.35	9.01	19.35	18.1	19.86	10.5	9.77	7.53	163	138	184	241	191	159	419	411	402	GWHAOTO00000001	53027237	53029433	-	Sbai1A530T63	--	K14484 auxin-responsive protein IAA | (RefSeq) auxin-responsive protein IAA9-like (A)	ko04075: Plant hormone signal transduction	A0A6I9UWE6_SESIN RecName: Full=Auxin-responsive protein {ECO:0000256|RuleBase:RU004549};	At5g65670	GO:0005634,nucleus; GO:0003700,DNA-binding transcription factor activity; GO:0000976,transcription regulatory region sequence-specific DNA binding; GO:0009734,auxin-activated signaling pathway; GO:0009733,response to auxin; GO:0003674,molecular_function; GO:0140110,transcription regulator activity; GO:0001067,regulatory region nucleic acid binding; GO:0003676,nucleic acid binding; GO:0003677,DNA …	PF02309.16:AUX/IAA family
Sbai1A562T79	homeobox-leucine zipper protein ATHB-6 [Sesamum indicum]	ATB16_ARATH RecName: Full=Homeobox-leucine zipper protein ATHB-16; AltName: Full=HD-ZIP protein ATHB-16; AltName: Full=Homeodomain transcription factor ATHB-16;	ATB16	HB-HD-ZIP	TF	HB->HB-HD-ZIP	18.78	21.06	17.19	8.89	6.69	8.51	3.97	3.76	2.82	315	312	277	72	58	47	152	120	136	GWHAOTO00000001	56260916	56262005	+	Sbai1A562T79	--	K09338 homeobox-leucine zipper protein | (RefSeq) homeobox-leucine zipper protein ATHB-6 (A)	--	A0A6I9UHG3_SESIN SubName: Full=homeobox-leucine zipper protein ATHB-6 {ECO:0000313|RefSeq:XP_011097532.1};	At4g40060	GO:0005634,nucleus; GO:0003700,DNA-binding transcription factor activity; GO:0000981,DNA-binding transcription factor activity, RNA polymerase II-specific; GO:0043565,sequence-specific DNA binding; GO:0000976,transcription regulatory region sequence-specific DNA binding; GO:0030308,negative regulation of cell growth; GO:0048573,photoperiodism, flowering; GO:0045893,positive regulation of transcri…	PF02183.18:Homeobox associated leucine zipper
Sbai1A571T140	hypothetical protein CDL12_00365 [Handroanthus impetiginosus]	WRK50_ARATH RecName: Full=Probable WRKY transcription factor 50; AltName: Full=WRKY DNA-binding protein 50;	WRKY50	WRKY	TF	WRKY	1.83	2.21	3.31	0.12	0	0.26	5.2	3.59	2.95	15	16	26	46	27	24	1	0	2	GWHAOTO00000001	57147625	57148122	-	Sbai1A571T140	--	K18835 WRKY transcription factor 2 | (RefSeq) probable WRKY transcription factor 2 (A)	ko04626: Plant-pathogen interaction	A0A2G9IAT5_9LAMI RecName: Full=WRKY domain-containing protein {ECO:0000259|PROSITE:PS50811};	At5g26170	GO:0005634,nucleus; GO:0003700,DNA-binding transcription factor activity; GO:0043565,sequence-specific DNA binding; GO:0050832,defense response to fungus; GO:0009867,jasmonic acid mediated signaling pathway; GO:0003674,molecular_function; GO:0140110,transcription regulator activity; GO:0003676,nucleic acid binding; GO:0003677,DNA binding; GO:0005488,binding; GO:0097159,organic cyclic compound bin…	PF03106.15:WRKY DNA -binding domain
Sbai1A573T92	ethylene-responsive transcription factor ABR1-like [Sesamum indicum]	ABR1_ARATH RecName: Full=Ethylene-responsive transcription factor ABR1; AltName: Full=Protein ABA REPRESSOR 1;	ABR1	AP2/ERF-ERF	TF	AP2/ERF->AP2/ERF-ERF	2.13	2.71	2.87	0.25	0.73	0.38	2.26	2.26	2.2	41	46	53	47	40	42	5	15	7	GWHAOTO00000001	57326770	57328226	+	Sbai1A573T92	--	K09286 EREBP-like factor | (RefSeq) ethylene-responsive transcription factor RAP2-6-like isoform X1 (A)	--	A0A6I9TWE3_SESIN SubName: Full=ethylene-responsive transcription factor ABR1-like {ECO:0000313|RefSeq:XP_011090449.1};	At5g64750	GO:0005634,nucleus; GO:0003677,DNA binding; GO:0003700,DNA-binding transcription factor activity; GO:0009738,abscisic acid-activated signaling pathway; GO:0050832,defense response to fungus; GO:0009873,ethylene-activated signaling pathway; GO:0009788,negative regulation of abscisic acid-activated signaling pathway; GO:0009737,response to abscisic acid; GO:0009749,response to glucose; GO:0006970,r…	PF00847.20:AP2 domain
Sbai1A574T127	B-box zinc finger protein 19 [Sesamum indicum]	BBX19_ARATH RecName: Full=B-box zinc finger protein 19 {ECO:0000303|PubMed:19920209}; AltName: Full=Protein DOUBLE B-BOX 1B; AltName: Full=Protein SALT TOLERANCE HOMOLOG 5;	BBX19	Others	TR	Others	241.39	265.51	232.09	486.31	399.96	459.92	416.63	302.29	330.83	2940	2857	2717	5485	3387	4003	6038	5207	5339	GWHAOTO00000001	57415165	57416851	+	Sbai1A574T127	--	--	--	A0A6I9UNJ8_SESIN SubName: Full=B-box zinc finger protein 19 {ECO:0000313|RefSeq:XP_011100939.1};	At2g21320	GO:0005634,nucleus; GO:0008270,zinc ion binding; GO:0010100,negative regulation of photomorphogenesis; GO:0009640,photomorphogenesis; GO:0006355,regulation of transcription, DNA-templated; GO:0003674,molecular_function; GO:0005488,binding; GO:0043167,ion binding; GO:0043169,cation binding; GO:0046872,metal ion binding; GO:0046914,transition metal ion binding; GO:0007275,multicellular organism dev…	PF00643.24:B-box zinc finger
Sbai1A597T70	hypothetical protein CDL12_11055 [Handroanthus impetiginosus]	LBD38_ARATH RecName: Full=LOB domain-containing protein 38; AltName: Full=ASYMMETRIC LEAVES 2-like protein 40; Short=AS2-like protein 40;	LBD38	LOB	TF	LOB	0.8	1.11	0.37	2.18	1.5	2.15	0.25	0	0	9	11	4	3	0	0	25	18	23	GWHAOTO00000001	59781332	59781981	+	Sbai1A597T70	--	--	--	A0A2G9HFL3_9LAMI RecName: Full=LOB domain-containing protein {ECO:0000259|PROSITE:PS50891};	At3g49940	GO:0010468,regulation of gene expression; GO:0008150,biological_process; GO:0008152,metabolic process; GO:0010467,gene expression; GO:0019222,regulation of metabolic process; GO:0043170,macromolecule metabolic process; GO:0050789,regulation of biological process; GO:0060255,regulation of macromolecule metabolic process; GO:0065007,biological regulation; GO:0071704,organic substance metabolic proc…	PF03195.14:Lateral organ boundaries (LOB) domain
Sbai1A645T83	transcription factor bHLH91-like [Sesamum indicum]	BH010_ARATH RecName: Full=Transcription factor bHLH10; AltName: Full=Basic helix-loop-helix protein 10; Short=AtbHLH10; Short=bHLH 10; AltName: Full=Transcription factor EN 23; AltName: Full=bHLH transcription factor bHLH010;	Bhlh10	bHLH	TF	bHLH	0.98	1.18	0.77	2.41	3.16	2.7	1.36	0.6	0.62	16	17	12	24	9	10	40	55	42	GWHAOTO00000001	64585020	64586007	+	Sbai1A645T83	--	K13422 transcription factor MYC2 | (RefSeq) transcription factor MYC2 (A)	ko04016: MAPK signaling pathway - plant; ko04075: Plant hormone signal transduction	A0A6I9UGU3_SESIN SubName: Full=transcription factor bHLH91-like {ECO:0000313|RefSeq:XP_011093423.1};	At2g31220	GO:0005634,nucleus; GO:0003677,DNA binding; GO:0003700,DNA-binding transcription factor activity; GO:0046983,protein dimerization activity; GO:0048658,anther wall tapetum development; GO:0052543,callose deposition in cell wall; GO:0009555,pollen development; GO:0006355,regulation of transcription, DNA-templated; GO:0003674,molecular_function; GO:0003676,nucleic acid binding; GO:0005488,binding; G…	PF00010.26:Helix-loop-helix DNA-binding domain
Sbai1A652T67	N-terminal acetyltransferase A complex catalytic subunit NAA10-like [Sesamum indicum]	NAA10_ARATH RecName: Full=N-terminal acetyltransferase A complex catalytic subunit NAA10 {ECO:0000303|PubMed:25966763}; Short=AtNAA10 {ECO:0000303|PubMed:25966763}; EC=2.3.1.255 {ECO:0000269|PubMed:25966763};	NAA10	GNAT	TR	GNAT	93.12	93.45	98.27	28.78	25.86	30.41	63.06	47.45	53.03	1041	923	1056	762	488	589	328	309	324	GWHAOTO00000001	65200285	65201850	-	Sbai1A652T67	--	K20791 N-alpha-acetyltransferase 10/11 [EC:2.3.1.255] | (RefSeq) N-terminal acetyltransferase A complex catalytic subunit NAA10-like (A)	--	A0A6I9TWG6_SESIN SubName: Full=N-terminal acetyltransferase A complex catalytic subunit NAA10-like {ECO:0000313|RefSeq:XP_011088104.1};	At5g13780	GO:0005829,cytosol; GO:0031415,NatA complex; GO:0009536,plastid; GO:0003729,mRNA binding; GO:0008080,N-acetyltransferase activity; GO:1990190,peptide-glutamate-N-acetyltransferase activity; GO:1990189,peptide-serine-N-acetyltransferase activity; GO:0009793,embryo development ending in seed dormancy; GO:0018002,N-terminal peptidyl-glutamic acid acetylation; GO:0017198,N-terminal peptidyl-serine ac…	PF00583.25:Acetyltransferase (GNAT) family
Sbai1C124T10	PREDICTED: protein CHROMATIN REMODELING 20-like [Erythranthe guttata]	CHR20_ARATH RecName: Full=Protein CHROMATIN REMODELING 20 {ECO:0000303|PubMed:16547115}; Short=AtCHR20; EC=3.6.4.-; AltName: Full=ATP-dependent helicase ATRX {ECO:0000250|UniProtKB:Q61687}; AltName: Full=Transcriptional regulator ATRX {ECO:0000250|UniProtKB:Q61687}; AltName: Full=X-linked helicase II {ECO:0000250|UniProtKB:Q61687};	CHR20	SNF2	TR	SNF2	0.43	0.56	0.56	0.02	0	0.12	0.08	0.22	0.14	19	22	24	4	9	6	1	0	5	GWHAOTO00000001	12472692	12477613	+	Sbai1C124T10	--	K10779 transcriptional regulator ATRX [EC:3.6.4.12] | (RefSeq) protein CHROMATIN REMODELING 20 isoform X2 (A)	--	A0A6I9T903_SESIN SubName: Full=protein CHROMATIN REMODELING 20 isoform X2 {ECO:0000313|RefSeq:XP_011077060.1};	At1g08600	GO:0000781,chromosome, telomeric region; GO:0005634,nucleus; GO:0005524,ATP binding; GO:0003677,DNA binding; GO:0004386,helicase activity; GO:0016787,hydrolase activity; GO:0046872,metal ion binding; GO:0070615,nucleosome-dependent ATPase activity; GO:0006325,chromatin organization; GO:0006281,DNA repair; GO:0043007,maintenance of rDNA; GO:0009555,pollen development; GO:1900049,regulation of hist…	PF00176.23:SNF2 family N-terminal domain
Sbai1C165T18	transcription termination factor MTERF8, chloroplastic [Sesamum indicum]	MTEF8_ARATH RecName: Full=Transcription termination factor MTERF8, chloroplastic {ECO:0000305}; AltName: Full=Mitochondrial transcription termination factor 8 {ECO:0000303|PubMed:23087700}; AltName: Full=Protein PLASTID TRANSCRIPTIONALLY ACTIVE 15 {ECO:0000303|PubMed:16326926}; Flags: Precursor;	MTEF8	mTERF	TR	mTERF	0.9	1.36	1.39	1.14	1.06	1.19	0.71	0.58	0.54	27	36	40	23	16	16	35	34	34	GWHAOTO00000001	16564181	16565864	-	Sbai1C165T18	--	K15032 mTERF domain-containing protein, mitochondrial | (RefSeq) transcription termination factor MTERF8, chloroplastic (A)	--	A0A6I9TTH5_SESIN SubName: Full=transcription termination factor MTERF8, chloroplastic {ECO:0000313|RefSeq:XP_011084570.1};	At5g54180	GO:0009507,chloroplast; GO:0042644,chloroplast nucleoid; GO:0005739,mitochondrion; GO:0009508,plastid chromosome; GO:0003690,double-stranded DNA binding; GO:0003729,mRNA binding; GO:0009658,chloroplast organization; GO:0032502,developmental process; GO:0015979,photosynthesis; GO:0006355,regulation of transcription, DNA-templated; GO:0006393,termination of mitochondrial transcription; GO:0003674,m…	PF02536.14:mTERF
Sbai1C20T8	cyclic dof factor 2-like [Sesamum indicum]	CDF2_ARATH RecName: Full=Cyclic dof factor 2; AltName: Full=Dof zinc finger protein DOF5.2; Short=AtDOF5.2;	CDF2	C2C2-Dof	TF	C2C2->C2C2-Dof	9.86	10.31	8.5	3.87	3.73	4.09	7.38	5.1	7.09	210	194	174	170	100	150	84	85	83	GWHAOTO00000001	2020020	2021105	+	Sbai1C20T8	--	K16222 Dof zinc finger protein DOF5.5 | (RefSeq) hypothetical protein (A)	ko04712: Circadian rhythm - plant	A0A6I9UIL2_SESIN SubName: Full=cyclic dof factor 2-like {ECO:0000313|RefSeq:XP_011098639.1};	At5g39660	GO:0005634,nucleus; GO:0003677,DNA binding; GO:0003700,DNA-binding transcription factor activity; GO:0046872,metal ion binding; GO:0000976,transcription regulatory region sequence-specific DNA binding; GO:0009908,flower development; GO:0006355,regulation of transcription, DNA-templated; GO:0003674,molecular_function; GO:0003676,nucleic acid binding; GO:0005488,binding; GO:0097159,organic cyclic c…	PF02701.15:Dof domain, zinc finger
Sbai1C21T1	NAC domain-containing protein 79 [Sesamum indicum]	NC100_ARATH RecName: Full=NAC domain-containing protein 100 {ECO:0000303|PubMed:15029955}; Short=ANAC100 {ECO:0000303|PubMed:15029955}; Short=AtNAC5;	NAC100	NAC	TF	NAC	19.51	16.39	19.85	0.36	0.52	0.97	3.58	4.14	4.14	318	236	311	63	62	67	6	9	15	GWHAOTO00000001	2091625	2092653	+	Sbai1C21T1	--	K00521 ferric-chelate reductase [EC:1.16.1.7] | (RefSeq) ferric reduction oxidase 7, chloroplastic-like (A)	--	A0A6I9UCA8_SESIN SubName: Full=NAC domain-containing protein 79 {ECO:0000313|RefSeq:XP_011098651.1};	At5g61430	GO:0005634,nucleus; GO:0003677,DNA binding; GO:0003700,DNA-binding transcription factor activity; GO:0003674,molecular_function; GO:0003676,nucleic acid binding; GO:0005488,binding; GO:0097159,organic cyclic compound binding; GO:1901363,heterocyclic compound binding; GO:0140110,transcription regulator activity; GO:0005575,cellular_component; GO:0005622,intracellular anatomical structure; GO:00432…	PF02365.15:No apical meristem (NAM) protein
Sbai1C240T18	GATA transcription factor 8-like [Olea europaea var. sylvestris]	GAT11_ARATH RecName: Full=GATA transcription factor 11;	GAT11	C2C2-GATA	TF	C2C2->C2C2-GATA	2.66	2.32	2.41	7.83	4.09	6.66	3.66	4.23	2.89	39	30	34	58	57	42	117	64	93	GWHAOTO00000001	24058992	24059738	-	Sbai1C240T18	--	K09184 GATA-binding protein, other eukaryote | (RefSeq) GATA transcription factor 8 (A)	--	A0A5B6YV62_DAVIN RecName: Full=GATA transcription factor {ECO:0000256|PIRNR:PIRNR016992};	At1g08010	GO:0005634,nucleus; GO:0003700,DNA-binding transcription factor activity; GO:0043565,sequence-specific DNA binding; GO:0008270,zinc ion binding; GO:0030154,cell differentiation; GO:0003674,molecular_function; GO:0140110,transcription regulator activity; GO:0003676,nucleic acid binding; GO:0003677,DNA binding; GO:0005488,binding; GO:0097159,organic cyclic compound binding; GO:1901363,heterocyclic …	PF00320.27:GATA zinc finger
Sbai1C254T14	R2R3-MYB protein [Rehmannia glutinosa]	MYB62_ARATH RecName: Full=Transcription factor MYB62 {ECO:0000303|PubMed:9839469}; AltName: Full=Myb-related protein 62 {ECO:0000303|PubMed:9839469}; Short=AtMYB62 {ECO:0000303|PubMed:9839469};	MYB62	MYB-related	TF	MYB->MYB-related	26.98	26.52	28.52	6.46	5.62	5.69	32.85	29.8	26.28	373	324	379	491	379	361	91	83	75	GWHAOTO00000001	25410181	25411166	-	Sbai1C254T14	--	K09422 transcription factor MYB, plant | (RefSeq) transcription factor MYB62 (A)	--	A0A0K1SB71_REHGL SubName: Full=R2R3-MYB protein {ECO:0000313|EMBL:AKV71955.1};	At1g68320	GO:0005634,nucleus; GO:0003700,DNA-binding transcription factor activity; GO:0043565,sequence-specific DNA binding; GO:0016036,cellular response to phosphate starvation; GO:0009740,gibberellic acid mediated signaling pathway; GO:0009686,gibberellin biosynthetic process; GO:0010373,negative regulation of gibberellin biosynthetic process; GO:0045892,negative regulation of transcription, DNA-templat…	PF00249.31:Myb-like DNA-binding domain
Sbai1C334T10	transcription factor MYB52-like [Sesamum indicum]	MYB52_ARATH RecName: Full=Transcription factor MYB52 {ECO:0000303|PubMed:9839469}; AltName: Full=Myb-related protein 52 {ECO:0000303|PubMed:9839469}; Short=AtMYB52 {ECO:0000303|PubMed:9839469}; AltName: Full=Protein ABA-HYPERSENSITIVE 1 {ECO:0000303|PubMed:21399993};	MYB52	MYB-related	TF	MYB->MYB-related	2.17	2.71	2.1	6.32	4.48	5.03	5.61	5.21	5.28	29	32	27	81	64	70	86	64	64	GWHAOTO00000001	33485270	33487495	+	Sbai1C334T10	--	K09422 transcription factor MYB, plant | (RefSeq) transcription factor MYB52-like (A)	--	A0A4D8YPK1_SALSN SubName: Full=Myb proto-oncogene protein, plant {ECO:0000313|EMBL:TEY23636.1};	At1g17950	GO:0005634,nucleus; GO:0003700,DNA-binding transcription factor activity; GO:0000981,DNA-binding transcription factor activity, RNA polymerase II-specific; GO:0000978,RNA polymerase II cis-regulatory region sequence-specific DNA binding; GO:0000976,transcription regulatory region sequence-specific DNA binding; GO:0071555,cell wall organization; GO:1901347,negative regulation of secondary cell wal…	PF00249.31:Myb-like DNA-binding domain
Sbai1C359T3	homeobox-leucine zipper protein HDG11 [Sesamum indicum]	HDG11_ARATH RecName: Full=Homeobox-leucine zipper protein HDG11 {ECO:0000305}; AltName: Full=HD-ZIP protein HDG11 {ECO:0000305}; AltName: Full=Homeodomain GLABRA 2-like protein 11 {ECO:0000303|PubMed:10809443}; AltName: Full=Homeodomain transcription factor HDG11 {ECO:0000305}; AltName: Full=Protein ENHANCED DROUGHT TOLERANCE 1 {ECO:0000303|PubMed:18451323}; AltName: Full=Protein HOMEODOMAIN GLAB…	HDG11	HB-HD-ZIP	TF	HB->HB-HD-ZIP	4.03	3.91	5.07	7.96	7.23	8.51	4.31	3.86	4.37	168	144	203	194	148	181	338	322	338	GWHAOTO00000001	35936195	35939280	+	Sbai1C359T3	--	K09338 homeobox-leucine zipper protein | (RefSeq) homeobox-leucine zipper protein HDG11 (A)	--	A0A6I9SPH0_SESIN SubName: Full=homeobox-leucine zipper protein HDG11 {ECO:0000313|RefSeq:XP_011072039.1};	At1g73360	GO:0005634,nucleus; GO:0003700,DNA-binding transcription factor activity; GO:0000981,DNA-binding transcription factor activity, RNA polymerase II-specific; GO:0008289,lipid binding; GO:0000976,transcription regulatory region sequence-specific DNA binding; GO:0009828,plant-type cell wall loosening; GO:0010091,trichome branching; GO:0003674,molecular_function; GO:0140110,transcription regulator act…	PF01852.19:START domain
Sbai1C377T9	transcription factor NFYB [Salvia miltiorrhiza]	NFYB8_ARATH RecName: Full=Nuclear transcription factor Y subunit B-8; Short=AtNF-YB-8;	NFYB8	NF-YB	TF	NF-Y->NF-YB	22.58	21.49	25.65	6.16	6.73	10.04	16.01	12.82	13.33	295	248	322	226	154	173	82	94	125	GWHAOTO00000001	37739834	37742634	-	Sbai1C377T9	--	K08065 nuclear transcription Y subunit beta | (RefSeq) nuclear transcription factor Y subunit B-1-like isoform X1 (A)	--	A0A0N6X6V5_SALMI SubName: Full=Transcription factor NFYB {ECO:0000313|EMBL:AGG09673.1};	At2g37060	GO:0016602,CCAAT-binding factor complex; GO:0001228,DNA-binding transcription activator activity, RNA polymerase II-specific; GO:0003700,DNA-binding transcription factor activity; GO:0000981,DNA-binding transcription factor activity, RNA polymerase II-specific; GO:0046982,protein heterodimerization activity; GO:0043565,sequence-specific DNA binding; GO:0006357,regulation of transcription by RNA p…	PF00808.23:Histone-like transcription factor (CBF/NF-Y) and archaeal histone
Sbai1C419T5	zinc finger protein ZAT4-like [Sesamum indicum]	ZAT9_ARATH RecName: Full=Zinc finger protein ZAT9;	ZAT9	C2H2	TF	C2H2	1.3	1.06	1.48	1.24	1.14	1.37	0.26	0.66	0.41	32	23	35	7	15	10	31	30	32	GWHAOTO00000001	41917910	41919163	+	Sbai1C419T5	--	--	--	A0A6I9SRK1_SESIN SubName: Full=zinc finger protein ZAT4-like {ECO:0000313|RefSeq:XP_011072829.1};	At3g49930	GO:0005634,nucleus; GO:0003700,DNA-binding transcription factor activity; GO:0046872,metal ion binding; GO:0000976,transcription regulatory region sequence-specific DNA binding; GO:0006355,regulation of transcription, DNA-templated; GO:0003674,molecular_function; GO:0140110,transcription regulator activity; GO:0005488,binding; GO:0043167,ion binding; GO:0043169,cation binding; GO:0001067,regulato…	PF13912.6:C2H2-type zinc finger
Sbai1C532T5	Transcription factor, Myb superfamily [Handroanthus impetiginosus]	MYB1_ACTCC RecName: Full=Transcription factor MYB1 {ECO:0000305}; AltName: Full=Myb-related protein 1 {ECO:0000305};	MYB1	MYB-related	TF	MYB->MYB-related	12.56	14.64	14.22	2.54	0.35	1.55	22.9	17.27	21.2	34	35	37	67	43	57	7	1	4	GWHAOTO00000001	53257495	53257714	+	Sbai1C532T5	--	K09422 transcription factor MYB, plant | (RefSeq) transcription factor MYB113-like (A)	--	A0A2G9HV50_9LAMI SubName: Full=Transcription factor, Myb superfamily {ECO:0000313|EMBL:PIN21399.1};	At1g56650	GO:0005634,nucleus; GO:0003677,DNA binding; GO:0031542,positive regulation of anthocyanin biosynthetic process; GO:0045893,positive regulation of transcription, DNA-templated; GO:0003674,molecular_function; GO:0003676,nucleic acid binding; GO:0005488,binding; GO:0097159,organic cyclic compound binding; GO:1901363,heterocyclic compound binding; GO:0008150,biological_process; GO:0008152,metabolic p…	PF00249.31:Myb-like DNA-binding domain
Sbai1C535T10	MYB8 [Scutellaria baicalensis]	MYB90_ARATH RecName: Full=Transcription factor MYB90; AltName: Full=Myb-related protein 90; Short=AtMYB90; AltName: Full=Production of anthocyanin pigment 2 protein;	MYB90	MYB	TF	MYB->MYB	1.75	1.46	0.67	0.34	0.11	0.61	1.08	2.54	2.18	30	22	11	20	40	37	6	2	10	GWHAOTO00000001	53576557	53578206	+	Sbai1C535T10	--	K09422 transcription factor MYB, plant | (RefSeq) transcription factor MYB90-like (A)	--	U5U2H0_SCUBA SubName: Full=MYB8 {ECO:0000313|EMBL:AGZ16407.1};	At1g66390	GO:0005634,nucleus; GO:0003677,DNA binding; GO:0003700,DNA-binding transcription factor activity; GO:0006355,regulation of transcription, DNA-templated; GO:0080167,response to karrikin; GO:0003674,molecular_function; GO:0003676,nucleic acid binding; GO:0005488,binding; GO:0097159,organic cyclic compound binding; GO:1901363,heterocyclic compound binding; GO:0140110,transcription regulator activity…	PF00249.31:Myb-like DNA-binding domain
Sbai1C553T13	ethylene-responsive transcription factor 1B-like [Sesamum indicum]	ERF92_ARATH RecName: Full=Ethylene-responsive transcription factor 1B; Short=AtERF1B; AltName: Full=Ethylene-responsive element-binding factor 1B; Short=EREBP-1B;	ERF92	AP2/ERF-ERF	TF	AP2/ERF->AP2/ERF-ERF	1.73	1.72	0.79	0	0	0	3.2	2.94	2.72	16	14	7	32	25	25	0	0	0	GWHAOTO00000001	55303885	55304355	-	Sbai1C553T13	--	K14516 ethylene-responsive transcription factor 1 | (RefSeq) ethylene-responsive transcription factor 1B-like (A)	ko04016: MAPK signaling pathway - plant; ko04075: Plant hormone signal transduction	A0A6I9TN32_SESIN SubName: Full=ethylene-responsive transcription factor 1B-like {ECO:0000313|RefSeq:XP_011085905.1};	At3g23240	GO:0005634,nucleus; GO:0003677,DNA binding; GO:0003700,DNA-binding transcription factor activity; GO:0000976,transcription regulatory region sequence-specific DNA binding; GO:0006952,defense response; GO:0009873,ethylene-activated signaling pathway; GO:0009867,jasmonic acid mediated signaling pathway; GO:0003674,molecular_function; GO:0003676,nucleic acid binding; GO:0005488,binding; GO:0097159,o…	PF00847.20:AP2 domain
Sbai1C569T5	transcription factor TGA1 [Sesamum indicum]	TGA1_ARATH RecName: Full=Transcription factor TGA1; AltName: Full=DNA-binding protein TGA1a-like protein; AltName: Full=bZIP transcription factor 47; Short=AtbZIP47;	TGA1	bZIP	TF	bZIP	32.82	36.3	31.76	8.86	7.93	8.11	25.95	20.76	22.2	701	685	652	599	408	471	193	181	165	GWHAOTO00000001	56911981	56913552	+	Sbai1C569T5	--	K14431 transcription factor TGA | (RefSeq) transcription factor TGA1 (A)	ko04075: Plant hormone signal transduction	A0A6I9U1Z8_SESIN SubName: Full=transcription factor TGA1 {ECO:0000313|RefSeq:XP_011090575.1, ECO:0000313|RefSeq:XP_011090576.1};	At5g65210	GO:0005634,nucleus; GO:0003700,DNA-binding transcription factor activity; GO:0043565,sequence-specific DNA binding; GO:0000976,transcription regulatory region sequence-specific DNA binding; GO:0042742,defense response to bacterium; GO:0006351,transcription, DNA-templated; GO:0003674,molecular_function; GO:0140110,transcription regulator activity; GO:0003676,nucleic acid binding; GO:0003677,DNA bi…	PF14144.6:Seed dormancy control
Sbai1C599T5	PREDICTED: LIM domain-containing protein WLIM1-like [Erythranthe guttata]	WLIM1_ARATH RecName: Full=LIM domain-containing protein WLIM1 {ECO:0000305}; AltName: Full=Widely-expressed LIM protein 1 {ECO:0000303|PubMed:11085265}; Short=AtWLIM1;	WLIM1	LIM	TF	LIM	97.86	106.72	89.25	145.92	234.23	148.57	86.81	89.16	94.18	1094	1054	959	1049	917	1046	1663	2799	1583	GWHAOTO00000001	59933950	59935276	+	Sbai1C599T5	--	K09377 cysteine and glycine-rich protein | (RefSeq) LIM domain-containing protein WLIM1-like (A)	--	A0A4D8ZY56_SALSN SubName: Full=Cysteine and glycine-rich protein {ECO:0000313|EMBL:TEY41503.1};	At1g10200	GO:0015629,actin cytoskeleton; GO:0005737,cytoplasm; GO:0005886,plasma membrane; GO:0051015,actin filament binding; GO:0046872,metal ion binding; GO:0003729,mRNA binding; GO:0051017,actin filament bundle assembly; GO:0003674,molecular_function; GO:0003779,actin binding; GO:0005488,binding; GO:0005515,protein binding; GO:0008092,cytoskeletal protein binding; GO:0044877,protein-containing complex b…	PF00412.22:LIM domain
Sbai1C606T5	NAC domain-containing protein 104 isoform X1 [Sesamum indicum]	NC104_ARATH RecName: Full=NAC domain-containing protein 104 {ECO:0000305}; Short=ANAC104 {ECO:0000303|PubMed:15029955}; AltName: Full=Protein XYLEM NAC DOMAIN 1 {ECO:0000312|EMBL:AED97913.1};	NAC104	NAC	TF	NAC	34.36	31.75	22.72	72.07	68.39	78.8	30.18	24.93	23.91	376	307	239	357	251	260	804	800	822	GWHAOTO00000001	60648072	60648905	+	Sbai1C606T5	--	K00521 ferric-chelate reductase [EC:1.16.1.7] | (RefSeq) ferric reduction oxidase 7, chloroplastic-like (A)	--	A0A6I9U6D2_SESIN SubName: Full=NAC domain-containing protein 104 isoform X1 {ECO:0000313|RefSeq:XP_011092697.1};	At5g64530	GO:0005634,nucleus; GO:0003677,DNA binding; GO:0003700,DNA-binding transcription factor activity; GO:0043067,regulation of programmed cell death; GO:0048367,shoot system development; GO:0048731,system development; GO:0010089,xylem development; GO:0003674,molecular_function; GO:0003676,nucleic acid binding; GO:0005488,binding; GO:0097159,organic cyclic compound binding; GO:1901363,heterocyclic com…	PF02365.15:No apical meristem (NAM) protein
Sbai1C614T18	PREDICTED: protein NLP7-like isoform X1 [Erythranthe guttata]	NLP6_ARATH RecName: Full=Protein NLP6; Short=AtNLP6; AltName: Full=NIN-like protein 6; AltName: Full=Nodule inception protein-like protein 6;	NLP6	RWP-RK	TF	RWP-RK	0.68	0.6	0.77	3.35	3.08	2.79	0.42	1.49	1.39	48	37	52	32	96	97	240	231	187	GWHAOTO00000001	61451292	61457173	-	Sbai1C614T18	--	K11838 ubiquitin carboxyl-terminal hydrolase 7 [EC:3.4.19.12] | (RefSeq) uncharacterized protein LOC104229842 (A)	--	A0A4D8ZBT5_SALSN SubName: Full=S-phase kinase-associated protein 1 {ECO:0000313|EMBL:TEY29777.1};	At1g64530	GO:0005634,nucleus; GO:0003700,DNA-binding transcription factor activity; GO:0000976,transcription regulatory region sequence-specific DNA binding; GO:0003674,molecular_function; GO:0140110,transcription regulator activity; GO:0001067,regulatory region nucleic acid binding; GO:0003676,nucleic acid binding; GO:0003677,DNA binding; GO:0003690,double-stranded DNA binding; GO:0005488,binding; GO:0043…	PF02042.15:RWP-RK domain
Sbai1C628T9	unnamed protein product [Coffea canephora]	PLI2B_ARATH RecName: Full=LIM domain-containing protein PLIM2b {ECO:0000305}; AltName: Full=Pollen-expressed LIM protein 2B {ECO:0000305};	PLI2B	LIM	TF	LIM	14.57	18.12	15.08	6.62	8.73	4.38	15.3	15.51	16.5	192	211	191	218	188	216	89	123	55	GWHAOTO00000001	62888090	62889561	+	Sbai1C628T9	--	K09377 cysteine and glycine-rich protein | (RefSeq) LIM domain-containing protein PLIM2c-like (A)	--	A0A6P6W5D1_COFAR SubName: Full=LIM domain-containing protein PLIM2c-like {ECO:0000313|RefSeq:XP_027109726.1};	At1g01780	GO:0015629,actin cytoskeleton; GO:0005737,cytoplasm; GO:0005886,plasma membrane; GO:0051015,actin filament binding; GO:0046872,metal ion binding; GO:0000976,transcription regulatory region sequence-specific DNA binding; GO:0051017,actin filament bundle assembly; GO:0003674,molecular_function; GO:0003779,actin binding; GO:0005488,binding; GO:0005515,protein binding; GO:0008092,cytoskeletal protein…	PF00412.22:LIM domain
Sbai1C644T5	B3 domain-containing protein Os06g0112300-like, partial [Olea europaea var. sylvestris]	Y6112_ORYSJ RecName: Full=B3 domain-containing protein Os06g0112300;	Y6112	B3	TF	B3->B3	1.44	1.81	3	1.1	1.2	2.52	12.61	7.15	4.68	9	10	18	85	41	29	7	8	15	GWHAOTO00000001	64401863	64402180	+	Sbai1C644T5	--	--	--	A0A022RQD6_ERYGU RecName: Full=TF-B3 domain-containing protein {ECO:0000259|PROSITE:PS50863}; Flags: Fragment;	--	GO:0005634,nucleus; GO:0003677,DNA binding; GO:0003674,molecular_function; GO:0003676,nucleic acid binding; GO:0005488,binding; GO:0097159,organic cyclic compound binding; GO:1901363,heterocyclic compound binding; GO:0005575,cellular_component; GO:0005622,intracellular anatomical structure; GO:0043226,organelle; GO:0043227,membrane-bounded organelle; GO:0043229,intracellular organelle; GO:0043231…	PF02362.21:B3 DNA binding domain
Sbai1C673T7	putative disease resistance protein RGA3 [Sesamum indicum]	RGA1_SOLBU RecName: Full=Putative disease resistance protein RGA1; AltName: Full=RGA3-blb;	RGA1	mTERF	TR	mTERF	0.47	0.27	0.43	0.37	0.34	0.47	0.18	0.1	0.09	26	13	23	11	5	5	21	20	25	GWHAOTO00000001	67334319	67341317	+	Sbai1C673T7	--	K15032 mTERF domain-containing protein, mitochondrial | (RefSeq) uncharacterized protein LOC111312379 (A)	--	A0A4D8Y2T5_SALSN SubName: Full=Uncharacterized protein {ECO:0000313|EMBL:TEY16367.1};	At5g64950	GO:0043531,ADP binding; GO:0005524,ATP binding; GO:0006952,defense response; GO:0000166,nucleotide binding; GO:0003674,molecular_function; GO:0005488,binding; GO:0017076,purine nucleotide binding; GO:0030554,adenyl nucleotide binding; GO:0032553,ribonucleotide binding; GO:0032555,purine ribonucleotide binding; GO:0032559,adenyl ribonucleotide binding; GO:0036094,small molecule binding; GO:0043167…	PF12799.7:Leucine Rich repeats (2 copies)
Sbai1C79T17	PREDICTED: transcription factor DIVARICATA-like [Nicotiana sylvestris]	DIV_ANTMA RecName: Full=Transcription factor DIVARICATA;	DIV	MYB	TF	MYB->MYB	2.29	0.75	2.08	0.65	0.55	0.23	0.07	0.08	0.37	31	9	27	1	1	5	9	8	3	GWHAOTO00000001	7952082	7952883	-	Sbai1C79T17	--	K08869 aarF domain-containing kinase | (RefSeq) predicted protein (A)	--	A0A1S4AFU1_TOBAC SubName: Full=transcription factor DIVARICATA-like {ECO:0000313|RefSeq:XP_016475542.1};	At2g38090	GO:0005634,nucleus; GO:0003677,DNA binding; GO:0048262,determination of dorsal/ventral asymmetry; GO:0009908,flower development; GO:0003674,molecular_function; GO:0003676,nucleic acid binding; GO:0005488,binding; GO:0097159,organic cyclic compound binding; GO:1901363,heterocyclic compound binding; GO:0003002,regionalization; GO:0007275,multicellular organism development; GO:0007389,pattern specif…	PF00249.31:Myb-like DNA-binding domain
Sbai1C95T1	zinc finger protein ZAT12-like [Sesamum indicum]	ZAT11_ARATH RecName: Full=Zinc finger protein ZAT11;	ZAT11	C2H2	TF	C2H2	3.5	2.8	2.46	0.1	0	0.22	10.58	4.03	6.74	34	24	23	111	36	65	1	0	2	GWHAOTO00000001	9494870	9495364	+	Sbai1C95T1	--	--	--	A0A6I9U457_SESIN SubName: Full=zinc finger protein ZAT12-like {ECO:0000313|RefSeq:XP_011091501.1};	At2g28710	GO:0005634,nucleus; GO:0003700,DNA-binding transcription factor activity; GO:0046872,metal ion binding; GO:0000976,transcription regulatory region sequence-specific DNA binding; GO:0071289,cellular response to nickel ion; GO:2000280,regulation of root development; GO:0006355,regulation of transcription, DNA-templated; GO:0010200,response to chitin; GO:0003674,molecular_function; GO:0140110,transc…	PF13912.6:C2H2-type zinc finger
Sbai1P107T23	hypothetical protein F511_06746 [Dorcoceras hygrometricum]	OPF13_ARATH RecName: Full=Transcription repressor OFP13; AltName: Full=Ovate family protein 13; Short=AtOFP13;	OPF13	OFP	TF	OFP	3.25	4.97	2.12	0.8	0.38	0.85	2.56	2.12	3.11	40	54	25	34	24	38	10	5	10	GWHAOTO00000001	10744438	10745064	-	Sbai1P107T23	--	K14834 nucleolar complex protein 3 | (RefSeq) nucleolar complex protein 3 homolog isoform X1 (A)	--	A0A2Z7D9M1_9LAMI RecName: Full=Transcription repressor {ECO:0000256|RuleBase:RU367028}; AltName: Full=Ovate family protein {ECO:0000256|RuleBase:RU367028};	At5g04820	GO:0005634,nucleus; GO:0045892,negative regulation of transcription, DNA-templated; GO:0006139,nucleobase-containing compound metabolic process; GO:0006351,transcription, DNA-templated; GO:0006355,regulation of transcription, DNA-templated; GO:0006725,cellular aromatic compound metabolic process; GO:0006807,nitrogen compound metabolic process; GO:0008150,biological_process; GO:0008152,metabolic p…	PF04844.13:Transcriptional repressor, ovate
Sbai1P121T98	hypothetical protein CDL15_Pgr015902 [Punica granatum]	AS2_ARATH RecName: Full=Protein ASYMMETRIC LEAVES 2 {ECO:0000303|PubMed:12040093}; AltName: Full=LOB domain-containing protein 6 {ECO:0000303|PubMed:12068116};	AS2	LOB	TF	LOB	13.12	9.17	11.75	4.03	2.35	5.27	11.71	10.79	8.5	115	71	99	111	87	74	36	22	44	GWHAOTO00000001	12159460	12159965	-	Sbai1P121T98	--	K13944 LOB domain-containing protein 16 | (RefSeq) LOB domain-containing protein 16 (A)	--	A0A4D8ZDW2_SALSN RecName: Full=LOB domain-containing protein {ECO:0000259|PROSITE:PS50891};	At1g65620	GO:0005654,nucleoplasm; GO:0005634,nucleus; GO:0009943,adaxial/abaxial axis specification; GO:0048441,petal development; GO:0009944,polarity specification of adaxial/abaxial axis; GO:0009954,proximal/distal pattern formation; GO:0009799,specification of symmetry; GO:0003002,regionalization; GO:0007275,multicellular organism development; GO:0007389,pattern specification process; GO:0008150,biologi…	PF03195.14:Lateral organ boundaries (LOB) domain
Sbai1P123T13	hypothetical protein CDL12_16249 [Handroanthus impetiginosus]	DRE2D_ARATH RecName: Full=Dehydration-responsive element-binding protein 2D; Short=Protein DREB2D;	DRE2D	AP2/ERF-ERF	TF	AP2/ERF->AP2/ERF-ERF	10.13	10.06	10.54	2.65	1.9	4.49	26.66	18.6	14.5	90	79	90	256	152	128	24	18	38	GWHAOTO00000001	12324333	12324785	+	Sbai1P123T13	--	K09286 EREBP-like factor | (RefSeq) dehydration-responsive element-binding protein 2C-like isoform X1 (A)	--	A0A4D8ZPP8_SALSN RecName: Full=AP2/ERF domain-containing protein {ECO:0000259|PROSITE:PS51032};	At1g75490	GO:0005634,nucleus; GO:0003700,DNA-binding transcription factor activity; GO:0000976,transcription regulatory region sequence-specific DNA binding; GO:0045893,positive regulation of transcription, DNA-templated; GO:0010200,response to chitin; GO:0003674,molecular_function; GO:0140110,transcription regulator activity; GO:0001067,regulatory region nucleic acid binding; GO:0003676,nucleic acid bindi…	PF00847.20:AP2 domain
Sbai1P138T16	AP2/ERF and B3 domain-containing transcription factor At1g50680-like [Sesamum indicum]	RAVL2_ARATH RecName: Full=AP2/ERF and B3 domain-containing transcription factor At1g50680; AltName: Full=RAV1-like ethylene-responsive transcription factor At1g50680;	RAVL2	B3	TF	B3->B3	2.53	2.59	3.07	0.95	0.96	1.33	1.34	2.23	1.82	42	38	49	24	34	30	16	17	21	GWHAOTO00000001	13795889	13796767	+	Sbai1P138T16	--	K09287 RAV-like factor | (RefSeq) AP2/ERF and B3 domain-containing transcription factor At1g50680-like (A)	--	A0A6I9TML7_SESIN SubName: Full=AP2/ERF and B3 domain-containing transcription factor At1g50680-like {ECO:0000313|RefSeq:XP_011086824.1};	At1g50680	GO:0005634,nucleus; GO:0003677,DNA binding; GO:0003700,DNA-binding transcription factor activity; GO:0009873,ethylene-activated signaling pathway; GO:0003674,molecular_function; GO:0003676,nucleic acid binding; GO:0005488,binding; GO:0097159,organic cyclic compound binding; GO:1901363,heterocyclic compound binding; GO:0140110,transcription regulator activity; GO:0000160,phosphorelay signal transd…	PF02362.21:B3 DNA binding domain
Sbai1P180T44	CRT/DRE-binding factor 2 [Avicennia marina]	DRE1D_ARATH RecName: Full=Dehydration-responsive element-binding protein 1D; Short=Protein DREB1D; AltName: Full=C-repeat/dehydration-responsive element-binding factor 4; Short=C-repeat-binding factor 4; Short=CRT/DRE-binding factor 4;	DRE1D	AP2/ERF-ERF	TF	AP2/ERF->AP2/ERF-ERF	4.43	5.74	3.69	1.11	0.23	0.85	5.44	4.82	4.62	55	63	44	73	55	57	14	3	10	GWHAOTO00000001	18016863	18017525	+	Sbai1P180T44	--	K09286 EREBP-like factor | (RefSeq) dehydration-responsive element-binding protein 1B (A)	--	W5VSY3_AVIMR SubName: Full=CRT/DRE-binding factor 2 {ECO:0000313|EMBL:AHH86060.1};	At5g51990	GO:0005634,nucleus; GO:0003700,DNA-binding transcription factor activity; GO:0000976,transcription regulatory region sequence-specific DNA binding; GO:0009738,abscisic acid-activated signaling pathway; GO:0019760,glucosinolate metabolic process; GO:0003674,molecular_function; GO:0140110,transcription regulator activity; GO:0001067,regulatory region nucleic acid binding; GO:0003676,nucleic acid bi…	PF00847.20:AP2 domain
Sbai1P199T103	hypothetical protein MIMGU_mgv1a026752mg, partial [Erythranthe guttata]	WK72A_SOLLC RecName: Full=WRKY transcription factor 72A {ECO:0000305}; Short=SlWRKY72a {ECO:0000303|PubMed:20409007}; AltName: Full=SlWRKY73 {ECO:0000303|PubMed:24884371}; AltName: Full=WRKY DNA-binding protein 72A {ECO:0000305};	WRKY72	WRKY	TF	WRKY	0.38	0.65	0.55	0.05	0.04	0	1.51	1.62	1.5	8	12	11	34	31	31	1	1	0	GWHAOTO00000001	19939376	19940752	+	Sbai1P199T103	--	K13424 WRKY transcription factor 33 | (RefSeq) WRKY2; probable WRKY transcription factor 25 (A)	ko04016: MAPK signaling pathway - plant; ko04626: Plant-pathogen interaction	A0A022QQE2_ERYGU RecName: Full=WRKY domain-containing protein {ECO:0000259|PROSITE:PS50811}; Flags: Fragment;	At5g15130	GO:0005634,nucleus; GO:0003700,DNA-binding transcription factor activity; GO:0043565,sequence-specific DNA binding; GO:0006952,defense response; GO:0003674,molecular_function; GO:0140110,transcription regulator activity; GO:0003676,nucleic acid binding; GO:0003677,DNA binding; GO:0005488,binding; GO:0097159,organic cyclic compound binding; GO:1901363,heterocyclic compound binding; GO:0006950,resp…	PF03106.15:WRKY DNA -binding domain
Sbai1P204T39	Mitochondrial transcription termination factor, mTERF [Handroanthus impetiginosus]	MTEF1_ARATH RecName: Full=Transcription termination factor MTEF1, chloroplastic {ECO:0000305}; AltName: Full=Mitochondrial transcription termination factor 1 {ECO:0000303|PubMed:23087700}; AltName: Full=Protein EMBRYO DEFECTIVE 93 {ECO:0000305}; AltName: Full=Protein SINGLET OXYGEN-LINKED DEATH ACTIVATOR 10 {ECO:0000303|PubMed:19563435}; Flags: Precursor;	MTEF1	mTERF	TR	mTERF	1.84	0.94	1.29	1.34	1.27	0.87	2.9	3.93	3.22	31	14	21	53	61	54	23	23	14	GWHAOTO00000001	20428202	20429062	-	Sbai1P204T39	--	K15032 mTERF domain-containing protein, mitochondrial | (RefSeq) transcription termination factor MTEF1, chloroplastic (A)	--	A0A2G9H8D9_9LAMI SubName: Full=Mitochondrial transcription termination factor, mTERF {ECO:0000313|EMBL:PIN13769.1};	At2g03050	GO:0009507,chloroplast; GO:0003690,double-stranded DNA binding; GO:0071452,cellular response to singlet oxygen; GO:0009658,chloroplast organization; GO:0032502,developmental process; GO:0006353,DNA-templated transcription, termination; GO:0009793,embryo development ending in seed dormancy; GO:0006355,regulation of transcription, DNA-templated; GO:0003674,molecular_function; GO:0003676,nucleic aci…	PF02536.14:mTERF
Sbai1P205T73	NAC domain protein NAC2 [Salvia miltiorrhiza]	NAP2_SOLLC RecName: Full=NAC domain-containing protein 2 {ECO:0000303|PubMed:29760199}; Short=SlNAP2 {ECO:0000303|PubMed:29760199};	NAP2	NAC	TF	NAC	170.67	181.42	177.49	70.62	57.2	62.6	184.91	149.08	154.68	2892	2716	2891	3387	2324	2604	1220	1036	1011	GWHAOTO00000001	20502462	20503633	-	Sbai1P205T73	--	K00521 ferric-chelate reductase [EC:1.16.1.7] | (RefSeq) ferric reduction oxidase 7, chloroplastic-like (A)	--	G8E9N6_SALMI SubName: Full=NAC domain protein NAC2 {ECO:0000313|EMBL:AEQ61906.1};	At1g69490	GO:0005634,nucleus; GO:0043565,sequence-specific DNA binding; GO:1902265,abscisic acid homeostasis; GO:0009738,abscisic acid-activated signaling pathway; GO:0010150,leaf senescence; GO:0031155,regulation of reproductive fruiting body development; GO:0006355,regulation of transcription, DNA-templated; GO:0009737,response to abscisic acid; GO:0009646,response to absence of light; GO:0003674,molecul…	PF02365.15:No apical meristem (NAM) protein
Sbai1P217T20	hypothetical protein CDL12_01320 [Handroanthus impetiginosus]	BZP43_ARATH RecName: Full=Basic leucine zipper 43 {ECO:0000303|PubMed:11906833}; Short=AtbZIP43 {ECO:0000303|PubMed:11906833}; Short=bZIP protein 43 {ECO:0000303|PubMed:11906833};	BZP43	bZIP	TF	bZIP	7.05	3.28	6.81	10.37	7.3	11.1	5.47	4.38	4.69	56	23	52	47	32	37	84	62	84	GWHAOTO00000001	21700740	21701144	+	Sbai1P217T20	--	--	--	A0A2G9I825_9LAMI RecName: Full=BZIP domain-containing protein {ECO:0000259|PROSITE:PS50217};	At5g38800	GO:0005634,nucleus; GO:0003677,DNA binding; GO:0003700,DNA-binding transcription factor activity; GO:0003674,molecular_function; GO:0003676,nucleic acid binding; GO:0005488,binding; GO:0097159,organic cyclic compound binding; GO:1901363,heterocyclic compound binding; GO:0140110,transcription regulator activity; GO:0005575,cellular_component; GO:0005622,intracellular anatomical structure; GO:00432…	PF00170.21:bZIP transcription factor
Sbai1P221T46	hypothetical protein CDL12_03590 [Handroanthus impetiginosus]	RAV1_ARATH RecName: Full=AP2/ERF and B3 domain-containing transcription factor RAV1; AltName: Full=Ethylene-responsive transcription factor RAV1; AltName: Full=Protein RELATED TO ABI3/VP1 1;	RAV1	AP2/ERF-RAV	TF	AP2/ERF->AP2/ERF-RAV	14.05	12.4	13.6	2.28	1.59	1.57	35.08	30.83	32.55	272	212	253	734	549	626	45	33	29	GWHAOTO00000001	22171956	22172975	+	Sbai1P221T46	--	K09287 RAV-like factor | (RefSeq) AP2/ERF and B3 domain-containing transcription factor RAV1-like (A)	--	A0A2G9I1N7_9LAMI SubName: Full=Uncharacterized protein {ECO:0000313|EMBL:PIN23681.1};	At1g13260	GO:0005634,nucleus; GO:0003677,DNA binding; GO:0003700,DNA-binding transcription factor activity; GO:0000976,transcription regulatory region sequence-specific DNA binding; GO:0071456,cellular response to hypoxia; GO:0009873,ethylene-activated signaling pathway; GO:0048527,lateral root development; GO:0048366,leaf development; GO:0009910,negative regulation of flower development; GO:0045892,negati…	PF02362.21:B3 DNA binding domain
Sbai1P244T29	zinc finger protein ZAT5 [Sesamum indicum]	--	ZAT5	C2H2	TF	C2H2	37.85	42.02	36.24	75.44	151.22	84.86	21.41	36.43	37.37	314	308	289	192	278	308	638	1341	671	GWHAOTO00000001	24408327	24408809	+	Sbai1P244T29	--	--	--	A0A6I9TJN6_SESIN SubName: Full=zinc finger protein ZAT5 {ECO:0000313|RefSeq:XP_011084390.1};	--	--	--
Sbai1P394T67	Agamous-like MADS-box protein AGL18 [Morus notabilis]	MAD22_ORYSJ RecName: Full=MADS-box transcription factor 22; AltName: Full=OsMADS22;	MADS22	MADS-M-type	TF	MADS->MADS-M-type	15.69	17.02	14.96	9.94	13.15	14.06	10.28	6.4	6.91	48	46	44	34	18	21	31	43	41	GWHAOTO00000001	39435236	39435391	-	Sbai1P394T67	--	K09264 MADS-box transcription factor, plant | (RefSeq) MADS-box transcription factor 23-like isoform X1 (A)	--	W9RYW8_9ROSA SubName: Full=Agamous-like MADS-box protein AGL18 {ECO:0000313|EMBL:EXC18224.1};	At2g22540	GO:0005634,nucleus; GO:0000981,DNA-binding transcription factor activity, RNA polymerase II-specific; GO:0046983,protein dimerization activity; GO:0000978,RNA polymerase II cis-regulatory region sequence-specific DNA binding; GO:0030154,cell differentiation; GO:0009908,flower development; GO:0007275,multicellular organism development; GO:1900458,negative regulation of brassinosteroid mediated sig…	PF00319.18:SRF-type transcription factor (DNA-binding and dimerisation domain)
Sbai1P395T26	PREDICTED: zinc finger protein ZAT5 [Erythranthe guttata]	ZAT5_ARATH RecName: Full=Zinc finger protein ZAT5;	ZAT5	C2H2	TF	C2H2	22.32	17.59	16.1	36.8	69.93	39.36	9.4	15.25	15.44	323	225	224	147	203	222	543	1082	543	GWHAOTO00000001	39510721	39511494	+	Sbai1P395T26	--	--	--	A0A4D8ZSZ5_SALSN SubName: Full=Uncharacterized protein {ECO:0000313|EMBL:TEY38383.1};	At2g28200	GO:0005634,nucleus; GO:0003700,DNA-binding transcription factor activity; GO:0046872,metal ion binding; GO:0000976,transcription regulatory region sequence-specific DNA binding; GO:0006355,regulation of transcription, DNA-templated; GO:0003674,molecular_function; GO:0140110,transcription regulator activity; GO:0005488,binding; GO:0043167,ion binding; GO:0043169,cation binding; GO:0001067,regulato…	PF13912.6:C2H2-type zinc finger
Sbai1P412T20	transcription factor TCP5-like [Olea europaea var. sylvestris]	TCP5_ARATH RecName: Full=Transcription factor TCP5;	TCP5	TCP	TF	TCP	5.21	4.34	5.28	1.34	1.03	0.29	3.04	5.51	5.38	38	28	37	24	37	39	10	8	2	GWHAOTO00000001	41220372	41220743	+	Sbai1P412T20	--	--	--	A0A7T1TSU6_9LAMI SubName: Full=Teosinte branched 1 cycloidea and PCF transcription factor 13 {ECO:0000313|EMBL:QPP19131.1};	At5g60970	GO:0005634,nucleus; GO:0003700,DNA-binding transcription factor activity; GO:0043565,sequence-specific DNA binding; GO:0048366,leaf development; GO:0009965,leaf morphogenesis; GO:0010150,leaf senescence; GO:0006355,regulation of transcription, DNA-templated; GO:0009408,response to heat; GO:0003674,molecular_function; GO:0140110,transcription regulator activity; GO:0003676,nucleic acid binding; GO…	PF03634.13:TCP family transcription factor
Sbai1P495T34	LOB domain-containing protein 36 [Sesamum indicum]	LBD36_ARATH RecName: Full=LOB domain-containing protein 36; AltName: Full=ASYMMETRIC LEAVES 2-like protein 1; Short=AS2-like protein 1;	LBD36	LOB	TF	LOB	2.62	3.25	2.66	6.27	13.21	6.64	0.89	2.57	1.16	41	45	40	15	37	18	100	221	99	GWHAOTO00000001	49562973	49563896	-	Sbai1P495T34	--	K13944 LOB domain-containing protein 16 | (RefSeq) LOB domain-containing protein 16-like (A)	--	A0A2G9GG50_9LAMI RecName: Full=LOB domain-containing protein {ECO:0000259|PROSITE:PS50891};	At5g66870	GO:0009965,leaf morphogenesis; GO:0048441,petal development; GO:0009954,proximal/distal pattern formation; GO:0006355,regulation of transcription, DNA-templated; GO:0007275,multicellular organism development; GO:0008150,biological_process; GO:0009653,anatomical structure morphogenesis; GO:0010016,shoot system morphogenesis; GO:0032501,multicellular organismal process; GO:0032502,developmental pro…	PF03195.14:Lateral organ boundaries (LOB) domain
Sbai1P511T11	WRKY protein [Salvia miltiorrhiza]	WRKY7_ARATH RecName: Full=Probable WRKY transcription factor 7; AltName: Full=WRKY DNA-binding protein 7;	WRKY7	WRKY	TF	WRKY	2.73	3.9	3.65	0.76	0.61	0.75	6.43	7.88	6.28	46	58	59	117	122	105	13	11	12	GWHAOTO00000001	51132252	51133535	+	Sbai1P511T11	--	K13425 WRKY transcription factor 22 | (RefSeq) WRKY transcription factor 22-like (A)	ko04016: MAPK signaling pathway - plant; ko04626: Plant-pathogen interaction	A0A0D5Y9A5_SALMI SubName: Full=WRKY protein {ECO:0000313|EMBL:AKA27904.1};	At4g24240	GO:0005634,nucleus; GO:0005516,calmodulin binding; GO:0003700,DNA-binding transcription factor activity; GO:0000976,transcription regulatory region sequence-specific DNA binding; GO:0003674,molecular_function; GO:0005488,binding; GO:0005515,protein binding; GO:0140110,transcription regulator activity; GO:0001067,regulatory region nucleic acid binding; GO:0003676,nucleic acid binding; GO:0003677,D…	PF03106.15:WRKY DNA -binding domain
Sbai1P519T32	LOB domain-containing protein 37-like [Sesamum indicum]	LBD39_ARATH RecName: Full=LOB domain-containing protein 39; AltName: Full=ASYMMETRIC LEAVES 2-like protein 41; Short=AS2-like protein 41;	LBD39	LOB	TF	LOB	3.27	3.79	3.24	7.59	6.49	6.7	3.76	3.04	2.81	41	42	39	51	35	35	97	87	80	GWHAOTO00000001	51954970	51955689	-	Sbai1P519T32	--	--	--	A0A6I9UDU7_SESIN SubName: Full=LOB domain-containing protein 37-like {ECO:0000313|RefSeq:XP_011099355.1};	At4g37540	GO:0010468,regulation of gene expression; GO:0008150,biological_process; GO:0008152,metabolic process; GO:0010467,gene expression; GO:0019222,regulation of metabolic process; GO:0043170,macromolecule metabolic process; GO:0050789,regulation of biological process; GO:0060255,regulation of macromolecule metabolic process; GO:0065007,biological regulation; GO:0071704,organic substance metabolic proc…	PF03195.14:Lateral organ boundaries (LOB) domain
Sbai1P521T50	protein SHORT-ROOT-like [Olea europaea var. sylvestris]	SHR_ARATH RecName: Full=Protein SHORT-ROOT {ECO:0000303|PubMed:10850497}; Short=AtSHR {ECO:0000303|PubMed:10850497}; AltName: Full=GRAS family protein 26; Short=AtGRAS-26; AltName: Full=Protein SHOOT GRAVITROPISM 7 {ECO:0000303|PubMed:9670559};	SHR	GRAS	TF	GRAS	3.33	1.99	2.31	1.34	1.27	1.5	1	1.36	0.69	93	49	62	30	35	19	38	38	40	GWHAOTO00000001	52167406	52169002	+	Sbai1P521T50	--	K14494 DELLA protein | (RefSeq) DELLA protein GAI-like (A)	ko04075: Plant hormone signal transduction	A0A5J5AQE1_9ASTE RecName: Full=GRAS domain-containing protein {ECO:0000259|PROSITE:PS50985};	At4g37650	GO:0005769,early endosome; GO:0005770,late endosome; GO:0005634,nucleus; GO:0055037,recycling endosome; GO:0003700,DNA-binding transcription factor activity; GO:0043565,sequence-specific DNA binding; GO:0000976,transcription regulatory region sequence-specific DNA binding; GO:0008356,asymmetric cell division; GO:0055072,iron ion homeostasis; GO:0048366,leaf development; GO:0045930,negative regula…	PF03514.14:GRAS domain family
Sbai1P616T71	PREDICTED: nuclear transcription factor Y subunit B-4-like [Erythranthe guttata]	NFYB4_ARATH RecName: Full=Nuclear transcription factor Y subunit B-4; Short=AtNF-YB-4; AltName: Full=Transcriptional activator HAP3D;	NFYB4	NF-YB	TF	NF-Y->NF-YB	5.62	9.03	5.07	8.41	5.39	7.91	17.77	13.01	15.77	38	54	33	130	81	106	58	39	51	GWHAOTO00000001	61686905	61687282	-	Sbai1P616T71	--	K08065 nuclear transcription Y subunit beta | (RefSeq) nuclear transcription factor Y subunit B-4 (A)	--	A0A6I9U1G5_SESIN SubName: Full=nuclear transcription factor Y subunit B-4 {ECO:0000313|RefSeq:XP_011092666.1};	At1g09030	GO:0016602,CCAAT-binding factor complex; GO:0001228,DNA-binding transcription activator activity, RNA polymerase II-specific; GO:0003700,DNA-binding transcription factor activity; GO:0000981,DNA-binding transcription factor activity, RNA polymerase II-specific; GO:0046982,protein heterodimerization activity; GO:0043565,sequence-specific DNA binding; GO:0006357,regulation of transcription by RNA p…	PF00808.23:Histone-like transcription factor (CBF/NF-Y) and archaeal histone
Sbai1P638T16	trihelix transcription factor ASIL2 [Sesamum indicum]	ASIL2_ARATH RecName: Full=Trihelix transcription factor ASIL2 {ECO:0000305}; AltName: Full=6B-interacting protein 1-like 2 {ECO:0000303|PubMed:21330492}; AltName: Full=Trihelix DNA-binding protein ASIL2 {ECO:0000305};	ASIL2_	Trihelix	TF	Trihelix	15.22	13.47	15.19	23.89	33.35	22.21	18.9	19.14	19.45	248	194	238	333	287	315	397	581	345	GWHAOTO00000001	63831553	63832548	+	Sbai1P638T16	--	K12501 homogentisate solanesyltransferase [EC:2.5.1.117] | (RefSeq) hypothetical protein (A)	ko00130: Ubiquinone and other terpenoid-quinone biosynthesis; ko01100: Metabolic pathways; ko01110: Biosynthesis of secondary metabolites; ko01240: Biosynthesis of cofactors	A0A6I9U6F5_SESIN SubName: Full=trihelix transcription factor ASIL2 {ECO:0000313|RefSeq:XP_011093230.1};	At2g44730	GO:0005634,nucleus; GO:0003700,DNA-binding transcription factor activity; GO:0000976,transcription regulatory region sequence-specific DNA binding; GO:0009793,embryo development ending in seed dormancy; GO:0006355,regulation of transcription, DNA-templated; GO:0010431,seed maturation; GO:0003674,molecular_function; GO:0140110,transcription regulator activity; GO:0001067,regulatory region nucleic …	PF13837.6:Myb/SANT-like DNA-binding domain
Sbai1P653T78	hypothetical protein CDL12_24287 [Handroanthus impetiginosus]	SCL3_ARATH RecName: Full=Scarecrow-like protein 3 {ECO:0000303|PubMed:10341448}; Short=AtSCL3 {ECO:0000303|PubMed:10341448}; AltName: Full=GRAS family protein 5; Short=AtGRAS-5;	SCL3	GRAS	TF	GRAS	5.51	6.76	5.34	5.4	3.67	5	10.37	9.44	11.47	59	64	55	120	93	122	59	42	51	GWHAOTO00000001	65378705	65379385	-	Sbai1P653T78	--	K14494 DELLA protein | (RefSeq) DELLA protein GAI (A)	ko04075: Plant hormone signal transduction	A0A2G9GD24_9LAMI RecName: Full=GRAS domain-containing protein {ECO:0000259|PROSITE:PS50985};	At1g50420	GO:0005634,nucleus; GO:0003700,DNA-binding transcription factor activity; GO:0043565,sequence-specific DNA binding; GO:0006355,regulation of transcription, DNA-templated; GO:0009739,response to gibberellin; GO:0003674,molecular_function; GO:0140110,transcription regulator activity; GO:0003676,nucleic acid binding; GO:0003677,DNA binding; GO:0005488,binding; GO:0097159,organic cyclic compound bind…	PF03514.14:GRAS domain family
Sbai1P661T35	protein ETHYLENE INSENSITIVE 3-like [Olea europaea var. sylvestris]	EIN3_ARATH RecName: Full=Protein ETHYLENE INSENSITIVE 3;	EIN3	EIL	TF	EIL	19.35	20.47	20.43	13.21	11.58	14.35	30.75	29.42	31.76	461	431	468	792	645	752	321	295	326	GWHAOTO00000001	66145235	66146560	+	Sbai1P661T35	--	K14514 ethylene-insensitive protein 3 | (RefSeq) protein ETHYLENE INSENSITIVE 3-like (A)	ko04016: MAPK signaling pathway - plant; ko04075: Plant hormone signal transduction	A0A2G9GX17_9LAMI SubName: Full=Uncharacterized protein {ECO:0000313|EMBL:PIN09833.1};	At3g20770	GO:0005634,nucleus; GO:0003677,DNA binding; GO:0003700,DNA-binding transcription factor activity; GO:0019900,kinase binding; GO:0000976,transcription regulatory region sequence-specific DNA binding; GO:0042742,defense response to bacterium; GO:0009873,ethylene-activated signaling pathway; GO:2000082,regulation of L-ascorbic acid biosynthetic process; GO:0006355,regulation of transcription, DNA-te…	PF04873.13:Ethylene insensitive 3
Sbai1P682T117	PREDICTED: ethylene-responsive transcription factor ERF023-like [Erythranthe guttata]	ERF23_ARATH RecName: Full=Ethylene-responsive transcription factor ERF023;	ERF23	AP2/ERF-ERF	TF	AP2/ERF->AP2/ERF-ERF	7.54	5.58	5.75	5.13	3.01	8.02	1.67	4.15	3.24	75	49	55	18	38	32	52	32	76	GWHAOTO00000001	68277834	68278340	-	Sbai1P682T117	--	K09286 EREBP-like factor | (RefSeq) ethylene-responsive transcription factor ERF023-like (A)	--	A0A022RGF5_ERYGU RecName: Full=AP2/ERF domain-containing protein {ECO:0000259|PROSITE:PS51032};	At1g01250	GO:0005634,nucleus; GO:0003677,DNA binding; GO:0003700,DNA-binding transcription factor activity; GO:0009873,ethylene-activated signaling pathway; GO:0003674,molecular_function; GO:0003676,nucleic acid binding; GO:0005488,binding; GO:0097159,organic cyclic compound binding; GO:1901363,heterocyclic compound binding; GO:0140110,transcription regulator activity; GO:0000160,phosphorelay signal transd…	PF00847.20:AP2 domain
Sbai2A133T78	hypothetical protein CDL12_25880 [Handroanthus impetiginosus]	IAA1_ORYSJ RecName: Full=Auxin-responsive protein IAA1; AltName: Full=Indoleacetic acid-induced protein 1;	IAA1	AUX/IAA	TR	AUX/IAA	58.05	67.03	62.72	28.17	22.76	31.44	40.3	31.5	28.54	649	662	674	487	324	317	321	272	335	GWHAOTO00000002	13329744	13330701	-	Sbai2A133T78	--	K14484 auxin-responsive protein IAA | (RefSeq) auxin-responsive protein IAA1-like (A)	ko04075: Plant hormone signal transduction	A0A2G9G8T3_9LAMI RecName: Full=Auxin-responsive protein {ECO:0000256|RuleBase:RU004549};	At1g04250	GO:0005634,nucleus; GO:0009734,auxin-activated signaling pathway; GO:0006355,regulation of transcription, DNA-templated; GO:0009733,response to auxin; GO:0007154,cell communication; GO:0007165,signal transduction; GO:0008150,biological_process; GO:0009719,response to endogenous stimulus; GO:0009725,response to hormone; GO:0009755,hormone-mediated signaling pathway; GO:0009987,cellular process; GO…	PF02309.16:AUX/IAA family
Sbai2A147T192	hypothetical protein CDL12_23433 [Handroanthus impetiginosus]	IDD1_ARATH RecName: Full=Zinc finger protein ENHYDROUS {ECO:0000303|PubMed:21571950}; AltName: Full=Protein indeterminate-domain 1 {ECO:0000303|PubMed:16784536};	IDD1	C2H2	TF	C2H2	4.7	4.72	5.99	2.43	2.1	2.46	4.31	5.14	6.22	142	126	174	141	143	187	75	68	71	GWHAOTO00000002	14732590	14734706	-	Sbai2A147T192	--	K12309 beta-galactosidase [EC:3.2.1.23] | (Kazusa) Lj3g3v0323160.1; - (A)	ko00052: Galactose metabolism; ko00511: Other glycan degradation; ko00531: Glycosaminoglycan degradation; ko00600: Sphingolipid metabolism; ko00604: Glycosphingolipid biosynthesis - ganglio series; ko01100: Metabolic pathways	A0A4D8ZII7_SALSN RecName: Full=C2H2-type domain-containing protein {ECO:0000259|PROSITE:PS50157};	At1g55110	GO:0005634,nucleus; GO:0003700,DNA-binding transcription factor activity; GO:0046872,metal ion binding; GO:0000976,transcription regulatory region sequence-specific DNA binding; GO:0009740,gibberellic acid mediated signaling pathway; GO:0009937,regulation of gibberellic acid mediated signaling pathway; GO:0010029,regulation of seed germination; GO:0006355,regulation of transcription, DNA-template…	PF00096.26:Zinc finger, C2H2 type
Sbai2A169T128	hypothetical protein CDL12_29271 [Handroanthus impetiginosus]	NAP2_SOLLC RecName: Full=NAC domain-containing protein 2 {ECO:0000303|PubMed:29760199}; Short=SlNAP2 {ECO:0000303|PubMed:29760199};	NAC2	NAC	TF	NAC	664.48	681.09	657.65	199.13	183.83	193.63	649.68	543.87	583.43	10517	9524	10005	11115	7919	9174	3213	3110	2921	GWHAOTO00000002	16891632	16892614	-	Sbai2A169T128	--	K00521 ferric-chelate reductase [EC:1.16.1.7] | (RefSeq) ferric reduction oxidase 7, chloroplastic-like (A)	--	A0A2G9FYW3_9LAMI RecName: Full=NAC domain-containing protein {ECO:0000259|PROSITE:PS51005};	At1g69490	GO:0005634,nucleus; GO:0043565,sequence-specific DNA binding; GO:1902265,abscisic acid homeostasis; GO:0009738,abscisic acid-activated signaling pathway; GO:0010150,leaf senescence; GO:0031155,regulation of reproductive fruiting body development; GO:0006355,regulation of transcription, DNA-templated; GO:0009737,response to abscisic acid; GO:0009646,response to absence of light; GO:0003674,molecul…	PF02365.15:No apical meristem (NAM) protein
Sbai2A177T98	myb family transcription factor EFM [Sesamum indicum]	HHO3_ARATH RecName: Full=Transcription factor HHO3 {ECO:0000305}; AltName: Full=MYB-domain transcription factor HHO3 {ECO:0000305}; AltName: Full=Protein HRS1 HOMOLOG 3 {ECO:0000305};	HHO3	GARP-G2-like	TF	GARP->GARP-G2-like	20.91	19.64	19.83	16.11	14.58	14.37	10.55	10.39	9.22	475	394	433	259	217	208	373	354	311	GWHAOTO00000002	17733980	17736005	+	Sbai2A177T98	--	K14491 two-component response regulator ARR-B family | (RefSeq) two-component response regulator ARR12 (A)	ko04075: Plant hormone signal transduction	A0A6I9SU66_SESIN SubName: Full=myb family transcription factor EFM {ECO:0000313|RefSeq:XP_011070832.1};	At1g25550	GO:0005634,nucleus; GO:0003677,DNA binding; GO:0003700,DNA-binding transcription factor activity; GO:0071456,cellular response to hypoxia; GO:0016036,cellular response to phosphate starvation; GO:0006355,regulation of transcription, DNA-templated; GO:0003674,molecular_function; GO:0003676,nucleic acid binding; GO:0005488,binding; GO:0097159,organic cyclic compound binding; GO:1901363,heterocyclic…	PF00249.31:Myb-like DNA-binding domain
Sbai2A179T120	heat shock factor protein HSF30 [Sesamum indicum]	HSF30_SOLPE RecName: Full=Heat shock factor protein HSF30; AltName: Full=Heat shock transcription factor 30; Short=HSTF 30; AltName: Full=Heat stress transcription factor;	HSF30	HSF	TF	HSF	10.94	12.07	14.2	1.06	0.76	1.14	8.24	9.14	7.96	242	236	302	197	186	175	24	18	24	GWHAOTO00000002	17924784	17926753	+	Sbai2A179T120	--	K09419 heat shock transcription factor, other eukaryote | (RefSeq) heat shock factor protein HSF30 (A)	--	A0A2G3BRR5_CAPCH SubName: Full=Heat shock factor protein HSF30 {ECO:0000313|EMBL:PHU09164.1};	At2g26150	GO:0005634,nucleus; GO:0003700,DNA-binding transcription factor activity; GO:0043565,sequence-specific DNA binding; GO:0003674,molecular_function; GO:0140110,transcription regulator activity; GO:0003676,nucleic acid binding; GO:0003677,DNA binding; GO:0005488,binding; GO:0097159,organic cyclic compound binding; GO:1901363,heterocyclic compound binding; GO:0005575,cellular_component; GO:0005622,in…	PF00447.17:HSF-type DNA-binding
Sbai2A186T87	trihelix transcription factor PTL [Sesamum indicum]	PTL_ARATH RecName: Full=Trihelix transcription factor PTL; AltName: Full=Trihelix DNA-binding protein PETAL LOSS;	PTL	Trihelix	TF	Trihelix	1.82	1.68	2.13	3.87	4.7	4.25	2.51	2.1	2.4	49	40	55	73	52	64	106	135	109	GWHAOTO00000002	18614614	18616737	-	Sbai2A186T87	--	K01051 pectinesterase [EC:3.1.1.11] | (RefSeq) probable pectinesterase/pectinesterase inhibitor 58 (A)	ko00040: Pentose and glucuronate interconversions; ko01100: Metabolic pathways	A0A6I9U5F2_SESIN SubName: Full=trihelix transcription factor PTL {ECO:0000313|RefSeq:XP_011094408.1};	At5g03680	GO:0005634,nucleus; GO:0003677,DNA binding; GO:0003700,DNA-binding transcription factor activity; GO:0019900,kinase binding; GO:0042803,protein homodimerization activity; GO:0000976,transcription regulatory region sequence-specific DNA binding; GO:0048498,establishment of petal orientation; GO:0046621,negative regulation of organ growth; GO:0090428,perianth development; GO:0048441,petal developme…	PF13837.6:Myb/SANT-like DNA-binding domain
Sbai2A190T73	B3 domain-containing protein At2g36080-like [Olea europaea var. sylvestris]	Y2608_ARATH RecName: Full=B3 domain-containing protein At2g36080; AltName: Full=Protein AUXIN RESPONSIVE FACTOR 31;	ARF31	B3	TF	B3->B3	9.71	9.06	9.15	1.67	2.03	1.58	8.07	5.99	7.93	148	122	134	133	84	120	26	33	23	GWHAOTO00000002	19040909	19041953	-	Sbai2A190T73	--	K09287 RAV-like factor | (RefSeq) AP2/ERF and B3 domain-containing transcription factor RAV1-like (A)	--	A0A5J4ZDU3_9ASTE RecName: Full=TF-B3 domain-containing protein {ECO:0000259|PROSITE:PS50863};	At5g06250	GO:0005634,nucleus; GO:0003700,DNA-binding transcription factor activity; GO:0000976,transcription regulatory region sequence-specific DNA binding; GO:0045892,negative regulation of transcription, DNA-templated; GO:0080167,response to karrikin; GO:0003674,molecular_function; GO:0140110,transcription regulator activity; GO:0001067,regulatory region nucleic acid binding; GO:0003676,nucleic acid bin…	PF02362.21:B3 DNA binding domain
Sbai2A207T144	bZIP transcription factor TGA10 [Sesamum indicum]	TGA10_TOBAC RecName: Full=bZIP transcription factor TGA10 {ECO:0000303|PubMed:12777042}; AltName: Full=Protein TGACG (TGA) motif-binding protein 10 {ECO:0000303|PubMed:12777042};	TGA10	bZIP	TF	bZIP	0.04	0.04	0.11	0.07	0.03	0	0.75	0.8	0.52	1	1	3	22	20	14	2	1	0	GWHAOTO00000002	20699619	20704280	-	Sbai2A207T144	--	K14431 transcription factor TGA | (RefSeq) bZIP transcription factor TGA10 (A)	ko04075: Plant hormone signal transduction	A0A6I9SWW9_SESIN SubName: Full=bZIP transcription factor TGA10 {ECO:0000313|RefSeq:XP_011075176.1};	At5g06840	GO:0005634,nucleus; GO:0003700,DNA-binding transcription factor activity; GO:0043565,sequence-specific DNA binding; GO:0045893,positive regulation of transcription, DNA-templated; GO:0009733,response to auxin; GO:0009753,response to jasmonic acid; GO:0009751,response to salicylic acid; GO:0006351,transcription, DNA-templated; GO:0003674,molecular_function; GO:0140110,transcription regulator activ…	PF14144.6:Seed dormancy control
Sbai2A221T82	WRKY protein [Salvia miltiorrhiza]	WRK32_ARATH RecName: Full=Probable WRKY transcription factor 32; AltName: Full=WRKY DNA-binding protein 32;	WRKY32	WRKY	TF	WRKY	9.65	11.87	11.34	9.97	7.44	10.09	4.3	4.43	3.97	301	327	340	145	127	123	317	248	300	GWHAOTO00000002	22089830	22095324	-	Sbai2A221T82	--	K13424 WRKY transcription factor 33 | (RefSeq) WRKY transcription factor WRKY24-like (A)	ko04016: MAPK signaling pathway - plant; ko04626: Plant-pathogen interaction	A0A0D5Y997_SALMI SubName: Full=WRKY protein {ECO:0000313|EMBL:AKA27894.1};	At4g30930_1	GO:0005634,nucleus; GO:0003700,DNA-binding transcription factor activity; GO:0046872,metal ion binding; GO:0043565,sequence-specific DNA binding; GO:0003674,molecular_function; GO:0140110,transcription regulator activity; GO:0005488,binding; GO:0043167,ion binding; GO:0043169,cation binding; GO:0003676,nucleic acid binding; GO:0003677,DNA binding; GO:0097159,organic cyclic compound binding; GO:19…	PF03106.15:WRKY DNA -binding domain
Sbai2A295T103	auxin response factor 19 isoform X1 [Sesamum indicum]	ARFS_ARATH RecName: Full=Auxin response factor 19; AltName: Full=Auxin-responsive protein IAA22;	ARF19	B3-ARF	TF	B3->B3-ARF	66.63	63.38	69.53	146.42	130.44	158.08	57.61	93.67	90.21	4234	3558	4247	3957	5476	5695	9485	8860	9574	GWHAOTO00000002	29523750	29528329	+	Sbai2A295T103	--	K14486 auxin response factor | (RefSeq) auxin response factor 19 isoform X1 (A)	ko04075: Plant hormone signal transduction	A0A6I9U851_SESIN RecName: Full=Auxin response factor {ECO:0000256|RuleBase:RU004561};	At1g19220	GO:0005634,nucleus; GO:0003677,DNA binding; GO:0003700,DNA-binding transcription factor activity; GO:0043565,sequence-specific DNA binding; GO:0000976,transcription regulatory region sequence-specific DNA binding; GO:0009734,auxin-activated signaling pathway; GO:0048527,lateral root development; GO:0010311,lateral root formation; GO:0048366,leaf development; GO:0009733,response to auxin; GO:00097…	PF06507.13:Auxin response factor
Sbai2A296T98	protein TIFY 10A-like isoform X2 [Sesamum indicum]	TI10A_ARATH RecName: Full=Protein TIFY 10A; AltName: Full=Jasmonate ZIM domain-containing protein 1;	TI10A	Tify	TF	Tify	250.23	245.06	251.52	120.99	118.9	114.37	320.15	295.37	319.75	3666	3172	3542	5070	3981	4654	1807	1862	1597	GWHAOTO00000002	29603378	29604573	-	Sbai2A296T98	--	K13464 jasmonate ZIM domain-containing protein | (RefSeq) protein TIFY 10A-like isoform X1 (A)	ko04075: Plant hormone signal transduction	A0A6I9U8Q3_SESIN SubName: Full=protein TIFY 10A-like isoform X2 {ECO:0000313|RefSeq:XP_011093865.1};	At1g19180	GO:0005634,nucleus; GO:0042802,identical protein binding; GO:0042742,defense response to bacterium; GO:0009908,flower development; GO:0009867,jasmonic acid mediated signaling pathway; GO:0009555,pollen development; GO:1900067,regulation of cellular response to alkaline pH; GO:0031347,regulation of defense response; GO:2000022,regulation of jasmonic acid mediated signaling pathway; GO:0009753,resp…	PF06200.14:tify domain
Sbai2A313T26	hypothetical protein CUMW_002730 [Citrus unshiu]	FRS2_ARATH RecName: Full=Protein FAR1-RELATED SEQUENCE 2;	FRS2	FAR1	TF	FAR1	0.57	0.58	0.78	1.69	0.7	1.45	0.8	0.69	0.4	10	9	13	15	11	7	30	13	24	GWHAOTO00000002	31294872	31297518	-	Sbai2A313T26	--	K17604 zinc finger SWIM domain-containing protein 3 | (RefSeq) protein FAR1-RELATED SEQUENCE 5-like (A)	--	A0A2H5MWW8_CITUN RecName: Full=Protein FAR1-RELATED SEQUENCE {ECO:0000256|RuleBase:RU367018};	At2g32250	GO:0005634,nucleus; GO:0008270,zinc ion binding; GO:0006355,regulation of transcription, DNA-templated; GO:0003674,molecular_function; GO:0005488,binding; GO:0043167,ion binding; GO:0043169,cation binding; GO:0046872,metal ion binding; GO:0046914,transition metal ion binding; GO:0006139,nucleobase-containing compound metabolic process; GO:0006351,transcription, DNA-templated; GO:0006725,cellular …	PF03101.15:FAR1 DNA-binding domain
Sbai2A332T94	TGACG-sequence-specific DNA-binding protein TGA-1A isoform X2 [Sesamum indicum]	TGA1A_TOBAC RecName: Full=TGACG-sequence-specific DNA-binding protein TGA-1A; Short=ASF-1 protein; Short=TGA1a;	TGA1A_	bZIP	TF	bZIP	11.16	10.51	12.9	5.06	4.66	4.96	8.31	7.36	7.97	262	218	291	211	159	186	121	117	111	GWHAOTO00000002	33217063	33219861	-	Sbai2A332T94	--	K14431 transcription factor TGA | (RefSeq) TGACG-sequence-specific DNA-binding protein TGA-1A isoform X2 (A)	ko04075: Plant hormone signal transduction	A0A4D8ZE64_SALSN SubName: Full=Transcription factor TGA {ECO:0000313|EMBL:TEY33152.1};	At5g65210	GO:0005634,nucleus; GO:0003700,DNA-binding transcription factor activity; GO:0043565,sequence-specific DNA binding; GO:0006351,transcription, DNA-templated; GO:0003674,molecular_function; GO:0140110,transcription regulator activity; GO:0003676,nucleic acid binding; GO:0003677,DNA binding; GO:0005488,binding; GO:0097159,organic cyclic compound binding; GO:1901363,heterocyclic compound binding; GO:…	PF14144.6:Seed dormancy control
Sbai2A33T129	NAC domain-containing protein 62 [Sesamum indicum]	NAC91_ARATH RecName: Full=NAC domain-containing protein 91 {ECO:0000303|PubMed:15029955}; Short=ANAC091 {ECO:0000303|PubMed:15029955}; AltName: Full=TCV-interacting protein {ECO:0000303|PubMed:11041886};	NAC91	NAC	TF	NAC	36.73	38.23	36.53	18.9	17.23	20.22	43.8	50.42	51.24	1340	1232	1281	1727	1692	1857	703	672	703	GWHAOTO00000002	3356980	3360101	-	Sbai2A33T129	--	K00521 ferric-chelate reductase [EC:1.16.1.7] | (RefSeq) ferric reduction oxidase 7, chloroplastic-like (A)	--	A0A6I9SZJ7_SESIN SubName: Full=NAC domain-containing protein 62 {ECO:0000313|RefSeq:XP_011075874.1};	At5g24590	GO:0012505,endomembrane system; GO:0016021,integral component of membrane; GO:0005634,nucleus; GO:0003677,DNA binding; GO:0003700,DNA-binding transcription factor activity; GO:0003713,transcription coactivator activity; GO:0000976,transcription regulatory region sequence-specific DNA binding; GO:0071456,cellular response to hypoxia; GO:0051607,defense response to virus; GO:0002230,positive regula…	PF02365.15:No apical meristem (NAM) protein
Sbai2A369T69	protein REVEILLE 1 [Sesamum indicum]	RVE1_ARATH RecName: Full=Protein REVEILLE 1;	RVE1	MYB-related	TF	MYB->MYB-related	44.83	43.88	50.63	59.57	52.33	55.93	98.96	103.6	92.18	888	768	964	2119	1888	1814	1203	1108	1056	GWHAOTO00000002	36916623	36918077	-	Sbai2A369T69	--	K12133 MYB-related transcription factor LHY | (RefSeq) uncharacterized protein LOC112280611 (A)	ko04712: Circadian rhythm - plant	A0A4D9BUR8_SALSN SubName: Full=MYB-related transcription factor LHY {ECO:0000313|EMBL:TEY89445.1};	At5g17300	GO:0005634,nucleus; GO:0003677,DNA binding; GO:0003700,DNA-binding transcription factor activity; GO:0009734,auxin-activated signaling pathway; GO:0007623,circadian rhythm; GO:0010600,regulation of auxin biosynthetic process; GO:0006355,regulation of transcription, DNA-templated; GO:0003674,molecular_function; GO:0003676,nucleic acid binding; GO:0005488,binding; GO:0097159,organic cyclic compound…	PF00249.31:Myb-like DNA-binding domain
Sbai2A383T76	HMG box-containing protein [Handroanthus impetiginosus]	HMGL_SOYBN RecName: Full=HMG1/2-like protein; AltName: Full=Protein SB11;	HMGL	HMG	TR	HMG	42.55	37.92	35.24	64.65	65.89	64.4	148.58	133.11	130.71	696	548	554	2627	2003	2124	1078	1152	1004	GWHAOTO00000002	38387556	38389074	-	Sbai2A383T76	--	K11296 high mobility group protein B3 | (RefSeq) HMG1/2-like protein (A)	--	A0A2G9I0W2_9LAMI SubName: Full=HMG box-containing protein {ECO:0000313|EMBL:PIN23402.1};	At1g20690_2	GO:0005634,nucleus; GO:0003677,DNA binding; GO:0003674,molecular_function; GO:0003676,nucleic acid binding; GO:0005488,binding; GO:0097159,organic cyclic compound binding; GO:1901363,heterocyclic compound binding; GO:0005575,cellular_component; GO:0005622,intracellular anatomical structure; GO:0043226,organelle; GO:0043227,membrane-bounded organelle; GO:0043229,intracellular organelle; GO:0043231…	PF00505.19:HMG (high mobility group) box
Sbai2A38T167	MYB-related transcription factor [Salvia miltiorrhiza]	MYB93_ARATH RecName: Full=Transcription factor MYB93 {ECO:0000303|PubMed:11597504}; AltName: Full=Myb-related protein 93 {ECO:0000303|PubMed:11597504}; Short=AtMYB93 {ECO:0000303|PubMed:11597504};	MYB93	MYB	TF	MYB->MYB	106.86	103.83	114.31	28.76	24.6	30.1	69.67	70.9	77.43	2056	1765	2114	1449	1255	1480	564	506	552	GWHAOTO00000002	3882700	3883859	+	Sbai2A38T167	--	K09422 transcription factor MYB, plant | (RefSeq) transcription factor MYB39 (A)	--	A0A059PRR1_SALMI SubName: Full=MYB-related transcription factor {ECO:0000313|EMBL:AGN52066.1};	At3g02940	GO:0005737,cytoplasm; GO:0005634,nucleus; GO:0003700,DNA-binding transcription factor activity; GO:0000976,transcription regulatory region sequence-specific DNA binding; GO:0071365,cellular response to auxin stimulus; GO:1901332,negative regulation of lateral root development; GO:0040008,regulation of growth; GO:0003674,molecular_function; GO:0140110,transcription regulator activity; GO:0001067,r…	PF00249.31:Myb-like DNA-binding domain
Sbai2A407T49	zinc finger CCCH domain-containing protein 14-like isoform X2 [Sesamum indicum]	C3H9_ORYSJ RecName: Full=Zinc finger CCCH domain-containing protein 9; Short=OsC3H9;	C3H9	C3H	TF	C3H	2.19	2.23	1.77	0.27	0	0.23	0.46	0.24	0.55	40	36	31	9	4	10	5	0	4	GWHAOTO00000002	40697593	40699119	+	Sbai2A407T49	--	K18753 butyrate response factor | (RefSeq) zinc finger CCCH domain-containing protein 14-like isoform X2 (A)	--	A0A6I9UR80_SESIN SubName: Full=zinc finger CCCH domain-containing protein 14-like isoform X2 {ECO:0000313|RefSeq:XP_011097220.1};	At1g68200	GO:0003677,DNA binding; GO:0046872,metal ion binding; GO:0003674,molecular_function; GO:0003676,nucleic acid binding; GO:0005488,binding; GO:0097159,organic cyclic compound binding; GO:1901363,heterocyclic compound binding; GO:0043167,ion binding; GO:0043169,cation binding	PF00642.24:Zinc finger C-x8-C-x5-C-x3-H type (and similar)
Sbai2A446T70	BES1/BZR1 homolog protein 2 [Sesamum indicum]	BEH2_ARATH RecName: Full=BES1/BZR1 homolog protein 2;	BEH2	BES1	TF	BES1	58	61.02	62.69	29.88	21.63	26.92	37.73	42.29	38.16	1051	977	1092	739	705	687	552	419	465	GWHAOTO00000002	44611812	44613631	-	Sbai2A446T70	--	K14503 brassinosteroid resistant 1/2 | (RefSeq) BES1/BZR1 homolog protein 2 (A)	ko04075: Plant hormone signal transduction	A0A4D9BVP1_SALSN SubName: Full=Brassinosteroid resistant 1/2 {ECO:0000313|EMBL:TEY89339.1};	At1g75080	GO:0003677,DNA binding; GO:0003700,DNA-binding transcription factor activity; GO:0009742,brassinosteroid mediated signaling pathway; GO:0006351,transcription, DNA-templated; GO:0003674,molecular_function; GO:0003676,nucleic acid binding; GO:0005488,binding; GO:0097159,organic cyclic compound binding; GO:1901363,heterocyclic compound binding; GO:0140110,transcription regulator activity; GO:0007154…	PF05687.13:BES1/BZR1 plant transcription factor, N-terminal
Sbai2A52T71	uncharacterized protein LOC105160354 [Sesamum indicum]	JMJ25_ARATH RecName: Full=Lysine-specific demethylase JMJ25; EC=1.14.11.-; AltName: Full=Jumonji domain-containing protein 25; AltName: Full=Lysine-specific histone demethylase JMJ25; AltName: Full=Protein INCREASE IN BONSAI METHYLATION 1; AltName: Full=Protein JUMONJI 25;	JMJ25	Jumonji	TR	Jumonji	3.46	3.21	4.19	3.37	2.29	2.92	1.42	2.15	1.92	250	205	291	111	143	138	248	177	201	GWHAOTO00000002	5199185	5205676	-	Sbai2A52T71	--	K15601 [histone H3]-dimethyl-L-lysine9 demethylase [EC:1.14.11.65] | (RefSeq) uncharacterized protein LOC105160354 (A)	--	A0A2G9IBI6_9LAMI SubName: Full=Putative transcription factor 5qNCA, contains JmjC domain {ECO:0000313|EMBL:PIN27118.1};	At4g00990	GO:0000785,chromatin; GO:0000118,histone deacetylase complex; GO:0031490,chromatin DNA binding; GO:0051213,dioxygenase activity; GO:0032454,histone demethylase activity (H3-K9 specific); GO:0046872,metal ion binding; GO:0003712,transcription coregulator activity; GO:0033169,histone H3-K9 demethylation; GO:0060969,negative regulation of gene silencing; GO:0006357,regulation of transcription by RNA…	PF02373.22:JmjC domain, hydroxylase
Sbai2A56T56	hypothetical protein CDL12_14030 [Handroanthus impetiginosus]	Y3623_ARATH RecName: Full=BTB/POZ domain-containing protein At3g56230;		TRAF	TR	TRAF	2.84	2.72	3.62	6.63	4.43	5.77	9.59	7.55	6.68	45	38	55	164	110	105	107	75	87	GWHAOTO00000002	5636612	5638314	-	Sbai2A56T56	--	K10523 speckle-type POZ protein | (RefSeq) BTB/POZ domain-containing protein At3g56230-like (A)	--	A0A2G9H751_9LAMI RecName: Full=BTB domain-containing protein {ECO:0000259|PROSITE:PS50097};	At3g56230	GO:0016567,protein ubiquitination; GO:0006464,cellular protein modification process; GO:0006807,nitrogen compound metabolic process; GO:0008150,biological_process; GO:0008152,metabolic process; GO:0009987,cellular process; GO:0019538,protein metabolic process; GO:0032446,protein modification by small protein conjugation; GO:0036211,protein modification process; GO:0043170,macromolecule metabolic …	PF00651.31:BTB/POZ domain
Sbai2A78T63	transcription factor bHLH118-like [Sesamum indicum]	BH036_ARATH RecName: Full=Transcription factor bHLH36; AltName: Full=Basic helix-loop-helix protein 36; Short=AtbHLH36; Short=bHLH 36; AltName: Full=Transcription factor EN 6; AltName: Full=bHLH transcription factor bHLH036;	bHLH36	bHLH	TF	bHLH	0.54	0.97	1.13	2.06	3.27	2.93	2.3	2.11	1.64	7	11	14	32	25	21	27	45	36	GWHAOTO00000002	7839745	7840763	+	Sbai2A78T63	--	--	--	A0A6I9SZL3_SESIN SubName: Full=transcription factor bHLH118-like {ECO:0000313|RefSeq:XP_011076503.1};	At5g51780	GO:0090575,RNA polymerase II transcription regulator complex; GO:0003700,DNA-binding transcription factor activity; GO:0000981,DNA-binding transcription factor activity, RNA polymerase II-specific; GO:0046983,protein dimerization activity; GO:0000977,RNA polymerase II transcription regulatory region sequence-specific DNA binding; GO:0006357,regulation of transcription by RNA polymerase II; GO:000…	PF00010.26:Helix-loop-helix DNA-binding domain
Sbai2A93T91	zinc finger CCCH domain-containing protein 67 isoform X1 [Sesamum indicum]	C3H67_ARATH RecName: Full=Zinc finger CCCH domain-containing protein 67; Short=AtC3H67; AltName: Full=Zinc finger CCCH domain-containing protein ZFN-like 5;	C3H67	C3H	TF	C3H	2.81	2.96	2.32	1.77	1.12	1.29	0.75	0.88	0.81	87	81	69	25	25	25	56	37	38	GWHAOTO00000002	9304186	9307773	+	Sbai2A93T91	--	K08852 serine/threonine-protein kinase/endoribonuclease IRE1 [EC:2.7.11.1 3.1.26.-] | (RefSeq) hypothetical protein (A)	ko04141: Protein processing in endoplasmic reticulum	A0A6I9SRS1_SESIN SubName: Full=zinc finger CCCH domain-containing protein 67 isoform X1 {ECO:0000313|RefSeq:XP_011072924.1};	At5g63260	GO:0005634,nucleus; GO:0003677,DNA binding; GO:0046872,metal ion binding; GO:0003729,mRNA binding; GO:0003674,molecular_function; GO:0003676,nucleic acid binding; GO:0005488,binding; GO:0097159,organic cyclic compound binding; GO:1901363,heterocyclic compound binding; GO:0043167,ion binding; GO:0043169,cation binding; GO:0003723,RNA binding; GO:0005575,cellular_component; GO:0005622,intracellular…	PF00642.24:Zinc finger C-x8-C-x5-C-x3-H type (and similar)
Sbai2C13T0	Uncharacterized protein TCM_042836 [Theobroma cacao]	ZAT18_ARATH RecName: Full=Zinc finger protein ZAT18 {ECO:0000303|PubMed:28586434};	ZAT18	C2H2	TF	C2H2	12.13	10.69	11.89	6.63	4.74	5.42	27.77	27.33	24.81	122	95	115	302	253	248	68	51	52	GWHAOTO00000002	1292619	1293131	+	Sbai2C13T0	--	--	--	A0A4D9AZC0_SALSN SubName: Full=Uncharacterized protein {ECO:0000313|EMBL:TEY72894.1};	At2g28710	GO:0005634,nucleus; GO:0003700,DNA-binding transcription factor activity; GO:0046872,metal ion binding; GO:0042631,cellular response to water deprivation; GO:1902584,positive regulation of response to water deprivation; GO:2000022,regulation of jasmonic acid mediated signaling pathway; GO:0006355,regulation of transcription, DNA-templated; GO:0010200,response to chitin; GO:0009409,response to col…	--
Sbai2C141T7	auxin-responsive protein IAA26 [Sesamum indicum]	IAA18_ARATH RecName: Full=Auxin-responsive protein IAA18; AltName: Full=Indoleacetic acid-induced protein 18;	IAA18	AUX/IAA	TR	AUX/IAA	6.28	6.45	6.31	3.05	3.56	3.54	3.37	2.93	3.24	119	108	115	69	51	61	59	72	64	GWHAOTO00000002	14139177	14141050	+	Sbai2C141T7	--	K14484 auxin-responsive protein IAA | (RefSeq) auxin-responsive protein IAA26 (A)	ko04075: Plant hormone signal transduction	A0A6I9SXQ6_SESIN RecName: Full=Auxin-responsive protein {ECO:0000256|RuleBase:RU004549};	At1g51950	GO:0005634,nucleus; GO:0003700,DNA-binding transcription factor activity; GO:0009734,auxin-activated signaling pathway; GO:0009733,response to auxin; GO:0003674,molecular_function; GO:0140110,transcription regulator activity; GO:0007154,cell communication; GO:0007165,signal transduction; GO:0008150,biological_process; GO:0009719,response to endogenous stimulus; GO:0009725,response to hormone; GO:…	PF02309.16:AUX/IAA family
Sbai2C155T1	protein TIFY 10b-like isoform X1 [Sesamum indicum]	TI10B_ARATH RecName: Full=Protein TIFY 10B; AltName: Full=Jasmonate ZIM domain-containing protein 2;	TI10B	Tify	TF	Tify	106.88	105.68	102.32	65.5	62	60.14	166.64	145.25	142.37	1503	1313	1383	2533	1879	1989	939	932	806	GWHAOTO00000002	15500254	15501935	+	Sbai2C155T1	--	K13464 jasmonate ZIM domain-containing protein | (RefSeq) protein TIFY 10b-like isoform X1 (A)	ko04075: Plant hormone signal transduction	A0A5A7RB71_STRAF SubName: Full=Jasmonate Zim-domain protein {ECO:0000313|EMBL:GER53594.1};	At1g74950	GO:0005634,nucleus; GO:0042802,identical protein binding; GO:0006952,defense response; GO:0031347,regulation of defense response; GO:2000022,regulation of jasmonic acid mediated signaling pathway; GO:0009753,response to jasmonic acid; GO:0009611,response to wounding; GO:0003674,molecular_function; GO:0005488,binding; GO:0005515,protein binding; GO:0006950,response to stress; GO:0008150,biological…	PF06200.14:tify domain
Sbai2C155T15	R2R3-MYB protein [Rehmannia glutinosa]	MYB80_ORYSJ RecName: Full=Transcription factor MYB80 {ECO:0000305}; AltName: Full=Myb-related protein 80 {ECO:0000305}; Short=OsMYB80 {ECO:0000303|PubMed:22086333};	MYB80	MYB	TF	MYB->MYB	2.35	0.89	2.09	4.02	10.84	5.76	2.58	2.46	1.84	27	9	23	32	26	21	47	133	63	GWHAOTO00000002	15563009	15564161	+	Sbai2C155T15	--	K09422 transcription factor MYB, plant | (RefSeq) transcription factor MYB80 (A)	--	A0A0K1SB77_REHGL SubName: Full=R2R3-MYB protein {ECO:0000313|EMBL:AKV71942.1};	At5g56110	GO:0005634,nucleus; GO:0003682,chromatin binding; GO:0003700,DNA-binding transcription factor activity; GO:0043565,sequence-specific DNA binding; GO:0048658,anther wall tapetum development; GO:0009555,pollen development; GO:0010090,trichome morphogenesis; GO:0003674,molecular_function; GO:0005488,binding; GO:0140110,transcription regulator activity; GO:0003676,nucleic acid binding; GO:0003677,DNA…	PF00249.31:Myb-like DNA-binding domain
Sbai2C156T8	ethylene-responsive transcription factor RAP2-12-like isoform X1 [Sesamum indicum]	RAP22_ARATH RecName: Full=Ethylene-responsive transcription factor RAP2-2; Short=AtRAP2.2; AltName: Full=Protein RELATED TO APETALA2 2;	RAP22	AP2/ERF-ERF	TF	AP2/ERF->AP2/ERF-ERF	285.22	282.23	290.26	120.38	109.81	119.09	262.57	230.63	238.22	7149	6250	6993	7114	5318	5932	3076	2942	2845	GWHAOTO00000002	15668228	15670271	+	Sbai2C156T8	--	K09286 EREBP-like factor | (RefSeq) ethylene-responsive transcription factor RAP2-12-like isoform X1 (A)	--	A0A6I9SY87_SESIN SubName: Full=ethylene-responsive transcription factor RAP2-12-like isoform X1 {ECO:0000313|RefSeq:XP_011072679.1};	At3g14230	GO:0005634,nucleus; GO:0003700,DNA-binding transcription factor activity; GO:0000976,transcription regulatory region sequence-specific DNA binding; GO:0009873,ethylene-activated signaling pathway; GO:0010468,regulation of gene expression; GO:0001666,response to hypoxia; GO:0003674,molecular_function; GO:0140110,transcription regulator activity; GO:0001067,regulatory region nucleic acid binding; G…	PF00847.20:AP2 domain
Sbai2C207T14	transcription termination factor MTEF18, mitochondrial-like [Sesamum indicum]	MTEFH_ARATH RecName: Full=Transcription termination factor MTEF18, mitochondrial {ECO:0000305}; AltName: Full=Mitochondrial transcription termination factor 18 {ECO:0000303|PubMed:23087700}; AltName: Full=Protein SUPPRESSOR OF HOT1-4 1 {ECO:0000303|PubMed:22942382}; Flags: Precursor;	MTEFH	mTERF	TR	mTERF	4.6	4.08	3.83	2.2	1.48	1.99	3.96	3.47	3.58	189	148	151	176	131	146	92	65	78	GWHAOTO00000002	20740603	20745339	-	Sbai2C207T14	--	K15032 mTERF domain-containing protein, mitochondrial | (RefSeq) uncharacterized protein LOC106331356 (A)	--	A0A6I9TDU6_SESIN SubName: Full=transcription termination factor MTEF18, mitochondrial-like {ECO:0000313|RefSeq:XP_011078842.1, ECO:0000313|RefSeq:XP_011078843.1};	At5g06810	GO:0009507,chloroplast; GO:0005739,mitochondrion; GO:0003690,double-stranded DNA binding; GO:0009658,chloroplast organization; GO:0032502,developmental process; GO:0006353,DNA-templated transcription, termination; GO:0007005,mitochondrion organization; GO:0006355,regulation of transcription, DNA-templated; GO:0003674,molecular_function; GO:0003676,nucleic acid binding; GO:0003677,DNA binding; GO:…	PF02536.14:mTERF
Sbai2C21T11	zinc finger CCCH domain-containing protein 29-like [Sesamum indicum]	C3H29_ARATH RecName: Full=Zinc finger CCCH domain-containing protein 29; Short=AtC3H29; AltName: Full=AtSZF2;	C3H29	C3H	TF	C3H	37.94	37.08	38.54	14.83	13.8	15.04	46.86	44.28	45.69	1355	1170	1323	1809	1455	1621	540	527	512	GWHAOTO00000002	2139668	2141488	-	Sbai2C21T11	--	K23047 E3 ubiquitin-protein ligase UNKL [EC:2.3.2.27] | (RefSeq) zinc finger CCCH domain-containing protein 2-like (A)	--	A0A6I9T0D0_SESIN SubName: Full=zinc finger CCCH domain-containing protein 29-like {ECO:0000313|RefSeq:XP_011076700.1};	At2g40140	GO:0005634,nucleus; GO:0003677,DNA binding; GO:0003700,DNA-binding transcription factor activity; GO:0046872,metal ion binding; GO:0071456,cellular response to hypoxia; GO:0050832,defense response to fungus; GO:0006355,regulation of transcription, DNA-templated; GO:0010200,response to chitin; GO:0009409,response to cold; GO:0003674,molecular_function; GO:0003676,nucleic acid binding; GO:0005488,b…	PF00023.30:Ankyrin repeat
Sbai2C303T7	nuclear transcription factor Y subunit A-3 isoform X4 [Sesamum indicum]	NFYA3_ARATH RecName: Full=Nuclear transcription factor Y subunit A-3; Short=AtNF-YA-3; AltName: Full=Transcriptional activator HAP2C;	NFYA3	NF-YA	TF	NF-Y->NF-YA	0.36	0.34	0.37	1.52	0.78	1.87	0.66	0.45	0.66	6	5	6	12	7	11	26	14	30	GWHAOTO00000002	30335137	30336975	+	Sbai2C303T7	--	K08064 nuclear transcription factor Y, alpha | (RefSeq) nuclear transcription factor Y subunit A-3 isoform X4 (A)	--	A0A6I9U163_SESIN RecName: Full=Nuclear transcription factor Y subunit {ECO:0000256|RuleBase:RU367155};	At1g72830	GO:0016602,CCAAT-binding factor complex; GO:0000981,DNA-binding transcription factor activity, RNA polymerase II-specific; GO:0000978,RNA polymerase II cis-regulatory region sequence-specific DNA binding; GO:0006357,regulation of transcription by RNA polymerase II; GO:0003674,molecular_function; GO:0003700,DNA-binding transcription factor activity; GO:0140110,transcription regulator activity; GO:…	PF02045.15:CCAAT-binding transcription factor (CBF-B/NF-YA) subunit B
Sbai2C306T11	putative transcription factor bHLH041 [Sesamum indicum]	BH041_ARATH RecName: Full=Putative transcription factor bHLH041; AltName: Full=Basic helix-loop-helix protein 41; Short=AtbHLH41; Short=bHLH 41; AltName: Full=Transcription factor EN 51; AltName: Full=bHLH transcription factor bHLH041;	bHLH 41	bHLH	TF	bHLH	0.18	0.24	0.13	0.03	0	0	0.76	0.6	0.68	6	7	4	27	18	22	1	0	0	GWHAOTO00000002	30631370	30634955	-	Sbai2C306T11	--	K13422 transcription factor MYC2 | (RefSeq) transcription factor MYC2 (A)	ko04016: MAPK signaling pathway - plant; ko04075: Plant hormone signal transduction	A0A6I9U8G5_SESIN SubName: Full=putative transcription factor bHLH041 {ECO:0000313|RefSeq:XP_011094007.1};	At5g56960	GO:0005634,nucleus; GO:0003677,DNA binding; GO:0003700,DNA-binding transcription factor activity; GO:0046983,protein dimerization activity; GO:0006355,regulation of transcription, DNA-templated; GO:0010200,response to chitin; GO:0003674,molecular_function; GO:0003676,nucleic acid binding; GO:0005488,binding; GO:0097159,organic cyclic compound binding; GO:1901363,heterocyclic compound binding; GO:…	PF00010.26:Helix-loop-helix DNA-binding domain
Sbai2C322T6	GATA transcription factor 5-like [Sesamum indicum]	GATA5_ARATH RecName: Full=GATA transcription factor 5;	GATA5	C2C2-GATA	TF	C2C2->C2C2-GATA	0.11	0.32	0.12	2.1	2.84	3.78	0.21	0	0.06	2	5	2	4	0	1	38	54	64	GWHAOTO00000002	32251780	32252762	+	Sbai2C322T6	--	K21630 GATA-type zinc finger protein 1 | (RefSeq) GATA transcription factor 6-like (A)	--	A0A6I9UQJ0_SESIN SubName: Full=GATA transcription factor 5-like {ECO:0000313|RefSeq:XP_011100952.1};	At5g66320	GO:0005634,nucleus; GO:0003700,DNA-binding transcription factor activity; GO:0000976,transcription regulatory region sequence-specific DNA binding; GO:0008270,zinc ion binding; GO:0030154,cell differentiation; GO:0045893,positive regulation of transcription, DNA-templated; GO:0003674,molecular_function; GO:0140110,transcription regulator activity; GO:0001067,regulatory region nucleic acid binding…	PF00320.27:GATA zinc finger
Sbai2C32T6	two-component response regulator-like APRR9 [Sesamum indicum]	APRR5_ARATH RecName: Full=Two-component response regulator-like APRR5; AltName: Full=Pseudo-response regulator 5;	APRR5	Pseudo ARR-B	TR	Pseudo ARR-B	8.62	7.79	9.5	7.35	5.83	6.61	14.98	18.69	19.21	342	273	362	642	682	757	297	247	250	GWHAOTO00000002	3259858	3263416	+	Sbai2C32T6	--	K12130 pseudo-response regulator 5 | (RefSeq) two-component response regulator-like APRR9 (A)	ko04712: Circadian rhythm - plant	A0A6I9T1N9_SESIN SubName: Full=two-component response regulator-like APRR9 {ECO:0000313|RefSeq:XP_011075891.1};	At5g24470	GO:0005634,nucleus; GO:0000160,phosphorelay signal transduction system; GO:0048511,rhythmic process; GO:0007154,cell communication; GO:0007165,signal transduction; GO:0008150,biological_process; GO:0009987,cellular process; GO:0023052,signaling; GO:0035556,intracellular signal transduction; GO:0050789,regulation of biological process; GO:0050794,regulation of cellular process; GO:0050896,response…	PF00072.24:Response regulator receiver domain
Sbai2C447T10	homeobox-leucine zipper protein ATHB-40 [Sesamum indicum]	ATB40_ARATH RecName: Full=Homeobox-leucine zipper protein ATHB-40; AltName: Full=HD-ZIP protein ATHB-40; AltName: Full=Homeodomain transcription factor ATHB-40;	ATB40	HB-other	TF	HB->HB-other	8.97	7.84	5.48	3.32	2.21	3.05	13.76	13.43	12.2	114	88	67	189	157	154	43	30	37	GWHAOTO00000002	44768991	44771239	+	Sbai2C447T10	--	K09338 homeobox-leucine zipper protein | (RefSeq) homeobox-leucine zipper protein ATHB-40 (A)	--	A0A6I9UH89_SESIN SubName: Full=homeobox-leucine zipper protein ATHB-40 {ECO:0000313|RefSeq:XP_011099589.2};	At4g36740	GO:0005634,nucleus; GO:0003700,DNA-binding transcription factor activity; GO:0000981,DNA-binding transcription factor activity, RNA polymerase II-specific; GO:0043565,sequence-specific DNA binding; GO:0000976,transcription regulatory region sequence-specific DNA binding; GO:0045893,positive regulation of transcription, DNA-templated; GO:0009733,response to auxin; GO:0003674,molecular_function; GO…	PF00046.29:Homeodomain
Sbai2C45T6	PREDICTED: NAC domain-containing protein 68 [Erythranthe guttata]	NAC41_ARATH RecName: Full=NAC domain-containing protein 41 {ECO:0000303|PubMed:15029955}; Short=ANAC041 {ECO:0000303|PubMed:15029955};	NAC41	NAC	TF	NAC	15.5	14.78	14.82	6.72	4.64	5.53	27.95	21.04	22.73	197	166	181	384	246	287	87	63	67	GWHAOTO00000002	4534537	4535576	+	Sbai2C45T6	--	K00521 ferric-chelate reductase [EC:1.16.1.7] | (RefSeq) ferric reduction oxidase 7, chloroplastic-like (A)	--	A0A022QZ79_ERYGU RecName: Full=NAC domain-containing protein {ECO:0000259|PROSITE:PS51005};	At2g33480	GO:0005634,nucleus; GO:0003700,DNA-binding transcription factor activity; GO:0000976,transcription regulatory region sequence-specific DNA binding; GO:0003674,molecular_function; GO:0140110,transcription regulator activity; GO:0001067,regulatory region nucleic acid binding; GO:0003676,nucleic acid binding; GO:0003677,DNA binding; GO:0003690,double-stranded DNA binding; GO:0005488,binding; GO:0043…	PF02365.15:No apical meristem (NAM) protein
Sbai2C47T3	hypothetical protein CDL12_00098 [Handroanthus impetiginosus]	WRK30_ARATH RecName: Full=Probable WRKY transcription factor 30 {ECO:0000303|PubMed:22268143}; AltName: Full=WRKY DNA-binding protein 30 {ECO:0000303|PubMed:22268143};	WRKY30	WRKY	TF	WRKY	0.67	1.42	0.77	0	0	0.08	3.35	2.41	1.56	9	17	10	49	30	21	0	0	1	GWHAOTO00000002	4699327	4700885	-	Sbai2C47T3	--	K13459 disease resistance protein RPS2 | (RefSeq) disease resistance protein At4g27190 (A)	ko04626: Plant-pathogen interaction	A0A4D9AJ41_SALSN RecName: Full=WRKY domain-containing protein {ECO:0000259|PROSITE:PS50811};	At5g24110	GO:0005737,cytoplasm; GO:0005634,nucleus; GO:0003700,DNA-binding transcription factor activity; GO:0000976,transcription regulatory region sequence-specific DNA binding; GO:0010150,leaf senescence; GO:0042542,response to hydrogen peroxide; GO:0010193,response to ozone; GO:0009751,response to salicylic acid; GO:0003674,molecular_function; GO:0140110,transcription regulator activity; GO:0001067,reg…	PF03106.15:WRKY DNA -binding domain
Sbai2C48T11	hypothetical protein CDL12_00098 [Handroanthus impetiginosus]	WRK41_ARATH RecName: Full=Probable WRKY transcription factor 41; AltName: Full=WRKY DNA-binding protein 41;	WRKY41	WRKY	TF	WRKY	0.45	0.88	1.35	0	0	0.14	2.4	2.26	1.63	7	12	20	40	32	25	0	0	2	GWHAOTO00000002	4808708	4810047	-	Sbai2C48T11	--	K13459 disease resistance protein RPS2 | (RefSeq) disease resistance protein At4g27190 (A)	ko04626: Plant-pathogen interaction	A0A4D9AJ41_SALSN RecName: Full=WRKY domain-containing protein {ECO:0000259|PROSITE:PS50811};	At4g11070	GO:0005634,nucleus; GO:0003700,DNA-binding transcription factor activity; GO:0000976,transcription regulatory region sequence-specific DNA binding; GO:0003674,molecular_function; GO:0140110,transcription regulator activity; GO:0001067,regulatory region nucleic acid binding; GO:0003676,nucleic acid binding; GO:0003677,DNA binding; GO:0003690,double-stranded DNA binding; GO:0005488,binding; GO:0043…	PF03106.15:WRKY DNA -binding domain
Sbai2C65T8	ethylene-responsive transcription factor 5-like [Sesamum indicum]	ERF5_TOBAC RecName: Full=Ethylene-responsive transcription factor 5; AltName: Full=Ethylene-responsive element-binding factor 4; Short=EREBP-4; AltName: Full=Ethylene-responsive element-binding factor 5 homolog; AltName: Full=NtERF4;	ERF5	AP2/ERF-ERF	TF	AP2/ERF->AP2/ERF-ERF	97.53	94.84	94.51	26.26	21.33	25.78	99.49	109.17	106.04	1647	1415	1534	1816	1696	1779	452	385	415	GWHAOTO00000002	6587559	6588419	+	Sbai2C65T8	--	K09286 EREBP-like factor | (RefSeq) ethylene-responsive transcription factor 5-like (A)	--	A0A6I9T0X0_SESIN SubName: Full=ethylene-responsive transcription factor 5-like {ECO:0000313|RefSeq:XP_011076436.1};	At5g61600	GO:0005634,nucleus; GO:0003677,DNA binding; GO:0003700,DNA-binding transcription factor activity; GO:0006952,defense response; GO:0009873,ethylene-activated signaling pathway; GO:0003674,molecular_function; GO:0003676,nucleic acid binding; GO:0005488,binding; GO:0097159,organic cyclic compound binding; GO:1901363,heterocyclic compound binding; GO:0140110,transcription regulator activity; GO:00069…	PF00847.20:AP2 domain
Sbai2C93T13	hypothetical protein CDL12_28414 [Handroanthus impetiginosus]	EF114_ARATH RecName: Full=Ethylene-responsive transcription factor ERF114 {ECO:0000303|PubMed:16407444}; AltName: Full=ERF bud enhancer {ECO:0000303|PubMed:23616605};	EF114	AP2/ERF-ERF	TF	AP2/ERF->AP2/ERF-ERF	5.82	6.59	6.6	1.3	0.74	0.76	4.4	6.9	5.72	88	88	96	72	96	86	20	12	11	GWHAOTO00000002	9351921	9353170	-	Sbai2C93T13	--	K00411 ubiquinol-cytochrome c reductase iron-sulfur subunit [EC:7.1.1.8] | (RefSeq) ethylene-responsive transcription factor ERF113-like (A)	ko00190: Oxidative phosphorylation; ko01100: Metabolic pathways	A0A4D9A723_SALSN RecName: Full=AP2/ERF domain-containing protein {ECO:0000259|PROSITE:PS51032};	At5g61890	GO:0005634,nucleus; GO:0003700,DNA-binding transcription factor activity; GO:0000976,transcription regulatory region sequence-specific DNA binding; GO:0050832,defense response to fungus; GO:0009873,ethylene-activated signaling pathway; GO:0007275,multicellular organism development; GO:0003674,molecular_function; GO:0140110,transcription regulator activity; GO:0001067,regulatory region nucleic aci…	PF00847.20:AP2 domain
Sbai2P147T112	LOB domain-containing protein 7-like isoform X2 [Sesamum indicum]	LBD22_ARATH RecName: Full=LOB domain-containing protein 22; AltName: Full=ASYMMETRIC LEAVES 2-like protein 30; Short=AS2-like protein 30;	LBD22	LOB	TF	LOB	32.81	37.32	29.22	90.31	143.32	87.51	23.22	27.37	28.27	417	419	357	319	320	357	1170	1947	1060	GWHAOTO00000002	14715410	14716057	-	Sbai2P147T112	--	K21994 LOB domain-containing protein 18 | (RefSeq) LOB domain-containing protein 18-like isoform X1 (A)	--	A0A6I9STH5_SESIN SubName: Full=LOB domain-containing protein 7-like isoform X1 {ECO:0000313|RefSeq:XP_011072642.2};	At3g13850	--	PF03195.14:Lateral organ boundaries (LOB) domain
Sbai2P167T122	zinc-finger homeodomain protein 10 [Sesamum indicum]	ZHD11_ARATH RecName: Full=Zinc-finger homeodomain protein 11; Short=AtZHD11; AltName: Full=Transcription factor HB29; Short=AtHB-29; AltName: Full=Zinc finger homeodomain transcription factor 1;	ZHD11	zf-HD	TF	zf-HD	1.18	1.58	1.59	0.89	0.2	0.37	0.9	2.5	2.03	17	20	22	14	33	29	13	3	5	GWHAOTO00000002	16788912	16789643	-	Sbai2P167T122	--	K15777 4,5-DOPA dioxygenase extradiol [EC:1.13.11.-] | (RefSeq) uncharacterized protein LOC110630336 (A)	ko00965: Betalain biosynthesis	A0A6I9SN58_SESIN SubName: Full=zinc-finger homeodomain protein 10 {ECO:0000313|RefSeq:XP_011070997.1};	At1g69600	GO:0005634,nucleus; GO:0003677,DNA binding; GO:0003700,DNA-binding transcription factor activity; GO:0046872,metal ion binding; GO:0042803,protein homodimerization activity; GO:0000976,transcription regulatory region sequence-specific DNA binding; GO:0045893,positive regulation of transcription, DNA-templated; GO:0006355,regulation of transcription, DNA-templated; GO:0009414,response to water dep…	PF04770.12:ZF-HD protein dimerisation region
Sbai2P176T75	transcription factor TCP12 [Sesamum indicum]	TCP12_ARATH RecName: Full=Transcription factor TCP12; AltName: Full=Protein BRANCHED 2;	TCP12	TCP	TF	TCP	3.44	2.82	1.33	1.46	1.01	0.71	1.75	1.76	1.63	51	37	19	28	24	24	22	16	10	GWHAOTO00000002	17633592	17634602	-	Sbai2P176T75	--	--	--	A0A6I9SV54_SESIN SubName: Full=transcription factor TCP12 {ECO:0000313|RefSeq:XP_011071262.2};	At1g68800	GO:0005634,nucleus; GO:0003700,DNA-binding transcription factor activity; GO:0043565,sequence-specific DNA binding; GO:0007275,multicellular organism development; GO:2000032,regulation of secondary shoot formation; GO:0006355,regulation of transcription, DNA-templated; GO:0003674,molecular_function; GO:0140110,transcription regulator activity; GO:0003676,nucleic acid binding; GO:0003677,DNA bindi…	PF03634.13:TCP family transcription factor
Sbai2P177T28	AP2/ERF and B3 domain-containing transcription factor RAV1-like [Sesamum indicum]	RAV2_ARATH RecName: Full=AP2/ERF and B3 domain-containing transcription repressor RAV2; AltName: Full=Ethylene-responsive transcription factor RAV2; AltName: Full=Protein RELATED TO ABI3/VP1 2; AltName: Full=Protein RELATED TO APETALA2 8; AltName: Full=Protein TEMPRANILLO 2;	RAV2	AP2/ERF-RAV	TF	AP2/ERF->AP2/ERF-RAV	14.45	17.49	16.96	1.08	1.77	0.78	17.29	15.49	11.14	290	310	327	375	286	222	22	38	15	GWHAOTO00000002	17717667	17718734	+	Sbai2P177T28	--	K09287 RAV-like factor | (RefSeq) AP2/ERF and B3 domain-containing transcription factor RAV1-like (A)	--	A0A6I9SMS7_SESIN SubName: Full=AP2/ERF and B3 domain-containing transcription factor RAV1-like {ECO:0000313|RefSeq:XP_011070834.1};	At1g25560	GO:0005634,nucleus; GO:0003700,DNA-binding transcription factor activity; GO:0000976,transcription regulatory region sequence-specific DNA binding; GO:0071456,cellular response to hypoxia; GO:0009873,ethylene-activated signaling pathway; GO:0045892,negative regulation of transcription, DNA-templated; GO:0003674,molecular_function; GO:0140110,transcription regulator activity; GO:0001067,regulatory…	PF02362.21:B3 DNA binding domain
Sbai2P181T57	zinc finger CCCH domain-containing protein 23 [Sesamum indicum]	C3H20_ARATH RecName: Full=Zinc finger CCCH domain-containing protein 20; Short=AtC3H20;	C3H20	C3H	TF	C3H	1.1	0.59	0.74	1.46	1.4	2.59	0.36	0.35	0.33	17	8	11	6	5	5	23	23	38	GWHAOTO00000002	18100811	18101626	-	Sbai2P181T57	--	K23048 RING finger protein unkempt | (RefSeq) zinc finger CCCH domain-containing protein 23-like (A)	--	A0A6I9TFT4_SESIN SubName: Full=zinc finger CCCH domain-containing protein 23 {ECO:0000313|RefSeq:XP_011081722.1};	At2g19810	GO:0005886,plasma membrane; GO:0003677,DNA binding; GO:0003700,DNA-binding transcription factor activity; GO:0046872,metal ion binding; GO:0006355,regulation of transcription, DNA-templated; GO:0006979,response to oxidative stress; GO:0003674,molecular_function; GO:0003676,nucleic acid binding; GO:0005488,binding; GO:0097159,organic cyclic compound binding; GO:1901363,heterocyclic compound bindin…	PF00642.24:Zinc finger C-x8-C-x5-C-x3-H type (and similar)
Sbai2P212T25	zinc finger protein 2-like [Sesamum indicum]	ZFP2_ARATH RecName: Full=Zinc finger protein 2 {ECO:0000305}; Short=AtZFP2 {ECO:0000303|PubMed:18192438};	ZFP2	C2H2	TF	C2H2	90.51	92.16	74.02	30.24	27.73	36.91	53.39	43.39	40.58	229	206	180	146	101	102	78	75	89	GWHAOTO00000002	21253875	21254003	+	Sbai2P212T25	--	--	--	A0A6I9TAP8_SESIN SubName: Full=zinc finger protein 2-like {ECO:0000313|RefSeq:XP_011079434.1};	At5g57520	GO:0005634,nucleus; GO:0003700,DNA-binding transcription factor activity; GO:0046872,metal ion binding; GO:0060862,negative regulation of floral organ abscission; GO:0006355,regulation of transcription, DNA-templated; GO:0003674,molecular_function; GO:0140110,transcription regulator activity; GO:0005488,binding; GO:0043167,ion binding; GO:0043169,cation binding; GO:0000003,reproduction; GO:000300…	PF13912.6:C2H2-type zinc finger
Sbai2P222T37	hypothetical protein F511_00888 [Dorcoceras hygrometricum]	RAVL3_ARATH RecName: Full=AP2/ERF and B3 domain-containing transcription factor At1g51120; AltName: Full=RAV1-like ethylene-responsive transcription factor At1g51120;	RAVL3	AP2/ERF-RAV	TF	AP2/ERF->AP2/ERF-RAV	1.09	0.38	0.7	1.73	1.81	2.21	1.01	0.91	0.42	13	4	8	13	10	5	21	23	25	GWHAOTO00000002	22209813	22210448	-	Sbai2P222T37	--	K09287 RAV-like factor | (RefSeq) AP2/ERF and B3 domain-containing transcription factor At1g50680 (A)	--	A0A6I9TRV6_SESIN SubName: Full=AP2/ERF and B3 domain-containing transcription factor At1g50680 {ECO:0000313|RefSeq:XP_011083994.1, ECO:0000313|RefSeq:XP_011083995.1};	At1g51120	GO:0005634,nucleus; GO:0003677,DNA binding; GO:0003700,DNA-binding transcription factor activity; GO:0009873,ethylene-activated signaling pathway; GO:0003674,molecular_function; GO:0003676,nucleic acid binding; GO:0005488,binding; GO:0097159,organic cyclic compound binding; GO:1901363,heterocyclic compound binding; GO:0140110,transcription regulator activity; GO:0000160,phosphorelay signal transd…	PF02362.21:B3 DNA binding domain
Sbai2P243T79	Heat shock transcription factor [Handroanthus impetiginosus]	HFA2B_ORYSJ RecName: Full=Heat stress transcription factor A-2b; AltName: Full=Heat stress transcription factor 18; Short=OsHsf-18; AltName: Full=Heat stress transcription factor 5; Short=rHsf5;	HFA2B	HSF	TF	HSF	3.54	4.46	3.96	1.93	2.58	0.96	4.31	4.28	5.09	54	60	58	71	60	77	30	42	14	GWHAOTO00000002	24368969	24369864	-	Sbai2P243T79	--	K09419 heat shock transcription factor, other eukaryote | (RefSeq) heat stress transcription factor A-2-like (A)	--	A0A2G9GAA5_9LAMI SubName: Full=Heat shock transcription factor {ECO:0000313|EMBL:PIN02135.1};	At3g22830	GO:0005737,cytoplasm; GO:0005634,nucleus; GO:0003700,DNA-binding transcription factor activity; GO:0000978,RNA polymerase II cis-regulatory region sequence-specific DNA binding; GO:0034605,cellular response to heat; GO:0006357,regulation of transcription by RNA polymerase II; GO:0003674,molecular_function; GO:0140110,transcription regulator activity; GO:0000976,transcription regulatory region seq…	PF00447.17:HSF-type DNA-binding
Sbai2P279T53	--	--		zf-HD	TF	zf-HD	23.26	20.25	17.22	8.77	2.93	2.35	12.41	12.15	11.71	52	40	37	30	25	26	20	7	5	GWHAOTO00000002	27935298	27935411	+	Sbai2P279T53	--	--	--	--	--	--	--
Sbai2P341T36	protein SENSITIVE TO PROTON RHIZOTOXICITY 1-like [Sesamum indicum]	STOP1_ORYSJ RecName: Full=Zinc finger protein STOP1 homolog; AltName: Full=Protein STOP1 homolog;	STOP1	C2H2	TF	C2H2	6.29	5.59	5.93	2.19	1.1	1.97	9.63	10.23	10.6	107	84	97	177	160	179	38	20	32	GWHAOTO00000002	34127417	34128421	+	Sbai2P341T36	--	K12309 beta-galactosidase [EC:3.2.1.23] | (Kazusa) Lj3g3v0323160.1; - (A)	ko00052: Galactose metabolism; ko00511: Other glycan degradation; ko00531: Glycosaminoglycan degradation; ko00600: Sphingolipid metabolism; ko00604: Glycosphingolipid biosynthesis - ganglio series; ko01100: Metabolic pathways	A0A6I9US23_SESIN SubName: Full=protein SENSITIVE TO PROTON RHIZOTOXICITY 1-like {ECO:0000313|RefSeq:XP_011097563.1};	At1g34370	GO:0005634,nucleus; GO:0046872,metal ion binding; GO:0006355,regulation of transcription, DNA-templated; GO:0010447,response to acidic pH; GO:0010044,response to aluminum ion; GO:0003674,molecular_function; GO:0005488,binding; GO:0043167,ion binding; GO:0043169,cation binding; GO:0006139,nucleobase-containing compound metabolic process; GO:0006351,transcription, DNA-templated; GO:0006725,cellular…	PF00096.26:Zinc finger, C2H2 type
Sbai2P423T52	PREDICTED: LOB domain-containing protein 41-like [Erythranthe guttata]	LBD41_ARATH RecName: Full=LOB domain-containing protein 41; AltName: Full=ASYMMETRIC LEAVES 2-like protein 38; Short=AS2-like protein 38;	LBD41	LOB	TF	LOB	50.7	45.13	56.98	11.26	10.19	8.08	24.06	21.24	17.4	698	549	754	358	269	238	158	150	106	GWHAOTO00000002	42353783	42354673	-	Sbai2P423T52	--	--	--	A0A022R367_ERYGU RecName: Full=LOB domain-containing protein {ECO:0000259|PROSITE:PS50891};	At3g02550	GO:0071456,cellular response to hypoxia; GO:0010468,regulation of gene expression; GO:0006355,regulation of transcription, DNA-templated; GO:0001666,response to hypoxia; GO:0006950,response to stress; GO:0008150,biological_process; GO:0009628,response to abiotic stimulus; GO:0009987,cellular process; GO:0033554,cellular response to stress; GO:0036293,response to decreased oxygen levels; GO:003629…	PF03195.14:Lateral organ boundaries (LOB) domain
Sbai2P429T53	PREDICTED: LOB domain-containing protein 41-like [Erythranthe guttata]	LBD41_ARATH RecName: Full=LOB domain-containing protein 41; AltName: Full=ASYMMETRIC LEAVES 2-like protein 38; Short=AS2-like protein 38;	LBD41	LOB	TF	LOB	16.34	15.54	13.22	0.21	0.27	0.08	5.31	5.05	4.53	225	189	175	79	64	62	3	4	1	GWHAOTO00000002	42982950	42983840	+	Sbai2P429T53	--	--	--	A0A022R367_ERYGU RecName: Full=LOB domain-containing protein {ECO:0000259|PROSITE:PS50891};	At3g02550	GO:0071456,cellular response to hypoxia; GO:0010468,regulation of gene expression; GO:0006355,regulation of transcription, DNA-templated; GO:0001666,response to hypoxia; GO:0006950,response to stress; GO:0008150,biological_process; GO:0009628,response to abiotic stimulus; GO:0009987,cellular process; GO:0033554,cellular response to stress; GO:0036293,response to decreased oxygen levels; GO:003629…	PF03195.14:Lateral organ boundaries (LOB) domain
Sbai3A101T133	hypothetical protein CDL12_06581 [Handroanthus impetiginosus]	NAC90_ARATH RecName: Full=NAC domain-containing protein 90; Short=ANAC090;	NAC90	NAC	TF	NAC	0.54	0.37	0.11	0	0.1	0	2.69	1.4	2.38	5	3	1	27	12	22	0	1	0	GWHAOTO00000003	10183475	10184048	-	Sbai3A101T133	--	K00521 ferric-chelate reductase [EC:1.16.1.7] | (RefSeq) ferric reduction oxidase 7, chloroplastic-like (A)	--	A0A2G9HT77_9LAMI RecName: Full=NAC domain-containing protein {ECO:0000259|PROSITE:PS51005};	At5g22380	GO:0005634,nucleus; GO:0003677,DNA binding; GO:0003700,DNA-binding transcription factor activity; GO:0003674,molecular_function; GO:0003676,nucleic acid binding; GO:0005488,binding; GO:0097159,organic cyclic compound binding; GO:1901363,heterocyclic compound binding; GO:0140110,transcription regulator activity; GO:0005575,cellular_component; GO:0005622,intracellular anatomical structure; GO:00432…	PF02365.15:No apical meristem (NAM) protein
Sbai3A112T126	auxin response factor ARF1 [Salvia miltiorrhiza]	ARFV_ORYSJ RecName: Full=Auxin response factor 22;	ARFV	B3-ARF	TF	B3->B3-ARF	43	44.89	46.01	85.2	80.19	92.57	42	43.51	42.06	1761	1624	1811	1859	1639	1711	3557	3510	3613	GWHAOTO00000003	11237658	11240538	-	Sbai3A112T126	--	K14486 auxin response factor | (GenBank) auxin response factor 2 (A)	ko04075: Plant hormone signal transduction	A0A191T8S3_SALMI RecName: Full=Auxin response factor {ECO:0000256|RuleBase:RU004561};	At2g28350	GO:0005634,nucleus; GO:0003677,DNA binding; GO:0009734,auxin-activated signaling pathway; GO:0006355,regulation of transcription, DNA-templated; GO:0003674,molecular_function; GO:0003676,nucleic acid binding; GO:0005488,binding; GO:0097159,organic cyclic compound binding; GO:1901363,heterocyclic compound binding; GO:0007154,cell communication; GO:0007165,signal transduction; GO:0008150,biological…	PF06507.13:Auxin response factor
Sbai3A118T130	floral homeotic protein APETALA 2-like isoform X1 [Sesamum indicum]	AP21_ORYSI RecName: Full=APETALA2-like protein 1 {ECO:0000305};	AP21	AP2/ERF-AP2	TF	AP2/ERF->AP2/ERF-AP2	3.81	2.54	3.22	0.84	0.67	0.75	1.12	1.22	1.31	85	50	69	27	25	29	19	16	16	GWHAOTO00000003	11796856	11799148	-	Sbai3A118T130	--	K09284 AP2-like factor, euAP2 lineage | (RefSeq) ethylene-responsive transcription factor RAP2-7 isoform X1 (A)	--	A0A6I9TT27_SESIN SubName: Full=ethylene-responsive transcription factor RAP2-7 isoform X1 {ECO:0000313|RefSeq:XP_011089852.1};	At2g28550	GO:0005634,nucleus; GO:0003677,DNA binding; GO:0003700,DNA-binding transcription factor activity; GO:0045892,negative regulation of transcription, DNA-templated; GO:2000014,regulation of endosperm development; GO:0009909,regulation of flower development; GO:0080050,regulation of seed development; GO:0010581,regulation of starch biosynthetic process; GO:0003674,molecular_function; GO:0003676,nucle…	PF00847.20:AP2 domain
Sbai3A122T83	MYB4, partial [Scutellaria baicalensis]	MYB48_ARATH RecName: Full=Transcription factor MYB48; AltName: Full=Myb-related protein 48; Short=AtMYB48;	MYB48	MYB	TF	MYB->MYB	20.87	19.4	23.43	26.94	22.21	24.83	8.69	12.32	12.42	291	239	314	131	158	172	383	331	330	GWHAOTO00000003	12262345	12263296	-	Sbai3A122T83	--	K09422 transcription factor MYB, plant | (RefSeq) transcription factor MYB48 isoform X2 (A)	--	U5U4X3_SCUBA SubName: Full=MYB4 {ECO:0000313|EMBL:AGZ16404.1}; Flags: Fragment;	At3g46130	GO:0005829,cytosol; GO:0005634,nucleus; GO:0003700,DNA-binding transcription factor activity; GO:0043565,sequence-specific DNA binding; GO:0000976,transcription regulatory region sequence-specific DNA binding; GO:0006355,regulation of transcription, DNA-templated; GO:0003674,molecular_function; GO:0140110,transcription regulator activity; GO:0003676,nucleic acid binding; GO:0003677,DNA binding; G…	PF00249.31:Myb-like DNA-binding domain
Sbai3A141T71	bHLHZip transcription factor BIGMAX [Handroanthus impetiginosus]	BH090_ARATH RecName: Full=Transcription factor bHLH90; AltName: Full=Basic helix-loop-helix protein 90; Short=AtbHLH90; Short=bHLH 90; AltName: Full=Transcription factor EN 50; AltName: Full=bHLH transcription factor bHLH090;	bHLH90	bHLH	TF	bHLH	0.4	0.46	0.25	1.74	1.7	2.46	0.52	0.53	0.28	10	10	6	14	12	7	44	45	58	GWHAOTO00000003	14099400	14101265	+	Sbai3A141T71	--	K16190 glucuronokinase [EC:2.7.1.43] | (RefSeq) transcription factor TDR (A)	ko00040: Pentose and glucuronate interconversions; ko00053: Ascorbate and aldarate metabolism; ko00520: Amino sugar and nucleotide sugar metabolism; ko01100: Metabolic pathways	A0A2G9GLU8_9LAMI SubName: Full=BHLHZip transcription factor BIGMAX {ECO:0000313|EMBL:PIN06233.1};	At1g10610	GO:0005634,nucleus; GO:0003700,DNA-binding transcription factor activity; GO:0046983,protein dimerization activity; GO:0043565,sequence-specific DNA binding; GO:0006355,regulation of transcription, DNA-templated; GO:0003674,molecular_function; GO:0140110,transcription regulator activity; GO:0005488,binding; GO:0005515,protein binding; GO:0003676,nucleic acid binding; GO:0003677,DNA binding; GO:00…	PF14215.6:bHLH-MYC and R2R3-MYB transcription factors N-terminal
Sbai3A152T100	hypothetical protein CDL12_22766 [Handroanthus impetiginosus]	BEE1_ARATH RecName: Full=Transcription factor BEE 1; AltName: Full=Basic helix-loop-helix protein 44; Short=AtbHLH44; Short=bHLH 44; AltName: Full=Protein Brassinosteroid enhanced expression 1; AltName: Full=Transcription factor EN 77; AltName: Full=bHLH transcription factor bHLH044;	bHLH44	bHLH	TF	bHLH	16.69	20.53	17.76	4.19	4.28	4.8	6.13	6.79	5.6	219	238	224	87	82	73	56	60	60	GWHAOTO00000003	15275557	15276548	+	Sbai3A152T100	--	K18878 BHLH transcription factor Upa20 | (RefSeq) Upa20; transcription factor bHLH137-like (A)	ko04626: Plant-pathogen interaction	A0A2G9GHD7_9LAMI RecName: Full=BHLH domain-containing protein {ECO:0000259|PROSITE:PS50888};	At1g73830	GO:0005634,nucleus; GO:0003677,DNA binding; GO:0003700,DNA-binding transcription factor activity; GO:0046983,protein dimerization activity; GO:1902448,positive regulation of shade avoidance; GO:2000762,regulation of phenylpropanoid metabolic process; GO:0006355,regulation of transcription, DNA-templated; GO:0006351,transcription, DNA-templated; GO:0003674,molecular_function; GO:0003676,nucleic ac…	PF00010.26:Helix-loop-helix DNA-binding domain
Sbai3A153T58	histone H3 (Lys9) methyltransferase SUV39H1/Clr4, required for transcriptional silencing [Handroanthus impetiginosus]	SUVR2_ARATH RecName: Full=Probable inactive histone-lysine N-methyltransferase SUVR2; AltName: Full=Protein SET DOMAIN GROUP 18; AltName: Full=Suppressor of variegation 3-9-related protein 2; Short=Su(var)3-9-related protein 2;	SUVR2	SET	TR	SET	0.32	0.05	0.27	0.8	1.02	0.74	0.34	0.16	0.26	15	2	12	17	7	12	38	51	33	GWHAOTO00000003	15345308	15349281	+	Sbai3A153T58	--	K24405 [histone H3]-lysine9 N-dimethyltransferase [EC:2.1.1.368] | (RefSeq) histone-lysine N-methyltransferase, H3 lysine-9 specific SUVH1 (A)	ko00310: Lysine degradation; ko01100: Metabolic pathways	A0A2G9GXU1_9LAMI SubName: Full=Histone H3 (Lys9) methyltransferase SUV39H1/Clr4, required for transcriptional silencing {ECO:0000313|EMBL:PIN10106.1}; EC=2.1.1.43 {ECO:0000313|EMBL:PIN10106.1};	At5g43990	GO:0005694,chromosome; GO:0005634,nucleus; GO:0018024,histone-lysine N-methyltransferase activity; GO:0008270,zinc ion binding; GO:0080188,gene silencing by RNA-directed DNA methylation; GO:0003674,molecular_function; GO:0003824,catalytic activity; GO:0008168,methyltransferase activity; GO:0008170,N-methyltransferase activity; GO:0008276,protein methyltransferase activity; GO:0008757,S-adenosylme…	PF10440.9:Ubiquitin-binding WIYLD domain
Sbai3A157T100	WRKY protein [Salvia miltiorrhiza]	WRK28_ARATH RecName: Full=WRKY transcription factor 28; AltName: Full=WRKY DNA-binding protein 28;	WRKY28	WRKY	TF	WRKY	13.22	13.56	12.46	4.05	4.2	3.59	14.03	13.47	13.66	224	203	203	257	210	230	70	76	58	GWHAOTO00000003	15688914	15690060	-	Sbai3A157T100	--	K12835 ATP-dependent RNA helicase DDX42 [EC:3.6.4.13] | (RefSeq) DEAD-box ATP-dependent RNA helicase 24 isoform X1 (A)	ko03040: Spliceosome	A0A0D5YAG9_SALMI SubName: Full=WRKY protein {ECO:0000313|EMBL:AKA27923.1};	At4g18170	GO:0005634,nucleus; GO:0003700,DNA-binding transcription factor activity; GO:0043565,sequence-specific DNA binding; GO:1900057,positive regulation of leaf senescence; GO:0042659,regulation of cell fate specification; GO:0003674,molecular_function; GO:0140110,transcription regulator activity; GO:0003676,nucleic acid binding; GO:0003677,DNA binding; GO:0005488,binding; GO:0097159,organic cyclic com…	PF03106.15:WRKY DNA -binding domain
Sbai3A187T75	protein TIFY 4B isoform X2 [Sesamum indicum]	TIF4A_ARATH RecName: Full=Protein TIFY 4A; AltName: Full=Protein PEAPOD 1;	TIF4A	Tify	TF	Tify	1.18	0.78	0.68	0.96	0.65	1.58	0.49	0.18	0.74	29	17	16	13	4	18	24	17	37	GWHAOTO00000003	18728508	18732323	+	Sbai3A187T75	--	--	--	A0A6I9TBR7_SESIN SubName: Full=protein TIFY 4B isoform X2 {ECO:0000313|RefSeq:XP_011079909.1};	At4g14710_2	GO:0005634,nucleus; GO:0048366,leaf development; GO:0042127,regulation of cell population proliferation; GO:0031347,regulation of defense response; GO:2000022,regulation of jasmonic acid mediated signaling pathway; GO:0009611,response to wounding; GO:0007275,multicellular organism development; GO:0008150,biological_process; GO:0032501,multicellular organismal process; GO:0032502,developmental pro…	PF06200.14:tify domain
Sbai3A235T118	PREDICTED: transcription factor bHLH35-like isoform X2 [Nicotiana tomentosiformis]	BH035_ARATH RecName: Full=Transcription factor bHLH35; AltName: Full=Basic helix-loop-helix protein 35; Short=AtbHLH35; Short=bHLH 35; AltName: Full=Transcription factor EN 41; AltName: Full=bHLH transcription factor bHLH035;	bHLH35	bHLH	TF	bHLH	9.67	9.78	8.01	2.86	4.22	3.65	5.99	7.35	6.81	103	92	82	69	72	72	31	48	37	GWHAOTO00000003	23560120	23560968	-	Sbai3A235T118	--	K13422 transcription factor MYC2 | (RefSeq) transcription factor MYC2-like (A)	ko04016: MAPK signaling pathway - plant; ko04075: Plant hormone signal transduction	A0A1S3YC57_TOBAC SubName: Full=transcription factor bHLH35-like isoform X2 {ECO:0000313|RefSeq:XP_016449593.1};	At5g57150	GO:0005634,nucleus; GO:0003700,DNA-binding transcription factor activity; GO:0046983,protein dimerization activity; GO:0043565,sequence-specific DNA binding; GO:0006355,regulation of transcription, DNA-templated; GO:0003674,molecular_function; GO:0140110,transcription regulator activity; GO:0005488,binding; GO:0005515,protein binding; GO:0003676,nucleic acid binding; GO:0003677,DNA binding; GO:00…	PF00010.26:Helix-loop-helix DNA-binding domain
Sbai3A259T94	hypothetical protein CDL12_26456 [Handroanthus impetiginosus]	SCR_IPONI RecName: Full=Protein SCARECROW; Short=PnSCR;	SCR	GRAS	TF	GRAS	0.25	0.1	0.38	0.04	0.04	0.05	0.5	0.59	0.66	11	4	16	24	24	29	2	2	2	GWHAOTO00000003	25923143	25925617	+	Sbai3A259T94	--	K14494 DELLA protein | (RefSeq) DELLA protein GAI-like (A)	ko04075: Plant hormone signal transduction	A0A2G9G7V0_9LAMI RecName: Full=GRAS domain-containing protein {ECO:0000259|PROSITE:PS50985};	At3g54220	GO:0005634,nucleus; GO:0007275,multicellular organism development; GO:0008150,biological_process; GO:0032501,multicellular organismal process; GO:0032502,developmental process; GO:0048856,anatomical structure development; GO:0005575,cellular_component; GO:0005622,intracellular anatomical structure; GO:0043226,organelle; GO:0043227,membrane-bounded organelle; GO:0043229,intracellular organelle; GO…	PF03514.14:GRAS domain family
Sbai3A270T125	hypothetical protein CDL12_05914 [Handroanthus impetiginosus]	WRK70_SOLLC RecName: Full=WRKY DNA-binding transcription factor 70 {ECO:0000303|PubMed:21898085}; Short=SlWRKY70 {ECO:0000303|PubMed:21898085};	WRKY70	WRKY	TF	WRKY	2.06	2.22	1.18	0.66	1.25	1.51	4.72	3.14	3.73	40	38	22	99	56	72	13	26	28	GWHAOTO00000003	27012732	27014743	+	Sbai3A270T125	--	K13459 disease resistance protein RPS2 | (RefSeq) disease resistance protein At4g27190 (A)	ko04626: Plant-pathogen interaction	A0A2G9HV23_9LAMI RecName: Full=WRKY domain-containing protein {ECO:0000259|PROSITE:PS50811};	At3g56400	GO:0005634,nucleus; GO:0003700,DNA-binding transcription factor activity; GO:0043565,sequence-specific DNA binding; GO:0002215,defense response to nematode; GO:2000068,regulation of defense response to insect; GO:0009625,response to insect; GO:0009753,response to jasmonic acid; GO:0009624,response to nematode; GO:0009751,response to salicylic acid; GO:0003674,molecular_function; GO:0140110,transc…	PF03106.15:WRKY DNA -binding domain
Sbai3A281T60	trihelix transcription factor GT-3b [Sesamum indicum]	TGT3B_ARATH RecName: Full=Trihelix transcription factor GT-3b; AltName: Full=Transcription factor GT-1-like; AltName: Full=Trihelix DNA-binding protein GT-3b;	TGT3B	Trihelix	TF	Trihelix	3.09	2.96	2.84	0.82	0.78	0.81	1.87	1.81	2.51	52	44	46	34	28	42	14	14	13	GWHAOTO00000003	28126827	28127945	-	Sbai3A281T60	--	--	--	A0A6I9U3K2_SESIN SubName: Full=trihelix transcription factor GT-3b {ECO:0000313|RefSeq:XP_011095020.1};	At2g38250	GO:0016592,mediator complex; GO:0005730,nucleolus; GO:0005634,nucleus; GO:0003700,DNA-binding transcription factor activity; GO:0043565,sequence-specific DNA binding; GO:0006355,regulation of transcription, DNA-templated; GO:0003674,molecular_function; GO:0140110,transcription regulator activity; GO:0003676,nucleic acid binding; GO:0003677,DNA binding; GO:0005488,binding; GO:0097159,organic cycli…	PF13837.6:Myb/SANT-like DNA-binding domain
Sbai3A32T110	hypothetical protein CDL12_21417 [Handroanthus impetiginosus]	NAC73_ARATH RecName: Full=NAC domain-containing protein 73 {ECO:0000303|PubMed:15029955}; Short=ANAC073 {ECO:0000303|PubMed:15029955}; AltName: Full=Protein SECONDARY WALL-ASSOCIATED NAC DOMAIN PROTEIN 2 {ECO:0000303|PubMed:18952777};	NAC73	NAC	TF	NAC	2.21	2.12	1.84	3.25	3.05	3.07	1.89	1.2	1.33	40	34	32	37	20	24	60	59	53	GWHAOTO00000003	3279701	3281018	-	Sbai3A32T110	--	--	--	A0A2G9GL67_9LAMI RecName: Full=NAC domain-containing protein {ECO:0000259|PROSITE:PS51005};	At4g28500	GO:0005634,nucleus; GO:0003700,DNA-binding transcription factor activity; GO:0000976,transcription regulatory region sequence-specific DNA binding; GO:0045893,positive regulation of transcription, DNA-templated; GO:2000652,regulation of secondary cell wall biogenesis; GO:0006355,regulation of transcription, DNA-templated; GO:0003674,molecular_function; GO:0140110,transcription regulator activity;…	PF02365.15:No apical meristem (NAM) protein
Sbai3A331T77	zinc finger protein CONSTANS-LIKE 2 [Lagerstroemia indica]	COL2_ARATH RecName: Full=Zinc finger protein CONSTANS-LIKE 2;	COL2	C2C2-CO-like	TF	C2C2->C2C2-CO-like	2.02	1.4	1.67	3.24	4	1.93	2	2.35	3.51	44	27	35	47	47	76	72	93	40	GWHAOTO00000003	33098797	33100250	-	Sbai3A331T77	--	K12135 zinc finger protein CONSTANS | (RefSeq) zinc finger protein CONSTANS-LIKE 2-like (A)	ko04712: Circadian rhythm - plant	A0A068LCU9_9MYRT SubName: Full=Zinc finger protein CONSTANS-LIKE 2 {ECO:0000313|EMBL:AIE41593.1};	At3g02380	GO:0005634,nucleus; GO:0003677,DNA binding; GO:0003700,DNA-binding transcription factor activity; GO:0008270,zinc ion binding; GO:0009658,chloroplast organization; GO:0009909,regulation of flower development; GO:0003674,molecular_function; GO:0003676,nucleic acid binding; GO:0005488,binding; GO:0097159,organic cyclic compound binding; GO:1901363,heterocyclic compound binding; GO:0140110,transcrip…	PF06203.14:CCT motif
Sbai3A335T95	zinc finger protein CONSTANS-LIKE 2 [Lagerstroemia indica]	COL2_ARATH RecName: Full=Zinc finger protein CONSTANS-LIKE 2;	COL2	C2C2-CO-like	TF	C2C2->C2C2-CO-like	1.81	1.47	1.45	8.7	7.08	8.77	4.81	3.53	4.53	39	28	30	112	70	97	191	163	180	GWHAOTO00000003	33523831	33525272	-	Sbai3A335T95	--	K12135 zinc finger protein CONSTANS | (RefSeq) zinc finger protein CONSTANS-LIKE 2-like (A)	ko04712: Circadian rhythm - plant	A0A068LCU9_9MYRT SubName: Full=Zinc finger protein CONSTANS-LIKE 2 {ECO:0000313|EMBL:AIE41593.1};	At3g02380	GO:0005634,nucleus; GO:0003677,DNA binding; GO:0003700,DNA-binding transcription factor activity; GO:0008270,zinc ion binding; GO:0009658,chloroplast organization; GO:0009909,regulation of flower development; GO:0003674,molecular_function; GO:0003676,nucleic acid binding; GO:0005488,binding; GO:0097159,organic cyclic compound binding; GO:1901363,heterocyclic compound binding; GO:0140110,transcrip…	PF06203.14:CCT motif
Sbai3A343T88	protein DA1-related 1-like [Olea europaea var. sylvestris]	DAR1_ARATH RecName: Full=Protein DA1-related 1 {ECO:0000303|PubMed:18483219};	DAR1	Others	TR	Others	2.47	3.15	3.12	4.13	2.77	3.33	6.83	5.79	6.98	71	80	86	212	153	199	121	85	91	GWHAOTO00000003	34361596	34363772	-	Sbai3A343T88	--	K05760 paxillin | (RefSeq) predicted protein (A)	--	A0A4D8YCN3_SALSN RecName: Full=LIM zinc-binding domain-containing protein {ECO:0000259|PROSITE:PS50023};	At1g19270	GO:0005886,plasma membrane; GO:0046872,metal ion binding; GO:0008233,peptidase activity; GO:0043130,ubiquitin binding; GO:0032875,regulation of DNA endoreduplication; GO:0003674,molecular_function; GO:0005488,binding; GO:0043167,ion binding; GO:0043169,cation binding; GO:0003824,catalytic activity; GO:0016787,hydrolase activity; GO:0140096,catalytic activity, acting on a protein; GO:0005515,prote…	PF12315.8:Protein DA1
Sbai3A351T60	myb family transcription factor EFM isoform X1 [Sesamum indicum]	HHO5_ARATH RecName: Full=Transcription factor HHO5 {ECO:0000305}; AltName: Full=MYB-domain transcription factor HHO5 {ECO:0000305}; AltName: Full=Protein HRS1 HOMOLOG 5 {ECO:0000305}; AltName: Full=Protein ULT1 INTERACTING FACTOR 1 {ECO:0000303|PubMed:26903506};	HHO5	GARP-G2-like	TF	GARP->GARP-G2-like	28.58	25.59	27.84	11.76	12.73	11.25	13.8	12.65	10.9	565	447	529	295	230	214	237	269	212	GWHAOTO00000003	35136791	35138256	+	Sbai3A351T60	--	K14491 two-component response regulator ARR-B family | (RefSeq) two-component response regulator ARR12 (A)	ko04075: Plant hormone signal transduction	A0A6I9UJP8_SESIN SubName: Full=myb family transcription factor EFM isoform X1 {ECO:0000313|RefSeq:XP_011099213.1};	At1g49560	GO:0005829,cytosol; GO:0005634,nucleus; GO:0003700,DNA-binding transcription factor activity; GO:0000976,transcription regulatory region sequence-specific DNA binding; GO:0048449,floral organ formation; GO:0010629,negative regulation of gene expression; GO:0006355,regulation of transcription, DNA-templated; GO:0090701,specification of plant organ identity; GO:0003674,molecular_function; GO:014011…	PF00249.31:Myb-like DNA-binding domain
Sbai3A431T59	Transcription factor, Myb superfamily [Handroanthus impetiginosus]	MYB06_ANTMA RecName: Full=Myb-related protein 306;	MYB06	MYB	TF	MYB->MYB	6.89	8.17	7.34	3.83	3.85	3.98	18.05	11.68	12.7	129	135	132	365	201	236	73	77	71	GWHAOTO00000003	43188108	43189547	-	Sbai3A431T59	--	K09422 transcription factor MYB, plant | (RefSeq) myb-related protein 306 (A)	--	A0A2G9I400_9LAMI SubName: Full=Transcription factor, Myb superfamily {ECO:0000313|EMBL:PIN24495.1};	At3g47600	GO:0005634,nucleus; GO:0003677,DNA binding; GO:0003674,molecular_function; GO:0003676,nucleic acid binding; GO:0005488,binding; GO:0097159,organic cyclic compound binding; GO:1901363,heterocyclic compound binding; GO:0005575,cellular_component; GO:0005622,intracellular anatomical structure; GO:0043226,organelle; GO:0043227,membrane-bounded organelle; GO:0043229,intracellular organelle; GO:0043231…	PF00249.31:Myb-like DNA-binding domain
Sbai3A51T131	WRKY transcription factor 6 [Sesamum indicum]	WRKY6_ARATH RecName: Full=WRKY transcription factor 6 {ECO:0000303|PubMed:11722756}; AltName: Full=WRKY DNA-binding protein 6 {ECO:0000303|PubMed:11722756}; Short=AtWRKY6 {ECO:0000303|PubMed:11722756};	WRKY6	WRKY	TF	WRKY	84.14	81.6	93.11	41.16	39.49	42.42	101.83	122.11	126.68	2703	2316	2875	3536	3609	4043	1348	1356	1299	GWHAOTO00000003	5090009	5092095	-	Sbai3A51T131	--	K13424 WRKY transcription factor 33 | (RefSeq) probable WRKY transcription factor 33 (A)	ko04016: MAPK signaling pathway - plant; ko04626: Plant-pathogen interaction	A0A6I9U5P6_SESIN SubName: Full=WRKY transcription factor 6 {ECO:0000313|RefSeq:XP_011096037.1};	At4g04450	GO:0005634,nucleus; GO:0003700,DNA-binding transcription factor activity; GO:0000976,transcription regulatory region sequence-specific DNA binding; GO:0080169,cellular response to boron-containing substance deprivation; GO:0016036,cellular response to phosphate starvation; GO:0009873,ethylene-activated signaling pathway; GO:0045892,negative regulation of transcription, DNA-templated; GO:0010200,r…	PF03106.15:WRKY DNA -binding domain
Sbai3A62T124	zinc finger protein CONSTANS-LIKE 7 [Lagerstroemia indica]	COL10_ARATH RecName: Full=Zinc finger protein CONSTANS-LIKE 10;	COL10	Others	TR	Others	2.75	2.53	2.72	1.56	1.24	1.04	4.72	4.53	4.45	64	52	61	119	97	103	37	31	23	GWHAOTO00000003	6244526	6247419	-	Sbai3A62T124	--	--	--	A0A068LCV6_9MYRT SubName: Full=Zinc finger protein CONSTANS-LIKE 7 {ECO:0000313|EMBL:AIE41598.1};	At5g48250	GO:0005634,nucleus; GO:0005886,plasma membrane; GO:0003700,DNA-binding transcription factor activity; GO:0008270,zinc ion binding; GO:0003674,molecular_function; GO:0140110,transcription regulator activity; GO:0005488,binding; GO:0043167,ion binding; GO:0043169,cation binding; GO:0046872,metal ion binding; GO:0046914,transition metal ion binding; GO:0005575,cellular_component; GO:0005622,intracel…	PF06203.14:CCT motif
Sbai3A64T137	hypothetical protein CDL12_06414 [Handroanthus impetiginosus]	SMB_ARATH RecName: Full=Protein SOMBRERO; AltName: Full=NAC domain-containing protein 33; Short=ANAC033;	NAC33	NAC	TF	NAC	0.27	0	0.22	1.04	0.45	1.11	0	0.29	0	5	0	4	0	5	0	20	9	20	GWHAOTO00000003	6427292	6429683	-	Sbai3A64T137	--	K00521 ferric-chelate reductase [EC:1.16.1.7] | (RefSeq) ferric reduction oxidase 7, chloroplastic-like (A)	--	A0A2G9HTP4_9LAMI RecName: Full=NAC domain-containing protein {ECO:0000259|PROSITE:PS51005};	At1g79580	GO:0005634,nucleus; GO:0003677,DNA binding; GO:0003700,DNA-binding transcription factor activity; GO:0009834,plant-type secondary cell wall biogenesis; GO:0010455,positive regulation of cell fate commitment; GO:0003002,regionalization; GO:0006355,regulation of transcription, DNA-templated; GO:0048829,root cap development; GO:0003674,molecular_function; GO:0003676,nucleic acid binding; GO:0005488,…	PF02365.15:No apical meristem (NAM) protein
Sbai3A67T146	transcription factor MYB14 [Sesamum indicum]	MYB58_ARATH RecName: Full=Transcription factor MYB58 {ECO:0000303|PubMed:11597504}; AltName: Full=Myb-related protein 58 {ECO:0000303|PubMed:11597504}; Short=AtMYB58 {ECO:0000303|PubMed:11597504};	MYB58	MYB	TF	MYB->MYB	21.23	22.7	23.24	66.82	51.6	62.99	5.6	6.02	4.33	326	308	343	93	85	66	1046	847	922	GWHAOTO00000003	6779526	6780914	-	Sbai3A67T146	--	K09422 transcription factor MYB, plant | (RefSeq) transcription factor MYB14 (A)	--	A0A6I9U596_SESIN SubName: Full=transcription factor MYB14 {ECO:0000313|RefSeq:XP_011095826.1};	At1g16490	GO:0005634,nucleus; GO:0003700,DNA-binding transcription factor activity; GO:0000976,transcription regulatory region sequence-specific DNA binding; GO:0009809,lignin biosynthetic process; GO:0045893,positive regulation of transcription, DNA-templated; GO:2000652,regulation of secondary cell wall biogenesis; GO:0009416,response to light stimulus; GO:0003674,molecular_function; GO:0140110,transcrip…	PF00249.31:Myb-like DNA-binding domain
Sbai3A85T98	zinc finger protein CONSTANS-LIKE 9 [Sesamum indicum]	COL9_ARATH RecName: Full=Zinc finger protein CONSTANS-LIKE 9;	COL9	C2C2-CO-like	TF	C2C2->C2C2-CO-like	4.63	4.35	5.03	1.87	1.7	1.78	2.33	2.02	2.71	112	93	117	61	45	65	46	44	41	GWHAOTO00000003	8515647	8518265	+	Sbai3A85T98	--	--	--	A0A6I9UZE5_SESIN SubName: Full=zinc finger protein CONSTANS-LIKE 9 {ECO:0000313|RefSeq:XP_011100551.1, ECO:0000313|RefSeq:XP_011100552.1};	At3g07650	GO:0005634,nucleus; GO:0003700,DNA-binding transcription factor activity; GO:0000976,transcription regulatory region sequence-specific DNA binding; GO:0008270,zinc ion binding; GO:0007623,circadian rhythm; GO:0048579,negative regulation of long-day photoperiodism, flowering; GO:0006355,regulation of transcription, DNA-templated; GO:0003674,molecular_function; GO:0140110,transcription regulator ac…	PF06203.14:CCT motif
Sbai3C104T4	hypothetical protein CDL12_17562 [Handroanthus impetiginosus]	BH062_ARATH RecName: Full=Transcription factor bHLH62; AltName: Full=Basic helix-loop-helix protein 62; Short=AtbHLH62; Short=bHLH 62; AltName: Full=Transcription factor EN 85; AltName: Full=bHLH transcription factor bHLH062;	bHLH62	bHLH	TF	bHLH	4.29	5	6.01	0.93	0.35	0.95	4.01	3.68	4.82	104	107	140	105	82	116	23	9	22	GWHAOTO00000003	10415222	10417224	+	Sbai3C104T4	--	K11253 histone H3 | (RefSeq) uncharacterized protein LOC18096237 (A)	--	A0A2G9GX75_9LAMI RecName: Full=BHLH domain-containing protein {ECO:0000259|PROSITE:PS50888};	At3g07340	GO:0005634,nucleus; GO:0003700,DNA-binding transcription factor activity; GO:0046983,protein dimerization activity; GO:0000976,transcription regulatory region sequence-specific DNA binding; GO:0006355,regulation of transcription, DNA-templated; GO:0003674,molecular_function; GO:0140110,transcription regulator activity; GO:0005488,binding; GO:0005515,protein binding; GO:0001067,regulatory region n…	PF00010.26:Helix-loop-helix DNA-binding domain
Sbai3C111T2	ethylene-responsive transcription factor ERF109 [Sesamum indicum]	EF109_ARATH RecName: Full=Ethylene-responsive transcription factor ERF109;	EF109	AP2/ERF-ERF	TF	AP2/ERF->AP2/ERF-ERF	2.19	1.49	2.46	1.63	1.48	1.75	0.24	0.67	0.44	25	15	27	3	7	5	19	18	19	GWHAOTO00000003	11093041	11093622	-	Sbai3C111T2	--	K09286 EREBP-like factor | (RefSeq) ethylene-responsive transcription factor RAP2-2 (A)	--	A0A6I9U354_SESIN SubName: Full=ethylene-responsive transcription factor ERF109 {ECO:0000313|RefSeq:XP_011088263.1};	At4g34410	GO:0005634,nucleus; GO:0003700,DNA-binding transcription factor activity; GO:0000976,transcription regulatory region sequence-specific DNA binding; GO:0051301,cell division; GO:0050832,defense response to fungus; GO:0009873,ethylene-activated signaling pathway; GO:0010087,phloem or xylem histogenesis; GO:0010928,regulation of auxin mediated signaling pathway; GO:0090357,regulation of tryptophan m…	PF00847.20:AP2 domain
Sbai3C126T2	scarecrow-like protein 30 [Sesamum indicum]	SCL14_ARATH RecName: Full=Scarecrow-like protein 14; Short=AtSCL14; AltName: Full=GRAS family protein 2; Short=AtGRAS-2;	SCL14	GRAS	TF	GRAS	4.97	4.78	4.75	2.36	2.7	2.52	6.3	6.94	8.5	186	158	171	255	239	316	90	108	90	GWHAOTO00000003	12595730	12597637	+	Sbai3C126T2	--	K14494 DELLA protein | (RefSeq) DELLA protein GAI (A)	ko04075: Plant hormone signal transduction	A0A6I9U6M7_SESIN SubName: Full=scarecrow-like protein 30 {ECO:0000313|RefSeq:XP_011089500.1};	At1g07530	GO:0005829,cytosol; GO:0005634,nucleus; GO:0003700,DNA-binding transcription factor activity; GO:0043565,sequence-specific DNA binding; GO:0000976,transcription regulatory region sequence-specific DNA binding; GO:0045893,positive regulation of transcription, DNA-templated; GO:0006355,regulation of transcription, DNA-templated; GO:0010200,response to chitin; GO:0080183,response to photooxidative s…	PF03514.14:GRAS domain family
Sbai3C156T5	origin of replication complex subunit 1A [Sesamum indicum]	ORC1_ORYSJ RecName: Full=Origin of replication complex subunit 1 {ECO:0000303|PubMed:10996242}; Short=OsORC1 {ECO:0000303|PubMed:10996242};	ORC1	PHD	TR	PHD	1.12	1.22	1.47	2.32	2.29	2.75	1.94	2.09	1.94	53	51	67	99	91	91	112	116	124	GWHAOTO00000003	15596754	15601879	-	Sbai3C156T5	--	K02603 origin recognition complex subunit 1 | (RefSeq) origin of replication complex subunit 1A (A)	--	A0A6I9T9Z6_SESIN RecName: Full=Origin recognition complex subunit 1 {ECO:0000256|RuleBase:RU365058};	At4g12620	GO:0005664,nuclear origin of replication recognition complex; GO:0005634,nucleus; GO:0005524,ATP binding; GO:0016887,ATPase activity; GO:0003682,chromatin binding; GO:0003688,DNA replication origin binding; GO:0046872,metal ion binding; GO:0006270,DNA replication initiation; GO:0033314,mitotic DNA replication checkpoint; GO:0009744,response to sucrose; GO:0000166,nucleotide binding; GO:0003674,mo…	PF00004.29:ATPase family associated with various cellular activities (AAA)
Sbai3C158T7	Transcriptional repressor EZH1 [Handroanthus impetiginosus]	EZ3_MAIZE RecName: Full=Histone-lysine N-methyltransferase EZ3; EC=2.1.1.356; AltName: Full=Enhancer of zeste protein 3;	EZ3	SET	TR	SET	6.52	6.72	6.91	5.7	4.48	5.46	1.93	3.65	2.86	268	244	273	86	138	117	239	197	214	GWHAOTO00000003	15806407	15812033	+	Sbai3C158T7	--	K11430 [histone H3]-lysine27 N-trimethyltransferase EZH2 [EC:2.1.1.356] | (RefSeq) EZ1; EZ1 protein (A)	ko00310: Lysine degradation; ko01100: Metabolic pathways	A0A4D9BYG6_SALSN RecName: Full=SET domain-containing protein {ECO:0000259|PROSITE:PS50280};	At4g02020	GO:0031519,PcG protein complex; GO:0008168,methyltransferase activity; GO:0032259,methylation; GO:0003674,molecular_function; GO:0003824,catalytic activity; GO:0016740,transferase activity; GO:0016741,transferase activity, transferring one-carbon groups; GO:0008150,biological_process; GO:0008152,metabolic process; GO:0005575,cellular_component; GO:0005622,intracellular anatomical structure; GO:00…	PF00856.28:SET domain
Sbai3C21T19	agamous-like MADS-box protein AGL23 [Sesamum indicum]	AGL62_ARATH RecName: Full=Agamous-like MADS-box protein AGL62;	AGL62	MADS-M-type	TF	MADS->MADS-M-type	8.5	6.45	6.73	1.8	1.72	2.63	0.63	0.21	1.26	88	59	67	7	2	13	19	19	26	GWHAOTO00000003	2158338	2158865	-	Sbai3C21T19	--	K12412 pheromone receptor transcription factor | (RefSeq) agamous-like MADS-box protein AGL62 (A)	--	A0A6I9UF30_SESIN SubName: Full=agamous-like MADS-box protein AGL23 {ECO:0000313|RefSeq:XP_011096574.1};	At5g60440	GO:0005634,nucleus; GO:0003700,DNA-binding transcription factor activity; GO:0000981,DNA-binding transcription factor activity, RNA polymerase II-specific; GO:0046983,protein dimerization activity; GO:0000978,RNA polymerase II cis-regulatory region sequence-specific DNA binding; GO:0009960,endosperm development; GO:0045944,positive regulation of transcription by RNA polymerase II; GO:2000012,regu…	PF00319.18:SRF-type transcription factor (DNA-binding and dimerisation domain)
Sbai3C246T1	protein indeterminate-domain 9 [Sesamum indicum]	IDD10_ARATH RecName: Full=Zinc finger protein JACKDAW {ECO:0000303|PubMed:17785527}; AltName: Full=ID1-like zinc finger protein 3 {ECO:0000303|Ref.2}; AltName: Full=Protein indeterminate-domain 10 {ECO:0000303|PubMed:16784536};	IDD10	C2H2	TF	C2H2	3.14	3.17	3.2	1.17	1.44	2.29	4.36	4.67	5.02	92	82	90	138	126	146	35	45	64	GWHAOTO00000003	24604147	24605915	+	Sbai3C246T1	--	K12309 beta-galactosidase [EC:3.2.1.23] | (Kazusa) Lj3g3v0323160.1; - (A)	ko00052: Galactose metabolism; ko00511: Other glycan degradation; ko00531: Glycosaminoglycan degradation; ko00600: Sphingolipid metabolism; ko00604: Glycosphingolipid biosynthesis - ganglio series; ko01100: Metabolic pathways	A0A6I9UJY9_SESIN SubName: Full=protein indeterminate-domain 9 {ECO:0000313|RefSeq:XP_011094681.1};	At5g03150	GO:0005634,nucleus; GO:0003677,DNA binding; GO:0003700,DNA-binding transcription factor activity; GO:0046872,metal ion binding; GO:0043565,sequence-specific DNA binding; GO:0008356,asymmetric cell division; GO:0045893,positive regulation of transcription, DNA-templated; GO:0034504,protein localization to nucleus; GO:0051302,regulation of cell division; GO:0045604,regulation of epidermal cell diff…	PF00096.26:Zinc finger, C2H2 type
Sbai3C276T1	hypothetical protein CDL12_07620 [Handroanthus impetiginosus]	WRK24_ORYSJ RecName: Full=WRKY transcription factor WRKY24 {ECO:0000303|PubMed:15047897}; Short=OsWRKY24 {ECO:0000303|PubMed:15047897};	WRKY24	WRKY	TF	WRKY	9.87	9.52	7.5	1.3	0.62	1	18.87	21.72	20.45	238	203	174	492	482	490	32	16	23	GWHAOTO00000003	27594251	27596028	+	Sbai3C276T1	--	K13424 WRKY transcription factor 33 | (RefSeq) probable WRKY transcription factor 33 (A)	ko04016: MAPK signaling pathway - plant; ko04626: Plant-pathogen interaction	A0A2G9HQ83_9LAMI SubName: Full=Uncharacterized protein {ECO:0000313|EMBL:PIN19692.1};	At2g38470	GO:0005634,nucleus; GO:0003700,DNA-binding transcription factor activity; GO:0043565,sequence-specific DNA binding; GO:0009738,abscisic acid-activated signaling pathway; GO:0009740,gibberellic acid mediated signaling pathway; GO:0009788,negative regulation of abscisic acid-activated signaling pathway; GO:0009938,negative regulation of gibberellic acid mediated signaling pathway; GO:0045893,positi…	PF03106.15:WRKY DNA -binding domain
Sbai3C2T14	hypothetical protein CDL12_10077 [Handroanthus impetiginosus]	RITF1_ARATH RecName: Full=Protein RGF1 INDUCIBLE TRANSCRIPTION FACTOR 1 {ECO:0000303|PubMed:31801996};	RITF1	PLATZ	TF	PLATZ	1.49	2.18	1	7.22	4.84	6.07	2.43	1.05	0.71	17	22	11	30	11	8	84	59	66	GWHAOTO00000003	277295	279350	-	Sbai3C2T14	--	--	--	A0A2G9HID1_9LAMI SubName: Full=Uncharacterized protein {ECO:0000313|EMBL:PIN17255.1};	At3g60670	GO:0005634,nucleus; GO:0046872,metal ion binding; GO:0010078,maintenance of root meristem identity; GO:2000377,regulation of reactive oxygen species metabolic process; GO:2000280,regulation of root development; GO:0043434,response to peptide hormone; GO:0003674,molecular_function; GO:0005488,binding; GO:0043167,ion binding; GO:0043169,cation binding; GO:0007275,multicellular organism development;…	PF04640.14:PLATZ transcription factor
Sbai3C31T20	hypothetical protein CDL12_16982 [Handroanthus impetiginosus]	PTI5_SOLLC RecName: Full=Pathogenesis-related genes transcriptional activator PTI5; AltName: Full=PTO-interacting protein 5;	PTI5	AP2/ERF-ERF	TF	AP2/ERF->AP2/ERF-ERF	6.25	5.09	7.15	1.1	0.47	1.05	5.43	6.38	6.79	50	36	55	47	47	54	9	4	8	GWHAOTO00000003	3181342	3181749	-	Sbai3C31T20	--	K13433 pathogenesis-related genes transcriptional activator PTI5 | (RefSeq) LOW QUALITY PROTEIN: pathogenesis-related genes transcriptional activator PTI5-like (A)	ko04626: Plant-pathogen interaction	A0A2G9GYS8_9LAMI RecName: Full=AP2/ERF domain-containing protein {ECO:0000259|PROSITE:PS51032};	At5g47220	GO:0005634,nucleus; GO:0003677,DNA binding; GO:0003700,DNA-binding transcription factor activity; GO:0006952,defense response; GO:0003674,molecular_function; GO:0003676,nucleic acid binding; GO:0005488,binding; GO:0097159,organic cyclic compound binding; GO:1901363,heterocyclic compound binding; GO:0140110,transcription regulator activity; GO:0006950,response to stress; GO:0008150,biological_proc…	PF00847.20:AP2 domain
Sbai3C31T9	ethylene-responsive transcription factor ERF091 [Sesamum indicum]	ERF91_ARATH RecName: Full=Ethylene-responsive transcription factor ERF091;	ERF91	AP2/ERF-ERF	TF	AP2/ERF->AP2/ERF-ERF	2.45	2.23	3.54	0.27	0.57	0.5	2.64	2	1.71	36	29	50	42	27	25	4	9	7	GWHAOTO00000003	3180212	3180961	+	Sbai3C31T9	--	K14516 ethylene-responsive transcription factor 1 | (RefSeq) ethylene-responsive transcription factor 1B-like (A)	ko04016: MAPK signaling pathway - plant; ko04075: Plant hormone signal transduction	A0A6I9UET3_SESIN SubName: Full=ethylene-responsive transcription factor ERF091 {ECO:0000313|RefSeq:XP_011096448.1};	At4g18450	GO:0005634,nucleus; GO:0003700,DNA-binding transcription factor activity; GO:0000976,transcription regulatory region sequence-specific DNA binding; GO:0009873,ethylene-activated signaling pathway; GO:0010200,response to chitin; GO:0003674,molecular_function; GO:0140110,transcription regulator activity; GO:0001067,regulatory region nucleic acid binding; GO:0003676,nucleic acid binding; GO:0003677,…	PF00847.20:AP2 domain
Sbai3C33T10	hypothetical protein CDL12_20885 [Handroanthus impetiginosus]	ERF78_ARATH RecName: Full=Ethylene-responsive transcription factor 4; Short=AtERF4; AltName: Full=Ethylene-responsive element-binding factor 4; Short=EREBP-4; AltName: Full=Protein RELATED TO APETALA2 5;	ERF78	AP2/ERF-ERF	TF	AP2/ERF->AP2/ERF-ERF	3.46	3.25	2.6	1.95	2.82	2.7	8.1	5.36	4.74	47	39	34	119	67	64	27	41	35	GWHAOTO00000003	3385875	3386567	+	Sbai3C33T10	--	K09286 EREBP-like factor | (RefSeq) ethylene-responsive transcription factor 4-like (A)	--	A0A2G9GMS7_9LAMI RecName: Full=AP2/ERF domain-containing protein {ECO:0000259|PROSITE:PS51032};	At3g15210	GO:0016604,nuclear body; GO:0005634,nucleus; GO:0003700,DNA-binding transcription factor activity; GO:0000976,transcription regulatory region sequence-specific DNA binding; GO:0071456,cellular response to hypoxia; GO:0009873,ethylene-activated signaling pathway; GO:0009864,induced systemic resistance, jasmonic acid mediated signaling pathway; GO:0010105,negative regulation of ethylene-activated s…	PF00847.20:AP2 domain
Sbai3C42T14	protein ODORANT1 [Sesamum indicum]	MY102_ARATH RecName: Full=Transcription factor MYB102 {ECO:0000305}; AltName: Full=Myb-related protein 102 {ECO:0000305}; Short=AtMYB102 {ECO:0000303|PubMed:12857823}; AltName: Full=Myb-related protein M4 {ECO:0000305}; Short=AtM4 {ECO:0000303|PubMed:8980549};	MYB102	MYB	TF	MYB->MYB	5.25	6.48	5.31	1.55	2.68	3.16	4.55	4	4.23	110	120	107	103	77	88	33	60	63	GWHAOTO00000003	4269183	4270461	+	Sbai3C42T14	--	K09422 transcription factor MYB, plant | (RefSeq) protein ODORANT1 (A)	--	A0A6I9UDG9_SESIN SubName: Full=protein ODORANT1 {ECO:0000313|RefSeq:XP_011096186.1};	At4g21440	GO:0005634,nucleus; GO:0003677,DNA binding; GO:0003700,DNA-binding transcription factor activity; GO:0006952,defense response; GO:0006355,regulation of transcription, DNA-templated; GO:0006970,response to osmotic stress; GO:0009611,response to wounding; GO:0003674,molecular_function; GO:0003676,nucleic acid binding; GO:0005488,binding; GO:0097159,organic cyclic compound binding; GO:1901363,hetero…	PF00249.31:Myb-like DNA-binding domain
Sbai3C42T6	heat stress transcription factor A-6a-like [Sesamum indicum]	HFA2B_ORYSJ RecName: Full=Heat stress transcription factor A-2b; AltName: Full=Heat stress transcription factor 18; Short=OsHsf-18; AltName: Full=Heat stress transcription factor 5; Short=rHsf5;	HFA2B	HSF	TF	HSF	13.02	11.3	17.26	28.7	26.77	30.82	12.32	13.21	14.4	223	171	284	228	208	245	501	490	503	GWHAOTO00000003	4206191	4207158	+	Sbai3C42T6	--	K09419 heat shock transcription factor, other eukaryote | (RefSeq) heat stress transcription factor A-7a (A)	--	A0A2G9HMB2_9LAMI RecName: Full=HSF_DOMAIN domain-containing protein {ECO:0000259|SMART:SM00415};	At5g03720	GO:0005737,cytoplasm; GO:0005634,nucleus; GO:0003700,DNA-binding transcription factor activity; GO:0000978,RNA polymerase II cis-regulatory region sequence-specific DNA binding; GO:0034605,cellular response to heat; GO:0006357,regulation of transcription by RNA polymerase II; GO:0003674,molecular_function; GO:0140110,transcription regulator activity; GO:0000976,transcription regulatory region seq…	PF00447.17:HSF-type DNA-binding
Sbai3C43T4	hypothetical protein CDL12_16241 [Handroanthus impetiginosus]	NOH1_ORYSJ RecName: Full=Transcription factor NIGTH1 {ECO:0000305}; AltName: Full=MYB-domain transcription factor NIGT1 homolog 1 {ECO:0000305};		GARP-G2-like	TF	GARP->GARP-G2-like	1.76	1.37	1.69	0.55	0.39	0.1	0.82	1.72	1.36	38	26	35	19	34	29	12	9	2	GWHAOTO00000003	4350460	4351898	+	Sbai3C43T4	--	K14491 two-component response regulator ARR-B family | (RefSeq) two-component response regulator ORR24 (A)	ko04075: Plant hormone signal transduction	A0A2G9H0V8_9LAMI RecName: Full=HTH myb-type domain-containing protein {ECO:0000259|PROSITE:PS51294};	At2g03500	GO:0005634,nucleus; GO:0003677,DNA binding; GO:0003674,molecular_function; GO:0003676,nucleic acid binding; GO:0005488,binding; GO:0097159,organic cyclic compound binding; GO:1901363,heterocyclic compound binding; GO:0005575,cellular_component; GO:0005622,intracellular anatomical structure; GO:0043226,organelle; GO:0043227,membrane-bounded organelle; GO:0043229,intracellular organelle; GO:0043231…	PF00249.31:Myb-like DNA-binding domain
Sbai3C443T6	PREDICTED: zinc finger protein CONSTANS-LIKE 6-like [Erythranthe guttata]	COL7_ARATH RecName: Full=Zinc finger protein CONSTANS-LIKE 7;	COL7	Others	TR	Others	16.11	18.7	16.33	5.85	6.79	5.39	11.68	10.33	11.29	273	280	266	214	161	190	101	123	87	GWHAOTO00000003	44329726	44333059	+	Sbai3C443T6	--	K12130 pseudo-response regulator 5 | (RAP-DB) Os09g0532400, PSEUDO-RESPONSE_REGULATOR_95, PRR95; Signal transduction response regulator, receiver region domain containing protein. (A)	ko04712: Circadian rhythm - plant	A0A4D9A1W6_SALSN RecName: Full=CCT domain-containing protein {ECO:0000259|PROSITE:PS51017};	At5g14370	GO:0005730,nucleolus; GO:0005634,nucleus; GO:0003700,DNA-binding transcription factor activity; GO:0000976,transcription regulatory region sequence-specific DNA binding; GO:0008270,zinc ion binding; GO:0045893,positive regulation of transcription, DNA-templated; GO:0006355,regulation of transcription, DNA-templated; GO:0010223,secondary shoot formation; GO:0009641,shade avoidance; GO:0003674,mole…	PF06203.14:CCT motif
Sbai3C445T40	histone-lysine N-methyltransferase, H3 lysine-9 specific SUVH4 [Sesamum indicum]	SUVH4_ARATH RecName: Full=Histone-lysine N-methyltransferase, H3 lysine-9 specific SUVH4; EC=2.1.1.- {ECO:0000305|PubMed:15457214, ECO:0000305|PubMed:15598823}; AltName: Full=Histone H3-K9 methyltransferase 4; Short=H3-K9-HMTase 4; AltName: Full=Protein KRYPTONITE; AltName: Full=Protein SET DOMAIN GROUP 33; AltName: Full=Suppressor of variegation 3-9 homolog protein 4; Short=Su(var)3-9 homolog pr…	SUVH4	SET	TR	SET	0.32	0.56	0.49	1.39	0.84	1.04	0.9	1.19	0.83	13	20	19	39	44	33	57	36	40	GWHAOTO00000003	44615130	44622528	-	Sbai3C445T40	--	K11420 [histone H3]-lysine9 N-trimethyltransferase EHMT [EC:2.1.1.355] | (RefSeq) histone-lysine N-methyltransferase, H3 lysine-9 specific SUVH4 (A)	ko00310: Lysine degradation; ko01100: Metabolic pathways	A0A6I9UJ86_SESIN SubName: Full=histone-lysine N-methyltransferase, H3 lysine-9 specific SUVH4 {ECO:0000313|RefSeq:XP_011098970.2};	At5g13960_2	GO:0000775,chromosome, centromeric region; GO:0005634,nucleus; GO:0010385,double-stranded methylated DNA binding; GO:0046974,histone methyltransferase activity (H3-K9 specific); GO:0008327,methyl-CpG binding; GO:0010428,methyl-CpNpG binding; GO:0010429,methyl-CpNpN binding; GO:0008270,zinc ion binding; GO:0051567,histone H3-K9 methylation; GO:0016571,histone methylation; GO:0010216,maintenance of…	PF02182.17:SAD/SRA domain
Sbai3C52T4	uncharacterized protein LOC105175305 isoform X1 [Sesamum indicum]	OFP9_ARATH RecName: Full=Probable transcription repressor OFP9; AltName: Full=Ovate family protein 9; Short=AtOFP9;	OFP9	OFP	TF	OFP	6.33	7.95	5.86	3.32	4.06	2.27	9.35	7.07	6.2	146	162	130	233	150	142	78	100	50	GWHAOTO00000003	5196224	5199354	-	Sbai3C52T4	--	--	--	A0A6I9U5N1_SESIN SubName: Full=uncharacterized protein LOC105175305 isoform X1 {ECO:0000313|RefSeq:XP_011096011.1};	At4g22250	GO:0005634,nucleus; GO:0045892,negative regulation of transcription, DNA-templated; GO:0006139,nucleobase-containing compound metabolic process; GO:0006351,transcription, DNA-templated; GO:0006355,regulation of transcription, DNA-templated; GO:0006725,cellular aromatic compound metabolic process; GO:0006807,nitrogen compound metabolic process; GO:0008150,biological_process; GO:0008152,metabolic p…	PF13920.6:Zinc finger, C3HC4 type (RING finger)
Sbai3C55T14	scarecrow-like protein 13 [Sesamum indicum]	SCL13_ARATH RecName: Full=Scarecrow-like protein 13; Short=AtSCL13; AltName: Full=GRAS family protein 24; Short=AtGRAS-24;	SCL13	GRAS	TF	GRAS	11.13	14.19	12.14	24.67	23.36	26.04	6.6	6.18	5.8	307	346	322	197	157	159	694	689	685	GWHAOTO00000003	5583190	5584874	-	Sbai3C55T14	--	K14494 DELLA protein | (RefSeq) DELLA protein GAI (A)	ko04075: Plant hormone signal transduction	A0A6I9UD22_SESIN SubName: Full=scarecrow-like protein 13 {ECO:0000313|RefSeq:XP_011095941.1};	At5g48150	GO:0005737,cytoplasm; GO:0005634,nucleus; GO:0003700,DNA-binding transcription factor activity; GO:0043565,sequence-specific DNA binding; GO:0006355,regulation of transcription, DNA-templated; GO:0003674,molecular_function; GO:0140110,transcription regulator activity; GO:0003676,nucleic acid binding; GO:0003677,DNA binding; GO:0005488,binding; GO:0097159,organic cyclic compound binding; GO:190136…	PF03514.14:GRAS domain family
Sbai3C59T0	scarecrow-like protein 13 [Sesamum indicum]	SCL13_ARATH RecName: Full=Scarecrow-like protein 13; Short=AtSCL13; AltName: Full=GRAS family protein 24; Short=AtGRAS-24;	SCL13	GRAS	TF	GRAS	28.98	28.28	26.89	4.1	5.2	4.13	25.62	29.06	27.63	943	813	841	901	870	893	136	181	128	GWHAOTO00000003	5889534	5891192	-	Sbai3C59T0	--	K14494 DELLA protein | (RefSeq) DELLA protein GAI (A)	ko04075: Plant hormone signal transduction	A0A6I9UD22_SESIN SubName: Full=scarecrow-like protein 13 {ECO:0000313|RefSeq:XP_011095941.1};	At5g48150	GO:0005737,cytoplasm; GO:0005634,nucleus; GO:0003700,DNA-binding transcription factor activity; GO:0043565,sequence-specific DNA binding; GO:0006355,regulation of transcription, DNA-templated; GO:0003674,molecular_function; GO:0140110,transcription regulator activity; GO:0003676,nucleic acid binding; GO:0003677,DNA binding; GO:0005488,binding; GO:0097159,organic cyclic compound binding; GO:190136…	PF03514.14:GRAS domain family
Sbai3C70T0	transcription factor JUNGBRUNNEN 1-like [Sesamum indicum]	NAC42_ARATH RecName: Full=Transcription factor JUNGBRUNNEN 1; AltName: Full=NAC domain-containing protein 42; Short=ANAC042;	NAC42	NAC	TF	NAC	3.06	3.58	2.86	0.3	0.24	0.05	10.4	9.29	9.28	59	61	53	217	165	178	6	5	1	GWHAOTO00000003	6991078	6992602	+	Sbai3C70T0	--	K00521 ferric-chelate reductase [EC:1.16.1.7] | (RefSeq) ferric reduction oxidase 7, chloroplastic-like (A)	--	A0A346HE90_9LAMI SubName: Full=NAC042 transcription factor {ECO:0000313|EMBL:AXO66330.1};	At2g43000	GO:0005634,nucleus; GO:0003677,DNA binding; GO:0003700,DNA-binding transcription factor activity; GO:0009718,anthocyanin-containing compound biosynthetic process; GO:0010120,camalexin biosynthetic process; GO:0042538,hyperosmotic salinity response; GO:0010150,leaf senescence; GO:1900056,negative regulation of leaf senescence; GO:0006561,proline biosynthetic process; GO:0005992,trehalose biosynthe…	PF02365.15:No apical meristem (NAM) protein
Sbai3C89T3	scarecrow-like protein 23 [Sesamum indicum]	SCL23_ARATH RecName: Full=Scarecrow-like protein 23; Short=AtSCL23; AltName: Full=GRAS family protein 28; Short=AtGRAS-28;	SCL23	GRAS	TF	GRAS	10.21	9.69	10.83	4.56	3.95	4.8	12.15	13.37	13.02	259	217	264	333	312	328	118	107	116	GWHAOTO00000003	8906740	8908032	+	Sbai3C89T3	--	K14494 DELLA protein | (RefSeq) DELLA protein GAI-like (A)	ko04075: Plant hormone signal transduction	A0A6I9UJ68_SESIN SubName: Full=scarecrow-like protein 23 {ECO:0000313|RefSeq:XP_011100390.1};	At5g41920	GO:0005634,nucleus; GO:0003700,DNA-binding transcription factor activity; GO:0043565,sequence-specific DNA binding; GO:0000976,transcription regulatory region sequence-specific DNA binding; GO:0090610,bundle sheath cell fate specification; GO:0001714,endodermal cell fate specification; GO:0048366,leaf development; GO:0006355,regulation of transcription, DNA-templated; GO:0003674,molecular_functio…	PF03514.14:GRAS domain family
Sbai3P114T128	protein indeterminate-domain 9 [Sesamum indicum]	IDD9_ARATH RecName: Full=Zinc finger protein BALDIBIS {ECO:0000303|PubMed:25829440}; AltName: Full=ID1-like zinc finger protein 1 {ECO:0000303|Ref.1}; AltName: Full=Protein indeterminate-domain 9 {ECO:0000303|PubMed:16784536};	IDD9	C2H2	TF	C2H2	3.79	3.79	4.14	1.66	1.44	1.37	4.2	4.76	4.6	96	85	101	115	111	116	43	39	33	GWHAOTO00000003	11486622	11488267	-	Sbai3P114T128	--	K12309 beta-galactosidase [EC:3.2.1.23] | (Kazusa) Lj3g3v0323160.1; - (A)	ko00052: Galactose metabolism; ko00511: Other glycan degradation; ko00531: Glycosaminoglycan degradation; ko00600: Sphingolipid metabolism; ko00604: Glycosphingolipid biosynthesis - ganglio series; ko01100: Metabolic pathways	A0A6I9TS04_SESIN SubName: Full=protein indeterminate-domain 9 {ECO:0000313|RefSeq:XP_011089318.1};	At3g45260	GO:0005634,nucleus; GO:0003700,DNA-binding transcription factor activity; GO:0046872,metal ion binding; GO:0043565,sequence-specific DNA binding; GO:0045893,positive regulation of transcription, DNA-templated; GO:0034504,protein localization to nucleus; GO:0010075,regulation of meristem growth; GO:0006355,regulation of transcription, DNA-templated; GO:0003674,molecular_function; GO:0140110,transc…	PF00096.26:Zinc finger, C2H2 type
Sbai3P116T76	hypothetical protein CDL12_20986 [Handroanthus impetiginosus]	LBD11_ARATH RecName: Full=LOB domain-containing protein 11; AltName: Full=ASYMMETRIC LEAVES 2-like protein 7; Short=AS2-like protein 7;	LBD11	LOB	TF	LOB	80.23	79.68	78.35	36.43	30.59	35.16	89.57	77.14	80.19	996	874	935	1202	881	989	461	406	416	GWHAOTO00000003	11667253	11668138	-	Sbai3P116T76	--	K02725 20S proteasome subunit alpha 6 [EC:3.4.25.1] | (RefSeq) proteasome subunit alpha type-1-like (A)	ko03050: Proteasome	A0A2G9GMD1_9LAMI RecName: Full=LOB domain-containing protein {ECO:0000259|PROSITE:PS50891};	At1g07900	--	PF03195.14:Lateral organ boundaries (LOB) domain
Sbai3P130T74	hypothetical protein CDL12_24287 [Handroanthus impetiginosus]	SCL3_ARATH RecName: Full=Scarecrow-like protein 3 {ECO:0000303|PubMed:10341448}; Short=AtSCL3 {ECO:0000303|PubMed:10341448}; AltName: Full=GRAS family protein 5; Short=AtGRAS-5;	SCL3	GRAS	TF	GRAS	1.07	1.63	0.98	0.04	0	0.04	0.95	0.76	1.03	26	35	23	25	17	25	1	0	1	GWHAOTO00000003	13054728	13055969	-	Sbai3P130T74	--	K14494 DELLA protein | (RefSeq) DELLA protein GAI-like (A)	ko04075: Plant hormone signal transduction	A0A2G9GD24_9LAMI RecName: Full=GRAS domain-containing protein {ECO:0000259|PROSITE:PS50985};	At1g50420	GO:0005634,nucleus; GO:0003700,DNA-binding transcription factor activity; GO:0043565,sequence-specific DNA binding; GO:0006355,regulation of transcription, DNA-templated; GO:0009739,response to gibberellin; GO:0003674,molecular_function; GO:0140110,transcription regulator activity; GO:0003676,nucleic acid binding; GO:0003677,DNA binding; GO:0005488,binding; GO:0097159,organic cyclic compound bind…	PF03514.14:GRAS domain family
Sbai3P132T52	hypothetical protein CDL12_06486 [Handroanthus impetiginosus]	PTI6_SOLLC RecName: Full=Pathogenesis-related genes transcriptional activator PTI6; AltName: Full=PTO-interacting protein 6;	PTI6	AP2/ERF-ERF	TF	AP2/ERF->AP2/ERF-ERF	4.6	5.03	4.14	1.22	1.75	1.23	9.38	7.2	7.93	59	57	51	130	85	101	16	24	15	GWHAOTO00000003	13226135	13226845	+	Sbai3P132T52	--	K13434 pathogenesis-related genes transcriptional activator PTI6 | (RefSeq) pathogenesis-related genes transcriptional activator PTI6 (A)	ko04626: Plant-pathogen interaction	A0A2G9HTG6_9LAMI RecName: Full=AP2/ERF domain-containing protein {ECO:0000259|PROSITE:PS51032};	At4g27950	GO:0005634,nucleus; GO:0003677,DNA binding; GO:0003700,DNA-binding transcription factor activity; GO:0006952,defense response; GO:0003674,molecular_function; GO:0003676,nucleic acid binding; GO:0005488,binding; GO:0097159,organic cyclic compound binding; GO:1901363,heterocyclic compound binding; GO:0140110,transcription regulator activity; GO:0006950,response to stress; GO:0008150,biological_proc…	PF00847.20:AP2 domain
Sbai3P163T131	hypothetical protein CDL12_03103 [Handroanthus impetiginosus]	ERF71_ARATH RecName: Full=Ethylene-responsive transcription factor ERF071 {ECO:0000305}; Short=AtERF71 {ECO:0000303|PubMed:25344007}; AltName: Full=Protein HYPOXIA RESPONSIVE ERF 2 {ECO:0000303|PubMed:20113439};	ERF71	AP2/ERF-ERF	TF	AP2/ERF->AP2/ERF-ERF	15.27	15.75	14.1	1.97	1.34	2.33	6.7	7.02	5.05	213	194	189	101	90	70	28	20	31	GWHAOTO00000003	16316605	16317397	-	Sbai3P163T131	--	K09286 EREBP-like factor | (RefSeq) ethylene-responsive transcription factor ERF071 (A)	--	A0A2G9I323_9LAMI RecName: Full=AP2/ERF domain-containing protein {ECO:0000259|PROSITE:PS51032};	At2g47520	GO:0005634,nucleus; GO:0003677,DNA binding; GO:0003700,DNA-binding transcription factor activity; GO:0071456,cellular response to hypoxia; GO:0009873,ethylene-activated signaling pathway; GO:2000280,regulation of root development; GO:0034059,response to anoxia; GO:0003674,molecular_function; GO:0003676,nucleic acid binding; GO:0005488,binding; GO:0097159,organic cyclic compound binding; GO:190136…	PF00847.20:AP2 domain
Sbai3P200T16	ethylene-responsive transcription factor 1B-like [Sesamum indicum]	ERF92_ARATH RecName: Full=Ethylene-responsive transcription factor 1B; Short=AtERF1B; AltName: Full=Ethylene-responsive element-binding factor 1B; Short=EREBP-1B;	ERF92	AP2/ERF-ERF	TF	AP2/ERF->AP2/ERF-ERF	51.84	52.18	51.61	14.9	14.71	12.48	49.43	42.72	40.52	488	434	467	503	370	379	143	148	112	GWHAOTO00000003	20001590	20002144	+	Sbai3P200T16	--	K14516 ethylene-responsive transcription factor 1 | (RefSeq) ethylene-responsive transcription factor 1B-like (A)	ko04016: MAPK signaling pathway - plant; ko04075: Plant hormone signal transduction	A0A6B9XZP0_ISORU SubName: Full=Ethylene-responsive transcription factor ERF1b {ECO:0000313|EMBL:QHR96994.1};	At3g23240	GO:0005634,nucleus; GO:0003677,DNA binding; GO:0003700,DNA-binding transcription factor activity; GO:0000976,transcription regulatory region sequence-specific DNA binding; GO:0006952,defense response; GO:0009873,ethylene-activated signaling pathway; GO:0009867,jasmonic acid mediated signaling pathway; GO:0003674,molecular_function; GO:0003676,nucleic acid binding; GO:0005488,binding; GO:0097159,o…	PF00847.20:AP2 domain
Sbai3P203T33	protein SCARECROW-like [Sesamum indicum]	SCR1_ORYSI RecName: Full=Protein SCARECROW 1; AltName: Full=OsSCR1;	SCR1	GRAS	TF	GRAS	0.81	1.77	1.72	0.7	0.46	0.47	1.41	1.22	1.62	18	35	37	34	25	36	16	11	10	GWHAOTO00000003	20294348	20295487	+	Sbai3P203T33	--	K14494 DELLA protein | (RefSeq) DELLA protein RGA-like (A)	ko04075: Plant hormone signal transduction	A0A6I9T7Z4_SESIN SubName: Full=protein SCARECROW-like {ECO:0000313|RefSeq:XP_011080303.1};	At3g54220	GO:0005634,nucleus; GO:0007275,multicellular organism development; GO:0008150,biological_process; GO:0032501,multicellular organismal process; GO:0032502,developmental process; GO:0048856,anatomical structure development; GO:0005575,cellular_component; GO:0005622,intracellular anatomical structure; GO:0043226,organelle; GO:0043227,membrane-bounded organelle; GO:0043229,intracellular organelle; GO…	PF03514.14:GRAS domain family
Sbai3P229T85	B3 domain-containing protein At2g36080 [Sesamum indicum]	Y2608_ARATH RecName: Full=B3 domain-containing protein At2g36080; AltName: Full=Protein AUXIN RESPONSIVE FACTOR 31;	ARF31	B3	TF	B3->B3	30.06	25.24	31.99	6.65	5.97	8.45	13.18	16.23	12.66	306	227	313	145	152	128	69	65	82	GWHAOTO00000003	22933700	22934521	-	Sbai3P229T85	--	K09287 RAV-like factor | (RefSeq) LOW QUALITY PROTEIN: AP2/ERF and B3 domain-containing transcription repressor RAV2-like (A)	--	A0A5A7P8C6_STRAF SubName: Full=AP2/B3-like transcriptional factor family protein {ECO:0000313|EMBL:GER29040.1};	At2g36080	GO:0005634,nucleus; GO:0003700,DNA-binding transcription factor activity; GO:0000976,transcription regulatory region sequence-specific DNA binding; GO:0045892,negative regulation of transcription, DNA-templated; GO:0080167,response to karrikin; GO:0003674,molecular_function; GO:0140110,transcription regulator activity; GO:0001067,regulatory region nucleic acid binding; GO:0003676,nucleic acid bin…	PF02362.21:B3 DNA binding domain
Sbai3P256T18	Nucleic acid binding protein [Dorcoceras hygrometricum]	ZAT5_ARATH RecName: Full=Zinc finger protein ZAT5;	ZAT5	C2H2	TF	C2H2	1.38	2.85	2.71	0.96	0.68	1.11	2.33	2.21	0.98	17	31	32	31	25	12	12	9	13	GWHAOTO00000003	25632656	25633405	+	Sbai3P256T18	--	--	--	A0A6B9XXE6_ISORU SubName: Full=Zinc finger protein ZAT5-like protein {ECO:0000313|EMBL:QHR96996.1};	At5g03510	GO:0005634,nucleus; GO:0003700,DNA-binding transcription factor activity; GO:0046872,metal ion binding; GO:0000976,transcription regulatory region sequence-specific DNA binding; GO:0006355,regulation of transcription, DNA-templated; GO:0003674,molecular_function; GO:0140110,transcription regulator activity; GO:0005488,binding; GO:0043167,ion binding; GO:0043169,cation binding; GO:0001067,regulato…	PF13912.6:C2H2-type zinc finger
Sbai3P335T25	basic leucine zipper 43 [Sesamum indicum]	BZP43_ARATH RecName: Full=Basic leucine zipper 43 {ECO:0000303|PubMed:11906833}; Short=AtbZIP43 {ECO:0000303|PubMed:11906833}; Short=bZIP protein 43 {ECO:0000303|PubMed:11906833};	BZP43	bZIP	TF	bZIP	54.81	46.63	51.52	14.46	16.32	13.82	33.53	28.38	32.63	487	366	440	322	232	288	131	155	117	GWHAOTO00000003	33496102	33496554	+	Sbai3P335T25	--	--	--	A0A6I9UFY1_SESIN SubName: Full=basic leucine zipper 43 {ECO:0000313|RefSeq:XP_011099071.1};	At5g15830	GO:0005634,nucleus; GO:0003677,DNA binding; GO:0003700,DNA-binding transcription factor activity; GO:0003674,molecular_function; GO:0003676,nucleic acid binding; GO:0005488,binding; GO:0097159,organic cyclic compound binding; GO:1901363,heterocyclic compound binding; GO:0140110,transcription regulator activity; GO:0005575,cellular_component; GO:0005622,intracellular anatomical structure; GO:00432…	PF00170.21:bZIP transcription factor
Sbai3P441T99	LOB domain-containing protein 25-like [Sesamum indicum]	LOB_ARATH RecName: Full=Protein LATERAL ORGAN BOUNDARIES; AltName: Full=ASYMMETRIC LEAVES 2-like protein 4; Short=AS2-like protein 4;	LOB	LOB	TF	LOB	9.74	9.38	9.7	3.86	5.82	4.57	5.18	2.93	5.22	47	40	45	27	13	25	19	30	21	GWHAOTO00000003	44158659	44158949	-	Sbai3P441T99	--	K21994 LOB domain-containing protein 18 | (RefSeq) LOB domain-containing protein 18-like isoform X1 (A)	--	A0A4D9APX9_SALSN RecName: Full=LOB domain-containing protein {ECO:0000259|PROSITE:PS50891};	At5g63090	GO:0000976,transcription regulatory region sequence-specific DNA binding; GO:0007275,multicellular organism development; GO:0010199,organ boundary specification between lateral organs and the meristem; GO:0001067,regulatory region nucleic acid binding; GO:0003674,molecular_function; GO:0003676,nucleic acid binding; GO:0003677,DNA binding; GO:0003690,double-stranded DNA binding; GO:0005488,binding…	PF03195.14:Lateral organ boundaries (LOB) domain
Sbai4A101T65	Transcription factor MEIS1 [Handroanthus impetiginosus]	HD1_BRANA RecName: Full=Homeobox protein HD1;	HD1	HB-other	TF	HB->HB-other	2.81	1.46	3.05	33.23	20.51	2.09	1.84	2.17	42.71	24	11	25	17	17	362	289	187	17	GWHAOTO00000004	10099756	10100355	+	Sbai4A101T65	--	--	--	A0A2G9GA69_9LAMI SubName: Full=Transcription factor MEIS1 {ECO:0000313|EMBL:PIN02198.1};	At1g62990	GO:0005634,nucleus; GO:0003677,DNA binding; GO:0006355,regulation of transcription, DNA-templated; GO:0003674,molecular_function; GO:0003676,nucleic acid binding; GO:0005488,binding; GO:0097159,organic cyclic compound binding; GO:1901363,heterocyclic compound binding; GO:0006139,nucleobase-containing compound metabolic process; GO:0006351,transcription, DNA-templated; GO:0006725,cellular aromatic…	PF05920.11:Homeobox KN domain
Sbai4A244T81	regulatory protein NPR5-like [Sesamum indicum]	NPR5_ARATH RecName: Full=Regulatory protein NPR5; AltName: Full=BTB/POZ domain-containing protein NPR5; AltName: Full=Protein BLADE ON PETIOLE 2;	NPR5	TRAF	TR	TRAF	3.08	2.93	3.5	1.53	1.39	1.26	1.24	2.19	2.1	87	73	95	38	57	59	44	42	34	GWHAOTO00000004	24388323	24390320	-	Sbai4A244T81	--	K14508 regulatory protein NPR1 | (RefSeq) regulatory protein NPR5-like (A)	ko04075: Plant hormone signal transduction	A0A6I9T0F7_SESIN SubName: Full=regulatory protein NPR5-like {ECO:0000313|RefSeq:XP_011075394.1};	At2g41370	GO:0005737,cytoplasm; GO:0005634,nucleus; GO:0000976,transcription regulatory region sequence-specific DNA binding; GO:0010434,bract formation; GO:0010582,floral meristem determinacy; GO:0010227,floral organ abscission; GO:0048439,flower morphogenesis; GO:0009864,induced systemic resistance, jasmonic acid mediated signaling pathway; GO:0009944,polarity specification of adaxial/abaxial axis; GO:00…	PF11900.8:Domain of unknown function (DUF3420)
Sbai4A270T91	CCAAT-binding factor, subunit A (HAP3) [Handroanthus impetiginosus]	NFYB8_ARATH RecName: Full=Nuclear transcription factor Y subunit B-8; Short=AtNF-YB-8;	NFYB8	NF-YB	TF	NF-Y->NF-YB	15	15.14	14.43	4.9	3.16	5.11	7.4	7.61	6.16	120	107	111	64	56	49	40	27	39	GWHAOTO00000004	27047523	27048227	-	Sbai4A270T91	--	K08065 nuclear transcription Y subunit beta | (RefSeq) nuclear transcription factor Y subunit B-8 (A)	--	A0A2G9GIR0_9LAMI SubName: Full=CCAAT-binding factor, subunit A (HAP3) {ECO:0000313|EMBL:PIN05085.1};	At2g37060	GO:0016602,CCAAT-binding factor complex; GO:0001228,DNA-binding transcription activator activity, RNA polymerase II-specific; GO:0003700,DNA-binding transcription factor activity; GO:0000981,DNA-binding transcription factor activity, RNA polymerase II-specific; GO:0046982,protein heterodimerization activity; GO:0043565,sequence-specific DNA binding; GO:0006357,regulation of transcription by RNA p…	PF00808.23:Histone-like transcription factor (CBF/NF-Y) and archaeal histone
Sbai4A348T88	PREDICTED: bZIP transcription factor 16 [Solanum lycopersicum]	BZP16_ARATH RecName: Full=bZIP transcription factor 16 {ECO:0000305}; Short=AtbZIP16 {ECO:0000303|PubMed:11906833};	BZP16	bZIP	TF	bZIP	78.81	73.6	75.67	34.44	30.84	28.12	35.49	36.81	39.82	1841	1519	1699	896	791	924	820	770	626	GWHAOTO00000004	34819577	34824133	-	Sbai4A348T88	--	K09060 plant G-box-binding factor | (RefSeq) bZIP transcription factor 16 (A)	--	A0A3Q7HJ43_SOLLC RecName: Full=BZIP domain-containing protein {ECO:0000259|PROSITE:PS50217};	At1g32150	GO:0005634,nucleus; GO:0003700,DNA-binding transcription factor activity; GO:0042802,identical protein binding; GO:0043565,sequence-specific DNA binding; GO:0000976,transcription regulatory region sequence-specific DNA binding; GO:0045893,positive regulation of transcription, DNA-templated; GO:0006355,regulation of transcription, DNA-templated; GO:0003674,molecular_function; GO:0140110,transcript…	PF16596.5:Disordered region downstream of MFMR
Sbai4A375T161	hypothetical protein CDL12_03274 [Handroanthus impetiginosus]	IAA14_ARATH RecName: Full=Auxin-responsive protein IAA14; AltName: Full=Indoleacetic acid-induced protein 14; AltName: Full=Protein SOLITARY ROOT;	IAA14	AUX/IAA	TR	AUX/IAA	39.42	35.55	32.68	46.52	43.29	42.39	25.35	20.02	18.99	443	353	353	308	207	212	533	520	454	GWHAOTO00000004	37574175	37575337	+	Sbai4A375T161	--	K14484 auxin-responsive protein IAA | (RefSeq) IAA29 (A)	ko04075: Plant hormone signal transduction	A0A2G9I2I2_9LAMI RecName: Full=Auxin-responsive protein {ECO:0000256|RuleBase:RU004549};	At4g14550	GO:0005634,nucleus; GO:0003700,DNA-binding transcription factor activity; GO:0000976,transcription regulatory region sequence-specific DNA binding; GO:0009734,auxin-activated signaling pathway; GO:0010102,lateral root morphogenesis; GO:0045892,negative regulation of transcription, DNA-templated; GO:0009733,response to auxin; GO:0003674,molecular_function; GO:0140110,transcription regulator activi…	PF02309.16:AUX/IAA family
Sbai4A57T37	transcription factor bHLH71 [Sesamum indicum]	BH094_ARATH RecName: Full=Transcription factor bHLH94; AltName: Full=Basic helix-loop-helix protein 94; Short=AtbHLH94; Short=bHLH 94; AltName: Full=Transcription factor EN 16; AltName: Full=bHLH transcription factor bHLH094;	bHLH94	bHLH	TF	bHLH	6.28	6.72	5.69	2.54	1.46	1.87	4.9	3.82	3.31	109	103	95	92	61	57	45	27	31	GWHAOTO00000004	5777960	5780681	+	Sbai4A57T37	--	K20558 transcription factor SPEECHLESS | (RefSeq) transcription factor SPEECHLESS (A)	ko04016: MAPK signaling pathway - plant	A0A6I9SLF7_SESIN SubName: Full=transcription factor bHLH71 {ECO:0000313|RefSeq:XP_011070274.1};	At1g22490	GO:0005634,nucleus; GO:0003700,DNA-binding transcription factor activity; GO:0000981,DNA-binding transcription factor activity, RNA polymerase II-specific; GO:0046983,protein dimerization activity; GO:0000978,RNA polymerase II cis-regulatory region sequence-specific DNA binding; GO:0006357,regulation of transcription by RNA polymerase II; GO:0006355,regulation of transcription, DNA-templated; GO:…	PF00010.26:Helix-loop-helix DNA-binding domain
Sbai4A9T112	transcription factor MYB62 [Sesamum indicum]	MYB62_ARATH RecName: Full=Transcription factor MYB62 {ECO:0000303|PubMed:9839469}; AltName: Full=Myb-related protein 62 {ECO:0000303|PubMed:9839469}; Short=AtMYB62 {ECO:0000303|PubMed:9839469};	MYB62	MYB	TF	MYB->MYB	6.56	7.96	6.64	2.4	2.45	2.5	20.85	18.86	16.87	110	118	107	378	291	281	41	44	40	GWHAOTO00000004	907709	908909	+	Sbai4A9T112	--	K09422 transcription factor MYB, plant | (RefSeq) transcription factor MYB62 (A)	--	A0A6I9SLN3_SESIN SubName: Full=transcription factor MYB62 {ECO:0000313|RefSeq:XP_011070788.1};	At1g68320	GO:0005634,nucleus; GO:0003700,DNA-binding transcription factor activity; GO:0043565,sequence-specific DNA binding; GO:0016036,cellular response to phosphate starvation; GO:0009740,gibberellic acid mediated signaling pathway; GO:0009686,gibberellin biosynthetic process; GO:0010373,negative regulation of gibberellin biosynthetic process; GO:0045892,negative regulation of transcription, DNA-templat…	PF00249.31:Myb-like DNA-binding domain
Sbai4C15T13	WUSCHEL-related homeobox 1-like [Sesamum indicum]	WOX1_ARATH RecName: Full=WUSCHEL-related homeobox 1; AltName: Full=PFS2-like protein;	WOX1	HB-WOX	TF	HB->HB-WOX	0.97	1.57	1.89	0	0.11	0.13	0.62	0.92	1.03	16	23	30	11	14	17	0	2	2	GWHAOTO00000004	1547321	1549517	-	Sbai4C15T13	--	K14292 trimethylguanosine synthase [EC:2.1.1.-] | (RefSeq) uncharacterized LOC107850838 (A)	ko03013: RNA transport	A0A6I9SL79_SESIN SubName: Full=WUSCHEL-related homeobox 1-like {ECO:0000313|RefSeq:XP_011070619.1};	At3g18010	GO:0005829,cytosol; GO:0005634,nucleus; GO:0003677,DNA binding; GO:0003700,DNA-binding transcription factor activity; GO:0099402,plant organ development; GO:0003674,molecular_function; GO:0003676,nucleic acid binding; GO:0005488,binding; GO:0097159,organic cyclic compound binding; GO:1901363,heterocyclic compound binding; GO:0140110,transcription regulator activity; GO:0007275,multicellular organ…	PF00046.29:Homeodomain
Sbai4C251T13	putative Zn-finger protein [Handroanthus impetiginosus]	SAP11_ARATH RecName: Full=Zinc finger AN1 and C2H2 domain-containing stress-associated protein 11; Short=AtSAP11;	SAP11	C2H2	TF	C2H2	79.39	80.69	74.54	128.6	210.69	132.19	63.67	74.16	83.72	1322	1187	1193	1146	1136	1385	2183	3750	2098	GWHAOTO00000004	25119955	25121412	-	Sbai4C251T13	--	K24684 AN1-type zinc finger protein 1 | (RefSeq) AN1-type zinc finger protein 1-like (A)	--	A0A4D8Y6M0_SALSN SubName: Full=Uncharacterized protein {ECO:0000313|EMBL:TEY14652.1};	At3g57480	GO:0008270,zinc ion binding; GO:0003674,molecular_function; GO:0005488,binding; GO:0043167,ion binding; GO:0043169,cation binding; GO:0046872,metal ion binding; GO:0046914,transition metal ion binding	PF01428.16:AN1-like Zinc finger
Sbai4C291T13	hypothetical protein CDL12_07620 [Handroanthus impetiginosus]	WRK33_ARATH RecName: Full=Probable WRKY transcription factor 33; AltName: Full=WRKY DNA-binding protein 33;	WRKY33	WRKY	TF	WRKY	9.95	8.24	8.51	1.18	0.91	1.3	18.5	24.54	24.33	298	218	245	599	676	724	36	29	37	GWHAOTO00000004	29159736	29162273	-	Sbai4C291T13	--	K13424 WRKY transcription factor 33 | (RefSeq) LOW QUALITY PROTEIN: probable WRKY transcription factor 33 (A)	ko04016: MAPK signaling pathway - plant; ko04626: Plant-pathogen interaction	A0A2G9HQ83_9LAMI SubName: Full=Uncharacterized protein {ECO:0000313|EMBL:PIN19692.1};	At2g38470	GO:0005634,nucleus; GO:0003700,DNA-binding transcription factor activity; GO:0046872,metal ion binding; GO:0000976,transcription regulatory region sequence-specific DNA binding; GO:0010120,camalexin biosynthetic process; GO:0070370,cellular heat acclimation; GO:0034605,cellular response to heat; GO:0042742,defense response to bacterium; GO:0050832,defense response to fungus; GO:0010508,positive r…	PF03106.15:WRKY DNA -binding domain
Sbai4C313T16	putative E3 ubiquitin ligase [Handroanthus impetiginosus]	C3H69_ARATH RecName: Full=Putative RING-type E3 ubiquitin transferase C3H69 {ECO:0000305}; EC=2.3.2.27 {ECO:0000305}; AltName: Full=Zinc finger CCCH domain-containing protein 69; Short=AtC3H69;	C3H69	C3H	TF	C3H	88.55	94.42	92.42	159.58	252.35	160.9	81.1	77.51	90.26	1813	1708	1819	1795	1460	1836	3331	5523	3140	GWHAOTO00000004	31373242	31375782	-	Sbai4C313T16	--	K15687 E3 ubiquitin-protein ligase makorin [EC:2.3.2.27] | (RefSeq) E3 ubiquitin-protein ligase makorin (A)	--	A0A2G9HML2_9LAMI RecName: Full=RING-type E3 ubiquitin transferase {ECO:0000256|ARBA:ARBA00012483}; EC=2.3.2.27 {ECO:0000256|ARBA:ARBA00012483};	Hs14730765	GO:0005634,nucleus; GO:0003677,DNA binding; GO:0046872,metal ion binding; GO:0061630,ubiquitin protein ligase activity; GO:0016567,protein ubiquitination; GO:0003674,molecular_function; GO:0003676,nucleic acid binding; GO:0005488,binding; GO:0097159,organic cyclic compound binding; GO:1901363,heterocyclic compound binding; GO:0043167,ion binding; GO:0043169,cation binding; GO:0003824,catalytic ac…	PF18345.1:Zinc finger domain
Sbai4C345T11	probable WRKY transcription factor 53 [Sesamum indicum]	WRK41_ARATH RecName: Full=Probable WRKY transcription factor 41; AltName: Full=WRKY DNA-binding protein 41;	WRKY41	WRKY	TF	WRKY	3.8	3.86	3.83	2.32	1.13	2.37	10.63	9.63	9.58	69	62	67	209	161	173	43	22	41	GWHAOTO00000004	34539563	34540679	-	Sbai4C345T11	--	K13459 disease resistance protein RPS2 | (RefSeq) probable disease resistance protein At4g27220 isoform X1 (A)	ko04626: Plant-pathogen interaction	A0A4D9A7C6_SALSN RecName: Full=WRKY domain-containing protein {ECO:0000259|PROSITE:PS50811};	At4g11070	GO:0005634,nucleus; GO:0003700,DNA-binding transcription factor activity; GO:0000976,transcription regulatory region sequence-specific DNA binding; GO:0003674,molecular_function; GO:0140110,transcription regulator activity; GO:0001067,regulatory region nucleic acid binding; GO:0003676,nucleic acid binding; GO:0003677,DNA binding; GO:0003690,double-stranded DNA binding; GO:0005488,binding; GO:0043…	PF03106.15:WRKY DNA -binding domain
Sbai4C396T8	probable WRKY transcription factor 40 [Sesamum indicum]	WRK40_ARATH RecName: Full=Probable WRKY transcription factor 40 {ECO:0000303|Ref.1}; AltName: Full=WRKY DNA-binding protein 40 {ECO:0000303|Ref.1};	WRKY40	WRKY	TF	WRKY	2.16	3.26	3.54	1.6	1.35	1.85	1.15	0.92	2.11	33	44	52	19	13	32	25	22	27	GWHAOTO00000004	39627089	39628284	+	Sbai4C396T8	--	K18834 WRKY transcription factor 1 | (RefSeq) WRKY transcription factor 1-like (A)	ko04626: Plant-pathogen interaction	A0A6I9TDV0_SESIN SubName: Full=probable WRKY transcription factor 40 {ECO:0000313|RefSeq:XP_011081961.1};	At1g80840	GO:0005634,nucleus; GO:0003700,DNA-binding transcription factor activity; GO:0000976,transcription regulatory region sequence-specific DNA binding; GO:0042742,defense response to bacterium; GO:0050832,defense response to fungus; GO:0045892,negative regulation of transcription, DNA-templated; GO:0031347,regulation of defense response; GO:0010200,response to chitin; GO:0002237,response to molecule …	PF03106.15:WRKY DNA -binding domain
Sbai4C61T9	transcription factor MYC4-like [Sesamum indicum]	MYC2_SOLLC RecName: Full=Transcription factor MYC2 {ECO:0000303|PubMed:24483714}; Short=LeMYC2 {ECO:0000303|PubMed:24483714}; Short=SlMYC2 {ECO:0000303|PubMed:29528226}; AltName: Full=Basic helix-loop-helix protein 147 {ECO:0000303|PubMed:25612924}; AltName: Full=Transcription factor bHLH147 {ECO:0000303|PubMed:25612924}; AltName: Full=bHLH transcription factor bHLH147 {ECO:0000305};	MYC2	bHLH	TF	bHLH	19.65	17.03	17.85	21.67	21.1	20.28	10.51	11.52	10.26	725	555	633	419	391	376	815	832	713	GWHAOTO00000004	6147122	6149002	+	Sbai4C61T9	--	K13422 transcription factor MYC2 | (RefSeq) transcription factor MYC4-like (A)	ko04016: MAPK signaling pathway - plant; ko04075: Plant hormone signal transduction	A0A6I9TCP0_SESIN SubName: Full=transcription factor MYC4-like {ECO:0000313|RefSeq:XP_011082365.1};	At1g32640	GO:0005634,nucleus; GO:0003700,DNA-binding transcription factor activity; GO:0046983,protein dimerization activity; GO:0043565,sequence-specific DNA binding; GO:0000976,transcription regulatory region sequence-specific DNA binding; GO:0006952,defense response; GO:0007275,multicellular organism development; GO:0045893,positive regulation of transcription, DNA-templated; GO:0040008,regulation of gr…	PF14215.6:bHLH-MYC and R2R3-MYB transcription factors N-terminal
Sbai4C79T11	scarecrow-like protein 22 isoform X1 [Sesamum indicum]	SCL6_ARATH RecName: Full=Scarecrow-like protein 6; Short=AtSCL6; AltName: Full=GRAS family protein 22; Short=AtGRAS-22; AltName: Full=SCL6-IV;	SCL6	GRAS	TF	GRAS	3.82	3.76	5.26	2.15	1.65	1.93	3.66	4.57	4.09	108	94	143	112	119	115	62	50	52	GWHAOTO00000004	7970906	7972348	-	Sbai4C79T11	--	K14494 DELLA protein | (RefSeq) DELLA protein GAIP-B-like (A)	ko04075: Plant hormone signal transduction	A0A6I9SKD0_SESIN SubName: Full=scarecrow-like protein 22 isoform X1 {ECO:0000313|RefSeq:XP_011070112.1};	At4g00150	GO:0005634,nucleus; GO:0003700,DNA-binding transcription factor activity; GO:0043565,sequence-specific DNA binding; GO:0030154,cell differentiation; GO:0051301,cell division; GO:0007623,circadian rhythm; GO:0006355,regulation of transcription, DNA-templated; GO:0048768,root hair cell tip growth; GO:0003674,molecular_function; GO:0140110,transcription regulator activity; GO:0003676,nucleic acid bi…	PF03514.14:GRAS domain family
Sbai4C89T13	hypothetical protein CDL12_23320 [Handroanthus impetiginosus]	HOX22_ORYSI RecName: Full=Homeobox-leucine zipper protein HOX22; AltName: Full=HD-ZIP protein HOX22; AltName: Full=Homeodomain transcription factor HOX22; AltName: Full=OsHox22;	HOX22	HB-HD-ZIP	TF	HB->HB-HD-ZIP	1.26	1.43	1.95	0.1	0.19	0	0.89	1.76	0.76	25	25	37	19	32	15	2	4	0	GWHAOTO00000004	8928545	8930236	-	Sbai4C89T13	--	K09338 homeobox-leucine zipper protein | (RefSeq) homeobox-leucine zipper protein ATHB-12-like (A)	--	A0A2G9GG26_9LAMI RecName: Full=Homeobox domain-containing protein {ECO:0000259|PROSITE:PS50071};	At2g46680	GO:0005634,nucleus; GO:0000981,DNA-binding transcription factor activity, RNA polymerase II-specific; GO:0043565,sequence-specific DNA binding; GO:0003674,molecular_function; GO:0003700,DNA-binding transcription factor activity; GO:0140110,transcription regulator activity; GO:0003676,nucleic acid binding; GO:0003677,DNA binding; GO:0005488,binding; GO:0097159,organic cyclic compound binding; GO:1…	PF00046.29:Homeodomain
Sbai4C8T1	ethylene-responsive transcription factor ERF118-like [Sesamum indicum]	EF119_ARATH RecName: Full=Ethylene-responsive transcription factor ERF119;	ERF119	AP2/ERF-ERF	TF	AP2/ERF->AP2/ERF-ERF	1.13	1.1	1.12	0.55	0.48	0.11	1.33	1.9	0.83	22	19	21	28	34	16	11	10	2	GWHAOTO00000004	801804	802796	+	Sbai4C8T1	--	K13434 pathogenesis-related genes transcriptional activator PTI6 | (RefSeq) pathogenesis-related genes transcriptional activator PTI6-like (A)	ko04626: Plant-pathogen interaction	A0A6I9SMQ6_SESIN SubName: Full=ethylene-responsive transcription factor ERF118-like {ECO:0000313|RefSeq:XP_011070810.1};	At3g25890	GO:0005634,nucleus; GO:0003677,DNA binding; GO:0003700,DNA-binding transcription factor activity; GO:0009873,ethylene-activated signaling pathway; GO:0003674,molecular_function; GO:0003676,nucleic acid binding; GO:0005488,binding; GO:0097159,organic cyclic compound binding; GO:1901363,heterocyclic compound binding; GO:0140110,transcription regulator activity; GO:0000160,phosphorelay signal transd…	PF00847.20:AP2 domain
Sbai4P106T36	ethylene-responsive transcription factor ERF027 [Sesamum indicum]	ERF25_ARATH RecName: Full=Ethylene-responsive transcription factor ERF025;	ERF25	AP2/ERF-ERF	TF	AP2/ERF->AP2/ERF-ERF	13.3	15.39	13.63	3.04	2.06	1.57	19.89	11.95	11.07	133	136	131	215	110	110	31	22	15	GWHAOTO00000004	10589698	10590243	-	Sbai4P106T36	--	K09286 EREBP-like factor | (RefSeq) dehydration-responsive element-binding protein 1B (A)	--	A0A6I9SX23_SESIN SubName: Full=ethylene-responsive transcription factor ERF027 {ECO:0000313|RefSeq:XP_011072131.1};	At5g52020	GO:0005634,nucleus; GO:0003700,DNA-binding transcription factor activity; GO:0000976,transcription regulatory region sequence-specific DNA binding; GO:0050832,defense response to fungus; GO:0009873,ethylene-activated signaling pathway; GO:0019760,glucosinolate metabolic process; GO:0003674,molecular_function; GO:0140110,transcription regulator activity; GO:0001067,regulatory region nucleic acid b…	PF00847.20:AP2 domain
Sbai4P107T21	scarecrow-like protein 28 [Sesamum indicum]	SCL28_ARATH RecName: Full=Scarecrow-like protein 28; Short=AtSCL28; AltName: Full=GRAS family protein 8; Short=AtGRAS-8;	SCL28	GRAS	TF	GRAS	10.37	13.71	15.21	9.54	7.12	9.01	5.35	5.54	5.65	244	285	344	136	120	132	229	179	202	GWHAOTO00000004	10760086	10761285	-	Sbai4P107T21	--	K14494 DELLA protein | (RefSeq) DELLA protein GAIP-B-like (A)	ko04075: Plant hormone signal transduction	A0A6I9SSC4_SESIN SubName: Full=scarecrow-like protein 28 {ECO:0000313|RefSeq:XP_011072178.1};	At1g63100	GO:0005634,nucleus; GO:0003700,DNA-binding transcription factor activity; GO:0043565,sequence-specific DNA binding; GO:1900459,positive regulation of brassinosteroid mediated signaling pathway; GO:0006355,regulation of transcription, DNA-templated; GO:0003674,molecular_function; GO:0140110,transcription regulator activity; GO:0003676,nucleic acid binding; GO:0003677,DNA binding; GO:0005488,bindin…	PF03514.14:GRAS domain family
Sbai4P345T77	hypothetical protein CDL12_24803 [Handroanthus impetiginosus]	ERF61_ARATH RecName: Full=Ethylene-responsive transcription factor ERF061;	ERF61	AP2/ERF-ERF	TF	AP2/ERF->AP2/ERF-ERF	2.37	1.3	2.61	0.56	0.07	0.3	2.19	1.79	1.59	33	16	35	33	23	22	8	1	4	GWHAOTO00000004	34554352	34555062	-	Sbai4P345T77	--	K09286 EREBP-like factor | (RefSeq) ethylene-responsive transcription factor RAP2-13 (A)	--	A0A2G9GBJ2_9LAMI RecName: Full=AP2/ERF domain-containing protein {ECO:0000259|PROSITE:PS51032};	At1g64380	GO:0005634,nucleus; GO:0003677,DNA binding; GO:0003700,DNA-binding transcription factor activity; GO:0009873,ethylene-activated signaling pathway; GO:0010200,response to chitin; GO:0003674,molecular_function; GO:0003676,nucleic acid binding; GO:0005488,binding; GO:0097159,organic cyclic compound binding; GO:1901363,heterocyclic compound binding; GO:0140110,transcription regulator activity; GO:000…	PF00847.20:AP2 domain
Sbai4P379T15	unnamed protein product [Coffea canephora]	WRK50_ARATH RecName: Full=Probable WRKY transcription factor 50; AltName: Full=WRKY DNA-binding protein 50;	WRKY50	WRKY	TF	WRKY	49.65	48.35	40.48	8.12	7.53	7.98	68.69	48.37	49.97	222	191	174	332	199	222	37	36	34	GWHAOTO00000004	37908986	37909298	+	Sbai4P379T15	--	K18834 WRKY transcription factor 1 | (RefSeq) probable WRKY transcription factor 58 (A)	ko04626: Plant-pathogen interaction	A0A068UIE4_COFCA RecName: Full=WRKY domain-containing protein {ECO:0000259|PROSITE:PS50811};	At5g26170	GO:0005634,nucleus; GO:0003700,DNA-binding transcription factor activity; GO:0043565,sequence-specific DNA binding; GO:0050832,defense response to fungus; GO:0009867,jasmonic acid mediated signaling pathway; GO:0003674,molecular_function; GO:0140110,transcription regulator activity; GO:0003676,nucleic acid binding; GO:0003677,DNA binding; GO:0005488,binding; GO:0097159,organic cyclic compound bin…	PF03106.15:WRKY DNA -binding domain
Sbai4P382T51	PREDICTED: zinc finger CCCH domain-containing protein 20-like [Erythranthe guttata]	C3H20_ARATH RecName: Full=Zinc finger CCCH domain-containing protein 20; Short=AtC3H20;	C3H20	C3H	TF	C3H	15.26	11.74	12.67	24.09	25.79	26.89	10.46	11.27	13.47	228	155	182	169	155	200	367	412	383	GWHAOTO00000004	38208241	38209050	-	Sbai4P382T51	--	K23048 RING finger protein unkempt | (RefSeq) zinc finger CCCH domain-containing protein 23-like (A)	--	A0A4D9AMK8_SALSN RecName: Full=C3H1-type domain-containing protein {ECO:0000259|PROSITE:PS50103};	At2g19810	GO:0005886,plasma membrane; GO:0003677,DNA binding; GO:0003700,DNA-binding transcription factor activity; GO:0046872,metal ion binding; GO:0006355,regulation of transcription, DNA-templated; GO:0006979,response to oxidative stress; GO:0003674,molecular_function; GO:0003676,nucleic acid binding; GO:0005488,binding; GO:0097159,organic cyclic compound binding; GO:1901363,heterocyclic compound bindin…	PF00642.24:Zinc finger C-x8-C-x5-C-x3-H type (and similar)
Sbai5A102T114	AP5/EREBP Transcription Factors [Salvia miltiorrhiza]	AP2L1_ARATH RecName: Full=AP2-like ethylene-responsive transcription factor At1g16060;	AP2L1	AP2/ERF-AP2	TF	AP2/ERF->AP2/ERF-AP2	2.65	3.52	3.06	7.46	9.54	5.56	3.52	3.63	4.47	46	54	51	66	58	77	132	177	92	GWHAOTO00000005	10233144	10236390	-	Sbai5A102T114	--	K09285 AP2-like factor, ANT lineage | (RefSeq) AP2-like ethylene-responsive transcription factor At1g16060 (A)	--	A0A0G2SJH2_SALMI SubName: Full=AP5/EREBP Transcription Factors {ECO:0000313|EMBL:AJQ20648.1};	At1g16060	GO:0005634,nucleus; GO:0003677,DNA binding; GO:0003700,DNA-binding transcription factor activity; GO:0000981,DNA-binding transcription factor activity, RNA polymerase II-specific; GO:0009873,ethylene-activated signaling pathway; GO:0010187,negative regulation of seed germination; GO:1901959,positive regulation of cutin biosynthetic process; GO:0045723,positive regulation of fatty acid biosyntheti…	PF00847.20:AP2 domain
Sbai5A119T25	homeobox-leucine zipper protein ATHB-15 [Sesamum indicum]	ATB15_ARATH RecName: Full=Homeobox-leucine zipper protein ATHB-15; AltName: Full=HD-ZIP protein ATHB-15; AltName: Full=Homeodomain transcription factor ATHB-15; AltName: Full=Protein CORONA; AltName: Full=Protein INCURVATA 4;	ATB15	HB-HD-ZIP	TF	HB->HB-HD-ZIP	2.36	2.79	1.87	3.53	1.58	2.24	1.33	0.61	0.53	113	118	86	69	27	25	172	81	102	GWHAOTO00000005	11972295	11978485	+	Sbai5A119T25	--	K09338 homeobox-leucine zipper protein | (RefSeq) homeobox-leucine zipper protein ATHB-15 (A)	--	A0A1V0JHU3_SESIN SubName: Full=Homeobox-leucine zipper protein ATHB-15 {ECO:0000313|EMBL:ARD08848.1};	At1g52150	GO:0005634,nucleus; GO:0003677,DNA binding; GO:0008289,lipid binding; GO:0030154,cell differentiation; GO:0003674,molecular_function; GO:0003676,nucleic acid binding; GO:0005488,binding; GO:0097159,organic cyclic compound binding; GO:1901363,heterocyclic compound binding; GO:0008150,biological_process; GO:0009987,cellular process; GO:0032502,developmental process; GO:0048869,cellular developmenta…	PF08670.11:MEKHLA domain
Sbai5A127T143	telomere repeat-binding factor 4 isoform X1 [Sesamum indicum]	TRB4_ARATH RecName: Full=Telomere repeat-binding factor 4; AltName: Full=MYB transcription factor;	TRB4	MYB-related	TF	MYB->MYB-related	0.57	0.86	0.53	1.98	1.77	1.06	1.52	1.3	0.95	9	12	8	26	19	15	32	30	16	GWHAOTO00000005	12756742	12759531	-	Sbai5A127T143	--	K09422 transcription factor MYB, plant | (RefSeq) telomere repeat-binding factor 4 isoform X1 (A)	--	A0A6I9STA2_SESIN RecName: Full=MYB transcription factor {ECO:0000256|ARBA:ARBA00015592};	At1g72740	GO:0000786,nucleosome; GO:0005634,nucleus; GO:0003700,DNA-binding transcription factor activity; GO:0003691,double-stranded telomeric DNA binding; GO:0000976,transcription regulatory region sequence-specific DNA binding; GO:0006334,nucleosome assembly; GO:0003674,molecular_function; GO:0140110,transcription regulator activity; GO:0003676,nucleic acid binding; GO:0003677,DNA binding; GO:0003690,do…	PF00538.19:linker histone H1 and H5 family
Sbai5A144T116	CREB binding protein/P300 [Handroanthus impetiginosus]	BT2_ARATH RecName: Full=BTB/POZ and TAZ domain-containing protein 2; AltName: Full=BTB and TAZ domain protein 2;	BT2	TAZ	TR	TAZ	9.93	10.33	9.45	6.52	4.95	6.39	17.85	12.72	13.38	212	195	194	412	250	284	142	113	130	GWHAOTO00000005	14469705	14472381	+	Sbai5A144T116	--	K10523 speckle-type POZ protein | (RefSeq) BTB/POZ domain-containing protein At1g55760-like isoform X1 (A)	--	A0A2G9HLW5_9LAMI SubName: Full=CREB binding protein/P300 {ECO:0000313|EMBL:PIN18300.1};	At5g63160	GO:0005737,cytoplasm; GO:0005634,nucleus; GO:0005516,calmodulin binding; GO:0046872,metal ion binding; GO:0009738,abscisic acid-activated signaling pathway; GO:0009734,auxin-activated signaling pathway; GO:0007623,circadian rhythm; GO:0051973,positive regulation of telomerase activity; GO:0016567,protein ubiquitination; GO:0006355,regulation of transcription, DNA-templated; GO:0009737,response to…	PF00651.31:BTB/POZ domain
Sbai5A211T73	myb-related protein 306 [Sesamum indicum]	MYB06_ANTMA RecName: Full=Myb-related protein 306;	MYB06	MYB-related	TF	MYB->MYB-related	9.7	13.05	10.65	5.19	3.85	4.38	15.34	10.16	8.76	165	196	174	282	159	148	90	70	71	GWHAOTO00000005	21092358	21093531	+	Sbai5A211T73	--	K09422 transcription factor MYB, plant | (RefSeq) myb-related protein 306 (A)	--	A0A6I9SVX9_SESIN SubName: Full=myb-related protein 306 {ECO:0000313|RefSeq:XP_011071639.1};	At3g47600	GO:0005634,nucleus; GO:0003677,DNA binding; GO:0003674,molecular_function; GO:0003676,nucleic acid binding; GO:0005488,binding; GO:0097159,organic cyclic compound binding; GO:1901363,heterocyclic compound binding; GO:0005575,cellular_component; GO:0005622,intracellular anatomical structure; GO:0043226,organelle; GO:0043227,membrane-bounded organelle; GO:0043229,intracellular organelle; GO:0043231…	PF00249.31:Myb-like DNA-binding domain
Sbai5A380T61	hypothetical protein CDL12_05857 [Handroanthus impetiginosus]	WRK69_ARATH RecName: Full=Probable WRKY transcription factor 69; AltName: Full=WRKY DNA-binding protein 69;	WRKY69	WRKY	TF	WRKY	1.53	1.13	1.59	0.98	1.18	0.49	0.12	0.43	0.33	23	15	23	2	6	5	15	19	7	GWHAOTO00000005	38081516	38082609	-	Sbai5A380T61	--	K13425 WRKY transcription factor 22 | (RefSeq) WRKY transcription factor 22 (A)	ko04016: MAPK signaling pathway - plant; ko04626: Plant-pathogen interaction	A0A2G9HVF2_9LAMI RecName: Full=WRKY domain-containing protein {ECO:0000259|PROSITE:PS50811};	At1g29280	GO:0005634,nucleus; GO:0003700,DNA-binding transcription factor activity; GO:0000976,transcription regulatory region sequence-specific DNA binding; GO:0003674,molecular_function; GO:0140110,transcription regulator activity; GO:0001067,regulatory region nucleic acid binding; GO:0003676,nucleic acid binding; GO:0003677,DNA binding; GO:0003690,double-stranded DNA binding; GO:0005488,binding; GO:0043…	PF03106.15:WRKY DNA -binding domain
Sbai5A386T176	basic helix-loop-helix transcription factor [Salvia miltiorrhiza]	BH030_ARATH RecName: Full=Transcription factor bHLH30; AltName: Full=Basic helix-loop-helix protein 30; Short=AtbHLH30; Short=bHLH 30; AltName: Full=Transcription factor EN 53; AltName: Full=bHLH transcription factor bHLH030;	bHLH30	bHLH	TF	bHLH	4.04	5.35	8.09	0.45	0.43	0.32	5.85	5.22	6.9	53	62	102	83	63	90	6	6	4	GWHAOTO00000005	38630103	38632053	-	Sbai5A386T176	--	K22484 transcriptional regulator CBF1 | (RefSeq) transcription factor bHLH106 (A)	--	A0A0H3YC72_SALMI SubName: Full=Basic helix-loop-helix transcription factor {ECO:0000313|EMBL:AKN09657.1};	At1g68810	GO:0005634,nucleus; GO:0003677,DNA binding; GO:0003700,DNA-binding transcription factor activity; GO:0046983,protein dimerization activity; GO:0006355,regulation of transcription, DNA-templated; GO:0003674,molecular_function; GO:0003676,nucleic acid binding; GO:0005488,binding; GO:0097159,organic cyclic compound binding; GO:1901363,heterocyclic compound binding; GO:0140110,transcription regulator…	PF00010.26:Helix-loop-helix DNA-binding domain
Sbai5A5T134	zinc finger protein CONSTANS-LIKE 1-like [Sesamum indicum]	BBX32_ARATH RecName: Full=B-box zinc finger protein 32 {ECO:0000303|PubMed:19920209}; AltName: Full=EIP6, EMF1-INTERACTING PROTEIN 6;	BBX32	Others	TR	Others	20.95	21.31	19.89	38.02	41.88	43.5	36.6	34.48	33.7	286	257	261	540	433	457	529	611	566	GWHAOTO00000005	560796	561574	+	Sbai5A5T134	--	--	--	A0A6I9T779_SESIN SubName: Full=zinc finger protein CONSTANS-LIKE 1-like {ECO:0000313|RefSeq:XP_011079039.1};	At5g54470	GO:0005737,cytoplasm; GO:0005634,nucleus; GO:0003700,DNA-binding transcription factor activity; GO:0008270,zinc ion binding; GO:0009785,blue light signaling pathway; GO:0045892,negative regulation of transcription, DNA-templated; GO:0009640,photomorphogenesis; GO:0010017,red or far-red light signaling pathway; GO:0009909,regulation of flower development; GO:0006355,regulation of transcription, DN…	PF00643.24:B-box zinc finger
Sbai5C105T10	WRKY protein [Salvia miltiorrhiza]	WRK40_ARATH RecName: Full=Probable WRKY transcription factor 40 {ECO:0000303|Ref.1}; AltName: Full=WRKY DNA-binding protein 40 {ECO:0000303|Ref.1};	WRKY40	WRKY	TF	WRKY	32.11	33.15	35.13	9.72	7.82	9.47	53.42	47.12	46.81	580	529	610	1043	783	840	179	151	163	GWHAOTO00000005	10521013	10522429	-	Sbai5C105T10	--	K18834 WRKY transcription factor 1 | (RefSeq) WRKY transcription factor 1 (A)	ko04626: Plant-pathogen interaction	A0A0D5YA21_SALMI SubName: Full=WRKY protein {ECO:0000313|EMBL:AKA27900.1};	At1g80840	GO:0005634,nucleus; GO:0003700,DNA-binding transcription factor activity; GO:0000976,transcription regulatory region sequence-specific DNA binding; GO:0042742,defense response to bacterium; GO:0050832,defense response to fungus; GO:0045892,negative regulation of transcription, DNA-templated; GO:0031347,regulation of defense response; GO:0010200,response to chitin; GO:0002237,response to molecule …	PF03106.15:WRKY DNA -binding domain
Sbai5C11T3	ethylene-responsive transcription factor ERF054-like, partial [Sesamum indicum]	ERF53_ARATH RecName: Full=Ethylene-responsive transcription factor ERF053 {ECO:0000305}; Short=AtERF53 {ECO:0000303|PubMed:22095047};	ERF53	AP2/ERF-ERF	TF	AP2/ERF->AP2/ERF-ERF	9.39	7.66	9	3	3.47	3.47	3.84	4.3	5.07	190	137	175	84	80	102	62	75	67	GWHAOTO00000005	1105687	1107123	+	Sbai5C11T3	--	K09286 EREBP-like factor | (RefSeq) ethylene-responsive transcription factor ERF054 (A)	--	A0A4S4EBS6_CAMSI RecName: Full=AP2/ERF domain-containing protein {ECO:0000259|PROSITE:PS51032};	At2g20880	GO:0005737,cytoplasm; GO:0005634,nucleus; GO:0003700,DNA-binding transcription factor activity; GO:0043565,sequence-specific DNA binding; GO:0000976,transcription regulatory region sequence-specific DNA binding; GO:0009873,ethylene-activated signaling pathway; GO:1900036,positive regulation of cellular response to heat; GO:0045893,positive regulation of transcription, DNA-templated; GO:2000070,re…	PF00847.20:AP2 domain
Sbai5C123T3	hypothetical protein CDL12_19369 [Handroanthus impetiginosus]	IAA26_ARATH RecName: Full=Auxin-responsive protein IAA26; AltName: Full=Indoleacetic acid-induced protein 26; AltName: Full=Phytochrome-associated protein 1;	IAA26	AUX/IAA	TR	AUX/IAA	90.38	93.07	86.8	38.81	37.01	36.87	64.96	56.98	57.8	1574	1432	1453	1223	913	1000	689	689	612	GWHAOTO00000005	12339103	12340855	+	Sbai5C123T3	--	K14484 auxin-responsive protein IAA | (RefSeq) auxin-responsive protein IAA26-like isoform X1 (A)	ko04075: Plant hormone signal transduction	A0A2G9GS00_9LAMI RecName: Full=Auxin-responsive protein {ECO:0000256|RuleBase:RU004549};	At3g16500	GO:0005634,nucleus; GO:0003700,DNA-binding transcription factor activity; GO:0042802,identical protein binding; GO:0009734,auxin-activated signaling pathway; GO:0009733,response to auxin; GO:0003674,molecular_function; GO:0140110,transcription regulator activity; GO:0005488,binding; GO:0005515,protein binding; GO:0007154,cell communication; GO:0007165,signal transduction; GO:0008150,biological_pr…	PF02309.16:AUX/IAA family
Sbai5C126T9	protein indeterminate-domain 11-like [Olea europaea var. sylvestris]	IDD2_ARATH RecName: Full=Zinc finger protein GAI-ASSOCIATED FACTOR 1 {ECO:0000303|PubMed:25035403}; AltName: Full=Protein indeterminate-domain 2 {ECO:0000303|PubMed:16784536};	IDD2	C2H2	TF	C2H2	0.98	0.75	1.13	0.31	0.13	0.51	0.84	0.64	1.26	28	19	31	26	17	36	9	4	14	GWHAOTO00000005	12623895	12625654	-	Sbai5C126T9	--	K12309 beta-galactosidase [EC:3.2.1.23] | (Kazusa) Lj3g3v0323160.1; - (A)	ko00052: Galactose metabolism; ko00511: Other glycan degradation; ko00531: Glycosaminoglycan degradation; ko00600: Sphingolipid metabolism; ko00604: Glycosphingolipid biosynthesis - ganglio series; ko01100: Metabolic pathways	A0A2Z7DHU7_9LAMI RecName: Full=Beta-galactosidase {ECO:0000256|ARBA:ARBA00012756, ECO:0000256|RuleBase:RU000675}; EC=3.2.1.23 {ECO:0000256|ARBA:ARBA00012756, ECO:0000256|RuleBase:RU000675};	At3g50700	GO:0005634,nucleus; GO:0003677,DNA binding; GO:0003700,DNA-binding transcription factor activity; GO:0046872,metal ion binding; GO:0010336,gibberellic acid homeostasis; GO:0009740,gibberellic acid mediated signaling pathway; GO:0009937,regulation of gibberellic acid mediated signaling pathway; GO:0006355,regulation of transcription, DNA-templated; GO:0003674,molecular_function; GO:0003676,nucleic…	PF00096.26:Zinc finger, C2H2 type
Sbai5C14T2	hypothetical protein CDL12_12174 [Handroanthus impetiginosus]	ERF4_TOBAC RecName: Full=Ethylene-responsive transcription factor 4; AltName: Full=Ethylene-responsive element-binding factor 3; Short=EREBP-3; AltName: Full=Ethylene-responsive element-binding factor 4 homolog; AltName: Full=NtERF3;	ERF4	AP2/ERF-ERF	TF	AP2/ERF->AP2/ERF-ERF	31.28	30.76	27.08	3.06	4.46	3.62	25.6	17.14	20.25	381	331	317	337	192	245	38	58	42	GWHAOTO00000005	1399697	1400317	+	Sbai5C14T2	--	K09286 EREBP-like factor | (RefSeq) ethylene-responsive transcription factor 4-like (A)	--	A0A2G9HCE2_9LAMI RecName: Full=AP2/ERF domain-containing protein {ECO:0000259|PROSITE:PS51032};	At3g15210	GO:0005634,nucleus; GO:0003677,DNA binding; GO:0003700,DNA-binding transcription factor activity; GO:0006952,defense response; GO:0009873,ethylene-activated signaling pathway; GO:0003674,molecular_function; GO:0003676,nucleic acid binding; GO:0005488,binding; GO:0097159,organic cyclic compound binding; GO:1901363,heterocyclic compound binding; GO:0140110,transcription regulator activity; GO:00069…	PF00847.20:AP2 domain
Sbai5C16T11	hypothetical protein CDL12_12174 [Handroanthus impetiginosus]	ERF4_TOBAC RecName: Full=Ethylene-responsive transcription factor 4; AltName: Full=Ethylene-responsive element-binding factor 3; Short=EREBP-3; AltName: Full=Ethylene-responsive element-binding factor 4 homolog; AltName: Full=NtERF3;	ERF4	AP2/ERF-ERF	TF	AP2/ERF->AP2/ERF-ERF	14.53	16.17	10.93	2.58	5.22	5.34	16.18	14.19	10.08	177	174	128	213	159	122	32	68	62	GWHAOTO00000005	1681371	1681991	+	Sbai5C16T11	--	K09286 EREBP-like factor | (RefSeq) ethylene-responsive transcription factor 4-like (A)	--	A0A2G9HCE2_9LAMI RecName: Full=AP2/ERF domain-containing protein {ECO:0000259|PROSITE:PS51032};	At3g15210	GO:0005634,nucleus; GO:0003677,DNA binding; GO:0003700,DNA-binding transcription factor activity; GO:0006952,defense response; GO:0009873,ethylene-activated signaling pathway; GO:0003674,molecular_function; GO:0003676,nucleic acid binding; GO:0005488,binding; GO:0097159,organic cyclic compound binding; GO:1901363,heterocyclic compound binding; GO:0140110,transcription regulator activity; GO:00069…	PF00847.20:AP2 domain
Sbai5C16T8	hypothetical protein CDL12_23682 [Handroanthus impetiginosus]	--		GARP-G2-like	TF	GARP->GARP-G2-like	5.67	3.73	4.49	7.71	6.57	8.25	2.66	2.11	2.81	67	39	51	34	23	33	93	83	93	GWHAOTO00000005	1668474	1669076	+	Sbai5C16T8	--	--	--	A0A2G9GET9_9LAMI RecName: Full=HTH myb-type domain-containing protein {ECO:0000259|PROSITE:PS51294};	--	GO:0005634,nucleus; GO:0003677,DNA binding; GO:0003674,molecular_function; GO:0003676,nucleic acid binding; GO:0005488,binding; GO:0097159,organic cyclic compound binding; GO:1901363,heterocyclic compound binding; GO:0005575,cellular_component; GO:0005622,intracellular anatomical structure; GO:0043226,organelle; GO:0043227,membrane-bounded organelle; GO:0043229,intracellular organelle; GO:0043231…	--
Sbai5C211T2	two-component response regulator-like APRR1 [Sesamum indicum]	APRR1_ARATH RecName: Full=Two-component response regulator-like APRR1; AltName: Full=ABI3-interacting protein 1; AltName: Full=Pseudo-response regulator 1; AltName: Full=Timing of CAB expression 1;	APRR1	Others	TR	Others	44.51	47.52	46.02	29.65	25.6	29.44	71.58	74.59	77.43	1464	1381	1455	2545	2257	2530	994	900	923	GWHAOTO00000005	21105196	21109705	+	Sbai5C211T2	--	K12127 pseudo-response regulator 1 | (RefSeq) two-component response regulator-like APRR1 (A)	ko04712: Circadian rhythm - plant	A0A6I9TRA8_SESIN SubName: Full=two-component response regulator-like APRR1 {ECO:0000313|RefSeq:XP_011087265.1};	At5g61380	GO:0005634,nucleus; GO:0003677,DNA binding; GO:0003700,DNA-binding transcription factor activity; GO:0007623,circadian rhythm; GO:0010031,circumnutation; GO:0009908,flower development; GO:0010629,negative regulation of gene expression; GO:0000160,phosphorelay signal transduction system; GO:0010468,regulation of gene expression; GO:0006355,regulation of transcription, DNA-templated; GO:0006351,tra…	PF00072.24:Response regulator receiver domain
Sbai5C331T3	WRKY transcription factor 6 [Sesamum indicum]	WRKY6_ARATH RecName: Full=WRKY transcription factor 6 {ECO:0000303|PubMed:11722756}; AltName: Full=WRKY DNA-binding protein 6 {ECO:0000303|PubMed:11722756}; Short=AtWRKY6 {ECO:0000303|PubMed:11722756};	WRKY6	WRKY	TF	WRKY	1.5	1.54	2.02	0.13	0.13	0.34	3.13	3.8	2.83	55	50	71	124	128	103	5	5	12	GWHAOTO00000005	33102480	33105798	+	Sbai5C331T3	--	K13424 WRKY transcription factor 33 | (RefSeq) WRKY transcription factor WRKY24-like (A)	ko04016: MAPK signaling pathway - plant; ko04626: Plant-pathogen interaction	A0A6I9U5P6_SESIN SubName: Full=WRKY transcription factor 6 {ECO:0000313|RefSeq:XP_011096037.1};	At4g04450	GO:0005634,nucleus; GO:0003700,DNA-binding transcription factor activity; GO:0000976,transcription regulatory region sequence-specific DNA binding; GO:0080169,cellular response to boron-containing substance deprivation; GO:0016036,cellular response to phosphate starvation; GO:0009873,ethylene-activated signaling pathway; GO:0045892,negative regulation of transcription, DNA-templated; GO:0010200,r…	PF03106.15:WRKY DNA -binding domain
Sbai5C40T0	B-box zinc finger protein 22 [Sesamum indicum]	BBX22_ARATH RecName: Full=B-box zinc finger protein 22 {ECO:0000303|PubMed:19920209}; AltName: Full=Protein DOUBLE B-BOX 3 {ECO:0000303|PubMed:18540109}; AltName: Full=Protein LIGHT-REGULATED ZINC FINGER PROTEIN 1 {ECO:0000303|PubMed:18796637}; AltName: Full=Protein SALT TOLERANCE HOMOLOG 3;	BBX22	Others	TR	Others	16.49	14.7	15.74	5.37	5.81	6.81	12.28	11.23	10.17	292	230	268	235	183	179	97	110	115	GWHAOTO00000005	3988420	3990154	+	Sbai5C40T0	--	--	--	A0A6I9UDZ4_SESIN SubName: Full=B-box zinc finger protein 22 {ECO:0000313|RefSeq:XP_011098187.1};	At1g78600	GO:0005634,nucleus; GO:0008270,zinc ion binding; GO:0009640,photomorphogenesis; GO:0006355,regulation of transcription, DNA-templated; GO:0003674,molecular_function; GO:0005488,binding; GO:0043167,ion binding; GO:0043169,cation binding; GO:0046872,metal ion binding; GO:0046914,transition metal ion binding; GO:0007275,multicellular organism development; GO:0008150,biological_process; GO:0009314,re…	PF00643.24:B-box zinc finger
Sbai5C59T11	scarecrow-like protein 21 [Sesamum indicum]	CIGR1_ORYSJ RecName: Full=Chitin-inducible gibberellin-responsive protein 1;	CIGR1	GRAS	TF	GRAS	2.1	2.56	2.28	0.09	0.12	0.24	1.28	1.44	1.66	65	70	68	43	41	51	3	4	7	GWHAOTO00000005	5911600	5913180	-	Sbai5C59T11	--	K14494 DELLA protein | (RefSeq) DELLA protein SLR1 (A)	ko04075: Plant hormone signal transduction	A0A6I9UBN7_SESIN SubName: Full=scarecrow-like protein 21 {ECO:0000313|RefSeq:XP_011095306.1};	At5g48150	GO:0005634,nucleus; GO:0003700,DNA-binding transcription factor activity; GO:0043565,sequence-specific DNA binding; GO:0006355,regulation of transcription, DNA-templated; GO:0003674,molecular_function; GO:0140110,transcription regulator activity; GO:0003676,nucleic acid binding; GO:0003677,DNA binding; GO:0005488,binding; GO:0097159,organic cyclic compound binding; GO:1901363,heterocyclic compoun…	PF03514.14:GRAS domain family
Sbai5C63T16	uncharacterized protein LOC105176765 [Sesamum indicum]	MYB63_ARATH RecName: Full=Transcription factor MYB63 {ECO:0000303|PubMed:9839469}; AltName: Full=Myb-related protein 63 {ECO:0000303|PubMed:9839469}; Short=AtMYB63 {ECO:0000303|PubMed:9839469};	MYB63	MYB	TF	MYB->MYB	5.61	4.57	4.53	9.97	18.09	10.83	2.1	4.15	4.54	285	205	221	115	194	229	516	982	524	GWHAOTO00000005	6351142	6354551	-	Sbai5C63T16	--	K21769 myb-related protein B | (RefSeq) uncharacterized protein LOC105176765 (A)	--	A0A6I9UDI3_SESIN SubName: Full=uncharacterized protein LOC105176765 {ECO:0000313|RefSeq:XP_011097970.1};	At1g79180	GO:0005634,nucleus; GO:0003700,DNA-binding transcription factor activity; GO:0000976,transcription regulatory region sequence-specific DNA binding; GO:0009809,lignin biosynthetic process; GO:0045893,positive regulation of transcription, DNA-templated; GO:2000652,regulation of secondary cell wall biogenesis; GO:0009411,response to UV; GO:0003674,molecular_function; GO:0140110,transcription regulat…	PF00249.31:Myb-like DNA-binding domain
Sbai5P386T23	hypothetical protein CDL12_14326 [Handroanthus impetiginosus]	DOF15_ARATH RecName: Full=Dof zinc finger protein DOF1.5; Short=AtDOF1.5;	DOF15	C2C2-Dof	TF	C2C2->C2C2-Dof	6.67	10.75	8.32	1.96	3.43	2.97	6.17	7.24	8.55	40	57	48	40	40	51	12	22	17	GWHAOTO00000005	38601081	38601386	+	Sbai5P386T23	--	K16222 Dof zinc finger protein DOF5.5 | (RefSeq) cyclic dof factor 1 isoform X1 (A)	ko04712: Circadian rhythm - plant	A0A2G9H6E4_9LAMI RecName: Full=Dof-type domain-containing protein {ECO:0000259|PROSITE:PS50884};	At1g29160	GO:0005634,nucleus; GO:0003677,DNA binding; GO:0003700,DNA-binding transcription factor activity; GO:0046872,metal ion binding; GO:0000976,transcription regulatory region sequence-specific DNA binding; GO:0006355,regulation of transcription, DNA-templated; GO:0010214,seed coat development; GO:0003674,molecular_function; GO:0003676,nucleic acid binding; GO:0005488,binding; GO:0097159,organic cycli…	PF02701.15:Dof domain, zinc finger
Sbai6A293T49	hypothetical protein CDL12_17525 [Handroanthus impetiginosus]	WRKY7_ARATH RecName: Full=Probable WRKY transcription factor 7; AltName: Full=WRKY DNA-binding protein 7;	WRKY7	WRKY	TF	WRKY	46.63	43.19	48.78	16.8	12.9	15.75	77.31	79.82	82.89	727	595	731	1303	1145	1284	267	215	234	GWHAOTO00000006	29376861	29377777	+	Sbai6A293T49	--	K13425 WRKY transcription factor 22 | (RefSeq) WRKY transcription factor 22-like (A)	ko04016: MAPK signaling pathway - plant; ko04626: Plant-pathogen interaction	A0A2G9GX67_9LAMI RecName: Full=WRKY domain-containing protein {ECO:0000259|PROSITE:PS50811};	At4g24240	GO:0005634,nucleus; GO:0005516,calmodulin binding; GO:0003700,DNA-binding transcription factor activity; GO:0000976,transcription regulatory region sequence-specific DNA binding; GO:0003674,molecular_function; GO:0005488,binding; GO:0005515,protein binding; GO:0140110,transcription regulator activity; GO:0001067,regulatory region nucleic acid binding; GO:0003676,nucleic acid binding; GO:0003677,D…	PF10533.9:Plant zinc cluster domain
Sbai6A6T154	uncharacterized protein LOC105175885 [Sesamum indicum]	--		GNAT	TR	GNAT	7.68	7.31	5.77	7.89	8.72	9.33	17.98	12.12	15.7	126	106	91	319	183	256	132	153	146	GWHAOTO00000006	650975	652108	+	Sbai6A6T154	--	--	--	A0A6I9U7M4_SESIN SubName: Full=uncharacterized protein LOC105175885 {ECO:0000313|RefSeq:XP_011096825.1};	At1g72030	GO:0008080,N-acetyltransferase activity; GO:0003674,molecular_function; GO:0003824,catalytic activity; GO:0016407,acetyltransferase activity; GO:0016410,N-acyltransferase activity; GO:0016740,transferase activity; GO:0016746,transferase activity, transferring acyl groups; GO:0016747,transferase activity, transferring acyl groups other than amino-acyl groups	PF00583.25:Acetyltransferase (GNAT) family
Sbai6C107T0	hypothetical protein CDL12_24660 [Handroanthus impetiginosus]	--		C2H2	TF	C2H2	0.49	0.6	0.6	0.74	0.29	0.93	2.06	2.61	2.42	11	12	13	50	54	54	17	7	20	GWHAOTO00000006	10687320	10688465	+	Sbai6C107T0	--	--	--	A0A2G9GCA3_9LAMI RecName: Full=C2H2-type domain-containing protein {ECO:0000259|PROSITE:PS50157};	At4g12240	--	PF01936.18:NYN domain
Sbai6C118T4	basic helix-loop-helix transcription factor [Salvia miltiorrhiza]	BH074_ARATH RecName: Full=Transcription factor bHLH74; AltName: Full=Basic helix-loop-helix protein 74; Short=AtbHLH74; Short=bHLH 74; AltName: Full=Protein ACTIVATOR FOR CELL ELONGATION 2; AltName: Full=Transcription factor EN 90; AltName: Full=bHLH transcription factor bHLH074;	bHLH74	bHLH	TF	bHLH	6.06	4.93	4.66	1.26	0.96	1.08	5.33	4.46	3.83	142	102	105	135	96	89	30	24	24	GWHAOTO00000006	11850167	11852366	+	Sbai6C118T4	--	K18878 BHLH transcription factor Upa20 | (RefSeq) Upa20; transcription factor bHLH137-like (A)	ko04626: Plant-pathogen interaction	A0A0H3Y7H6_SALMI SubName: Full=Basic helix-loop-helix transcription factor {ECO:0000313|EMBL:AKN09568.1};	At1g10120	GO:0005634,nucleus; GO:0003700,DNA-binding transcription factor activity; GO:0046983,protein dimerization activity; GO:0000976,transcription regulatory region sequence-specific DNA binding; GO:0040008,regulation of growth; GO:0006355,regulation of transcription, DNA-templated; GO:0009637,response to blue light; GO:0003674,molecular_function; GO:0140110,transcription regulator activity; GO:0005488…	PF00010.26:Helix-loop-helix DNA-binding domain
Sbai6C143T9	tubby-like F-box protein 5 [Sesamum indicum]	TLP5_ORYSJ RecName: Full=Tubby-like F-box protein 5; Short=OsTLP5; AltName: Full=Tubby-like F-box protein 8; Short=OsTLP8;	TLP5	TUB	TF	TUB	18.84	19.38	18.45	27.87	43.09	30.45	15.46	15.57	17.02	459	417	432	407	349	412	692	1122	707	GWHAOTO00000006	14335833	14337537	+	Sbai6C143T9	--	K19600 tubby and related proteins | (RefSeq) tubby-like F-box protein 5 (A)	--	A0A5A7PRX6_STRAF SubName: Full=Tubby like protein 6 {ECO:0000313|EMBL:GER35560.1};	At1g47270	--	PF01167.18:Tub family
Sbai6C26T1	Histone acetyltransferase (MYST family) [Handroanthus impetiginosus]	MYST1_ARATH RecName: Full=Histone acetyltransferase of the MYST family 1 {ECO:0000303|PubMed:17877703}; EC=2.3.1.48 {ECO:0000255|RuleBase:RU361211}; AltName: Full=Histone acetyltransferase of the GNAT/MYST superfamily 4 {ECO:0000303|PubMed:12466527}; AltName: Full=MYST-like histone acetyltransferase 1 {ECO:0000303|PubMed:17877703};	MYST1	C2H2	TF	C2H2	2.32	3.02	4.03	4.41	8.15	5.36	5.23	5.26	6.12	60	69	100	146	125	157	116	225	132	GWHAOTO00000006	2586998	2592108	+	Sbai6C26T1	--	K11308 histone acetyltransferase MYST1 [EC:2.3.1.48] | (RefSeq) histone acetyltransferase of the MYST family 1 (A)	--	A0A2G9GMX1_9LAMI RecName: Full=Histone acetyltransferase {ECO:0000256|ARBA:ARBA00013184}; EC=2.3.1.48 {ECO:0000256|ARBA:ARBA00013184};	At5g64610	GO:0005634,nucleus; GO:0004402,histone acetyltransferase activity; GO:0043995,histone acetyltransferase activity (H4-K5 specific); GO:0042393,histone binding; GO:0046872,metal ion binding; GO:0003712,transcription coregulator activity; GO:0006281,DNA repair; GO:0045892,negative regulation of transcription, DNA-templated; GO:0045944,positive regulation of transcription by RNA polymerase II; GO:200…	PF01853.18:MOZ/SAS family
Sbai6C2T7	hypothetical protein CDL12_25861 [Handroanthus impetiginosus]	ERF19_ARATH RecName: Full=Ethylene-responsive transcription factor ERF019;	ERF19	AP2/ERF-ERF	TF	AP2/ERF->AP2/ERF-ERF	2.51	2.22	2.04	1.5	1.63	1.14	10.28	8.29	8.12	23	18	18	102	70	74	14	16	10	GWHAOTO00000006	252072	252539	+	Sbai6C2T7	--	K09286 EREBP-like factor | (RefSeq) CEJ1; cooperatively regulated by ethylene and jasmonate 1 (A)	--	A0A2G9G8N0_9LAMI RecName: Full=AP2/ERF domain-containing protein {ECO:0000259|PROSITE:PS51032};	At1g22810	GO:0005737,cytoplasm; GO:0005634,nucleus; GO:0003700,DNA-binding transcription factor activity; GO:0000976,transcription regulatory region sequence-specific DNA binding; GO:0042631,cellular response to water deprivation; GO:0009873,ethylene-activated signaling pathway; GO:0009620,response to fungus; GO:0003674,molecular_function; GO:0140110,transcription regulator activity; GO:0001067,regulatory …	PF00847.20:AP2 domain
Sbai6C306T10	B3 domain-containing protein At5g42700 [Sesamum indicum]	Y5270_ARATH RecName: Full=B3 domain-containing protein At5g42700;		B3	TF	B3->B3	2.16	2.44	3.78	3.26	3.92	2.91	1.82	1.07	1.18	35	35	59	32	16	19	54	68	45	GWHAOTO00000006	30605932	30607695	-	Sbai6C306T10	--	K10405 kinesin family member C1 | (RefSeq) kinesin-like protein KIN-14N (A)	--	A0A6I9TRK6_SESIN SubName: Full=B3 domain-containing protein At5g42700 {ECO:0000313|RefSeq:XP_011083863.1, ECO:0000313|RefSeq:XP_011083864.1};	At3g19180_2	GO:0005634,nucleus; GO:0003677,DNA binding; GO:0003674,molecular_function; GO:0003676,nucleic acid binding; GO:0005488,binding; GO:0097159,organic cyclic compound binding; GO:1901363,heterocyclic compound binding; GO:0005575,cellular_component; GO:0005622,intracellular anatomical structure; GO:0043226,organelle; GO:0043227,membrane-bounded organelle; GO:0043229,intracellular organelle; GO:0043231…	PF02362.21:B3 DNA binding domain
Sbai6C309T1	hypothetical protein CDL12_04869 [Handroanthus impetiginosus]	--		mTERF	TR	mTERF	3.46	3.15	3.37	3.04	1.83	2.29	7.88	6.98	6.51	76	61	71	187	141	142	68	43	48	GWHAOTO00000006	30885277	30886395	+	Sbai6C309T1	--	K15032 mTERF domain-containing protein, mitochondrial | (RefSeq) uncharacterized protein LOC105158945 (A)	--	A0A4D9B743_SALSN SubName: Full=Uncharacterized protein {ECO:0000313|EMBL:TEY77850.1};	At5g64950	GO:0003690,double-stranded DNA binding; GO:0006353,DNA-templated transcription, termination; GO:0006355,regulation of transcription, DNA-templated; GO:0003674,molecular_function; GO:0003676,nucleic acid binding; GO:0003677,DNA binding; GO:0005488,binding; GO:0097159,organic cyclic compound binding; GO:1901363,heterocyclic compound binding; GO:0006139,nucleobase-containing compound metabolic proce…	PF02536.14:mTERF
Sbai6C309T12	hypothetical protein CDL12_04869 [Handroanthus impetiginosus]	--		mTERF	TR	mTERF	1.49	2.04	2.25	1.68	1.56	1.66	0.67	0.74	0.86	33	40	48	16	15	19	38	37	35	GWHAOTO00000006	30902324	30903454	-	Sbai6C309T12	--	K15032 mTERF domain-containing protein, mitochondrial | (RefSeq) transcription termination factor MTERF2, chloroplastic-like (A)	--	A0A4D9B743_SALSN SubName: Full=Uncharacterized protein {ECO:0000313|EMBL:TEY77850.1};	At5g07900	GO:0003690,double-stranded DNA binding; GO:0006353,DNA-templated transcription, termination; GO:0006355,regulation of transcription, DNA-templated; GO:0003674,molecular_function; GO:0003676,nucleic acid binding; GO:0003677,DNA binding; GO:0005488,binding; GO:0097159,organic cyclic compound binding; GO:1901363,heterocyclic compound binding; GO:0006139,nucleobase-containing compound metabolic proce…	PF02536.14:mTERF
Sbai6C61T16	hypothetical protein F511_20207 [Dorcoceras hygrometricum]	ERF13_ARATH RecName: Full=Ethylene-responsive transcription factor ERF013;	ERF13	AP2/ERF-ERF	TF	AP2/ERF->AP2/ERF-ERF	0.6	0.76	1.71	0.07	0.42	0.31	2.97	3.73	1.73	8	9	22	43	46	23	1	6	4	GWHAOTO00000006	6171424	6172107	-	Sbai6C61T16	--	K09286 EREBP-like factor | (RefSeq) ethylene-responsive transcription factor TINY-like (A)	--	A0A2Z7BLB1_9LAMI RecName: Full=AP2/ERF domain-containing protein {ECO:0000259|PROSITE:PS51032};	At1g77640	GO:0005634,nucleus; GO:0003700,DNA-binding transcription factor activity; GO:0000976,transcription regulatory region sequence-specific DNA binding; GO:0009873,ethylene-activated signaling pathway; GO:0003674,molecular_function; GO:0140110,transcription regulator activity; GO:0001067,regulatory region nucleic acid binding; GO:0003676,nucleic acid binding; GO:0003677,DNA binding; GO:0003690,double-…	PF00847.20:AP2 domain
Sbai6C81T12	dof zinc finger protein DOF1.2 [Sesamum indicum]	DOF35_ARATH RecName: Full=Dof zinc finger protein DOF3.5; Short=AtDOF3.5;	DOF35	C2C2-Dof	TF	C2C2->C2C2-Dof	37.03	39.23	38.65	15.12	12.21	12.48	27.46	20.19	19.73	610	571	612	489	306	323	254	215	196	GWHAOTO00000006	8124094	8124933	-	Sbai6C81T12	--	K20043 clathrin coat assembly protein AP180 | (RefSeq) putative clathrin assembly protein At5g35200 (A)	--	A0A6I9SJY9_SESIN SubName: Full=dof zinc finger protein DOF1.2 {ECO:0000313|RefSeq:XP_011069612.1};	At3g52440	GO:0005634,nucleus; GO:0003677,DNA binding; GO:0003700,DNA-binding transcription factor activity; GO:0046872,metal ion binding; GO:0006355,regulation of transcription, DNA-templated; GO:0003674,molecular_function; GO:0003676,nucleic acid binding; GO:0005488,binding; GO:0097159,organic cyclic compound binding; GO:1901363,heterocyclic compound binding; GO:0140110,transcription regulator activity; G…	PF02701.15:Dof domain, zinc finger
Sbai6C8T4	scarecrow-like protein 21 [Sesamum indicum]	RAM1_PETHY RecName: Full=GRAS family protein RAM1 {ECO:0000305}; AltName: Full=Protein ATYPICAL ARBUSCULE {ECO:0000303|PubMed:25971550}; AltName: Full=Protein REQUIRED FOR ARBUSCULAR MYCORRHIZATION 1 {ECO:0000303|PubMed:25971550}; Short=PhRAM1 {ECO:0000303|PubMed:25971550};	RAM1	GRAS	TF	GRAS	1.52	1.56	1.59	0.29	0.49	0.12	3.34	2.71	2.77	41	37	41	97	67	74	8	14	3	GWHAOTO00000006	801388	802758	+	Sbai6C8T4	--	K14494 DELLA protein | (RefSeq) DELLA protein GAI1-like (A)	ko04075: Plant hormone signal transduction	A0A4D8ZIB0_SALSN RecName: Full=GRAS domain-containing protein {ECO:0000259|PROSITE:PS50985};	At3g54220	GO:0005737,cytoplasm; GO:0005634,nucleus; GO:0036377,arbuscular mycorrhizal association; GO:0006355,regulation of transcription, DNA-templated; GO:0009610,response to symbiotic fungus; GO:0008150,biological_process; GO:0044403,biological process involved in symbiotic interaction; GO:0044419,biological process involved in interspecies interaction between organisms; GO:0006139,nucleobase-containing…	PF03514.14:GRAS domain family
Sbai6P111T30	PREDICTED: zinc finger protein ZAT10-like [Nicotiana tomentosiformis]	ZAT10_ARATH RecName: Full=Zinc finger protein ZAT10; AltName: Full=Salt-tolerance zinc finger;	ZAT10	C2H2	TF	C2H2	33.1	26.51	31.46	5.62	6.84	5.81	69.02	65.09	47.74	335	237	306	755	606	480	58	74	56	GWHAOTO00000006	11169333	11169911	-	Sbai6P111T30	--	--	--	A0A1S3ZR96_TOBAC SubName: Full=zinc finger protein ZAT10-like {ECO:0000313|RefSeq:XP_016467050.1};	At1g27730	GO:0005634,nucleus; GO:0003700,DNA-binding transcription factor activity; GO:0046872,metal ion binding; GO:0043565,sequence-specific DNA binding; GO:0000976,transcription regulatory region sequence-specific DNA binding; GO:0071456,cellular response to hypoxia; GO:0035264,multicellular organism growth; GO:0045892,negative regulation of transcription, DNA-templated; GO:0010117,photoprotection; GO:0…	PF13912.6:C2H2-type zinc finger
Sbai6P152T47	transcription repressor OFP8-like [Sesamum indicum]	OFP7_ARATH RecName: Full=Transcription repressor OFP7; AltName: Full=Ovate family protein 7; Short=AtOFP7;	OFP7	OFP	TF	OFP	20.55	19.24	15.83	11.45	11.15	14.11	38.02	29.78	38.56	81	67	60	162	108	151	46	47	53	GWHAOTO00000006	15270495	15270695	+	Sbai6P152T47	--	K01870 isoleucyl-tRNA synthetase [EC:6.1.1.5] | (RefSeq) hypothetical protein (A)	ko00970: Aminoacyl-tRNA biosynthesis	A0A6I9TKP4_SESIN RecName: Full=Transcription repressor {ECO:0000256|RuleBase:RU367028}; AltName: Full=Ovate family protein {ECO:0000256|RuleBase:RU367028};	At2g18500	GO:0005634,nucleus; GO:0005886,plasma membrane; GO:0045892,negative regulation of transcription, DNA-templated; GO:0006139,nucleobase-containing compound metabolic process; GO:0006351,transcription, DNA-templated; GO:0006355,regulation of transcription, DNA-templated; GO:0006725,cellular aromatic compound metabolic process; GO:0006807,nitrogen compound metabolic process; GO:0008150,biological_pro…	PF04844.13:Transcriptional repressor, ovate
Sbai7A130T24	hypothetical protein CDL12_11702 [Handroanthus impetiginosus]	IAA12_ARATH RecName: Full=Auxin-responsive protein IAA12; AltName: Full=Indoleacetic acid-induced protein 12; AltName: Full=Protein BODENLOS;	IAA12	AUX/IAA	TR	AUX/IAA	5.79	4.42	4.13	14.02	12.43	16.31	3.67	2.26	3.67	92	62	63	63	33	58	227	211	247	GWHAOTO00000007	13027967	13030130	-	Sbai7A130T24	--	K14484 auxin-responsive protein IAA | (RefSeq) LOW QUALITY PROTEIN: auxin-responsive protein IAA13 (A)	ko04075: Plant hormone signal transduction	A0A2G9HDS7_9LAMI RecName: Full=Auxin-responsive protein {ECO:0000256|RuleBase:RU004549};	At2g33310	GO:0005634,nucleus; GO:0003700,DNA-binding transcription factor activity; GO:0042802,identical protein binding; GO:0000976,transcription regulatory region sequence-specific DNA binding; GO:0009734,auxin-activated signaling pathway; GO:0009880,embryonic pattern specification; GO:0045892,negative regulation of transcription, DNA-templated; GO:0048364,root development; GO:0010051,xylem and phloem pa…	PF02309.16:AUX/IAA family
Sbai7A131T47	hypothetical protein CDL12_11702 [Handroanthus impetiginosus]	IAA12_ARATH RecName: Full=Auxin-responsive protein IAA12; AltName: Full=Indoleacetic acid-induced protein 12; AltName: Full=Protein BODENLOS;	IAA12	AUX/IAA	TR	AUX/IAA	1.1	2.16	0.91	3.95	2.95	3.07	1.22	0.24	1.4	15	26	12	18	3	19	55	43	40	GWHAOTO00000007	13140884	13142999	-	Sbai7A131T47	--	K14484 auxin-responsive protein IAA | (RefSeq) LOW QUALITY PROTEIN: auxin-responsive protein IAA13 (A)	ko04075: Plant hormone signal transduction	A0A2G9HDS7_9LAMI RecName: Full=Auxin-responsive protein {ECO:0000256|RuleBase:RU004549};	At2g33310	GO:0005634,nucleus; GO:0003700,DNA-binding transcription factor activity; GO:0042802,identical protein binding; GO:0000976,transcription regulatory region sequence-specific DNA binding; GO:0009734,auxin-activated signaling pathway; GO:0009880,embryonic pattern specification; GO:0045892,negative regulation of transcription, DNA-templated; GO:0048364,root development; GO:0010051,xylem and phloem pa…	PF02309.16:AUX/IAA family
Sbai7A225T88	hypothetical protein CDL12_29929 [Handroanthus impetiginosus]	--		TRAF	TR	TRAF	0.92	1.16	0.83	1.16	2.03	1.63	0.49	1.13	0.45	45	50	39	26	51	22	58	106	76	GWHAOTO00000007	22548274	22553451	+	Sbai7A225T88	--	--	--	A0A4D9BL33_SALSN RecName: Full=BTB domain-containing protein {ECO:0000259|PROSITE:PS50097};	At4g15840	--	PF00651.31:BTB/POZ domain
Sbai7A229T78	hypothetical protein CDL12_29929 [Handroanthus impetiginosus]	--		TRAF	TR	TRAF	1	0.67	0.53	1.81	1.78	1.03	0.23	0.65	0.64	49	29	25	12	29	31	90	93	48	GWHAOTO00000007	22906498	22911696	+	Sbai7A229T78	--	--	--	A0A4D9BL33_SALSN RecName: Full=BTB domain-containing protein {ECO:0000259|PROSITE:PS50097};	At4g15840	--	PF00651.31:BTB/POZ domain
Sbai7A246T91	basic leucine zipper 61-like [Olea europaea var. sylvestris]	BZP34_ARATH RecName: Full=Basic leucine zipper 34 {ECO:0000303|PubMed:11906833}; Short=AtbZIP34 {ECO:0000303|PubMed:11906833}; Short=bZIP protein 34;	BZP34	bZIP	TF	bZIP	5.19	5.04	5.52	2.46	1.92	2.81	5.12	5.58	6.14	91	78	93	97	90	107	44	36	47	GWHAOTO00000007	24607844	24609718	+	Sbai7A246T91	--	K04374 cyclic AMP-dependent transcription factor ATF-4 | (RefSeq) basic leucine zipper 61-like (A)	ko04141: Protein processing in endoplasmic reticulum	A0A5A7R7Y9_STRAF SubName: Full=Basic-leucine zipper transcription factor family protein {ECO:0000313|EMBL:GER53823.1};	At3g58120	GO:0005634,nucleus; GO:0003677,DNA binding; GO:0003700,DNA-binding transcription factor activity; GO:0009555,pollen development; GO:0045893,positive regulation of transcription, DNA-templated; GO:0003674,molecular_function; GO:0003676,nucleic acid binding; GO:0005488,binding; GO:0097159,organic cyclic compound binding; GO:1901363,heterocyclic compound binding; GO:0140110,transcription regulator a…	PF00170.21:bZIP transcription factor
Sbai7A261T75	upstream activation factor subunit UAF30 [Sesamum indicum]	--	UAF30	SWI/SNF-BAF60b	TR	SWI/SNF-BAF60b	16.83	18.67	22.93	38.46	36.84	31.96	54.8	36.95	36.08	100	98	131	352	202	213	233	234	181	GWHAOTO00000007	26108551	26109336	+	Sbai7A261T75	--	K15223 upstream activation factor subunit UAF30 | (RefSeq) upstream activation factor subunit spp27 (A)	--	A0A6I9UC42_SESIN SubName: Full=upstream activation factor subunit UAF30 {ECO:0000313|RefSeq:XP_011095453.1};	At4g26810	--	PF02201.18:SWIB/MDM2 domain
Sbai7A269T28	Tub family protein [Handroanthus impetiginosus]	TLP7_ARATH RecName: Full=Tubby-like F-box protein 7; Short=AtTLP7;	TLP7	TUB	TF	TUB	43.16	45.89	39.83	63.56	106.96	69.14	41.32	47.79	42.62	744	699	660	770	758	730	1117	1971	1136	GWHAOTO00000007	26959448	26963307	+	Sbai7A269T28	--	K19600 tubby and related proteins | (RefSeq) tubby-like F-box protein 7 (A)	--	A0A2G9H3N9_9LAMI RecName: Full=Tubby-like F-box protein {ECO:0000256|RuleBase:RU361125};	At1g53320_2	GO:0005829,cytosol; GO:0005634,nucleus; GO:0005886,plasma membrane; GO:0009536,plastid; GO:0003700,DNA-binding transcription factor activity; GO:0000976,transcription regulatory region sequence-specific DNA binding; GO:0009555,pollen development; GO:0006355,regulation of transcription, DNA-templated; GO:0009620,response to fungus; GO:0003674,molecular_function; GO:0140110,transcription regulator …	PF01167.18:Tub family
Sbai7A301T133	Transcription factor, Myb superfamily [Handroanthus impetiginosus]	MY102_ARATH RecName: Full=Transcription factor MYB102 {ECO:0000305}; AltName: Full=Myb-related protein 102 {ECO:0000305}; Short=AtMYB102 {ECO:0000303|PubMed:12857823}; AltName: Full=Myb-related protein M4 {ECO:0000305}; Short=AtM4 {ECO:0000303|PubMed:8980549};	MYB102	MYB-related	TF	MYB->MYB-related	0.1	0.23	1.27	0	0	0	3.77	3.21	1.64	1	2	12	40	29	16	0	0	0	GWHAOTO00000007	30150183	30151221	-	Sbai7A301T133	--	K09422 transcription factor MYB, plant | (RefSeq) myb-related protein Myb4 (A)	--	A0A2G9GKL3_9LAMI SubName: Full=Transcription factor, Myb superfamily {ECO:0000313|EMBL:PIN05851.1};	At5g16770	GO:0005634,nucleus; GO:0003677,DNA binding; GO:0003700,DNA-binding transcription factor activity; GO:0006952,defense response; GO:0006355,regulation of transcription, DNA-templated; GO:0006970,response to osmotic stress; GO:0009611,response to wounding; GO:0003674,molecular_function; GO:0003676,nucleic acid binding; GO:0005488,binding; GO:0097159,organic cyclic compound binding; GO:1901363,hetero…	PF00249.31:Myb-like DNA-binding domain
Sbai7C17T11	PREDICTED: ethylene-responsive transcription factor 1B-like [Gossypium raimondii]	ERFC3_SOLLC RecName: Full=Ethylene-response factor C3 {ECO:0000305}; Short=Sl.ERF.C.3 {ECO:0000303|PubMed:23057995}; AltName: Full=Ethylene-responsive element-binding factor C3 {ECO:0000305}; AltName: Full=Ethylene-responsive transcription factor C3 {ECO:0000305};	ERFC3	AP2/ERF-ERF	TF	AP2/ERF->AP2/ERF-ERF	3.74	5.22	3.6	12.15	11.68	12.09	10.3	6.89	8.99	39	48	36	116	66	93	129	130	120	GWHAOTO00000007	1762087	1762617	-	Sbai7C17T11	--	K14516 ethylene-responsive transcription factor 1 | (RefSeq) ethylene-responsive transcription factor 1B-like (A)	ko04016: MAPK signaling pathway - plant; ko04075: Plant hormone signal transduction	A0A7J9MIV2_GOSSC RecName: Full=AP2/ERF domain-containing protein {ECO:0000259|PROSITE:PS51032};	At3g23240	GO:0005634,nucleus; GO:0003700,DNA-binding transcription factor activity; GO:0043565,sequence-specific DNA binding; GO:0006952,defense response; GO:0009873,ethylene-activated signaling pathway; GO:0045893,positive regulation of transcription, DNA-templated; GO:0031347,regulation of defense response; GO:0010104,regulation of ethylene-activated signaling pathway; GO:0003674,molecular_function; GO:0…	PF00847.20:AP2 domain
Sbai7C190T19	auxin-responsive protein IAA14 [Sesamum indicum]	IAA14_ARATH RecName: Full=Auxin-responsive protein IAA14; AltName: Full=Indoleacetic acid-induced protein 14; AltName: Full=Protein SOLITARY ROOT;	IAA14	AUX/IAA	TR	AUX/IAA	917.78	892.84	861.76	2295.69	2083.69	2232.64	936.36	711.68	758.13	12312	10582	11112	13578	8783	10104	31395	29879	28547	GWHAOTO00000007	19060690	19062251	-	Sbai7C190T19	--	K14484 auxin-responsive protein IAA | (RefSeq) auxin-responsive protein IAA14 (A)	ko04075: Plant hormone signal transduction	A0A6I9TY16_SESIN RecName: Full=Auxin-responsive protein {ECO:0000256|RuleBase:RU004549};	At4g14550	GO:0005634,nucleus; GO:0003700,DNA-binding transcription factor activity; GO:0000976,transcription regulatory region sequence-specific DNA binding; GO:0009734,auxin-activated signaling pathway; GO:0010102,lateral root morphogenesis; GO:0045892,negative regulation of transcription, DNA-templated; GO:0009733,response to auxin; GO:0003674,molecular_function; GO:0140110,transcription regulator activi…	PF02309.16:AUX/IAA family
Sbai7C193T10	protein FAR1-RELATED SEQUENCE 5-like [Chenopodium quinoa]	FRS5_ARATH RecName: Full=Protein FAR1-RELATED SEQUENCE 5;	FRS5	FAR1	TF	FAR1	2.67	2.45	2.38	0.03	0	0.07	0.5	0.1	0.1	84	68	72	17	3	3	1	0	2	GWHAOTO00000007	19381114	19383573	+	Sbai7C193T10	--	K17604 zinc finger SWIM domain-containing protein 3 | (RefSeq) protein FAR1-RELATED SEQUENCE 5-like (A)	--	A0A803LIT0_CHEQI SubName: Full=Uncharacterized protein {ECO:0000313|EnsemblPlants:AUR62013877-RA:cds};	At4g38180	GO:0005634,nucleus; GO:0008270,zinc ion binding; GO:0006355,regulation of transcription, DNA-templated; GO:0003674,molecular_function; GO:0005488,binding; GO:0043167,ion binding; GO:0043169,cation binding; GO:0046872,metal ion binding; GO:0046914,transition metal ion binding; GO:0006139,nucleobase-containing compound metabolic process; GO:0006351,transcription, DNA-templated; GO:0006725,cellular …	PF10551.9:MULE transposase domain
Sbai7C203T23	Aminoglycoside N(6')-acetyltransferase [Handroanthus impetiginosus]	--		GNAT	TR	GNAT	6.76	8.29	8.6	3.78	3.16	4.83	11.38	11.94	13.42	72	78	88	131	117	142	41	36	49	GWHAOTO00000007	20383222	20383764	-	Sbai7C203T23	--	--	--	A0A2G9HYI7_9LAMI SubName: Full=Aminoglycoside N(6')-acetyltransferase {ECO:0000313|EMBL:PIN22567.1}; EC=2.3.1.82 {ECO:0000313|EMBL:PIN22567.1};	At2g32030	GO:0047663,aminoglycoside 6'-N-acetyltransferase activity; GO:0003674,molecular_function; GO:0003824,catalytic activity; GO:0008080,N-acetyltransferase activity; GO:0016407,acetyltransferase activity; GO:0016410,N-acyltransferase activity; GO:0016740,transferase activity; GO:0016746,transferase activity, transferring acyl groups; GO:0016747,transferase activity, transferring acyl groups other tha…	PF13302.7:Acetyltransferase (GNAT) domain
Sbai7C204T10	Amino-acid N-acetyltransferase [Handroanthus impetiginosus]	--		GNAT	TR	GNAT	2618.23	2542.28	2350.71	1694.8	1490.46	1646.07	1318.66	957.29	978.83	27729	23788	23930	15096	9327	10299	18298	16873	16616	GWHAOTO00000007	20422833	20423372	-	Sbai7C204T10	--	--	--	A0A2G9HYI6_9LAMI SubName: Full=Amino-acid N-acetyltransferase {ECO:0000313|EMBL:PIN22569.1}; EC=2.3.1.1 {ECO:0000313|EMBL:PIN22569.1};	At2g32030	GO:0004042,acetyl-CoA:L-glutamate N-acetyltransferase activity; GO:0103045,methione N-acyltransferase activity; GO:0003674,molecular_function; GO:0003824,catalytic activity; GO:0008080,N-acetyltransferase activity; GO:0016407,acetyltransferase activity; GO:0016410,N-acyltransferase activity; GO:0016740,transferase activity; GO:0016746,transferase activity, transferring acyl groups; GO:0016747,tra…	PF13302.7:Acetyltransferase (GNAT) domain
Sbai7C218T12	hypothetical protein CDL12_25078 [Handroanthus impetiginosus]	IAA8_ARATH RecName: Full=Auxin-responsive protein IAA8; AltName: Full=Indoleacetic acid-induced protein 8;	IAA8	AUX/IAA	TR	AUX/IAA	75.24	68.62	74.42	163.29	138.69	150.1	83.37	87.02	89.85	1421	1145	1351	1702	1512	1686	3144	2800	2702	GWHAOTO00000007	21854538	21855809	-	Sbai7C218T12	--	K14484 auxin-responsive protein IAA | (RefSeq) Aux/IAA protein (A)	ko04075: Plant hormone signal transduction	A0A4D9B826_SALSN RecName: Full=Auxin-responsive protein {ECO:0000256|RuleBase:RU004549};	At2g22670	GO:0005634,nucleus; GO:0009734,auxin-activated signaling pathway; GO:1901332,negative regulation of lateral root development; GO:0006355,regulation of transcription, DNA-templated; GO:0007154,cell communication; GO:0007165,signal transduction; GO:0008150,biological_process; GO:0009719,response to endogenous stimulus; GO:0009725,response to hormone; GO:0009733,response to auxin; GO:0009755,hormone…	PF02309.16:AUX/IAA family
Sbai7C235T12	hypothetical protein Ccrd_007772 [Cynara cardunculus var. scolymus]	RGL2_ARATH RecName: Full=DELLA protein RGL2 {ECO:0000303|PubMed:11877383}; AltName: Full=GRAS family protein 15; Short=AtGRAS-15; AltName: Full=RGA-like protein 2 {ECO:0000303|PubMed:11877383}; AltName: Full=Scarecrow-like protein 19 {ECO:0000303|PubMed:10341448}; Short=AtSCL19 {ECO:0000303|PubMed:10341448};	RGL2	GRAS	TF	GRAS	0.34	0.43	0.34	0.07	0.08	0.03	0.12	0.22	0.09	23	26	22	9	14	6	5	6	2	GWHAOTO00000007	23544553	23548905	-	Sbai7C235T12	--	K14494 DELLA protein | (RefSeq) DELLA protein DWARF8-like (A)	ko04075: Plant hormone signal transduction	A0A4D9BHV9_SALSN SubName: Full=Uncharacterized protein {ECO:0000313|EMBL:TEY83394.1};	At1g66350	GO:0005634,nucleus; GO:0003700,DNA-binding transcription factor activity; GO:0043565,sequence-specific DNA binding; GO:0030154,cell differentiation; GO:0006952,defense response; GO:0009908,flower development; GO:0009740,gibberellic acid mediated signaling pathway; GO:0042538,hyperosmotic salinity response; GO:0009867,jasmonic acid mediated signaling pathway; GO:0009938,negative regulation of gibb…	PF03514.14:GRAS domain family
Sbai7C257T12	probable WRKY transcription factor 31 [Sesamum indicum]	WRKY6_ARATH RecName: Full=WRKY transcription factor 6 {ECO:0000303|PubMed:11722756}; AltName: Full=WRKY DNA-binding protein 6 {ECO:0000303|PubMed:11722756}; Short=AtWRKY6 {ECO:0000303|PubMed:11722756};	WRKY6	WRKY	TF	WRKY	4.76	5.57	5.07	1.9	2.57	2.76	8.42	10.69	8.73	123	127	126	235	254	224	50	71	68	GWHAOTO00000007	25769961	25772542	-	Sbai7C257T12	--	K18834 WRKY transcription factor 1 | (RefSeq) WRKY transcription factor 1-like (A)	ko04626: Plant-pathogen interaction	A0A6I9UBY0_SESIN SubName: Full=probable WRKY transcription factor 31 {ECO:0000313|RefSeq:XP_011095415.1};	At4g04450	GO:0005634,nucleus; GO:0003700,DNA-binding transcription factor activity; GO:0000976,transcription regulatory region sequence-specific DNA binding; GO:0080169,cellular response to boron-containing substance deprivation; GO:0016036,cellular response to phosphate starvation; GO:0009873,ethylene-activated signaling pathway; GO:0045892,negative regulation of transcription, DNA-templated; GO:0010200,r…	PF03106.15:WRKY DNA -binding domain
Sbai7C271T16	BES1/BZR1 homolog protein 4 isoform X1 [Sesamum indicum]	BEH4_ARATH RecName: Full=BES1/BZR1 homolog protein 4;	BEH4	BES1	TF	BES1	0.58	0.13	0.54	1.65	1.74	1.46	0.54	1.07	0.7	10	2	9	10	17	12	29	32	24	GWHAOTO00000007	27159639	27161543	-	Sbai7C271T16	--	K14503 brassinosteroid resistant 1/2 | (RefSeq) BES1/BZR1 homolog protein 2 (A)	ko04075: Plant hormone signal transduction	A0A6I9TIG7_SESIN SubName: Full=BES1/BZR1 homolog protein 4 isoform X1 {ECO:0000313|RefSeq:XP_011082786.1};	At1g78700	GO:0003677,DNA binding; GO:0003700,DNA-binding transcription factor activity; GO:0009742,brassinosteroid mediated signaling pathway; GO:0006355,regulation of transcription, DNA-templated; GO:0006351,transcription, DNA-templated; GO:0003674,molecular_function; GO:0003676,nucleic acid binding; GO:0005488,binding; GO:0097159,organic cyclic compound binding; GO:1901363,heterocyclic compound binding; …	PF05687.13:BES1/BZR1 plant transcription factor, N-terminal
Sbai7C304T10	MYB-related transcription factor [Salvia miltiorrhiza]	MB101_ARATH RecName: Full=Transcription factor MYB101 {ECO:0000303|PubMed:11597504}; AltName: Full=Myb-related protein 101 {ECO:0000303|PubMed:11597504}; Short=AtM1 {ECO:0000303|PubMed:11597504}; Short=AtMYB101 {ECO:0000303|PubMed:11597504}; AltName: Full=Protein ABNORMAL SHOOT 7 {ECO:0000303|PubMed:25268707};	MYB101	MYB	TF	MYB->MYB	1.32	1.26	1.16	3.27	2.84	3.93	1.4	1.1	2.14	13	11	11	15	10	21	33	30	37	GWHAOTO00000007	30469795	30470839	+	Sbai7C304T10	--	K09422 transcription factor MYB, plant | (RefSeq) transcription factor MYB101 (A)	--	A0A075BMI0_SALMI SubName: Full=MYB-related transcription factor {ECO:0000313|EMBL:AGN52196.1};	At2g32460	GO:0005634,nucleus; GO:0090406,pollen tube; GO:0003677,DNA binding; GO:0003700,DNA-binding transcription factor activity; GO:0009740,gibberellic acid mediated signaling pathway; GO:0009555,pollen development; GO:0048235,pollen sperm cell differentiation; GO:0009789,positive regulation of abscisic acid-activated signaling pathway; GO:0043068,positive regulation of programmed cell death; GO:0045893…	PF00249.31:Myb-like DNA-binding domain
Sbai7P203T109	hypothetical protein CDL12_04721 [Handroanthus impetiginosus]	--		GNAT	TR	GNAT	4.72	5.56	6.23	1.83	1.47	1.13	12.45	9.29	13.45	48	50	61	137	87	136	19	16	11	GWHAOTO00000007	20384635	20385153	+	Sbai7P203T109	--	--	--	A0A2G9HYJ2_9LAMI RecName: Full=N-acetyltransferase domain-containing protein {ECO:0000259|PROSITE:PS51186};	At3g22560	GO:0008080,N-acetyltransferase activity; GO:0003674,molecular_function; GO:0003824,catalytic activity; GO:0016407,acetyltransferase activity; GO:0016410,N-acyltransferase activity; GO:0016740,transferase activity; GO:0016746,transferase activity, transferring acyl groups; GO:0016747,transferase activity, transferring acyl groups other than amino-acyl groups	PF13302.7:Acetyltransferase (GNAT) domain
Sbai7P235T30	bZIP transcription factor 53-like [Sesamum indicum]	BZP53_ARATH RecName: Full=bZIP transcription factor 53 {ECO:0000303|PubMed:11906833}; Short=AtbZIP53 {ECO:0000303|PubMed:11906833};	BZP53	bZIP	TF	bZIP	128.74	154.9	139.48	70.17	52.92	64.14	105.96	85.62	89.75	1015	1079	1057	903	621	703	564	446	482	GWHAOTO00000007	23533870	23534271	+	Sbai7P235T30	--	--	--	A0A6I9UN95_SESIN SubName: Full=bZIP transcription factor 53-like {ECO:0000313|RefSeq:XP_011100775.1};	At3g62420	GO:0005634,nucleus; GO:0003700,DNA-binding transcription factor activity; GO:0045735,nutrient reservoir activity; GO:0046982,protein heterodimerization activity; GO:0043565,sequence-specific DNA binding; GO:0000976,transcription regulatory region sequence-specific DNA binding; GO:0009267,cellular response to starvation; GO:0006971,hypotonic response; GO:2000693,positive regulation of seed maturat…	PF00170.21:bZIP transcription factor
Sbai7P250T76	scarecrow-like protein 21 [Sesamum indicum]	CIGR1_ORYSJ RecName: Full=Chitin-inducible gibberellin-responsive protein 1;	CIGR1	GRAS	TF	GRAS	34.13	28.73	33.48	19.96	19.38	18.93	47.84	55.92	50.04	753	560	710	1141	1135	1097	449	457	398	GWHAOTO00000007	25069503	25070657	-	Sbai7P250T76	--	K14494 DELLA protein | (RefSeq) DELLA protein RGL1 (A)	ko04075: Plant hormone signal transduction	A0A6I9UBN7_SESIN SubName: Full=scarecrow-like protein 21 {ECO:0000313|RefSeq:XP_011095306.1};	At5g48150	GO:0005634,nucleus; GO:0003700,DNA-binding transcription factor activity; GO:0043565,sequence-specific DNA binding; GO:0006355,regulation of transcription, DNA-templated; GO:0003674,molecular_function; GO:0140110,transcription regulator activity; GO:0003676,nucleic acid binding; GO:0003677,DNA binding; GO:0005488,binding; GO:0097159,organic cyclic compound binding; GO:1901363,heterocyclic compoun…	PF03514.14:GRAS domain family
Sbai7P296T17	hypothetical protein CDL12_12174 [Handroanthus impetiginosus]	ERF4_TOBAC RecName: Full=Ethylene-responsive transcription factor 4; AltName: Full=Ethylene-responsive element-binding factor 3; Short=EREBP-3; AltName: Full=Ethylene-responsive element-binding factor 4 homolog; AltName: Full=NtERF3;	ERF4	AP2/ERF-ERF	TF	AP2/ERF->AP2/ERF-ERF	44.59	44.52	47.12	29.65	30.49	26.01	66.86	65.71	69.05	509	449	517	825	690	783	345	372	283	GWHAOTO00000007	29619269	29619889	+	Sbai7P296T17	--	K09286 EREBP-like factor | (RefSeq) ethylene-responsive transcription factor 4-like (A)	--	A0A2G9HCE2_9LAMI RecName: Full=AP2/ERF domain-containing protein {ECO:0000259|PROSITE:PS51032};	At3g15210	GO:0005634,nucleus; GO:0003677,DNA binding; GO:0003700,DNA-binding transcription factor activity; GO:0006952,defense response; GO:0009873,ethylene-activated signaling pathway; GO:0003674,molecular_function; GO:0003676,nucleic acid binding; GO:0005488,binding; GO:0097159,organic cyclic compound binding; GO:1901363,heterocyclic compound binding; GO:0140110,transcription regulator activity; GO:00069…	PF00847.20:AP2 domain
Sbai8A104T130	WRKY protein [Salvia miltiorrhiza]	WRK53_ARATH RecName: Full=Probable WRKY transcription factor 53 {ECO:0000303|PubMed:17369373}; AltName: Full=WRKY DNA-binding protein 53 {ECO:0000303|PubMed:17369373};	WRKY53	WRKY	TF	WRKY	1.79	1.1	1.86	0.55	0.19	0.21	8.34	8.35	6.9	35	19	35	176	150	134	11	4	4	GWHAOTO00000008	10464857	10466034	+	Sbai8A104T130	--	K13459 disease resistance protein RPS2 | (RefSeq) probable disease resistance protein At4g27220 isoform X1 (A)	ko04626: Plant-pathogen interaction	A0A0D5Y991_SALMI SubName: Full=WRKY protein {ECO:0000313|EMBL:AKA27877.1};	At4g23810	GO:0009507,chloroplast; GO:0005634,nucleus; GO:0003677,DNA binding; GO:0003700,DNA-binding transcription factor activity; GO:0000976,transcription regulatory region sequence-specific DNA binding; GO:0042742,defense response to bacterium; GO:0010150,leaf senescence; GO:0045893,positive regulation of transcription, DNA-templated; GO:0031347,regulation of defense response; GO:2000022,regulation of j…	PF03106.15:WRKY DNA -binding domain
Sbai8A108T116	hypothetical protein CDL12_19530 [Handroanthus impetiginosus]	WRK29_ARATH RecName: Full=Probable WRKY transcription factor 29; AltName: Full=WRKY DNA-binding protein 29;	WRKY29	WRKY	TF	WRKY	1.29	1.34	1.51	0.32	0.25	0.39	4.27	4.55	4.64	24	22	27	86	78	86	6	5	7	GWHAOTO00000008	10853278	10854420	-	Sbai8A108T116	--	K13426 WRKY transcription factor 29 | (RefSeq) probable WRKY transcription factor 29 (A)	ko04016: MAPK signaling pathway - plant; ko04626: Plant-pathogen interaction	A0A2G9GRG6_9LAMI RecName: Full=WRKY domain-containing protein {ECO:0000259|PROSITE:PS50811};	At4g23550	GO:0005634,nucleus; GO:0003700,DNA-binding transcription factor activity; GO:0000976,transcription regulatory region sequence-specific DNA binding; GO:0006952,defense response; GO:0010200,response to chitin; GO:0003674,molecular_function; GO:0140110,transcription regulator activity; GO:0001067,regulatory region nucleic acid binding; GO:0003676,nucleic acid binding; GO:0003677,DNA binding; GO:0003…	PF03106.15:WRKY DNA -binding domain
Sbai8A110T125	transcription factor EGL1 isoform X1 [Sesamum indicum]	GL3_ARATH RecName: Full=Transcription factor GLABRA 3; AltName: Full=Basic helix-loop-helix protein 1; Short=AtMYC6; Short=AtbHLH1; Short=bHLH 1; AltName: Full=Protein SHAPESHIFTER; AltName: Full=Transcription factor EN 31; AltName: Full=bHLH transcription factor bHLH001;	GL3	bHLH	TF	bHLH	45.05	44.45	44.56	17.83	17	18.11	53.56	51.19	49.74	1723	1502	1638	2214	1801	1890	695	695	660	GWHAOTO00000008	11071561	11074515	-	Sbai8A110T125	--	K13422 transcription factor MYC2 | (RefSeq) transcription factor MYC2 (A)	ko04016: MAPK signaling pathway - plant; ko04075: Plant hormone signal transduction	A0A6I9T9F3_SESIN SubName: Full=transcription factor EGL1 isoform X1 {ECO:0000313|RefSeq:XP_011080947.1};	At1g63650	GO:0005634,nucleus; GO:0003677,DNA binding; GO:0003700,DNA-binding transcription factor activity; GO:0046983,protein dimerization activity; GO:0001708,cell fate specification; GO:0009957,epidermal cell fate specification; GO:0009867,jasmonic acid mediated signaling pathway; GO:0007275,multicellular organism development; GO:0031542,positive regulation of anthocyanin biosynthetic process; GO:001009…	PF14215.6:bHLH-MYC and R2R3-MYB transcription factors N-terminal
Sbai8A161T100	transcription factor MYB48 isoform X3 [Sesamum indicum]	MYB48_ARATH RecName: Full=Transcription factor MYB48; AltName: Full=Myb-related protein 48; Short=AtMYB48;	MYB48	MYB	TF	MYB->MYB	7.41	6.85	7.5	15	11.77	14.84	9.62	9.61	10.68	109	89	106	153	130	156	225	185	208	GWHAOTO00000008	16161951	16162960	+	Sbai8A161T100	--	K09422 transcription factor MYB, plant | (RefSeq) transcription factor MYB48 isoform X2 (A)	--	A0A6I9U7F9_SESIN SubName: Full=transcription factor MYB48 isoform X1 {ECO:0000313|RefSeq:XP_011089823.1};	At3g46130	GO:0005829,cytosol; GO:0005634,nucleus; GO:0003700,DNA-binding transcription factor activity; GO:0043565,sequence-specific DNA binding; GO:0000976,transcription regulatory region sequence-specific DNA binding; GO:0006355,regulation of transcription, DNA-templated; GO:0003674,molecular_function; GO:0140110,transcription regulator activity; GO:0003676,nucleic acid binding; GO:0003677,DNA binding; G…	PF00249.31:Myb-like DNA-binding domain
Sbai8A168T86	hypothetical protein CDL12_00528 [Handroanthus impetiginosus]	Y3440_ARATH RecName: Full=B3 domain-containing protein At4g34400;		B3	TF	B3->B3	0.84	1.84	1.93	1.54	0.68	1.18	0.57	0.79	0.68	15	29	33	11	13	12	28	13	20	GWHAOTO00000008	16837673	16839332	+	Sbai8A168T86	--	--	--	A0A2G9IAD4_9LAMI SubName: Full=Uncharacterized protein {ECO:0000313|EMBL:PIN26718.1};	At4g34400	GO:0005634,nucleus; GO:0003677,DNA binding; GO:0003674,molecular_function; GO:0003676,nucleic acid binding; GO:0005488,binding; GO:0097159,organic cyclic compound binding; GO:1901363,heterocyclic compound binding; GO:0005575,cellular_component; GO:0005622,intracellular anatomical structure; GO:0043226,organelle; GO:0043227,membrane-bounded organelle; GO:0043229,intracellular organelle; GO:0043231…	PF02362.21:B3 DNA binding domain
Sbai8A17T186	PREDICTED: uncharacterized protein LOC105957651 [Erythranthe guttata]	MTEF2_ARATH RecName: Full=Transcription termination factor MTERF2, chloroplastic {ECO:0000305}; AltName: Full=Mitochondrial transcription termination factor 2 {ECO:0000303|PubMed:23087700}; AltName: Full=Protein EMBRYO DEFECTIVE 2219 {ECO:0000303|PubMed:15266054}; Flags: Precursor;	MTEF2	mTERF	TR	mTERF	6.57	5.9	7.05	2.23	1.41	1.98	3.29	3.86	3.19	257	204	265	139	139	124	89	59	74	GWHAOTO00000008	1749433	1752292	-	Sbai8A17T186	--	K15032 mTERF domain-containing protein, mitochondrial | (RefSeq) transcription termination factor MTERF2, chloroplastic isoform X1 (A)	--	A0A022RCK5_ERYGU SubName: Full=Uncharacterized protein {ECO:0000313|EMBL:EYU37799.1};	At2g21710	GO:0009507,chloroplast; GO:0009506,plasmodesma; GO:0003690,double-stranded DNA binding; GO:0032502,developmental process; GO:0006353,DNA-templated transcription, termination; GO:0006355,regulation of transcription, DNA-templated; GO:0003674,molecular_function; GO:0003676,nucleic acid binding; GO:0003677,DNA binding; GO:0005488,binding; GO:0097159,organic cyclic compound binding; GO:1901363,hetero…	PF02536.14:mTERF
Sbai8A18T184	hypothetical protein CDL12_15204 [Handroanthus impetiginosus]	RADL4_ARATH RecName: Full=Protein RADIALIS-like 4; Short=AtRL4; Short=Protein RAD-like 4;	RADL4	MYB-related	TF	MYB->MYB-related	9.24	10.25	8.46	6.52	7.26	7.56	27	25.3	27.52	50	49	44	158	126	148	36	42	39	GWHAOTO00000008	1789436	1790101	+	Sbai8A18T184	--	K15397 3-ketoacyl-CoA synthase [EC:2.3.1.199] | (RefSeq) 3-ketoacyl-CoA synthase 17-like (A)	ko00062: Fatty acid elongation; ko01100: Metabolic pathways; ko01110: Biosynthesis of secondary metabolites; ko04626: Plant-pathogen interaction	A0A2G9H3U0_9LAMI RecName: Full=SANT domain-containing protein {ECO:0000259|PROSITE:PS51293};	At4g39250	GO:0005829,cytosol; GO:0005634,nucleus; GO:0003700,DNA-binding transcription factor activity; GO:0003674,molecular_function; GO:0140110,transcription regulator activity; GO:0005575,cellular_component; GO:0005622,intracellular anatomical structure; GO:0005737,cytoplasm; GO:0110165,cellular anatomical entity; GO:0043226,organelle; GO:0043227,membrane-bounded organelle; GO:0043229,intracellular orga…	PF00249.31:Myb-like DNA-binding domain
Sbai8A18T185	hypothetical protein CDL12_15204 [Handroanthus impetiginosus]	RADL3_ARATH RecName: Full=Protein RADIALIS-like 3; Short=AtRL3; Short=Protein RAD-like 3;	RADL3	MYB-related	TF	MYB->MYB-related	1.48	2.51	1.73	0	0.35	0.39	5.47	3.61	5.39	8	12	9	32	18	29	0	2	2	GWHAOTO00000008	1793157	1793556	+	Sbai8A18T185	--	K15397 3-ketoacyl-CoA synthase [EC:2.3.1.199] | (RefSeq) 3-ketoacyl-CoA synthase 17-like (A)	ko00062: Fatty acid elongation; ko01100: Metabolic pathways; ko01110: Biosynthesis of secondary metabolites; ko04626: Plant-pathogen interaction	A0A2G9H3U0_9LAMI RecName: Full=SANT domain-containing protein {ECO:0000259|PROSITE:PS51293};	At4g39250	GO:0005634,nucleus; GO:0003700,DNA-binding transcription factor activity; GO:0003674,molecular_function; GO:0140110,transcription regulator activity; GO:0005575,cellular_component; GO:0005622,intracellular anatomical structure; GO:0043226,organelle; GO:0043227,membrane-bounded organelle; GO:0043229,intracellular organelle; GO:0043231,intracellular membrane-bounded organelle; GO:0110165,cellular a…	PF00249.31:Myb-like DNA-binding domain
Sbai8A208T86	R2R3-MYB protein [Rehmannia glutinosa]	MYB14_ARATH RecName: Full=Transcription factor MYB14 {ECO:0000303|PubMed:9839469}; AltName: Full=Myb-related protein 14 {ECO:0000303|PubMed:9839469}; Short=AtMYB14 {ECO:0000303|PubMed:9839469}; Short=MYB14At {ECO:0000303|PubMed:9839469};	MYB14	MYB	TF	MYB->MYB	1.07	0.99	0.84	0	0	0	2.8	2.77	2.23	16	13	12	45	38	33	0	0	0	GWHAOTO00000008	20842612	20843992	+	Sbai8A208T86	--	K09422 transcription factor MYB, plant | (RefSeq) transcription factor MYB14 (A)	--	A0A0K1SBJ5_REHGL SubName: Full=R2R3-MYB protein {ECO:0000313|EMBL:AKV71949.1};	At2g31180	GO:0005634,nucleus; GO:0003700,DNA-binding transcription factor activity; GO:0000976,transcription regulatory region sequence-specific DNA binding; GO:0045893,positive regulation of transcription, DNA-templated; GO:0009409,response to cold; GO:0050826,response to freezing; GO:0003674,molecular_function; GO:0140110,transcription regulator activity; GO:0001067,regulatory region nucleic acid binding…	PF00249.31:Myb-like DNA-binding domain
Sbai8A210T79	R2R3-MYB protein [Rehmannia glutinosa]	MYB14_ARATH RecName: Full=Transcription factor MYB14 {ECO:0000303|PubMed:9839469}; AltName: Full=Myb-related protein 14 {ECO:0000303|PubMed:9839469}; Short=AtMYB14 {ECO:0000303|PubMed:9839469}; Short=MYB14At {ECO:0000303|PubMed:9839469};	MYB14	MYB	TF	MYB->MYB	0.94	1.6	0.98	0	0	0	9.07	6.35	5.68	14	21	14	146	87	84	0	0	0	GWHAOTO00000008	20997522	20998900	+	Sbai8A210T79	--	K09422 transcription factor MYB, plant | (RefSeq) transcription factor MYB14 (A)	--	A0A0K1SBJ5_REHGL SubName: Full=R2R3-MYB protein {ECO:0000313|EMBL:AKV71949.1};	At2g31180	GO:0005634,nucleus; GO:0003700,DNA-binding transcription factor activity; GO:0000976,transcription regulatory region sequence-specific DNA binding; GO:0045893,positive regulation of transcription, DNA-templated; GO:0009409,response to cold; GO:0050826,response to freezing; GO:0003674,molecular_function; GO:0140110,transcription regulator activity; GO:0001067,regulatory region nucleic acid binding…	PF00249.31:Myb-like DNA-binding domain
Sbai8A211T78	hypothetical protein CDL12_22397 [Handroanthus impetiginosus]	NAC22_ARATH RecName: Full=NAC domain-containing protein 21/22; Short=ANAC021/ANAC022;	NAC22	NAC	TF	NAC	37.04	32.26	36.63	19.51	18.68	19.99	57.18	55.01	52.32	486	374	462	811	664	682	261	262	250	GWHAOTO00000008	21089093	21092209	-	Sbai8A211T78	--	K00521 ferric-chelate reductase [EC:1.16.1.7] | (RefSeq) ferric reduction oxidase 7, chloroplastic-like (A)	--	A0A2G9GIE0_9LAMI RecName: Full=NAC domain-containing protein {ECO:0000259|PROSITE:PS51005};	At1g56010	GO:0005634,nucleus; GO:0003677,DNA binding; GO:0003700,DNA-binding transcription factor activity; GO:0009734,auxin-activated signaling pathway; GO:0048527,lateral root development; GO:0003674,molecular_function; GO:0003676,nucleic acid binding; GO:0005488,binding; GO:0097159,organic cyclic compound binding; GO:1901363,heterocyclic compound binding; GO:0140110,transcription regulator activity; GO:…	PF02365.15:No apical meristem (NAM) protein
Sbai8A21T109	GATA-4/5/6 transcription factor [Handroanthus impetiginosus]	GATA5_ARATH RecName: Full=GATA transcription factor 5;	GATA5	C2C2-GATA	TF	C2C2->C2C2-GATA	13.17	12.94	13.26	8.8	8.88	8.37	22.81	18.82	19.06	251	218	243	470	330	361	171	181	152	GWHAOTO00000008	2098325	2099411	+	Sbai8A21T109	--	K21630 GATA-type zinc finger protein 1 | (RefSeq) GATA transcription factor 6-like (A)	--	A0A2G9GRK7_9LAMI RecName: Full=GATA transcription factor {ECO:0000256|PIRNR:PIRNR016992};	At5g66320	GO:0005634,nucleus; GO:0003700,DNA-binding transcription factor activity; GO:0000976,transcription regulatory region sequence-specific DNA binding; GO:0008270,zinc ion binding; GO:0030154,cell differentiation; GO:0045893,positive regulation of transcription, DNA-templated; GO:0003674,molecular_function; GO:0140110,transcription regulator activity; GO:0001067,regulatory region nucleic acid binding…	PF00320.27:GATA zinc finger
Sbai8A25T161	Transcription factor, Myb superfamily [Handroanthus impetiginosus]	MYB08_ANTMA RecName: Full=Myb-related protein 308;	MYB08	MYB	TF	MYB->MYB	267.5	283.46	259.29	546.09	490.83	542.14	295.14	266.97	260.53	3982	3728	3710	4749	3656	3853	8287	7810	7692	GWHAOTO00000008	2527988	2528856	-	Sbai8A25T161	--	K09422 transcription factor MYB, plant | (RefSeq) myb-related protein 308-like (A)	--	A0A2G9GHS8_9LAMI SubName: Full=Transcription factor, Myb superfamily {ECO:0000313|EMBL:PIN04853.1};	At4g38620	GO:0005634,nucleus; GO:0003677,DNA binding; GO:0003674,molecular_function; GO:0003676,nucleic acid binding; GO:0005488,binding; GO:0097159,organic cyclic compound binding; GO:1901363,heterocyclic compound binding; GO:0005575,cellular_component; GO:0005622,intracellular anatomical structure; GO:0043226,organelle; GO:0043227,membrane-bounded organelle; GO:0043229,intracellular organelle; GO:0043231…	PF00249.31:Myb-like DNA-binding domain
Sbai8A34T132	NAC domain-containing protein 104 isoform X1 [Sesamum indicum]	NC104_ARATH RecName: Full=NAC domain-containing protein 104 {ECO:0000305}; Short=ANAC104 {ECO:0000303|PubMed:15029955}; AltName: Full=Protein XYLEM NAC DOMAIN 1 {ECO:0000312|EMBL:AED97913.1};	NC104	NAC	TF	NAC	400.95	445.64	413.56	1091.46	1016.62	1115.36	464.61	448.18	425.12	4553	4471	4514	5703	4682	4796	12635	12340	12072	GWHAOTO00000008	3462694	3463496	+	Sbai8A34T132	--	K00521 ferric-chelate reductase [EC:1.16.1.7] | (RefSeq) ferric reduction oxidase 7, chloroplastic-like (A)	--	A0A6I9U6D2_SESIN SubName: Full=NAC domain-containing protein 104 isoform X1 {ECO:0000313|RefSeq:XP_011092697.1};	At5g64530	GO:0005634,nucleus; GO:0003677,DNA binding; GO:0003700,DNA-binding transcription factor activity; GO:0043067,regulation of programmed cell death; GO:0048367,shoot system development; GO:0048731,system development; GO:0010089,xylem development; GO:0003674,molecular_function; GO:0003676,nucleic acid binding; GO:0005488,binding; GO:0097159,organic cyclic compound binding; GO:1901363,heterocyclic com…	PF02365.15:No apical meristem (NAM) protein
Sbai8A35T143	hypothetical protein CDL12_16846 [Handroanthus impetiginosus]	WRKY9_ARATH RecName: Full=Probable WRKY transcription factor 9 {ECO:0000305}; AltName: Full=WRKY DNA-binding protein 9 {ECO:0000305};	WRKY9	WRKY	TF	WRKY	0.48	0.73	0.79	1.18	1.28	2.1	1.22	0.57	0.56	12	16	19	33	13	14	30	34	50	GWHAOTO00000008	3573978	3575430	+	Sbai8A35T143	--	K13424 WRKY transcription factor 33 | (RefSeq) probable WRKY transcription factor 33 (A)	ko04016: MAPK signaling pathway - plant; ko04626: Plant-pathogen interaction	A0A2G9GZ60_9LAMI RecName: Full=WRKY domain-containing protein {ECO:0000259|PROSITE:PS50811};	At1g68150	GO:0005634,nucleus; GO:0003700,DNA-binding transcription factor activity; GO:0043565,sequence-specific DNA binding; GO:0003674,molecular_function; GO:0140110,transcription regulator activity; GO:0003676,nucleic acid binding; GO:0003677,DNA binding; GO:0005488,binding; GO:0097159,organic cyclic compound binding; GO:1901363,heterocyclic compound binding; GO:0005575,cellular_component; GO:0005622,in…	PF03106.15:WRKY DNA -binding domain
Sbai8A45T137	hypothetical protein CDL12_00717 [Handroanthus impetiginosus]	WRK53_ARATH RecName: Full=Probable WRKY transcription factor 53 {ECO:0000303|PubMed:17369373}; AltName: Full=WRKY DNA-binding protein 53 {ECO:0000303|PubMed:17369373};	WRKY53	WRKY	TF	WRKY	16.5	21.78	20.02	4.52	4.51	3.68	28.81	27.59	27.32	301	351	351	568	463	495	84	88	64	GWHAOTO00000008	4551473	4553275	+	Sbai8A45T137	--	K16225 probable WRKY transcription factor 52 | (RefSeq) disease resistance protein RRS1-like (A)	ko04626: Plant-pathogen interaction	A0A2G9I9U2_9LAMI RecName: Full=WRKY domain-containing protein {ECO:0000259|PROSITE:PS50811};	At4g23810	GO:0009507,chloroplast; GO:0005634,nucleus; GO:0003677,DNA binding; GO:0003700,DNA-binding transcription factor activity; GO:0000976,transcription regulatory region sequence-specific DNA binding; GO:0042742,defense response to bacterium; GO:0010150,leaf senescence; GO:0045893,positive regulation of transcription, DNA-templated; GO:0031347,regulation of defense response; GO:2000022,regulation of j…	PF03106.15:WRKY DNA -binding domain
Sbai8A46T153	hypothetical protein CDL12_00694 [Handroanthus impetiginosus]	CPRF1_PETCR RecName: Full=Common plant regulatory factor 1; Short=CPRF-1;	CPRF1	bZIP	TF	bZIP	43.2	43.68	41.29	18.5	16.41	18.21	38.28	41.16	41.74	948	847	871	908	831	910	414	385	381	GWHAOTO00000008	4667155	4670407	-	Sbai8A46T153	--	K09060 plant G-box-binding factor | (RefSeq) common plant regulatory factor 1 isoform X1 (A)	--	A0A2G9I9X4_9LAMI RecName: Full=BZIP domain-containing protein {ECO:0000259|PROSITE:PS50217};	At2g46270	GO:0005634,nucleus; GO:0003677,DNA binding; GO:0003700,DNA-binding transcription factor activity; GO:0003674,molecular_function; GO:0003676,nucleic acid binding; GO:0005488,binding; GO:0097159,organic cyclic compound binding; GO:1901363,heterocyclic compound binding; GO:0140110,transcription regulator activity; GO:0005575,cellular_component; GO:0005622,intracellular anatomical structure; GO:00432…	PF00170.21:bZIP transcription factor
Sbai8A53T111	unnamed protein product [Coffea canephora]	PLI2B_ARATH RecName: Full=LIM domain-containing protein PLIM2b {ECO:0000305}; AltName: Full=Pollen-expressed LIM protein 2B {ECO:0000305};	PLI2B	Others	TR	Others	212.84	211.83	184.75	288.98	441.09	271.06	172.77	177.84	186.22	2179	1916	1818	1912	1675	1894	3016	4827	2645	GWHAOTO00000008	5299961	5300842	+	Sbai8A53T111	--	K09377 cysteine and glycine-rich protein | (RefSeq) LIM domain-containing protein PLIM2c-like (A)	--	A0A068UJY8_COFCA SubName: Full=Uncharacterized protein {ECO:0000313|EMBL:CDP08845.1};	At1g01780	GO:0015629,actin cytoskeleton; GO:0005737,cytoplasm; GO:0005886,plasma membrane; GO:0051015,actin filament binding; GO:0046872,metal ion binding; GO:0000976,transcription regulatory region sequence-specific DNA binding; GO:0051017,actin filament bundle assembly; GO:0003674,molecular_function; GO:0003779,actin binding; GO:0005488,binding; GO:0005515,protein binding; GO:0008092,cytoskeletal protein…	PF00412.22:LIM domain
Sbai8A75T121	homeobox-leucine zipper protein ATHB-15 [Sesamum indicum]	ATHB8_ARATH RecName: Full=Homeobox-leucine zipper protein ATHB-8; AltName: Full=HD-ZIP protein ATHB-8; AltName: Full=Homeodomain transcription factor ATHB-8;	ATHB8	HB-HD-ZIP	TF	HB->HB-HD-ZIP	3.44	3.62	3.95	0.9	0.9	0.67	4.27	4.79	3.69	168	156	185	225	215	179	45	47	31	GWHAOTO00000008	7513581	7517582	-	Sbai8A75T121	--	K09338 homeobox-leucine zipper protein | (RefSeq) homeobox-leucine zipper protein ATHB-15 (A)	--	A0A6I9TAS8_SESIN SubName: Full=homeobox-leucine zipper protein ATHB-15 {ECO:0000313|RefSeq:XP_011081776.1};	At4g32880	GO:0005634,nucleus; GO:0003700,DNA-binding transcription factor activity; GO:0008289,lipid binding; GO:0000976,transcription regulatory region sequence-specific DNA binding; GO:0030154,cell differentiation; GO:0010014,meristem initiation; GO:0045597,positive regulation of cell differentiation; GO:0008284,positive regulation of cell population proliferation; GO:0010072,primary shoot apical meriste…	PF01852.19:START domain
Sbai8C11T3	ethylene-responsive transcription factor ERF109 [Sesamum indicum]	EF109_ARATH RecName: Full=Ethylene-responsive transcription factor ERF109;	ERF109	AP2/ERF-ERF	TF	AP2/ERF->AP2/ERF-ERF	0.93	0.84	0.84	0.06	0.64	0.26	2.97	1.75	1.43	15	12	13	52	26	23	1	11	4	GWHAOTO00000008	1128148	1128972	+	Sbai8C11T3	--	K09286 EREBP-like factor | (RefSeq) ethylene-responsive transcription factor RAP2-6-like isoform X1 (A)	--	A0A4D9A371_SALSN SubName: Full=EREBP-like factor {ECO:0000313|EMBL:TEY51780.1};	At4g34410	GO:0005634,nucleus; GO:0003700,DNA-binding transcription factor activity; GO:0000976,transcription regulatory region sequence-specific DNA binding; GO:0051301,cell division; GO:0050832,defense response to fungus; GO:0009873,ethylene-activated signaling pathway; GO:0010087,phloem or xylem histogenesis; GO:0010928,regulation of auxin mediated signaling pathway; GO:0090357,regulation of tryptophan m…	PF00847.20:AP2 domain
Sbai8C122T15	protein ODORANT1 [Sesamum indicum]	ODO1_PETHY RecName: Full=MYB-like transcription factor ODO1 {ECO:0000303|PubMed:15805488}; AltName: Full=Protein ODORANT1 {ECO:0000303|PubMed:15805488}; Short=PhODO1 {ECO:0000303|PubMed:22345641};	ODO1	MYB	TF	MYB->MYB	0.43	0.49	0.19	1.76	0.75	1.95	0.46	0.47	0.44	7	7	3	8	7	7	29	13	30	GWHAOTO00000008	12282203	12283671	-	Sbai8C122T15	--	K09422 transcription factor MYB, plant | (RefSeq) protein ODORANT1 (A)	--	A0A6I9TA20_SESIN SubName: Full=protein ODORANT1 {ECO:0000313|RefSeq:XP_011081193.1};	At1g66230	GO:0005634,nucleus; GO:0000976,transcription regulatory region sequence-specific DNA binding; GO:0009423,chorismate biosynthetic process; GO:0007623,circadian rhythm; GO:0010597,green leaf volatile biosynthetic process; GO:0010468,regulation of gene expression; GO:0006355,regulation of transcription, DNA-templated; GO:0001067,regulatory region nucleic acid binding; GO:0003674,molecular_function; …	PF00249.31:Myb-like DNA-binding domain
Sbai8C126T10	putative transcription factor 5qNCA, contains JmjC domain [Handroanthus impetiginosus]	JMJ25_ARATH RecName: Full=Lysine-specific demethylase JMJ25; EC=1.14.11.-; AltName: Full=Jumonji domain-containing protein 25; AltName: Full=Lysine-specific histone demethylase JMJ25; AltName: Full=Protein INCREASE IN BONSAI METHYLATION 1; AltName: Full=Protein JUMONJI 25;	JMJ25	Jumonji	TR	Jumonji	0.26	0.25	0.17	0.54	0.74	0.62	0.23	0.24	0.19	22	19	14	21	19	16	47	67	50	GWHAOTO00000008	12612631	12621381	-	Sbai8C126T10	--	K15601 [histone H3]-dimethyl-L-lysine9 demethylase [EC:1.14.11.65] | (RefSeq) lysine-specific demethylase JMJ25-like isoform X1 (A)	--	A0A2G9I802_9LAMI SubName: Full=Putative transcription factor 5qNCA, contains JmjC domain {ECO:0000313|EMBL:PIN25887.1};	At3g07610	GO:0000785,chromatin; GO:0000118,histone deacetylase complex; GO:0031490,chromatin DNA binding; GO:0051213,dioxygenase activity; GO:0032454,histone demethylase activity (H3-K9 specific); GO:0046872,metal ion binding; GO:0003712,transcription coregulator activity; GO:0033169,histone H3-K9 demethylation; GO:0060969,negative regulation of gene silencing; GO:0006357,regulation of transcription by RNA…	PF02373.22:JmjC domain, hydroxylase
Sbai8C139T5	myb-related protein Myb4 [Sesamum indicum]	MYB12_ARATH RecName: Full=Transcription factor MYB12 {ECO:0000303|PubMed:9839469}; AltName: Full=Myb-related protein 12 {ECO:0000303|PubMed:9839469}; Short=AtMYB12 {ECO:0000303|PubMed:9839469}; AltName: Full=Protein PRODUCTION OF FLAVONOL GLYCOSIDES 1 {ECO:0000303|PubMed:17419845};	MYB12	MYB	TF	MYB->MYB	10.19	12.78	11.75	6.34	6.37	5.19	3.82	4.11	4.28	175	194	194	71	65	73	111	117	85	GWHAOTO00000008	13901749	13904512	+	Sbai8C139T5	--	K09422 transcription factor MYB, plant | (RefSeq) myb-related protein Myb4 (A)	--	A0A6I9TEZ8_SESIN SubName: Full=myb-related protein Myb4 {ECO:0000313|RefSeq:XP_011082427.1};	At2g47460	GO:0005634,nucleus; GO:0003700,DNA-binding transcription factor activity; GO:0000976,transcription regulatory region sequence-specific DNA binding; GO:0009813,flavonoid biosynthetic process; GO:0051555,flavonol biosynthetic process; GO:1900386,positive regulation of flavonol biosynthetic process; GO:0045893,positive regulation of transcription, DNA-templated; GO:0009733,response to auxin; GO:0009…	PF00249.31:Myb-like DNA-binding domain
Sbai8C139T7	protein FAR1-RELATED SEQUENCE 11 [Sesamum indicum]	FRS11_ARATH RecName: Full=Protein FAR1-RELATED SEQUENCE 11;	FRS11	FAR1	TF	FAR1	4.35	4.15	4.49	6.64	4.94	6.36	2.02	3.42	3.93	167	141	166	84	121	150	260	203	233	GWHAOTO00000008	13927039	13929580	+	Sbai8C139T7	--	K17604 zinc finger SWIM domain-containing protein 3 | (RefSeq) protein FAR1-RELATED SEQUENCE 5-like (A)	--	A0A6I9TMY2_SESIN RecName: Full=Protein FAR1-RELATED SEQUENCE {ECO:0000256|RuleBase:RU367018};	At1g10240	GO:0005634,nucleus; GO:0008270,zinc ion binding; GO:0006355,regulation of transcription, DNA-templated; GO:0003674,molecular_function; GO:0005488,binding; GO:0043167,ion binding; GO:0043169,cation binding; GO:0046872,metal ion binding; GO:0046914,transition metal ion binding; GO:0006139,nucleobase-containing compound metabolic process; GO:0006351,transcription, DNA-templated; GO:0006725,cellular …	PF03101.15:FAR1 DNA-binding domain
Sbai8C15T6	agamous-like MADS-box protein AGL23 [Sesamum indicum]	AGL62_ARATH RecName: Full=Agamous-like MADS-box protein AGL62;	AGL62	MADS-M-type	TF	MADS->MADS-M-type	0.89	0.45	1.13	3.2	1.94	2.49	0.55	1.72	0.7	9	4	11	6	16	7	33	21	24	GWHAOTO00000008	1503486	1504001	-	Sbai8C15T6	--	K12412 pheromone receptor transcription factor | (RefSeq) agamous-like MADS-box protein AGL62 (A)	--	A0A6I9UF30_SESIN SubName: Full=agamous-like MADS-box protein AGL23 {ECO:0000313|RefSeq:XP_011096574.1};	At5g60440	GO:0005634,nucleus; GO:0003700,DNA-binding transcription factor activity; GO:0000981,DNA-binding transcription factor activity, RNA polymerase II-specific; GO:0046983,protein dimerization activity; GO:0000978,RNA polymerase II cis-regulatory region sequence-specific DNA binding; GO:0009960,endosperm development; GO:0045944,positive regulation of transcription by RNA polymerase II; GO:2000012,regu…	PF00319.18:SRF-type transcription factor (DNA-binding and dimerisation domain)
Sbai8C20T4	hypothetical protein MIMGU_mgv1a011874mg [Erythranthe guttata]	BBX21_ARATH RecName: Full=B-box zinc finger protein 21 {ECO:0000303|PubMed:19920209}; Short=AtBBX21; AltName: Full=Protein LONG HYPOCOTYL UNDER SHADE {ECO:0000303|PubMed:21070414}; AltName: Full=Protein SALT TOLERANCE HOMOLOG 2;	BBX21	DBB	TF	DBB	1.56	1.77	1.11	0.84	1.53	1.49	0.39	0.77	0.57	22	22	15	6	10	8	12	23	20	GWHAOTO00000008	2002742	2003798	+	Sbai8C20T4	--	--	--	A0A022RC64_ERYGU SubName: Full=Uncharacterized protein {ECO:0000313|EMBL:EYU37841.1};	At1g75540	GO:0005634,nucleus; GO:0003700,DNA-binding transcription factor activity; GO:0000976,transcription regulatory region sequence-specific DNA binding; GO:0008270,zinc ion binding; GO:0009640,photomorphogenesis; GO:0010117,photoprotection; GO:1905157,positive regulation of photosynthesis; GO:0006355,regulation of transcription, DNA-templated; GO:0009641,shade avoidance; GO:0003674,molecular_function;…	PF00643.24:B-box zinc finger
Sbai8C23T21	protein BASIC PENTACYSTEINE4 isoform X1 [Sesamum indicum]	BPC4_ARATH RecName: Full=Protein BASIC PENTACYSTEINE4; Short=AtBPC4;	BPC4	BBR-BPC	TF	BBR-BPC	5.67	6.54	6.07	4.42	3.4	3.46	2.24	2.69	1.77	103	105	106	44	45	32	82	66	60	GWHAOTO00000008	2345763	2346841	-	Sbai8C23T21	--	K08835 serine/threonine-protein kinase OSR1/STK39 [EC:2.7.11.1] | (RefSeq) serine/threonine-protein kinase 24-like (A)	--	A0A6I9TQJ3_SESIN RecName: Full=GAGA-binding transcriptional activator {ECO:0000256|RuleBase:RU367160};	At2g21240	GO:0005634,nucleus; GO:0003700,DNA-binding transcription factor activity; GO:0042803,protein homodimerization activity; GO:0043565,sequence-specific DNA binding; GO:0050793,regulation of developmental process; GO:0006355,regulation of transcription, DNA-templated; GO:0009723,response to ethylene; GO:0003674,molecular_function; GO:0140110,transcription regulator activity; GO:0005488,binding; GO:00…	PF06217.12:GAGA binding protein-like family
Sbai8C48T15	WRKY transcription factor 22 [Sesamum indicum]	WRK22_ARATH RecName: Full=WRKY transcription factor 22; AltName: Full=WRKY DNA-binding protein 22;	WRKY22	WRKY	TF	WRKY	4.8	4.48	6.48	5.85	3.94	4.9	18.84	16.85	21.09	74	61	96	314	239	323	92	65	72	GWHAOTO00000008	4805457	4806620	-	Sbai8C48T15	--	K13425 WRKY transcription factor 22 | (RefSeq) WRKY transcription factor 22 (A)	ko04016: MAPK signaling pathway - plant; ko04626: Plant-pathogen interaction	A0A142CCY4_9LAMI SubName: Full=WRKY transcription factor {ECO:0000313|EMBL:AMP82887.1};	At4g01250	GO:0005634,nucleus; GO:0003700,DNA-binding transcription factor activity; GO:0000976,transcription regulatory region sequence-specific DNA binding; GO:0071456,cellular response to hypoxia; GO:0006952,defense response; GO:0010150,leaf senescence; GO:0010200,response to chitin; GO:0003674,molecular_function; GO:0140110,transcription regulator activity; GO:0001067,regulatory region nucleic acid bind…	PF03106.15:WRKY DNA -binding domain
Sbai8C64T1	hypothetical protein CDL12_06335 [Handroanthus impetiginosus]	ZAT3_ARATH RecName: Full=Zinc finger protein ZAT3 {ECO:0000305}; AltName: Full=Protein DUO1-ACTIVATED ZINC FINGER 2 {ECO:0000303|PubMed:21285328};	ZAT3	C2H2	TF	C2H2	1.45	1.49	2.36	3.28	5.28	3.05	1.59	2.06	1.36	43	39	67	51	56	40	99	167	86	GWHAOTO00000008	6391901	6393409	-	Sbai8C64T1	--	--	--	A0A2G9HTX7_9LAMI SubName: Full=Uncharacterized protein {ECO:0000313|EMBL:PIN20977.1};	At1g02040	GO:0005634,nucleus; GO:0003700,DNA-binding transcription factor activity; GO:0046872,metal ion binding; GO:0048235,pollen sperm cell differentiation; GO:0006355,regulation of transcription, DNA-templated; GO:0003674,molecular_function; GO:0140110,transcription regulator activity; GO:0005488,binding; GO:0043167,ion binding; GO:0043169,cation binding; GO:0000003,reproduction; GO:0003006,development…	PF13912.6:C2H2-type zinc finger
Sbai8C68T1	homeobox-leucine zipper protein HAT4 [Sesamum indicum]	HAT4_ARATH RecName: Full=Homeobox-leucine zipper protein HAT4; AltName: Full=HD-ZIP protein ATHB-2; AltName: Full=Homeodomain transcription factor ATHB-2; AltName: Full=Homeodomain-leucine zipper protein HAT4; Short=HD-ZIP protein 4;	HAT4	HB-HD-ZIP	TF	HB->HB-HD-ZIP	5.48	5.59	5.14	3.37	2.14	1.71	3.29	2.95	2.85	91	82	82	59	45	47	57	38	27	GWHAOTO00000008	6796639	6797883	+	Sbai8C68T1	--	K09338 homeobox-leucine zipper protein | (RefSeq) homeobox-leucine zipper protein HAT4 (A)	--	A0A6I9TXJ4_SESIN SubName: Full=homeobox-leucine zipper protein HAT4 {ECO:0000313|RefSeq:XP_011089804.1};	At4g16780	GO:0005634,nucleus; GO:0003700,DNA-binding transcription factor activity; GO:0000981,DNA-binding transcription factor activity, RNA polymerase II-specific; GO:0042803,protein homodimerization activity; GO:0043565,sequence-specific DNA binding; GO:0010311,lateral root formation; GO:0045892,negative regulation of transcription, DNA-templated; GO:0010017,red or far-red light signaling pathway; GO:00…	PF04618.12:HD-ZIP protein N terminus
Sbai8C6T22	upstream activation factor subunit spp27 [Sesamum indicum]	--		SWI/SNF-BAF60b	TR	SWI/SNF-BAF60b	21.28	19.1	22.01	9.96	6.98	10.65	18.78	12.63	17.11	174	138	173	166	95	139	83	61	83	GWHAOTO00000008	642138	643691	-	Sbai8C6T22	--	K15223 upstream activation factor subunit UAF30 | (RefSeq) uncharacterized protein LOC111017291 (A)	--	A0A4D9C187_SALSN RecName: Full=SWIB domain-containing protein {ECO:0000259|SMART:SM00151};	At2g14880	--	PF02201.18:SWIB/MDM2 domain
Sbai8P12T42	B3 domain-containing protein At5g42700-like isoform X3 [Sesamum indicum]	Y3918_ARATH RecName: Full=B3 domain-containing protein At3g19184;		B3	TF	B3->B3	2.61	2.96	3.54	3.85	10.03	5.62	4.6	3.55	4.87	20	20	26	38	25	37	30	82	41	GWHAOTO00000008	1238622	1239083	+	Sbai8P12T42	--	--	--	A0A068TP84_COFCA SubName: Full=Uncharacterized protein {ECO:0000313|EMBL:CDO97163.1};	At3g19180_2	GO:0005634,nucleus; GO:0003677,DNA binding; GO:0003674,molecular_function; GO:0003676,nucleic acid binding; GO:0005488,binding; GO:0097159,organic cyclic compound binding; GO:1901363,heterocyclic compound binding; GO:0005575,cellular_component; GO:0005622,intracellular anatomical structure; GO:0043226,organelle; GO:0043227,membrane-bounded organelle; GO:0043229,intracellular organelle; GO:0043231…	PF02362.21:B3 DNA binding domain
Sbai8P131T80	hypothetical protein CDL12_20017 [Handroanthus impetiginosus]	EF102_ARATH RecName: Full=Ethylene-responsive transcription factor 5; Short=AtERF5; AltName: Full=Ethylene-responsive element-binding factor 5; Short=EREBP-5;	EF102	AP2/ERF-ERF	TF	AP2/ERF->AP2/ERF-ERF	12.33	10.49	8.12	3.86	3.62	3.98	29.35	25.29	27.39	169	127	107	435	319	373	54	53	52	GWHAOTO00000008	13097958	13098686	-	Sbai8P131T80	--	K09286 EREBP-like factor | (RefSeq) ethylene-responsive transcription factor 5-like (A)	--	A0A2G9GQ77_9LAMI RecName: Full=AP2/ERF domain-containing protein {ECO:0000259|PROSITE:PS51032};	At5g47230	GO:0005634,nucleus; GO:0003700,DNA-binding transcription factor activity; GO:0000976,transcription regulatory region sequence-specific DNA binding; GO:0006952,defense response; GO:0009873,ethylene-activated signaling pathway; GO:0009733,response to auxin; GO:0010200,response to chitin; GO:0009409,response to cold; GO:0003674,molecular_function; GO:0140110,transcription regulator activity; GO:0001…	PF00847.20:AP2 domain
Sbai8P176T21	PREDICTED: protein SENSITIVE TO PROTON RHIZOTOXICITY 1 [Erythranthe guttata]	STOP2_ARATH RecName: Full=Protein SENSITIVE TO PROTON RHIZOTOXICITY 2 {ECO:0000303|PubMed:23935008}; AltName: Full=Zinc finger protein STOP2 {ECO:0000303|PubMed:23935008};	STOP2	C2H2	TF	C2H2	0.95	1.65	1.45	0	0.06	0	1.53	2.14	0.7	15	23	22	26	31	11	0	1	0	GWHAOTO00000008	17607201	17608304	+	Sbai8P176T21	--	--	--	A0A022R7A2_ERYGU RecName: Full=C2H2-type domain-containing protein {ECO:0000259|PROSITE:PS50157};	At5g22890	GO:0005634,nucleus; GO:0003700,DNA-binding transcription factor activity; GO:0046872,metal ion binding; GO:0006355,regulation of transcription, DNA-templated; GO:0010447,response to acidic pH; GO:0010044,response to aluminum ion; GO:0010200,response to chitin; GO:0003674,molecular_function; GO:0140110,transcription regulator activity; GO:0005488,binding; GO:0043167,ion binding; GO:0043169,cation …	--
Sbai8P206T71	PREDICTED: transcription factor bHLH3 [Erythranthe guttata]	MTB3_SOLLC RecName: Full=Transcription factor MTB3 {ECO:0000303|PubMed:30610166}; AltName: Full=Basic helix-loop-helix protein 138 {ECO:0000303|PubMed:25612924}; AltName: Full=Protein MYC2-TARGETED BHLH 3 {ECO:0000303|PubMed:30610166}; AltName: Full=Transcription factor bHLH138 {ECO:0000303|PubMed:25612924}; AltName: Full=bHLH transcription factor bHLH138 {ECO:0000305};	bHLH3	bHLH	TF	bHLH	30.34	28.14	30.4	12.13	12.4	14.44	23.17	22.85	22.9	648	531	624	535	449	486	264	283	294	GWHAOTO00000008	20683409	20684545	+	Sbai8P206T71	--	K13422 transcription factor MYC2 | (RefSeq) transcription factor MYC2 (A)	ko04016: MAPK signaling pathway - plant; ko04075: Plant hormone signal transduction	A0A482JHU7_SALMI SubName: Full=BHLH3b {ECO:0000313|EMBL:QBP33518.1};	At4g16430	GO:0005634,nucleus; GO:0003700,DNA-binding transcription factor activity; GO:0046983,protein dimerization activity; GO:0000976,transcription regulatory region sequence-specific DNA binding; GO:0006952,defense response; GO:0031347,regulation of defense response; GO:2000022,regulation of jasmonic acid mediated signaling pathway; GO:0006355,regulation of transcription, DNA-templated; GO:0003674,mole…	PF14215.6:bHLH-MYC and R2R3-MYB transcription factors N-terminal
Sbai8P53T30	PREDICTED: LIM domain-containing protein PLIM2b [Erythranthe guttata]	PLI2A_ARATH RecName: Full=LIM domain-containing protein PLIM2a {ECO:0000305}; AltName: Full=Pollen-expressed LIM protein 2 {ECO:0000303|PubMed:11085265}; Short=AtPLIM2;	PLI2A	Others	TR	Others	150.05	145.1	137.67	229.84	355.48	222.9	136.57	143.05	137.59	618	528	545	608	542	563	965	1565	875	GWHAOTO00000008	5299663	5299872	+	Sbai8P53T30	--	K09377 cysteine and glycine-rich protein | (RefSeq) LIM domain-containing protein PLIM2b-like (A)	--	A0A2G9GLK5_9LAMI SubName: Full=Regulatory protein MLP {ECO:0000313|EMBL:PIN06184.1};	At2g45800	GO:0015629,actin cytoskeleton; GO:0005737,cytoplasm; GO:0005886,plasma membrane; GO:0051015,actin filament binding; GO:0046872,metal ion binding; GO:0051017,actin filament bundle assembly; GO:0003674,molecular_function; GO:0003779,actin binding; GO:0005488,binding; GO:0005515,protein binding; GO:0008092,cytoskeletal protein binding; GO:0044877,protein-containing complex binding; GO:0043167,ion bi…	PF00412.22:LIM domain
Sbai9A103T34	protein BRASSINAZOLE-RESISTANT 1 isoform X2 [Sesamum indicum]	BZR1_ARATH RecName: Full=Protein BRASSINAZOLE-RESISTANT 1; AltName: Full=Protein BIN2 SUBSTRATE 2;	BZR1	BES1	TF	BES1	26.72	30.94	35.53	11.62	10.02	11.89	16.11	17.68	19.78	514	526	657	335	313	378	228	206	218	GWHAOTO00000009	10346180	10347657	-	Sbai9A103T34	--	K14503 brassinosteroid resistant 1/2 | (RefSeq) protein BRASSINAZOLE-RESISTANT 1 isoform X1 (A)	ko04075: Plant hormone signal transduction	A0A4D8ZTN2_SALSN SubName: Full=Brassinosteroid resistant 1/2 {ECO:0000313|EMBL:TEY37078.1};	At1g75080	GO:0005829,cytosol; GO:0005634,nucleus; GO:0003677,DNA binding; GO:0003700,DNA-binding transcription factor activity; GO:0009742,brassinosteroid mediated signaling pathway; GO:0045892,negative regulation of transcription, DNA-templated; GO:0048481,plant ovule development; GO:0040008,regulation of growth; GO:0006355,regulation of transcription, DNA-templated; GO:0048316,seed development; GO:000635…	PF05687.13:BES1/BZR1 plant transcription factor, N-terminal
Sbai9A160T48	hypothetical protein CDL12_17330 [Handroanthus impetiginosus]	BH093_ARATH RecName: Full=Transcription factor bHLH93; AltName: Full=Basic helix-loop-helix protein 93; Short=AtbHLH93; Short=bHLH 93; AltName: Full=Transcription factor EN 47; AltName: Full=bHLH transcription factor bHLH093;	bHLH93	bHLH	TF	bHLH	5.88	5.46	6.28	0.31	0.49	0.5	9.61	8.9	7.81	112	92	115	198	156	148	6	10	9	GWHAOTO00000009	16016803	16018936	-	Sbai9A160T48	--	K13422 transcription factor MYC2 | (RefSeq) transcription factor MYC4-like (A)	ko04016: MAPK signaling pathway - plant; ko04075: Plant hormone signal transduction	A0A2G9GXR6_9LAMI RecName: Full=BHLH domain-containing protein {ECO:0000259|PROSITE:PS50888};	At5g65640	GO:0005634,nucleus; GO:0003700,DNA-binding transcription factor activity; GO:0046983,protein dimerization activity; GO:0043565,sequence-specific DNA binding; GO:0045487,gibberellin catabolic process; GO:0007275,multicellular organism development; GO:0010371,regulation of gibberellin biosynthetic process; GO:0006355,regulation of transcription, DNA-templated; GO:0003674,molecular_function; GO:0140…	PF00010.26:Helix-loop-helix DNA-binding domain
Sbai9A176T52	LIM domain-containing protein WLIM1 [Sesamum indicum]	WLIM1_ARATH RecName: Full=LIM domain-containing protein WLIM1 {ECO:0000305}; AltName: Full=Widely-expressed LIM protein 1 {ECO:0000303|PubMed:11085265}; Short=AtWLIM1;	WLIM1	Others	TR	Others	6.05	6.07	4.39	5.26	6.51	6.82	2.22	0.99	2.07	53	47	37	21	8	18	47	61	57	GWHAOTO00000009	17645287	17646028	-	Sbai9A176T52	--	K09377 cysteine and glycine-rich protein | (RefSeq) LIM domain-containing protein WLIM1 (A)	--	A0A6I9SUK8_SESIN SubName: Full=LIM domain-containing protein WLIM1 {ECO:0000313|RefSeq:XP_011074349.1};	At1g10200	GO:0015629,actin cytoskeleton; GO:0005737,cytoplasm; GO:0005886,plasma membrane; GO:0051015,actin filament binding; GO:0046872,metal ion binding; GO:0003729,mRNA binding; GO:0051017,actin filament bundle assembly; GO:0003674,molecular_function; GO:0003779,actin binding; GO:0005488,binding; GO:0005515,protein binding; GO:0008092,cytoskeletal protein binding; GO:0044877,protein-containing complex b…	PF00412.22:LIM domain
Sbai9A197T72	probable transcription factor PosF21 [Sesamum indicum]	POF21_ARATH RecName: Full=Probable transcription factor PosF21; AltName: Full=bZIP transcription factor 59; Short=AtbZIP59;	bZIP59	bZIP	TF	bZIP	56.24	51.92	49.35	67.9	105.14	70.38	40.42	45.95	46.7	1188	969	1002	923	893	980	1462	2374	1417	GWHAOTO00000009	19749130	19752283	-	Sbai9A197T72	--	K20557 transcription factor VIP1 | (RefSeq) transcription factor VIP1 (A)	ko04016: MAPK signaling pathway - plant	A0A6I9TZ90_SESIN SubName: Full=probable transcription factor PosF21 {ECO:0000313|RefSeq:XP_011091638.1, ECO:0000313|RefSeq:XP_011091639.1};	At1g06070	GO:0005737,cytoplasm; GO:0005829,cytosol; GO:0005634,nucleus; GO:0003700,DNA-binding transcription factor activity; GO:0000976,transcription regulatory region sequence-specific DNA binding; GO:0003674,molecular_function; GO:0140110,transcription regulator activity; GO:0001067,regulatory region nucleic acid binding; GO:0003676,nucleic acid binding; GO:0003677,DNA binding; GO:0003690,double-strande…	PF00170.21:bZIP transcription factor
Sbai9A199T68	PREDICTED: protein NLP7-like isoform X1 [Erythranthe guttata]	NLP6_ARATH RecName: Full=Protein NLP6; Short=AtNLP6; AltName: Full=NIN-like protein 6; AltName: Full=Nodule inception protein-like protein 6;	NLP6	RWP-RK	TF	RWP-RK	0.6	0.18	0.54	0.02	0.19	0.15	2.19	2.02	1.85	30	8	26	118	93	92	1	10	7	GWHAOTO00000009	19950588	19953404	-	Sbai9A199T68	--	K11838 ubiquitin carboxyl-terminal hydrolase 7 [EC:3.4.19.12] | (RefSeq) uncharacterized protein LOC104229842 (A)	--	A0A4D8ZBT5_SALSN SubName: Full=S-phase kinase-associated protein 1 {ECO:0000313|EMBL:TEY29777.1};	At1g64530	GO:0005634,nucleus; GO:0003700,DNA-binding transcription factor activity; GO:0000976,transcription regulatory region sequence-specific DNA binding; GO:0003674,molecular_function; GO:0140110,transcription regulator activity; GO:0001067,regulatory region nucleic acid binding; GO:0003676,nucleic acid binding; GO:0003677,DNA binding; GO:0003690,double-stranded DNA binding; GO:0005488,binding; GO:0043…	PF02042.15:RWP-RK domain
Sbai9A1T193	protein FEZ [Dorcoceras hygrometricum]	NAC35_ARATH RecName: Full=NAC domain-containing protein 35 {ECO:0000303|PubMed:15029955}; Short=ANAC035 {ECO:0000303|PubMed:15029955}; AltName: Full=Protein LONG VEGETATIVE PHASE 1 {ECO:0000303|PubMed:17653269}; Short=AtLOV1 {ECO:0000303|PubMed:17653269};	NAC35	NAC	TF	NAC	4.25	3.34	2.44	7.16	5.99	7.76	4.81	4.73	3.92	85	59	47	104	87	78	146	128	148	GWHAOTO00000009	137969	139425	+	Sbai9A1T193	--	K00521 ferric-chelate reductase [EC:1.16.1.7] | (RefSeq) ferric reduction oxidase 7, chloroplastic-like (A)	--	A0A2U5GF65_SALMI SubName: Full=NAC transcription factor 5 {ECO:0000313|EMBL:AJT60341.1};	At2g02450	GO:0005634,nucleus; GO:0003677,DNA binding; GO:0003700,DNA-binding transcription factor activity; GO:0009908,flower development; GO:0003674,molecular_function; GO:0003676,nucleic acid binding; GO:0005488,binding; GO:0097159,organic cyclic compound binding; GO:1901363,heterocyclic compound binding; GO:0140110,transcription regulator activity; GO:0000003,reproduction; GO:0003006,developmental proce…	PF02365.15:No apical meristem (NAM) protein
Sbai9A204T97	PREDICTED: BTB/POZ and TAZ domain-containing protein 3 [Erythranthe guttata]	BT3_ARATH RecName: Full=BTB/POZ and TAZ domain-containing protein 3; AltName: Full=BTB and TAZ domain protein 3;	BT3	TAZ	TR	TAZ	15.06	13.66	13.23	3.01	2.72	3.26	6.35	6.67	6.3	373	299	315	170	152	155	76	72	77	GWHAOTO00000009	20385535	20390734	-	Sbai9A204T97	--	K04498 E1A/CREB-binding protein [EC:2.3.1.48] | (RefSeq) histone acetyltransferase HAC12-like isoform X1 (A)	--	A0A022R9H9_ERYGU SubName: Full=Uncharacterized protein {ECO:0000313|EMBL:EYU36669.1};	At5g67480	GO:0005516,calmodulin binding; GO:0046872,metal ion binding; GO:0016567,protein ubiquitination; GO:0006355,regulation of transcription, DNA-templated; GO:0009409,response to cold; GO:0009723,response to ethylene; GO:0042542,response to hydrogen peroxide; GO:0009751,response to salicylic acid; GO:0009651,response to salt stress; GO:0003674,molecular_function; GO:0005488,binding; GO:0005515,protein…	PF00651.31:BTB/POZ domain
Sbai9A241T117	auxin-induced protein 22B [Sesamum indicum]	AX22D_VIGRR RecName: Full=Auxin-induced protein 22D; AltName: Full=Indole-3-acetic acid-induced protein ARG13;	AUX22D	AUX/IAA	TR	AUX/IAA	412.56	453.66	388.7	893.05	751.67	842.07	661	550.44	534.83	4248	4127	3847	7357	5214	5471	9374	8273	8264	GWHAOTO00000009	24105574	24106389	+	Sbai9A241T117	--	K14484 auxin-responsive protein IAA | (RefSeq) auxin-induced protein 22B (A)	ko04075: Plant hormone signal transduction	A0A6I9STR2_SESIN RecName: Full=Auxin-responsive protein {ECO:0000256|RuleBase:RU004549};	At5g43700	GO:0005634,nucleus; GO:0009734,auxin-activated signaling pathway; GO:0006355,regulation of transcription, DNA-templated; GO:0007154,cell communication; GO:0007165,signal transduction; GO:0008150,biological_process; GO:0009719,response to endogenous stimulus; GO:0009725,response to hormone; GO:0009733,response to auxin; GO:0009755,hormone-mediated signaling pathway; GO:0009987,cellular process; GO…	PF02309.16:AUX/IAA family
Sbai9A245T132	unnamed protein product [Coffea canephora]	BPC6_ARATH RecName: Full=Protein BASIC PENTACYSTEINE6; Short=AtBPC6; AltName: Full=GAGA-binding transcriptional activator BBR/BPC6;	BPC6	BBR-BPC	TF	BBR-BPC	6.3	6.55	6.77	6.08	6.23	6.29	3.15	2.7	2.81	122	112	126	66	48	54	120	129	116	GWHAOTO00000009	24580765	24581830	+	Sbai9A245T132	--	K08835 serine/threonine-protein kinase OSR1/STK39 [EC:2.7.11.1] | (RefSeq) serine/threonine-protein kinase 24-like (A)	--	A0A6P6UPP8_COFAR RecName: Full=GAGA-binding transcriptional activator {ECO:0000256|RuleBase:RU367160};	At5g42520	GO:0005730,nucleolus; GO:0005634,nucleus; GO:0003700,DNA-binding transcription factor activity; GO:0042803,protein homodimerization activity; GO:0043565,sequence-specific DNA binding; GO:0000976,transcription regulatory region sequence-specific DNA binding; GO:0006355,regulation of transcription, DNA-templated; GO:0009723,response to ethylene; GO:0003674,molecular_function; GO:0140110,transcripti…	PF06217.12:GAGA binding protein-like family
Sbai9A247T79	hypothetical protein CDL12_12013 [Handroanthus impetiginosus]	--		C2H2	TF	C2H2	0.99	1.73	0.8	4.28	4.08	4.72	3.74	3.27	4.12	22	34	17	90	67	91	97	97	100	GWHAOTO00000009	24749673	24751664	+	Sbai9A247T79	--	--	--	A0A2G9HCT3_9LAMI RecName: Full=C2H2-type domain-containing protein {ECO:0000259|PROSITE:PS50157};	At1g75710	--	PF18414.1:C2H2 type zinc-finger
Sbai9A255T92	PREDICTED: two-component response regulator ARR5-like [Erythranthe guttata]	ORR4_ORYSI RecName: Full=Two-component response regulator ORR4 {ECO:0000305}; AltName: Full=Type A response regulator 4 {ECO:0000303|PubMed:16472405}; Short=OsRR4 {ECO:0000303|PubMed:16472405};	ORR4	Others	TR	Others	5.84	6.76	7.18	1.17	1.37	0.56	1.35	2.02	1.07	44	45	52	11	14	8	9	11	4	GWHAOTO00000009	25522718	25523647	-	Sbai9A255T92	--	K14492 two-component response regulator ARR-A family | (RefSeq) two-component response regulator ORR9 (A)	ko04075: Plant hormone signal transduction	A0A4D9C3Z2_SALSN SubName: Full=Two-component response regulator ARR-A family {ECO:0000313|EMBL:TEY92109.1};	At3g57040	GO:0009736,cytokinin-activated signaling pathway; GO:0000160,phosphorelay signal transduction system; GO:0009735,response to cytokinin; GO:0007154,cell communication; GO:0007165,signal transduction; GO:0008150,biological_process; GO:0009719,response to endogenous stimulus; GO:0009725,response to hormone; GO:0009755,hormone-mediated signaling pathway; GO:0009987,cellular process; GO:0010033,respon…	PF00072.24:Response regulator receiver domain
Sbai9C107T14	protein DA1 [Sesamum indicum]	DAR1_ARATH RecName: Full=Protein DA1-related 1 {ECO:0000303|PubMed:18483219};	DAR1	Others	TR	Others	37.05	36.53	37.4	18.26	13.36	16.82	37.21	35.79	35.15	1077	938	1045	1169	957	1015	541	415	466	GWHAOTO00000009	10774976	10781540	+	Sbai9C107T14	--	--	--	A0A6I9TF55_SESIN SubName: Full=protein DA1 {ECO:0000313|RefSeq:XP_011083747.1};	At1g19270	GO:0005886,plasma membrane; GO:0046872,metal ion binding; GO:0008233,peptidase activity; GO:0043130,ubiquitin binding; GO:0032875,regulation of DNA endoreduplication; GO:0003674,molecular_function; GO:0005488,binding; GO:0043167,ion binding; GO:0043169,cation binding; GO:0003824,catalytic activity; GO:0016787,hydrolase activity; GO:0140096,catalytic activity, acting on a protein; GO:0005515,prote…	PF12315.8:Protein DA1
Sbai9C125T2	Chromatin remodeling complex WSTF-ISWI, small subunit [Handroanthus impetiginosus]	ISW2_ORYSJ RecName: Full=Probable chromatin-remodeling complex ATPase chain; EC=3.6.4.-; AltName: Full=ISW2-like; AltName: Full=Sucrose nonfermenting protein 2 homolog;	ISW2	SNF2	TR	SNF2	2.04	1.96	2.12	3.61	3.93	3.86	1.17	2.77	2.69	113	96	113	70	141	148	204	233	204	GWHAOTO00000009	12495899	12503416	+	Sbai9C125T2	--	K11654 SWI/SNF-related matrix-associated actin-dependent regulator of chromatin subfamily A member 5 [EC:3.6.4.-] | (RefSeq) ISWI chromatin-remodeling complex ATPase CHR11 isoform X1 (A)	--	A0A2G9GFA4_9LAMI SubName: Full=Chromatin remodeling complex WSTF-ISWI, small subunit {ECO:0000313|EMBL:PIN03974.1}; EC=2.7.11.17 {ECO:0000313|EMBL:PIN03974.1};	At3g06400	GO:0005634,nucleus; GO:0005524,ATP binding; GO:0008094,DNA-dependent ATPase activity; GO:0003677,DNA binding; GO:0004386,helicase activity; GO:0031491,nucleosome binding; GO:0070615,nucleosome-dependent ATPase activity; GO:0043044,ATP-dependent chromatin remodeling; GO:0016584,nucleosome positioning; GO:0000166,nucleotide binding; GO:0003674,molecular_function; GO:0005488,binding; GO:0017076,puri…	PF00176.23:SNF2 family N-terminal domain
Sbai9C17T12	jasmonate ZIM-domain protein 1 [Salvia miltiorrhiza]	TI10A_ORYSJ RecName: Full=Protein TIFY 10a {ECO:0000305}; Short=OsTIFY10a {ECO:0000303|PubMed:19618278}; AltName: Full=Jasmonate ZIM domain-containing protein 6 {ECO:0000305}; Short=OsJAZ6 {ECO:0000303|PubMed:19618278}; AltName: Full=OsJAZ5 {ECO:0000303|PubMed:23320078};	TI10A	Tify	TF	Tify	62.55	59.93	55.17	14.82	14.63	11.49	6.85	5.5	6.61	828	701	702	98	67	87	200	207	145	GWHAOTO00000009	1714057	1716583	-	Sbai9C17T12	--	K13464 jasmonate ZIM domain-containing protein | (RefSeq) protein TIFY 10a-like (A)	ko04075: Plant hormone signal transduction	A0A075BFL7_SALMI SubName: Full=Jasmonate ZIM-domain protein 1 {ECO:0000313|EMBL:AGC73980.1};	At1g19180	GO:0005634,nucleus; GO:0031347,regulation of defense response; GO:2000022,regulation of jasmonic acid mediated signaling pathway; GO:0009611,response to wounding; GO:0006950,response to stress; GO:0006952,defense response; GO:0008150,biological_process; GO:0048583,regulation of response to stimulus; GO:0050789,regulation of biological process; GO:0050896,response to stimulus; GO:0065007,biologica…	PF06200.14:tify domain
Sbai9C187T14	probable WRKY transcription factor 7 [Sesamum indicum]	WRKY7_ARATH RecName: Full=Probable WRKY transcription factor 7; AltName: Full=WRKY DNA-binding protein 7;	WRKY7	WRKY	TF	WRKY	48.55	49.61	53.1	25.28	24.54	25.6	81.85	83.11	84.26	957	864	1006	1744	1507	1650	508	517	481	GWHAOTO00000009	18743893	18745073	-	Sbai9C187T14	--	K13425 WRKY transcription factor 22 | (RefSeq) WRKY transcription factor 22-like (A)	ko04016: MAPK signaling pathway - plant; ko04626: Plant-pathogen interaction	A0A6I9SVW5_SESIN SubName: Full=probable WRKY transcription factor 7 {ECO:0000313|RefSeq:XP_011074403.1};	At4g24240	GO:0005634,nucleus; GO:0005516,calmodulin binding; GO:0003700,DNA-binding transcription factor activity; GO:0000976,transcription regulatory region sequence-specific DNA binding; GO:0003674,molecular_function; GO:0005488,binding; GO:0005515,protein binding; GO:0140110,transcription regulator activity; GO:0001067,regulatory region nucleic acid binding; GO:0003676,nucleic acid binding; GO:0003677,D…	PF03106.15:WRKY DNA -binding domain
Sbai9C213T8	BTB/POZ domain-containing protein At2g30600 [Sesamum indicum]	Y2060_ARATH RecName: Full=BTB/POZ domain-containing protein At2g30600;		TRAF	TR	TRAF	84.59	87.52	90.9	79.11	66.63	76.65	162.42	166.63	169.52	4101	3749	4236	8512	7432	8165	3910	3453	3542	GWHAOTO00000009	21341594	21346739	+	Sbai9C213T8	--	K10523 speckle-type POZ protein | (RefSeq) BTB/POZ and MATH domain-containing protein 1 (A)	--	A0A6I9T1M2_SESIN SubName: Full=BTB/POZ domain-containing protein At2g30600 {ECO:0000313|RefSeq:XP_011074097.1};	At2g30600	GO:0016567,protein ubiquitination; GO:0006464,cellular protein modification process; GO:0006807,nitrogen compound metabolic process; GO:0008150,biological_process; GO:0008152,metabolic process; GO:0009987,cellular process; GO:0019538,protein metabolic process; GO:0032446,protein modification by small protein conjugation; GO:0036211,protein modification process; GO:0043170,macromolecule metabolic …	PF00651.31:BTB/POZ domain
Sbai9C220T18	heat stress transcription factor A-5 [Sesamum indicum]	HSFA5_ARATH RecName: Full=Heat stress transcription factor A-5; Short=AtHsfA5; AltName: Full=AtHsf-12;	HSFA5	HSF	TF	HSF	0.35	0.25	0.14	1.55	1.76	1.33	1.86	2.29	2.07	8	5	3	46	48	47	36	43	29	GWHAOTO00000009	22023150	22024732	-	Sbai9C220T18	--	K09419 heat shock transcription factor, other eukaryote | (RefSeq) heat stress transcription factor A-5 (A)	--	A0A4D8YKV4_SALSN SubName: Full=Heat shock transcription factor, other eukaryote {ECO:0000313|EMBL:TEY21788.1};	At4g13980_2	GO:0005737,cytoplasm; GO:0005634,nucleus; GO:0003700,DNA-binding transcription factor activity; GO:0000978,RNA polymerase II cis-regulatory region sequence-specific DNA binding; GO:0034605,cellular response to heat; GO:0006357,regulation of transcription by RNA polymerase II; GO:0003674,molecular_function; GO:0140110,transcription regulator activity; GO:0000976,transcription regulatory region seq…	PF00447.17:HSF-type DNA-binding
Sbai9C245T6	hypothetical protein CDL12_22496 [Handroanthus impetiginosus]	BBX21_ARATH RecName: Full=B-box zinc finger protein 21 {ECO:0000303|PubMed:19920209}; Short=AtBBX21; AltName: Full=Protein LONG HYPOCOTYL UNDER SHADE {ECO:0000303|PubMed:21070414}; AltName: Full=Protein SALT TOLERANCE HOMOLOG 2;	BBX21	DBB	TF	DBB	6.98	7.83	7.19	14.33	12.88	15.46	11.66	10.68	10.67	108	107	107	195	152	164	226	213	228	GWHAOTO00000009	24546368	24547486	+	Sbai9C245T6	--	--	--	A0A2G9I2D4_9LAMI SubName: Full=Uncharacterized protein {ECO:0000313|EMBL:PIN23914.1};	At1g75540	GO:0005634,nucleus; GO:0003700,DNA-binding transcription factor activity; GO:0000976,transcription regulatory region sequence-specific DNA binding; GO:0008270,zinc ion binding; GO:0009640,photomorphogenesis; GO:0010117,photoprotection; GO:1905157,positive regulation of photosynthesis; GO:0006355,regulation of transcription, DNA-templated; GO:0009641,shade avoidance; GO:0003674,molecular_function;…	PF00643.24:B-box zinc finger
Sbai9C27T11	hypothetical protein CDL12_12156 [Handroanthus impetiginosus]	ARFS_ORYSJ RecName: Full=Auxin response factor 19; AltName: Full=OsARF7a;	ARF7	B3-ARF	TF	B3->B3-ARF	5.06	5	6.31	6.42	5.89	7.77	2.41	3.71	3.82	307	268	368	158	207	230	397	382	449	GWHAOTO00000009	2745967	2750802	-	Sbai9C27T11	--	K14486 auxin response factor | (RefSeq) auxin response factor 19-like isoform X1 (A)	ko04075: Plant hormone signal transduction	A0A2G9HCE8_9LAMI RecName: Full=Auxin response factor {ECO:0000256|RuleBase:RU004561};	At1g19220	GO:0005634,nucleus; GO:0003677,DNA binding; GO:0009734,auxin-activated signaling pathway; GO:0006355,regulation of transcription, DNA-templated; GO:0003674,molecular_function; GO:0003676,nucleic acid binding; GO:0005488,binding; GO:0097159,organic cyclic compound binding; GO:1901363,heterocyclic compound binding; GO:0007154,cell communication; GO:0007165,signal transduction; GO:0008150,biological…	PF06507.13:Auxin response factor
Sbai9C3T10	R2R3-MYB protein [Rehmannia glutinosa]	MYB61_ARATH RecName: Full=Transcription factor MYB61 {ECO:0000305}; AltName: Full=Myb-related protein 61 {ECO:0000305}; Short=AtMYB61 {ECO:0000303|PubMed:16005292};	MYB61	MYB	TF	MYB->MYB	9.52	9.69	10.2	1.83	1.36	2.14	12.57	12.56	10.37	229	206	236	327	278	248	45	35	49	GWHAOTO00000009	345339	346662	-	Sbai9C3T10	--	K09422 transcription factor MYB, plant | (RefSeq) transcription factor MYB86 (A)	--	A0A0K1SBE5_REHGL SubName: Full=R2R3-MYB protein {ECO:0000313|EMBL:AKV71943.1};	At1g09540	GO:0005634,nucleus; GO:0003700,DNA-binding transcription factor activity; GO:0000976,transcription regulatory region sequence-specific DNA binding; GO:0010087,phloem or xylem histogenesis; GO:0010119,regulation of stomatal movement; GO:0048364,root development; GO:0010214,seed coat development; GO:0010089,xylem development; GO:0003674,molecular_function; GO:0140110,transcription regulator activit…	PF00249.31:Myb-like DNA-binding domain
Sbai9C5T2	PREDICTED: B3 domain-containing protein Os04g0386900-like [Erythranthe guttata]	Y4869_ORYSJ RecName: Full=B3 domain-containing protein Os04g0386900;		B3	TF	B3->B3	1.52	1.09	1.58	3.52	2.59	3.48	0.51	0.6	0.28	11	7	11	4	4	2	26	20	24	GWHAOTO00000009	498375	499890	-	Sbai9C5T2	--	--	--	A0A022RTK1_ERYGU RecName: Full=TF-B3 domain-containing protein {ECO:0000259|PROSITE:PS50863};	--	GO:0005634,nucleus; GO:0003677,DNA binding; GO:0003674,molecular_function; GO:0003676,nucleic acid binding; GO:0005488,binding; GO:0097159,organic cyclic compound binding; GO:1901363,heterocyclic compound binding; GO:0005575,cellular_component; GO:0005622,intracellular anatomical structure; GO:0043226,organelle; GO:0043227,membrane-bounded organelle; GO:0043229,intracellular organelle; GO:0043231…	PF02362.21:B3 DNA binding domain
Sbai9P144T24	transcription factor MYB44 [Sesamum indicum]	MYB77_ARATH RecName: Full=Transcription factor MYB77 {ECO:0000303|PubMed:11597504}; AltName: Full=Myb-related protein 77 {ECO:0000303|PubMed:11597504}; Short=AtMYB77 {ECO:0000303|PubMed:11597504}; AltName: Full=Myb-related protein R2 {ECO:0000303|PubMed:9678577}; Short=AtMYBR2 {ECO:0000303|PubMed:9678577};	MYB77	MYB	TF	MYB->MYB	38.79	41.71	41.84	6.44	3.78	5.74	26.7	19.57	18.72	461	438	478	343	214	221	78	48	65	GWHAOTO00000009	14441733	14442368	-	Sbai9P144T24	--	K09422 transcription factor MYB, plant | (RefSeq) transcription factor MYB77-like (A)	--	A0A6I9T2J5_SESIN SubName: Full=transcription factor MYB44 {ECO:0000313|RefSeq:XP_011074463.1};	At3g50060	GO:0005634,nucleus; GO:0003700,DNA-binding transcription factor activity; GO:0000981,DNA-binding transcription factor activity, RNA polymerase II-specific; GO:0000978,RNA polymerase II cis-regulatory region sequence-specific DNA binding; GO:0000976,transcription regulatory region sequence-specific DNA binding; GO:0048527,lateral root development; GO:0010929,positive regulation of auxin mediated s…	PF00249.31:Myb-like DNA-binding domain
Sbai9P179T16	hypothetical protein F511_13819 [Dorcoceras hygrometricum]	AZF3_ARATH RecName: Full=Zinc finger protein AZF3; AltName: Full=Zinc-finger protein 3;	AZF3	C2H2	TF	C2H2	19.33	15.27	21.33	4.9	5.17	3.57	21.62	18.24	19.57	182	127	193	220	158	183	47	52	32	GWHAOTO00000009	17928707	17929186	+	Sbai9P179T16	--	--	--	A0A2Z7DC30_9LAMI SubName: Full=Uncharacterized protein {ECO:0000313|EMBL:KZV56215.1};	At5g43170	GO:0005634,nucleus; GO:0003677,DNA binding; GO:0003700,DNA-binding transcription factor activity; GO:0046872,metal ion binding; GO:0043565,sequence-specific DNA binding; GO:0000976,transcription regulatory region sequence-specific DNA binding; GO:0042538,hyperosmotic salinity response; GO:0045892,negative regulation of transcription, DNA-templated; GO:0010200,response to chitin; GO:0009409,respon…	PF13912.6:C2H2-type zinc finger
Sbai9P199T16	protein SHORT-ROOT [Sesamum indicum]	SHR_ARATH RecName: Full=Protein SHORT-ROOT {ECO:0000303|PubMed:10850497}; Short=AtSHR {ECO:0000303|PubMed:10850497}; AltName: Full=GRAS family protein 26; Short=AtGRAS-26; AltName: Full=Protein SHOOT GRAVITROPISM 7 {ECO:0000303|PubMed:9670559};	SHR	GRAS	TF	GRAS	1.56	1.97	1.53	1.3	1.11	1.73	3.14	3.19	4.29	34	38	32	74	64	93	29	26	36	GWHAOTO00000009	19894176	19895288	+	Sbai9P199T16	--	K14494 DELLA protein | (RefSeq) DELLA protein GAIP-B-like (A)	ko04075: Plant hormone signal transduction	A0A6I9SUK3_SESIN SubName: Full=protein SHORT-ROOT {ECO:0000313|RefSeq:XP_011073835.1};	At4g37650	GO:0005769,early endosome; GO:0005770,late endosome; GO:0005634,nucleus; GO:0055037,recycling endosome; GO:0003700,DNA-binding transcription factor activity; GO:0043565,sequence-specific DNA binding; GO:0000976,transcription regulatory region sequence-specific DNA binding; GO:0008356,asymmetric cell division; GO:0055072,iron ion homeostasis; GO:0048366,leaf development; GO:0045930,negative regula…	PF03514.14:GRAS domain family
Sbai9P237T33	unnamed protein product [Coffea canephora]	ERF92_ARATH RecName: Full=Ethylene-responsive transcription factor 1B; Short=AtERF1B; AltName: Full=Ethylene-responsive element-binding factor 1B; Short=EREBP-1B;	ERF92	AP2/ERF-ERF	TF	AP2/ERF->AP2/ERF-ERF	3.31	2.12	3.79	0.32	0.83	1.04	1.43	1.92	1.44	30	17	33	14	16	13	3	8	9	GWHAOTO00000009	23718787	23719290	-	Sbai9P237T33	--	K14516 ethylene-responsive transcription factor 1 | (RefSeq) ethylene-responsive transcription factor 1B-like (A)	ko04016: MAPK signaling pathway - plant; ko04075: Plant hormone signal transduction	A0A6B9XUE7_ISORU SubName: Full=ORA1 {ECO:0000313|EMBL:QHR96993.1};	At3g23240	GO:0005634,nucleus; GO:0003677,DNA binding; GO:0003700,DNA-binding transcription factor activity; GO:0000976,transcription regulatory region sequence-specific DNA binding; GO:0006952,defense response; GO:0009873,ethylene-activated signaling pathway; GO:0009867,jasmonic acid mediated signaling pathway; GO:0003674,molecular_function; GO:0003676,nucleic acid binding; GO:0005488,binding; GO:0097159,o…	PF00847.20:AP2 domain
Sbai9P239T44	Sensory transduction histidine kinase [Handroanthus impetiginosus]	EIN4_ARATH RecName: Full=Protein EIN4 {ECO:0000303|PubMed:9707532}; Short=AtEIN4 {ECO:0000303|PubMed:9707532}; EC=2.7.11.-; AltName: Full=Protein ETHYLENE INSENSITIVE 4 {ECO:0000303|PubMed:9707532};	EIN4	Others	TR	Others	88.8	85.89	95.62	33.34	28.79	34.15	49.37	53.43	55.95	3396	2902	3515	2041	1880	2126	1300	1177	1245	GWHAOTO00000009	23932686	23934941	+	Sbai9P239T44	--	K14509 ethylene receptor [EC:2.7.13.-] | (RefSeq) ethylene receptor 2 (A)	ko04016: MAPK signaling pathway - plant; ko04075: Plant hormone signal transduction	A0A4D8Y7J7_SALSN RecName: Full=Ethylene receptor {ECO:0000256|PIRNR:PIRNR026389};	At3g04580	GO:0005783,endoplasmic reticulum; GO:0005789,endoplasmic reticulum membrane; GO:0016021,integral component of membrane; GO:0005524,ATP binding; GO:0051740,ethylene binding; GO:0038199,ethylene receptor activity; GO:0046872,metal ion binding; GO:0000155,phosphorelay sensor kinase activity; GO:0004674,protein serine/threonine kinase activity; GO:0010105,negative regulation of ethylene-activated sig…	PF00072.24:Response regulator receiver domain
U4919A0T70	unnamed protein product [Coffea canephora]	PLI2B_ARATH RecName: Full=LIM domain-containing protein PLIM2b {ECO:0000305}; AltName: Full=Pollen-expressed LIM protein 2B {ECO:0000305};	PLI2B	LIM	TF	LIM	47.5	46.72	42.7	93.71	163.47	90.03	15.93	14.76	15.89	626	544	541	227	179	208	1259	2303	1131	GWHAOTO00000018	66948	68390	-	U4919A0T70	--	K09377 cysteine and glycine-rich protein | (RefSeq) LIM domain-containing protein PLIM2c-like (A)	--	A0A6P6W5D1_COFAR SubName: Full=LIM domain-containing protein PLIM2c-like {ECO:0000313|RefSeq:XP_027109726.1};	At1g01780	GO:0015629,actin cytoskeleton; GO:0005737,cytoplasm; GO:0005886,plasma membrane; GO:0051015,actin filament binding; GO:0046872,metal ion binding; GO:0000976,transcription regulatory region sequence-specific DNA binding; GO:0051017,actin filament bundle assembly; GO:0003674,molecular_function; GO:0003779,actin binding; GO:0005488,binding; GO:0005515,protein binding; GO:0008092,cytoskeletal protein…	PF00412.22:LIM domain
novel.1158	transcription factor MYBS3 [Sesamum indicum]	MYBS3_ORYSJ RecName: Full=Transcription factor MYBS3 {ECO:0000303|PubMed:12172034}; AltName: Full=Myb-related protein S3 {ECO:0000303|PubMed:12172034}; Short=OsMYBS3 {ECO:0000303|PubMed:12172034};	MYBS3	MYB-related	TF	MYB->MYB-related	0.79	0.99	0.46	1.08	2.05	0.87	0.81	0.67	0.26	18	20	10	20	14	6	25	50	19	GWHAOTO00000002	14038160	14040933	-	--	--	K04797 prefoldin alpha subunit | (RefSeq) transcription factor MYBS2-like (A)	--	A0A6I9SSZ4_SESIN SubName: Full=transcription factor MYBS3 {ECO:0000313|RefSeq:XP_011072427.1};	At5g47390	GO:0005634,nucleus; GO:0003700,DNA-binding transcription factor activity; GO:0046872,metal ion binding; GO:0000976,transcription regulatory region sequence-specific DNA binding; GO:0010252,auxin homeostasis; GO:0048527,lateral root development; GO:0010150,leaf senescence; GO:2000469,negative regulation of peroxidase activity; GO:0000122,negative regulation of transcription by RNA polymerase II; G…	PF00249.31:Myb-like DNA-binding domain
novel.1206	hypothetical protein PHAVU_003G039400g [Phaseolus vulgaris]	SEP1_ARATH RecName: Full=Developmental protein SEPALLATA 1; AltName: Full=Agamous-like MADS-box protein AGL2;	SEP1	MADS-M-type	TF	MADS->MADS-M-type	7.59	8.19	7.1	4.14	3.56	3.46	17.89	15.56	16.39	239	228	215	609	451	513	133	120	104	GWHAOTO00000002	17204160	17208825	+	--	--	K09264 MADS-box transcription factor, plant | (RefSeq) MADS-box protein CMB1-like (A)	--	A0A396GQP5_MEDTR SubName: Full=Putative transcription factor MADS-type1 family {ECO:0000313|EMBL:RHN42501.1};	At5g15800	GO:0005634,nucleus; GO:0000981,DNA-binding transcription factor activity, RNA polymerase II-specific; GO:0046983,protein dimerization activity; GO:0000978,RNA polymerase II cis-regulatory region sequence-specific DNA binding; GO:0030154,cell differentiation; GO:0048481,plant ovule development; GO:0045944,positive regulation of transcription by RNA polymerase II; GO:0006357,regulation of transcrip…	PF00319.18:SRF-type transcription factor (DNA-binding and dimerisation domain)
novel.1336	auxin-responsive protein IAA28 [Sesamum indicum]	--	IAA28	AUX/IAA	TR	AUX/IAA	11.57	10.65	12.1	1.76	1.51	3.38	12.71	8.61	10.28	187	152	188	222	128	165	29	26	52	GWHAOTO00000002	23201554	23202913	+	--	--	K14484 auxin-responsive protein IAA | (RefSeq) auxin-responsive protein IAA28 (A)	ko04075: Plant hormone signal transduction	A0A6I9T5P6_SESIN RecName: Full=Auxin-responsive protein {ECO:0000256|RuleBase:RU004549};	--	GO:0005634,nucleus; GO:0009734,auxin-activated signaling pathway; GO:0006355,regulation of transcription, DNA-templated; GO:0007154,cell communication; GO:0007165,signal transduction; GO:0008150,biological_process; GO:0009719,response to endogenous stimulus; GO:0009725,response to hormone; GO:0009733,response to auxin; GO:0009755,hormone-mediated signaling pathway; GO:0009987,cellular process; GO…	PF02309.16:AUX/IAA family
novel.1348	PREDICTED: PHD finger protein ALFIN-LIKE 4-like, partial [Nicotiana tomentosiformis]	ALFL9_ORYSI RecName: Full=PHD finger protein ALFIN-LIKE 9;	ALFL9	Alfin-like	TF	Alfin-like	1.24	1.5	0.82	3.62	3.29	3.43	0.77	0.59	0.17	30	32	19	20	13	4	89	85	79	GWHAOTO00000002	24073340	24079322	+	--	--	K24083 abhydrolase domain-containing protein 13 [EC:3.-.-.-] | (RefSeq) protein bem46-like isoform X1 (A)	--	A0A6A1VC58_9ROSI SubName: Full=PHD finger protein ALFIN-LIKE 5 {ECO:0000313|EMBL:KAB1209387.1};	At5g20510	GO:0005634,nucleus; GO:0042393,histone binding; GO:0046872,metal ion binding; GO:0006325,chromatin organization; GO:0006355,regulation of transcription, DNA-templated; GO:0003674,molecular_function; GO:0005488,binding; GO:0005515,protein binding; GO:0043167,ion binding; GO:0043169,cation binding; GO:0006996,organelle organization; GO:0008150,biological_process; GO:0009987,cellular process; GO:001…	PF12165.8:Alfin
novel.1507	MYB15, partial [Scutellaria baicalensis]	MYB20_ARATH RecName: Full=Transcription factor MYB20 {ECO:0000305}; AltName: Full=Myb-related protein 20 {ECO:0000303|PubMed:16463103}; Short=AtMYB20 {ECO:0000303|PubMed:11597504};	MYB20	MYB-related	TF	MYB->MYB-related	0.19	0.81	0.99	0	0	0	0.79	1.24	1.01	4	15	20	18	24	21	0	0	0	GWHAOTO00000002	35794266	35795656	+	--	--	K09422 transcription factor MYB, plant | (RefSeq) protein ODORANT1 (A)	--	U5U4Y2_SCUBA SubName: Full=MYB15 {ECO:0000313|EMBL:AGZ16414.1}; Flags: Fragment;	At5g16600	GO:0005634,nucleus; GO:0000987,cis-regulatory region sequence-specific DNA binding; GO:0003700,DNA-binding transcription factor activity; GO:0000976,transcription regulatory region sequence-specific DNA binding; GO:0030154,cell differentiation; GO:0009094,L-phenylalanine biosynthetic process; GO:0045892,negative regulation of transcription, DNA-templated; GO:1901002,positive regulation of respons…	PF00249.31:Myb-like DNA-binding domain
novel.1595	PREDICTED: zinc finger CCCH domain-containing protein 14 [Solanum lycopersicum]	C3H15_ARATH RecName: Full=Zinc finger CCCH domain-containing protein 15; Short=AtC3H15;	C3H15	C3H	TF	C3H	5.2	4.77	4.27	2.95	2.36	2.07	1.11	1.07	1.32	95	77	75	22	18	24	55	46	36	GWHAOTO00000002	42134743	42135673	+	--	--	K18753 butyrate response factor | (RefSeq) zinc finger CCCH domain-containing protein 14-like (A)	--	A0A4D8Z2D4_SALSN SubName: Full=Butyrate response factor 1 {ECO:0000313|EMBL:TEY26973.1};	At1g68200	GO:0003700,DNA-binding transcription factor activity; GO:0046872,metal ion binding; GO:0000976,transcription regulatory region sequence-specific DNA binding; GO:0006355,regulation of transcription, DNA-templated; GO:0003674,molecular_function; GO:0140110,transcription regulator activity; GO:0005488,binding; GO:0043167,ion binding; GO:0043169,cation binding; GO:0001067,regulatory region nucleic ac…	PF00642.24:Zinc finger C-x8-C-x5-C-x3-H type (and similar)
novel.1605	intron-binding protein aquarius [Quercus suber]	--		zf-HD	TF	zf-HD	5.97	7.28	7.27	1.46	1.57	1.27	3.36	2.74	3.19	64	69	75	39	27	34	16	18	13	GWHAOTO00000002	43045907	43046793	+	--	--	--	--	--	--	--	--
novel.170	protein TIFY 9 isoform X2 [Sesamum indicum]	--		Tify	TF	Tify	0.72	0.81	0.63	0.11	0	0.12	1.23	1.2	1.61	13	13	11	24	20	29	2	0	2	GWHAOTO00000001	14512395	14514512	-	--	--	K13464 jasmonate ZIM domain-containing protein | (RefSeq) protein TIFY 9 isoform X1 (A)	ko04075: Plant hormone signal transduction	A0A5H2E935_SALMI SubName: Full=JAZ10 {ECO:0000313|EMBL:ATA66292.1}; Flags: Fragment;	--	--	PF06200.14:tify domain
novel.1704	--	--		Others	TR	Others	42.73	37.71	38.65	10.08	8.74	9.09	53.45	41.99	48.69	636	496	553	860	575	720	153	139	129	GWHAOTO00000003	1905654	1906625	-	--	--	--	--	--	--	--	--
novel.1819	hypothetical protein CDL12_20445 [Handroanthus impetiginosus]	REM10_ARATH RecName: Full=B3 domain-containing protein REM10; AltName: Full=Protein REPRODUCTIVE MERISTEM 10;	REM10	B3	TF	B3->B3	1.23	1.16	0.91	0.1	0.53	0.38	2.05	0.89	1.45	24	20	17	43	16	28	2	11	7	GWHAOTO00000003	8319620	8320921	+	--	--	--	--	A0A2G9GP56_9LAMI RecName: Full=TF-B3 domain-containing protein {ECO:0000259|PROSITE:PS50863};	--	GO:0005634,nucleus; GO:0003677,DNA binding; GO:0003674,molecular_function; GO:0003676,nucleic acid binding; GO:0005488,binding; GO:0097159,organic cyclic compound binding; GO:1901363,heterocyclic compound binding; GO:0005575,cellular_component; GO:0005622,intracellular anatomical structure; GO:0043226,organelle; GO:0043227,membrane-bounded organelle; GO:0043229,intracellular organelle; GO:0043231…	PF02362.21:B3 DNA binding domain
novel.1827	hypothetical protein CDL12_21381 [Handroanthus impetiginosus]	FHY3_ARATH RecName: Full=Protein FAR-RED ELONGATED HYPOCOTYL 3;	FHY3	FAR1	TF	FAR1	16.41	16.67	18.69	28.74	23.18	28.4	9.44	11.83	11.59	1801	1617	1972	1120	1195	1264	3216	2720	2971	GWHAOTO00000003	8953344	8959775	+	--	--	K17604 zinc finger SWIM domain-containing protein 3 | (RefSeq) protein FAR1-RELATED SEQUENCE 6-like (A)	--	A0A2G9GLI3_9LAMI RecName: Full=Protein FAR1-RELATED SEQUENCE {ECO:0000256|RuleBase:RU367018};	At3g22170	GO:0005634,nucleus; GO:0001228,DNA-binding transcription activator activity, RNA polymerase II-specific; GO:0003700,DNA-binding transcription factor activity; GO:0008270,zinc ion binding; GO:0007623,circadian rhythm; GO:1900056,negative regulation of leaf senescence; GO:0042753,positive regulation of circadian rhythm; GO:0045893,positive regulation of transcription, DNA-templated; GO:0010017,red …	PF03101.15:FAR1 DNA-binding domain
novel.190	uncharacterized protein LOC105166840 [Sesamum indicum]	RITF1_ARATH RecName: Full=Protein RGF1 INDUCIBLE TRANSCRIPTION FACTOR 1 {ECO:0000303|PubMed:31801996};	RITF1	PLATZ	TF	PLATZ	138.45	144.87	137.88	83.48	72.81	83.73	73.45	59.94	57.6	3997	3695	3826	2292	1592	1652	2457	2247	2304	GWHAOTO00000001	16195084	16196705	+	--	--	--	--	A0A4D9BPD7_SALSN SubName: Full=Uncharacterized protein {ECO:0000313|EMBL:TEY87243.1};	At1g32700	GO:0005634,nucleus; GO:0046872,metal ion binding; GO:0010078,maintenance of root meristem identity; GO:2000377,regulation of reactive oxygen species metabolic process; GO:2000280,regulation of root development; GO:0043434,response to peptide hormone; GO:0003674,molecular_function; GO:0005488,binding; GO:0043167,ion binding; GO:0043169,cation binding; GO:0007275,multicellular organism development;…	PF04640.14:PLATZ transcription factor
novel.197	two-component response regulator-like APRR5 [Sesamum indicum]	APRR5_ARATH RecName: Full=Two-component response regulator-like APRR5; AltName: Full=Pseudo-response regulator 5;	APRR5	Others	TR	Others	7.2	6.68	7.59	3.84	3.35	4.03	14.15	17.24	16.42	565	463	572	1200	1244	1280	307	281	301	GWHAOTO00000001	16544792	16550203	-	--	--	K12130 pseudo-response regulator 5 | (RefSeq) two-component response regulator-like APRR5 (A)	ko04712: Circadian rhythm - plant	A0A6I9TGP5_SESIN SubName: Full=two-component response regulator-like APRR5 {ECO:0000313|RefSeq:XP_011084572.1};	At5g24470	GO:0005634,nucleus; GO:0000160,phosphorelay signal transduction system; GO:0048511,rhythmic process; GO:0007154,cell communication; GO:0007165,signal transduction; GO:0008150,biological_process; GO:0009987,cellular process; GO:0023052,signaling; GO:0035556,intracellular signal transduction; GO:0050789,regulation of biological process; GO:0050794,regulation of cellular process; GO:0050896,response…	PF00072.24:Response regulator receiver domain
novel.1978	heat stress transcription factor A-7a [Sesamum indicum]	HFA2B_ORYSJ RecName: Full=Heat stress transcription factor A-2b; AltName: Full=Heat stress transcription factor 18; Short=OsHsf-18; AltName: Full=Heat stress transcription factor 5; Short=rHsf5;	HFA2B	HSF	TF	HSF	4.09	3.5	3.77	0.57	0.89	0.49	1.91	1.67	1.74	168	127	149	85	63	71	24	39	19	GWHAOTO00000003	18919591	18921945	+	--	--	K09419 heat shock transcription factor, other eukaryote | (RefSeq) heat stress transcription factor A-7a (A)	--	A0A6I9T749_SESIN SubName: Full=heat stress transcription factor A-7a {ECO:0000313|RefSeq:XP_011079918.1};	At3g22830	GO:0005737,cytoplasm; GO:0005634,nucleus; GO:0003700,DNA-binding transcription factor activity; GO:0000978,RNA polymerase II cis-regulatory region sequence-specific DNA binding; GO:0034605,cellular response to heat; GO:0006357,regulation of transcription by RNA polymerase II; GO:0003674,molecular_function; GO:0140110,transcription regulator activity; GO:0000976,transcription regulatory region seq…	PF00447.17:HSF-type DNA-binding
novel.1997	transcription factor MYB14 [Sesamum indicum]	MYB14_ARATH RecName: Full=Transcription factor MYB14 {ECO:0000303|PubMed:9839469}; AltName: Full=Myb-related protein 14 {ECO:0000303|PubMed:9839469}; Short=AtMYB14 {ECO:0000303|PubMed:9839469}; Short=MYB14At {ECO:0000303|PubMed:9839469};	MYB14	MYB-related	TF	MYB->MYB-related	1.31	1.84	1.69	0.05	0.05	0.05	3.35	1.14	2.53	25	31	31	69	20	48	1	1	1	GWHAOTO00000003	20026734	20028090	+	--	--	K09422 transcription factor MYB, plant | (RefSeq) transcription factor MYB14 (A)	--	A0A6I9T773_SESIN SubName: Full=transcription factor MYB14 {ECO:0000313|RefSeq:XP_011080041.1};	At2g31180	GO:0005634,nucleus; GO:0003700,DNA-binding transcription factor activity; GO:0000976,transcription regulatory region sequence-specific DNA binding; GO:0045893,positive regulation of transcription, DNA-templated; GO:0009409,response to cold; GO:0050826,response to freezing; GO:0003674,molecular_function; GO:0140110,transcription regulator activity; GO:0001067,regulatory region nucleic acid binding…	PF00249.31:Myb-like DNA-binding domain
novel.207	dof zinc finger protein DOF4.6-like isoform X2 [Olea europaea var. sylvestris]	DOF37_ARATH RecName: Full=Dof zinc finger protein DOF3.7; Short=AtDOF3.7; AltName: Full=Dof affecting germination 1; AltName: Full=RolB domain B factor a; AltName: Full=Transcription factor BBFa; Short=AtBBFa;	DOF37	C2C2-Dof	TF	C2C2->C2C2-Dof	0.4	0.73	0.76	1.87	1.97	1.53	1.65	1.72	1.38	10	16	18	44	39	34	47	52	36	GWHAOTO00000001	16797544	16799280	-	--	--	K20043 clathrin coat assembly protein AP180 | (RefSeq) putative clathrin assembly protein At5g35200 (A)	--	A0A6I9SZR3_SESIN SubName: Full=dof zinc finger protein DOF4.6-like {ECO:0000313|RefSeq:XP_011075948.1};	At3g61850	GO:0005634,nucleus; GO:0003677,DNA binding; GO:0046872,metal ion binding; GO:0006355,regulation of transcription, DNA-templated; GO:0003674,molecular_function; GO:0003676,nucleic acid binding; GO:0005488,binding; GO:0097159,organic cyclic compound binding; GO:1901363,heterocyclic compound binding; GO:0043167,ion binding; GO:0043169,cation binding; GO:0006139,nucleobase-containing compound metabol…	PF02701.15:Dof domain, zinc finger
novel.2094	hypothetical protein CDL12_17458 [Handroanthus impetiginosus]	HSFA3_ARATH RecName: Full=Heat stress transcription factor A-3; Short=AtHsfA3; AltName: Full=AtHsf-17;	HSFA3	HSF	TF	HSF	2.05	1.51	1.67	0.76	0.44	0.44	1.9	2.56	2.01	74	48	58	74	85	72	28	17	15	GWHAOTO00000003	26435969	26438026	+	--	--	K09419 heat shock transcription factor, other eukaryote | (RefSeq) heat stress transcription factor A-3-like (A)	--	A0A2G9GXH3_9LAMI SubName: Full=Uncharacterized protein {ECO:0000313|EMBL:PIN09952.1};	At5g03720	GO:0005634,nucleus; GO:0003677,DNA binding; GO:0003700,DNA-binding transcription factor activity; GO:0000978,RNA polymerase II cis-regulatory region sequence-specific DNA binding; GO:0034605,cellular response to heat; GO:0006357,regulation of transcription by RNA polymerase II; GO:0006355,regulation of transcription, DNA-templated; GO:0010200,response to chitin; GO:0009408,response to heat; GO:00…	PF00447.17:HSF-type DNA-binding
novel.212	dof zinc finger protein DOF4.6-like isoform X2 [Olea europaea var. sylvestris]	DOF37_ARATH RecName: Full=Dof zinc finger protein DOF3.7; Short=AtDOF3.7; AltName: Full=Dof affecting germination 1; AltName: Full=RolB domain B factor a; AltName: Full=Transcription factor BBFa; Short=AtBBFa;	DOF37	C2C2-Dof	TF	C2C2->C2C2-Dof	2.76	3.19	2.93	0.36	0.49	0.71	3.52	3.3	3.83	89	91	91	123	98	123	12	17	22	GWHAOTO00000001	16990453	16992415	-	--	--	K20043 clathrin coat assembly protein AP180 | (RefSeq) putative clathrin assembly protein At5g35200 (A)	--	A0A6I9SZR3_SESIN SubName: Full=dof zinc finger protein DOF4.6-like {ECO:0000313|RefSeq:XP_011075948.1};	At3g61850	GO:0005634,nucleus; GO:0003677,DNA binding; GO:0046872,metal ion binding; GO:0006355,regulation of transcription, DNA-templated; GO:0003674,molecular_function; GO:0003676,nucleic acid binding; GO:0005488,binding; GO:0097159,organic cyclic compound binding; GO:1901363,heterocyclic compound binding; GO:0043167,ion binding; GO:0043169,cation binding; GO:0006139,nucleobase-containing compound metabol…	PF02701.15:Dof domain, zinc finger
novel.2153	PFFL [Physalis pubescens]	MAD18_ORYSI RecName: Full=MADS-box transcription factor 18; AltName: Full=FDRMADS7; AltName: Full=MADS-box protein 2; AltName: Full=MADS-box protein 28; AltName: Full=OsMADS18; AltName: Full=OsMADS2; AltName: Full=OsMADS28;	MADS18	MADS-M-type	TF	MADS->MADS-M-type	0.47	0.68	0.89	2.69	1.12	1.39	4.23	3.25	3.06	11	14	20	107	70	71	64	28	31	GWHAOTO00000003	32908319	32913845	+	--	--	K09264 MADS-box transcription factor, plant | (RefSeq) truncated transcription factor CAULIFLOWER A-like (A)	--	A0A0E0EE39_9ORYZ SubName: Full=Uncharacterized protein {ECO:0000313|EnsemblPlants:OMERI07G17960.1};	At5g60910	GO:0005634,nucleus; GO:0003700,DNA-binding transcription factor activity; GO:0046983,protein dimerization activity; GO:0000977,RNA polymerase II transcription regulatory region sequence-specific DNA binding; GO:0045944,positive regulation of transcription by RNA polymerase II; GO:0003674,molecular_function; GO:0140110,transcription regulator activity; GO:0005488,binding; GO:0005515,protein bindin…	PF00319.18:SRF-type transcription factor (DNA-binding and dimerisation domain)
novel.2249	--	DAD2_PETHY RecName: Full=Probable strigolactone esterase DAD2; EC=3.1.-.-; AltName: Full=Protein DECREASED APICAL DOMINANCE 2;	DAD2	zf-HD	TF	zf-HD	11.07	11.09	13.58	1.57	1.28	0.74	5.27	6.1	5.5	235	208	277	121	119	116	34	29	15	GWHAOTO00000003	43068616	43070668	-	--	--	--	--	--	--	GO:0016788,hydrolase activity, acting on ester bonds; GO:0010223,secondary shoot formation; GO:1901601,strigolactone biosynthetic process; GO:0003674,molecular_function; GO:0003824,catalytic activity; GO:0016787,hydrolase activity; GO:0001763,morphogenesis of a branching structure; GO:0007275,multicellular organism development; GO:0008150,biological_process; GO:0009653,anatomical structure morpho…	--
novel.2344	MYB13, partial [Scutellaria baicalensis]	MYB5_ARATH RecName: Full=Transcription repressor MYB5; AltName: Full=AtM2; AltName: Full=Myb-related protein 5; Short=AtMYB5;	MYB5	MYB-related	TF	MYB->MYB-related	3.32	3.6	4.1	1.19	0.63	0.75	1.66	2.19	1.22	74	71	88	40	45	27	27	15	16	GWHAOTO00000004	4727760	4729006	+	--	--	K09422 transcription factor MYB, plant | (RefSeq) transcription factor MYB6-like isoform X1 (A)	--	U5U2H4_SCUBA SubName: Full=MYB13 {ECO:0000313|EMBL:AGZ16412.1}; Flags: Fragment;	At3g13540	GO:0005634,nucleus; GO:0003700,DNA-binding transcription factor activity; GO:0000976,transcription regulatory region sequence-specific DNA binding; GO:0030154,cell differentiation; GO:0048354,mucilage biosynthetic process involved in seed coat development; GO:0010468,regulation of gene expression; GO:0010214,seed coat development; GO:0010090,trichome morphogenesis; GO:0003674,molecular_function; …	PF00249.31:Myb-like DNA-binding domain
novel.2362	PREDICTED: zinc finger protein CONSTANS-LIKE 4-like isoform X1 [Erythranthe guttata]	--		Others	TR	Others	0.75	0.56	0.86	0.98	0.77	0.94	1.5	1.38	1.65	30	20	33	65	51	66	40	33	36	GWHAOTO00000004	5993566	5995612	+	--	--	--	--	A0A022QPG5_ERYGU SubName: Full=Uncharacterized protein {ECO:0000313|EMBL:EYU29188.1};	--	GO:0005634,nucleus; GO:0008270,zinc ion binding; GO:0009909,regulation of flower development; GO:0003674,molecular_function; GO:0005488,binding; GO:0043167,ion binding; GO:0043169,cation binding; GO:0046872,metal ion binding; GO:0046914,transition metal ion binding; GO:0000003,reproduction; GO:0003006,developmental process involved in reproduction; GO:0007275,multicellular organism development; G…	PF00643.24:B-box zinc finger
novel.2648	putative disease resistance RPP13-like protein 1 [Sesamum indicum]	POLX_TOBAC RecName: Full=Retrovirus-related Pol polyprotein from transposon TNT 1-94; Includes: RecName: Full=Protease; EC=3.4.23.-; Includes: RecName: Full=Reverse transcriptase; EC=2.7.7.49; Includes: RecName: Full=Endonuclease;	POLX	FAR1	TF	FAR1	4.47	4.72	3.61	4.37	5.32	5.51	14.93	11.69	11.07	338	315	262	1220	813	831	337	430	397	GWHAOTO00000004	32963971	33252187	-	--	--	K12818 ATP-dependent RNA helicase DHX8/PRP22 [EC:3.6.4.13] | (GenBank) NB-ARC domain disease resistance protein, putative (A)	ko03040: Spliceosome	A0A6I9TI87_SESIN SubName: Full=putative disease resistance RPP13-like protein 1 {ECO:0000313|RefSeq:XP_011084860.1};	At5g35820	GO:0004190,aspartic-type endopeptidase activity; GO:0004519,endonuclease activity; GO:0003676,nucleic acid binding; GO:0003964,RNA-directed DNA polymerase activity; GO:0008270,zinc ion binding; GO:0015074,DNA integration; GO:0003674,molecular_function; GO:0003824,catalytic activity; GO:0004175,endopeptidase activity; GO:0008233,peptidase activity; GO:0016787,hydrolase activity; GO:0070001,asparti…	PF00931.22:NB-ARC domain
novel.282	transcription factor TCP12-like [Sesamum indicum]	TCP12_ARATH RecName: Full=Transcription factor TCP12; AltName: Full=Protein BRANCHED 2;	TCP12	TCP	TF	TCP	12.16	11.95	11.55	8.35	7.21	8.5	4.27	4.64	5.01	530	460	484	201	186	217	371	336	353	GWHAOTO00000001	22038772	22044943	+	--	--	--	--	A0A2G9I1P2_9LAMI SubName: Full=Uncharacterized protein {ECO:0000313|EMBL:PIN23679.1};	At1g68800	GO:0005634,nucleus; GO:0003700,DNA-binding transcription factor activity; GO:0043565,sequence-specific DNA binding; GO:0007275,multicellular organism development; GO:2000032,regulation of secondary shoot formation; GO:0006355,regulation of transcription, DNA-templated; GO:0003674,molecular_function; GO:0140110,transcription regulator activity; GO:0003676,nucleic acid binding; GO:0003677,DNA bindi…	PF03634.13:TCP family transcription factor
novel.2934	protein SHOOT GRAVITROPISM 5-like [Dorcoceras hygrometricum]	IDD14_ARATH RecName: Full=Protein indeterminate-domain 14 {ECO:0000303|PubMed:16784536}; Short=AtIDD14 {ECO:0000303|PubMed:16784536}; AltName: Full=Transcriptional regulator of starch metabolism IDD14 {ECO:0000303|PubMed:16784536};	IDD14	C2H2	TF	C2H2	2.86	2.81	3.42	0.41	0.32	0.13	2.1	1.78	2.63	68	59	78	54	39	62	10	8	3	GWHAOTO00000005	13952538	13953748	-	--	--	K12309 beta-galactosidase [EC:3.2.1.23] | (Kazusa) Lj3g3v0323160.1; - (A)	ko00052: Galactose metabolism; ko00511: Other glycan degradation; ko00531: Glycosaminoglycan degradation; ko00600: Sphingolipid metabolism; ko00604: Glycosphingolipid biosynthesis - ganglio series; ko01100: Metabolic pathways	A0A2Z6ZZJ2_9LAMI SubName: Full=Protein SHOOT GRAVITROPISM 5-like {ECO:0000313|EMBL:KZV14694.1};	At1g68130	GO:0005634,nucleus; GO:0003700,DNA-binding transcription factor activity; GO:0046872,metal ion binding; GO:0043621,protein self-association; GO:0000976,transcription regulatory region sequence-specific DNA binding; GO:0048444,floral organ morphogenesis; GO:0009630,gravitropism; GO:0009965,leaf morphogenesis; GO:0010601,positive regulation of auxin biosynthetic process; GO:2000012,regulation of au…	PF13912.6:C2H2-type zinc finger
novel.3001	homeobox-leucine zipper protein HAT5 [Sesamum indicum]	HOX16_ORYSI RecName: Full=Homeobox-leucine zipper protein HOX16; AltName: Full=HD-ZIP protein HOX16; AltName: Full=Homeodomain transcription factor HOX16; AltName: Full=OsHox16;	HOX16	HB-HD-ZIP	TF	HB->HB-HD-ZIP	7.72	6.54	7.81	13.96	11.57	15.16	3.78	3.45	2.48	219	164	213	116	90	70	404	351	410	GWHAOTO00000005	19795190	19797383	+	--	--	K09338 homeobox-leucine zipper protein | (RefSeq) homeobox-leucine zipper protein HAT5-like (A)	--	A0A6I9TU66_SESIN SubName: Full=homeobox-leucine zipper protein HAT5 {ECO:0000313|RefSeq:XP_011087214.1};	At2g22430	GO:0005634,nucleus; GO:0000981,DNA-binding transcription factor activity, RNA polymerase II-specific; GO:0043565,sequence-specific DNA binding; GO:0003674,molecular_function; GO:0003700,DNA-binding transcription factor activity; GO:0140110,transcription regulator activity; GO:0003676,nucleic acid binding; GO:0003677,DNA binding; GO:0005488,binding; GO:0097159,organic cyclic compound binding; GO:1…	PF00046.29:Homeodomain
novel.3017	NAC domain-containing protein 100 [Sesamum indicum]	NC100_ARATH RecName: Full=NAC domain-containing protein 100 {ECO:0000303|PubMed:15029955}; Short=ANAC100 {ECO:0000303|PubMed:15029955}; Short=AtNAC5;	NAC100	NAC	TF	NAC	7.81	9.93	6.72	4.41	3.5	5.02	3	2.02	2.98	219	246	181	91	52	83	126	105	134	GWHAOTO00000005	21181674	21183330	+	--	--	K00521 ferric-chelate reductase [EC:1.16.1.7] | (RefSeq) ferric reduction oxidase 7, chloroplastic-like (A)	--	A0A6I9TU82_SESIN SubName: Full=NAC domain-containing protein 100 {ECO:0000313|RefSeq:XP_011087231.1};	At5g61430	GO:0005634,nucleus; GO:0003677,DNA binding; GO:0003700,DNA-binding transcription factor activity; GO:0003674,molecular_function; GO:0003676,nucleic acid binding; GO:0005488,binding; GO:0097159,organic cyclic compound binding; GO:1901363,heterocyclic compound binding; GO:0140110,transcription regulator activity; GO:0005575,cellular_component; GO:0005622,intracellular anatomical structure; GO:00432…	PF02365.15:No apical meristem (NAM) protein
novel.3609	MYB transcription factor MYB145, partial [Glycine max]	MYB48_ARATH RecName: Full=Transcription factor MYB48; AltName: Full=Myb-related protein 48; Short=AtMYB48;	MYB48	MYB-related	TF	MYB->MYB-related	0	0	0	1.1	1.83	1.4	0	0	0.07	0	0	0	0	0	1	16	28	19	GWHAOTO00000007	10171206	10171933	.	--	--	K09422 transcription factor MYB, plant | (RefSeq) MYB145; MYB transcription factor MYB145 isoform 1 (A)	--	Q0PJB4_SOYBN SubName: Full=MYB transcription factor MYB145 {ECO:0000313|EMBL:ABH02929.1}; Flags: Fragment;	At3g46130	GO:0005829,cytosol; GO:0005634,nucleus; GO:0003700,DNA-binding transcription factor activity; GO:0043565,sequence-specific DNA binding; GO:0000976,transcription regulatory region sequence-specific DNA binding; GO:0006355,regulation of transcription, DNA-templated; GO:0003674,molecular_function; GO:0140110,transcription regulator activity; GO:0003676,nucleic acid binding; GO:0003677,DNA binding; G…	PF00249.31:Myb-like DNA-binding domain
novel.3678	PREDICTED: zinc finger protein CONSTANS-LIKE 4-like isoform X1 [Erythranthe guttata]	COL5_ARATH RecName: Full=Zinc finger protein CONSTANS-LIKE 5;	COL5	Others	TR	Others	1.07	1.21	1.25	2.96	1.62	1.86	1.83	1.21	2.37	26	26	29	48	27	57	73	42	43	GWHAOTO00000007	17919079	17920486	+	--	--	--	--	A0A022QPG5_ERYGU SubName: Full=Uncharacterized protein {ECO:0000313|EMBL:EYU29188.1};	At5g57660	GO:0005634,nucleus; GO:0003700,DNA-binding transcription factor activity; GO:0000976,transcription regulatory region sequence-specific DNA binding; GO:0008270,zinc ion binding; GO:0009909,regulation of flower development; GO:0006355,regulation of transcription, DNA-templated; GO:0003674,molecular_function; GO:0140110,transcription regulator activity; GO:0001067,regulatory region nucleic acid bind…	PF00643.24:B-box zinc finger
novel.3810	PREDICTED: glycine-rich protein 2 [Erythranthe guttata]	GRP2_NICSY RecName: Full=Glycine-rich protein 2;	GRP2	CSD	TF	CSD	8.01	10.36	9.15	4.14	2.34	2.63	12.17	13.91	12.31	112	128	123	184	179	171	59	35	35	GWHAOTO00000007	27036573	27037285	.	--	--	K09250 cellular nucleic acid-binding protein | (RefSeq) glycine-rich protein 2-like (A)	--	A0A2G9H9U6_9LAMI SubName: Full=Putative RNA-binding protein containing PIN domain and invovled in translation or RNA processing {ECO:0000313|EMBL:PIN14279.1};	At2g21060	GO:0003723,RNA binding; GO:0008270,zinc ion binding; GO:0003674,molecular_function; GO:0003676,nucleic acid binding; GO:0005488,binding; GO:0097159,organic cyclic compound binding; GO:1901363,heterocyclic compound binding; GO:0043167,ion binding; GO:0043169,cation binding; GO:0046872,metal ion binding; GO:0046914,transition metal ion binding	PF00313.22:'Cold-shock' DNA-binding domain
novel.3832	heat stress transcription factor A-4b-like [Sesamum indicum]	HFA4B_ORYSJ RecName: Full=Heat stress transcription factor A-4b; AltName: Full=Heat stress transcription factor 4; Short=OsHsf-04; AltName: Full=Heat stress transcription factor 9; Short=rHsf9;	HFA4B	HSF	TF	HSF	5.52	6.44	5.57	3.75	2.79	3.13	12.48	9.24	9.37	198	204	192	484	305	334	137	107	107	GWHAOTO00000007	28290476	28292808	-	--	--	K09419 heat shock transcription factor, other eukaryote | (RefSeq) heat stress transcription factor A-4b-like (A)	--	A0A6I9TPC6_SESIN SubName: Full=heat stress transcription factor A-4b-like {ECO:0000313|RefSeq:XP_011082962.1};	At4g18880	GO:0005737,cytoplasm; GO:0005634,nucleus; GO:0003700,DNA-binding transcription factor activity; GO:0000978,RNA polymerase II cis-regulatory region sequence-specific DNA binding; GO:0034605,cellular response to heat; GO:0006357,regulation of transcription by RNA polymerase II; GO:0003674,molecular_function; GO:0140110,transcription regulator activity; GO:0000976,transcription regulatory region seq…	PF00447.17:HSF-type DNA-binding
novel.3838	hypothetical protein F511_32440 [Dorcoceras hygrometricum]	Y5843_ARATH RecName: Full=Uncharacterized protein At5g08430;		SWI/SNF-BAF60b	TR	SWI/SNF-BAF60b	17.02	18.53	18.03	4.83	4.23	4.33	8.32	10.58	10.3	993	955	1011	525	568	597	287	264	241	GWHAOTO00000007	28634289	28644396	-	--	--	K10398 kinesin family member 11 | (RefSeq) 125 kDa kinesin-related protein-like (A)	--	A0A4D8ZS71_SALSN RecName: Full=Plus3 domain-containing protein {ECO:0000259|PROSITE:PS51360};	At5g08430_1	GO:0003677,DNA binding; GO:0003674,molecular_function; GO:0003676,nucleic acid binding; GO:0005488,binding; GO:0097159,organic cyclic compound binding; GO:1901363,heterocyclic compound binding	PF02201.18:SWIB/MDM2 domain
novel.3928	NAC domain-containing protein 35 [Sesamum indicum]	NAC6_SOYBN RecName: Full=NAC domain-containing protein 6 {ECO:0000303|PubMed:16919368}; Short=GmNAC6 {ECO:0000303|PubMed:16919368};	NAC6	NAC	TF	NAC	10.02	11.16	9.66	5.95	5.03	5.26	14.77	12.4	13.57	246	242	228	392	280	331	149	132	123	GWHAOTO00000008	2903197	2904622	+	--	--	K00521 ferric-chelate reductase [EC:1.16.1.7] | (RefSeq) ferric reduction oxidase 7, chloroplastic-like (A)	--	A0A6I9U4F0_SESIN SubName: Full=NAC domain-containing protein 35 {ECO:0000313|RefSeq:XP_011088680.1};	At2g17040	GO:0005634,nucleus; GO:0003677,DNA binding; GO:0006355,regulation of transcription, DNA-templated; GO:0003674,molecular_function; GO:0003676,nucleic acid binding; GO:0005488,binding; GO:0097159,organic cyclic compound binding; GO:1901363,heterocyclic compound binding; GO:0006139,nucleobase-containing compound metabolic process; GO:0006351,transcription, DNA-templated; GO:0006725,cellular aromatic…	PF02365.15:No apical meristem (NAM) protein
novel.3930	LOW QUALITY PROTEIN: protein NLP2 [Sesamum indicum]	NLP4_ARATH RecName: Full=Protein NLP4; Short=AtNLP4; AltName: Full=NIN-like protein 4; AltName: Full=Nodule inception protein-like protein 4;	NLP4	RWP-RK	TF	RWP-RK	0.81	0.62	0.7	1.99	1.89	2.11	1.3	1.1	1.03	53	36	44	92	66	67	132	132	131	GWHAOTO00000008	3003701	3007576	+	--	--	K14494 DELLA protein | (RefSeq) DELLA protein GAIP-B-like (A)	ko04075: Plant hormone signal transduction	A0A2G9HB62_9LAMI SubName: Full=Uncharacterized protein {ECO:0000313|EMBL:PIN14777.1};	At1g20640	GO:0005634,nucleus; GO:0003677,DNA binding; GO:0003700,DNA-binding transcription factor activity; GO:0003674,molecular_function; GO:0003676,nucleic acid binding; GO:0005488,binding; GO:0097159,organic cyclic compound binding; GO:1901363,heterocyclic compound binding; GO:0140110,transcription regulator activity; GO:0005575,cellular_component; GO:0005622,intracellular anatomical structure; GO:00432…	PF02042.15:RWP-RK domain
novel.3974	scarecrow-like protein 18 [Sesamum indicum]	SCL26_ARATH RecName: Full=Scarecrow-like protein 26; Short=AtSCL26; AltName: Full=GRAS family protein 23; Short=AtGRAS-23;	SCL26	GRAS	TF	GRAS	1.2	1.26	1.4	1.14	0.95	1.41	3.26	6.49	4.2	26	24	29	76	129	90	25	22	29	GWHAOTO00000008	5821007	5822353	-	--	--	--	--	A0A6I9UK32_SESIN SubName: Full=scarecrow-like protein 18 {ECO:0000313|RefSeq:XP_011100773.1};	At4g08250	GO:0005634,nucleus; GO:0003700,DNA-binding transcription factor activity; GO:0043565,sequence-specific DNA binding; GO:0006355,regulation of transcription, DNA-templated; GO:0003674,molecular_function; GO:0140110,transcription regulator activity; GO:0003676,nucleic acid binding; GO:0003677,DNA binding; GO:0005488,binding; GO:0097159,organic cyclic compound binding; GO:1901363,heterocyclic compoun…	PF03514.14:GRAS domain family
novel.4024	probable WRKY transcription factor 17 [Sesamum indicum]	WRK11_ARATH RecName: Full=Probable WRKY transcription factor 11; AltName: Full=WRKY DNA-binding protein 11;	WRKY11	WRKY	TF	WRKY	21.47	19.05	19.93	13.17	12.32	13.52	33.32	31.31	31.87	750	588	669	1258	1006	1106	469	460	450	GWHAOTO00000008	9177347	9179399	+	--	--	K13425 WRKY transcription factor 22 | (RefSeq) WRKY transcription factor 22-like (A)	ko04016: MAPK signaling pathway - plant; ko04626: Plant-pathogen interaction	A0A6I9TGM2_SESIN SubName: Full=probable WRKY transcription factor 17 {ECO:0000313|RefSeq:XP_011082056.1};	At4g31550	GO:0005634,nucleus; GO:0005516,calmodulin binding; GO:0003700,DNA-binding transcription factor activity; GO:0000976,transcription regulatory region sequence-specific DNA binding; GO:0042742,defense response to bacterium; GO:0009682,induced systemic resistance; GO:2000022,regulation of jasmonic acid mediated signaling pathway; GO:0009617,response to bacterium; GO:0010200,response to chitin; GO:000…	PF03106.15:WRKY DNA -binding domain
novel.4075	PREDICTED: MADS-box protein SOC1-like isoform X2 [Lupinus angustifolius]	AGL14_ARATH RecName: Full=Agamous-like MADS-box protein AGL14 {ECO:0000305}; AltName: Full=Protein XAANTAL 2 {ECO:0000303|PubMed:24121311};	AGL14	MADS-MIKC	TF	MADS->MADS-MIKC	1.49	1.8	1.71	2.36	3.21	2.58	1.23	1.28	1.91	29	31	32	26	23	37	47	67	48	GWHAOTO00000008	11897659	11904041	+	--	--	K09264 MADS-box transcription factor, plant | (RefSeq) agamous-like MADS-box protein AGL1 (A)	--	A0A5J4ZY38_9ASTE SubName: Full=Uncharacterized protein {ECO:0000313|EMBL:KAA8521961.1};	At4g11880	GO:0005737,cytoplasm; GO:0005634,nucleus; GO:0003700,DNA-binding transcription factor activity; GO:0000981,DNA-binding transcription factor activity, RNA polymerase II-specific; GO:0046983,protein dimerization activity; GO:0000978,RNA polymerase II cis-regulatory region sequence-specific DNA binding; GO:0000976,transcription regulatory region sequence-specific DNA binding; GO:0009908,flower devel…	PF00319.18:SRF-type transcription factor (DNA-binding and dimerisation domain)
novel.4096	ethylene-responsive transcription factor 1A-like [Sesamum indicum]	EF100_ARATH RecName: Full=Ethylene-responsive transcription factor 1A; Short=AtERF1A; AltName: Full=Ethylene-responsive element-binding factor 1A; Short=EREBP-1A;	ERF100	AP2/ERF-ERF	TF	AP2/ERF->AP2/ERF-ERF	8.42	8.74	9.98	1.2	0.75	1.23	13.55	12.8	14.37	158	145	180	275	221	268	23	15	22	GWHAOTO00000008	13116008	13116964	.	--	--	K09286 EREBP-like factor | (RefSeq) ethylene-responsive transcription factor 1A-like (A)	--	A0A6I9TEZ5_SESIN SubName: Full=ethylene-responsive transcription factor 1A-like {ECO:0000313|RefSeq:XP_011081402.2};	At4g17500	GO:0005634,nucleus; GO:0003700,DNA-binding transcription factor activity; GO:0000976,transcription regulatory region sequence-specific DNA binding; GO:0051301,cell division; GO:0006952,defense response; GO:0009873,ethylene-activated signaling pathway; GO:0010087,phloem or xylem histogenesis; GO:0010200,response to chitin; GO:0009624,response to nematode; GO:0003674,molecular_function; GO:0140110,…	PF00847.20:AP2 domain
novel.4100	lysine-specific demethylase JMJ706 [Sesamum indicum]	JM706_ORYSJ RecName: Full=Lysine-specific demethylase JMJ706; EC=1.14.11.-; AltName: Full=Jumonji domain-containing protein 706; AltName: Full=Lysine-specific histone demethylase JMJ706; AltName: Full=Protein JUMONJI 706;	JM706	Jumonji	TR	Jumonji	8.96	8.83	8.85	12.23	21.69	13.48	5.32	6.84	7.93	623	543	592	400	438	548	867	1613	894	GWHAOTO00000008	13417033	13423850	+	--	--	K11446 [histone H3]-trimethyl-L-lysine4 demethylase [EC:1.14.11.67] | (RefSeq) lysine-specific demethylase 5B isoform X1 (A)	--	A0A6I9SRM8_SESIN SubName: Full=lysine-specific demethylase JMJ706 {ECO:0000313|RefSeq:XP_011069691.1};	At5g46910	GO:0000792,heterochromatin; GO:0005634,nucleus; GO:0051213,dioxygenase activity; GO:0032452,histone demethylase activity; GO:0032454,histone demethylase activity (H3-K9 specific); GO:0034647,histone demethylase activity (H3-trimethyl-K4 specific); GO:0046872,metal ion binding; GO:0006338,chromatin remodeling; GO:0048439,flower morphogenesis; GO:0045815,positive regulation of gene expression, epig…	PF02373.22:JmjC domain, hydroxylase
novel.4105	MYB19 [Scutellaria playfairii]	MYB5_ARATH RecName: Full=Transcription repressor MYB5; AltName: Full=AtM2; AltName: Full=Myb-related protein 5; Short=AtMYB5;	MYB5	MYB	TF	MYB->MYB	21.38	19.32	20.16	5.02	5.9	5.59	29.96	27.92	26.14	610	487	553	924	733	741	146	180	152	GWHAOTO00000008	13691636	13693159	-	--	--	K09422 transcription factor MYB, plant | (RefSeq) transcription factor MYB6-like isoform X1 (A)	--	A0A0E3GM26_9LAMI SubName: Full=MYB19 {ECO:0000313|EMBL:AKA59790.1};	At3g13540	GO:0005634,nucleus; GO:0003700,DNA-binding transcription factor activity; GO:0000976,transcription regulatory region sequence-specific DNA binding; GO:0030154,cell differentiation; GO:0048354,mucilage biosynthetic process involved in seed coat development; GO:0010468,regulation of gene expression; GO:0010214,seed coat development; GO:0010090,trichome morphogenesis; GO:0003674,molecular_function; …	PF00249.31:Myb-like DNA-binding domain
novel.4288	agamous-like MADS-box protein AGL86 [Sesamum indicum]	PHE2_ARATH RecName: Full=MADS-box transcription factor PHERES 2; AltName: Full=Agamous-like MADS-box protein AGL38;	PHE2	MADS-M-type	TF	MADS->MADS-M-type	0.07	0	0	0.07	0	0	2.43	1.77	1.71	1	0	0	37	23	24	1	0	0	GWHAOTO00000008	26552455	26553173	.	--	--	--	--	A0A6I9SUG4_SESIN SubName: Full=agamous-like MADS-box protein AGL86 {ECO:0000313|RefSeq:XP_011073046.1};	At3g05860	GO:0005634,nucleus; GO:0003700,DNA-binding transcription factor activity; GO:0000981,DNA-binding transcription factor activity, RNA polymerase II-specific; GO:0046983,protein dimerization activity; GO:0000978,RNA polymerase II cis-regulatory region sequence-specific DNA binding; GO:0045944,positive regulation of transcription by RNA polymerase II; GO:0006357,regulation of transcription by RNA pol…	PF00319.18:SRF-type transcription factor (DNA-binding and dimerisation domain)
novel.4296	hypothetical protein F511_36033 [Dorcoceras hygrometricum]	PHE2_ARATH RecName: Full=MADS-box transcription factor PHERES 2; AltName: Full=Agamous-like MADS-box protein AGL38;	PHE2	MADS-M-type	TF	MADS->MADS-M-type	0.21	0.08	0.15	0	0	0.07	2.97	1.74	3.65	3	1	2	46	23	52	0	0	1	GWHAOTO00000008	28119318	28120048	.	--	--	--	--	A0A2Z7CKT2_9LAMI RecName: Full=MADS-box domain-containing protein {ECO:0000259|PROSITE:PS50066};	At3g05860	GO:0005634,nucleus; GO:0003700,DNA-binding transcription factor activity; GO:0000981,DNA-binding transcription factor activity, RNA polymerase II-specific; GO:0046983,protein dimerization activity; GO:0000978,RNA polymerase II cis-regulatory region sequence-specific DNA binding; GO:0045944,positive regulation of transcription by RNA polymerase II; GO:0006357,regulation of transcription by RNA pol…	PF00319.18:SRF-type transcription factor (DNA-binding and dimerisation domain)
novel.4446	protein FAR1-RELATED SEQUENCE 5-like [Chenopodium quinoa]	--		FAR1	TF	FAR1	2.42	2.84	2.69	5.3	5.19	4.97	3.87	2.68	3.2	213	221	227	368	217	280	475	488	417	GWHAOTO00000009	9968218	9982333	-	--	--	--	--	A0A803MQ39_CHEQI SubName: Full=Uncharacterized protein {ECO:0000313|EnsemblPlants:AUR62033390-RA:cds};	--	--	--
novel.445	hypothetical protein CDL12_18046 [Handroanthus impetiginosus]	FRS6_ARATH RecName: Full=Protein FAR1-RELATED SEQUENCE 6;	FRS6	FAR1	TF	FAR1	3.95	4.52	3.32	4.06	3.13	4.37	2.27	1.15	1.32	183	185	148	114	49	61	192	155	193	GWHAOTO00000001	36332557	36335662	-	--	--	K17604 zinc finger SWIM domain-containing protein 3 | (RefSeq) protein FAR1-RELATED SEQUENCE 6-like (A)	--	A0A2G9GVR5_9LAMI RecName: Full=Protein FAR1-RELATED SEQUENCE {ECO:0000256|RuleBase:RU367018};	At1g52520	GO:0005634,nucleus; GO:0008270,zinc ion binding; GO:0006355,regulation of transcription, DNA-templated; GO:0003674,molecular_function; GO:0005488,binding; GO:0043167,ion binding; GO:0043169,cation binding; GO:0046872,metal ion binding; GO:0046914,transition metal ion binding; GO:0006139,nucleobase-containing compound metabolic process; GO:0006351,transcription, DNA-templated; GO:0006725,cellular …	PF10551.9:MULE transposase domain
novel.4600	hypothetical protein CDL12_18601 [Handroanthus impetiginosus]	FRS5_ARATH RecName: Full=Protein FAR1-RELATED SEQUENCE 5;	FRS5	FAR1	TF	FAR1	0.27	0.23	0.15	1.29	1.47	1.45	0.17	0.12	0.17	15	11	8	10	6	9	72	86	76	GWHAOTO00000009	22949789	22953170	+	--	--	K17604 zinc finger SWIM domain-containing protein 3 | (RefSeq) protein FAR1-RELATED SEQUENCE 5-like (A)	--	A0A2G9GUX9_9LAMI RecName: Full=Protein FAR1-RELATED SEQUENCE {ECO:0000256|RuleBase:RU367018};	At4g38180	GO:0005634,nucleus; GO:0008270,zinc ion binding; GO:0006355,regulation of transcription, DNA-templated; GO:0003674,molecular_function; GO:0005488,binding; GO:0043167,ion binding; GO:0043169,cation binding; GO:0046872,metal ion binding; GO:0046914,transition metal ion binding; GO:0006139,nucleobase-containing compound metabolic process; GO:0006351,transcription, DNA-templated; GO:0006725,cellular …	PF10551.9:MULE transposase domain
novel.4607	uncharacterized protein LOC105158605 [Sesamum indicum]	--		Others	TR	Others	0.83	1.07	0.83	5.19	7.04	5.97	0.34	1.21	0.66	29	33	28	13	39	23	185	263	199	GWHAOTO00000009	23353031	23357023	+	--	--	K22377 E3 ubiquitin-protein ligase listerin [EC:2.3.2.27] | (RefSeq) hypothetical protein (A)	--	A0A6I9SW73_SESIN SubName: Full=uncharacterized protein LOC105158605 {ECO:0000313|RefSeq:XP_011073716.1};	At2g33350	GO:0005634,nucleus; GO:0005575,cellular_component; GO:0005622,intracellular anatomical structure; GO:0043226,organelle; GO:0043227,membrane-bounded organelle; GO:0043229,intracellular organelle; GO:0043231,intracellular membrane-bounded organelle; GO:0110165,cellular anatomical entity	PF06203.14:CCT motif
novel.4634	hypothetical protein CDL12_17238 [Handroanthus impetiginosus]	EF110_ARATH RecName: Full=Ethylene-responsive transcription factor ERF110;	ERF110	AP2/ERF-ERF	TF	AP2/ERF->AP2/ERF-ERF	14.93	14.96	15.43	7.6	7.52	7.33	21.19	20.8	22.45	472	418	469	724	605	705	245	254	221	GWHAOTO00000009	25113563	25115504	-	--	--	K12900 serine/arginine-rich splicing factor 10 | (RefSeq) serine/arginine-rich SC35-like splicing factor SCL30A (A)	ko03040: Spliceosome	A0A2G9GY13_9LAMI RecName: Full=AP2/ERF domain-containing protein {ECO:0000259|PROSITE:PS51032};	At5g50080	GO:0005634,nucleus; GO:0003677,DNA binding; GO:0003700,DNA-binding transcription factor activity; GO:0009873,ethylene-activated signaling pathway; GO:0045893,positive regulation of transcription, DNA-templated; GO:0048510,regulation of timing of transition from vegetative to reproductive phase; GO:0003674,molecular_function; GO:0003676,nucleic acid binding; GO:0005488,binding; GO:0097159,organic …	PF00847.20:AP2 domain
novel.4668	PREDICTED: transcription factor PIF3 [Erythranthe guttata]	PIL15_ORYSJ RecName: Full=Transcription factor PHYTOCHROME INTERACTING FACTOR-LIKE 15 {ECO:0000303|PubMed:17485859}; Short=OsPIL15 {ECO:0000303|PubMed:17485859}; Short=PIF-like protein 15 {ECO:0000305}; AltName: Full=Basic helix-loop-helix protein 105 {ECO:0000303|PubMed:16896230}; Short=OsbHLH105 {ECO:0000303|PubMed:16896230};	PIL15	bHLH	TF	bHLH	4.73	3.81	4.7	8.11	5.28	6.6	2.62	2.12	2.18	197	140	188	118	81	90	344	235	262	GWHAOTO00000020	32390	36808	+	--	--	K12126 phytochrome-interacting factor 3 | (RefSeq) transcription factor PIF3-like isoform X1 (A)	ko04075: Plant hormone signal transduction; ko04712: Circadian rhythm - plant	A0A7J0GFC5_9ERIC SubName: Full=Phytochrome interacting factor 3 {ECO:0000313|EMBL:GFZ09510.1};	At1g09530	GO:0005634,nucleus; GO:0003677,DNA binding; GO:0003700,DNA-binding transcription factor activity; GO:0046983,protein dimerization activity; GO:0090229,negative regulation of red or far-red light signaling pathway; GO:0006355,regulation of transcription, DNA-templated; GO:0003674,molecular_function; GO:0003676,nucleic acid binding; GO:0005488,binding; GO:0097159,organic cyclic compound binding; GO…	PF00010.26:Helix-loop-helix DNA-binding domain
novel.4779	Transcription factor GT-2 [Handroanthus impetiginosus]	DF1_ARATH RecName: Full=Trihelix transcription factor DF1 {ECO:0000303|PubMed:22735692};	DF1	Trihelix	TF	Trihelix	8.33	9.08	10.63	21.38	18.3	18.8	15.67	18.12	21.78	213	205	261	433	426	553	557	500	458	GWHAOTO00000101	154468	156257	-	--	--	K01051 pectinesterase [EC:3.1.1.11] | (RefSeq) probable pectinesterase/pectinesterase inhibitor 58 (A)	ko00040: Pentose and glucuronate interconversions; ko01100: Metabolic pathways	A0A5N6NWB2_9ASTR SubName: Full=Uncharacterized protein {ECO:0000313|EMBL:KAD5507554.1};	At1g76880	GO:0005634,nucleus; GO:0003700,DNA-binding transcription factor activity; GO:0000976,transcription regulatory region sequence-specific DNA binding; GO:0019760,glucosinolate metabolic process; GO:0010192,mucilage biosynthetic process; GO:0006355,regulation of transcription, DNA-templated; GO:0003674,molecular_function; GO:0140110,transcription regulator activity; GO:0001067,regulatory region nucle…	PF13837.6:Myb/SANT-like DNA-binding domain
novel.581	unnamed protein product [Coffea canephora]	GAI_SOLLC RecName: Full=DELLA protein GAI; AltName: Full=Gibberellic acid-insensitive mutant protein;	GAI	GRAS	TF	GRAS	4.59	4.92	4.17	1.87	0.87	1.64	1.99	1.91	2.16	94	89	82	44	36	44	39	19	32	GWHAOTO00000001	46465295	46466338	+	--	--	K14494 DELLA protein | (RefSeq) DELLA protein GAI (A)	ko04075: Plant hormone signal transduction	A0A068TZ89_COFCA RecName: Full=DELLA protein {ECO:0000256|RuleBase:RU367159};	At1g14920	GO:0005634,nucleus; GO:0003700,DNA-binding transcription factor activity; GO:0043565,sequence-specific DNA binding; GO:0003712,transcription coregulator activity; GO:0009740,gibberellic acid mediated signaling pathway; GO:0042538,hyperosmotic salinity response; GO:0009867,jasmonic acid mediated signaling pathway; GO:0009938,negative regulation of gibberellic acid mediated signaling pathway; GO:00…	PF03514.14:GRAS domain family
novel.882	uncharacterized protein LOC105164219 [Sesamum indicum]	AGL18_ARATH RecName: Full=Agamous-like MADS-box protein AGL18;	AGL18	MADS-M-type	TF	MADS->MADS-M-type	2.26	1.78	1.53	0.82	1.26	0.96	24.91	27.4	27.27	178	124	116	2125	1989	2138	66	106	72	GWHAOTO00000001	65249091	65254180	-	--	--	K09264 MADS-box transcription factor, plant | (RefSeq) MADS-box protein GGM13-like isoform X1 (A)	--	A0A6I9TC13_SESIN SubName: Full=uncharacterized protein LOC105164219 {ECO:0000313|RefSeq:XP_011081132.1};	At3g57390	GO:0005634,nucleus; GO:0003700,DNA-binding transcription factor activity; GO:0000981,DNA-binding transcription factor activity, RNA polymerase II-specific; GO:0046983,protein dimerization activity; GO:0000978,RNA polymerase II cis-regulatory region sequence-specific DNA binding; GO:0000976,transcription regulatory region sequence-specific DNA binding; GO:0009908,flower development; GO:0009910,neg…	--
novel.889	Retrovirus-related Pol polyprotein from transposon TNT 1-94 [Cajanus cajan]	POLR2_ARATH RecName: Full=Retrovirus-related Pol polyprotein from transposon RE2; AltName: Full=Retro element 2 {ECO:0000303|PubMed:10689195}; Short=AtRE2 {ECO:0000303|PubMed:10689195}; Includes: RecName: Full=Protease RE2; EC=3.4.23.-; Includes: RecName: Full=Reverse transcriptase RE2; EC=2.7.7.49; Includes: RecName: Full=Endonuclease RE2;	POLR2	GARP-G2-like	TF	GARP->GARP-G2-like	1.88	1.7	2.74	0.09	0.15	0.07	4.49	3.13	3.59	60	48	84	155	92	114	3	5	2	GWHAOTO00000001	65691572	65743865	+	--	--	K17545 serine/threonine-protein kinase ULK4 [EC:2.7.11.1] | (RefSeq) uncharacterized protein LOC103634684 (A)	--	A0A438IWR9_VITVI SubName: Full=Retrovirus-related Pol polyprotein from transposon TNT 1-94 {ECO:0000313|EMBL:RVX01179.1};	At1g31210	GO:0004190,aspartic-type endopeptidase activity; GO:0004519,endonuclease activity; GO:0046872,metal ion binding; GO:0003676,nucleic acid binding; GO:0003964,RNA-directed DNA polymerase activity; GO:0015074,DNA integration; GO:0006310,DNA recombination; GO:0003674,molecular_function; GO:0003824,catalytic activity; GO:0004175,endopeptidase activity; GO:0008233,peptidase activity; GO:0016787,hydrola…	PF07727.14:Reverse transcriptase (RNA-dependent DNA polymerase)
novel.893	B3 domain-containing protein REM5-like [Sesamum indicum]	--		B3	TF	B3->B3	3.19	2.3	2.45	2.13	1.96	3.31	0.6	0.79	0.69	88	56	65	18	20	19	60	58	87	GWHAOTO00000001	65912205	65914222	+	--	--	--	--	A0A6I9SW24_SESIN SubName: Full=B3 domain-containing protein REM5-like {ECO:0000313|RefSeq:XP_011074465.1};	--	GO:0005634,nucleus; GO:0003677,DNA binding; GO:0003674,molecular_function; GO:0003676,nucleic acid binding; GO:0005488,binding; GO:0097159,organic cyclic compound binding; GO:1901363,heterocyclic compound binding; GO:0005575,cellular_component; GO:0005622,intracellular anatomical structure; GO:0043226,organelle; GO:0043227,membrane-bounded organelle; GO:0043229,intracellular organelle; GO:0043231…	PF02362.21:B3 DNA binding domain
novel.903	PREDICTED: transcription factor PIF3 [Erythranthe guttata]	PIF3_ARATH RecName: Full=Transcription factor PIF3; AltName: Full=Basic helix-loop-helix protein 8; Short=AtbHLH8; Short=bHLH 8; AltName: Full=Phytochrome-associated protein 3; AltName: Full=Phytochrome-interacting factor 3; AltName: Full=Transcription factor EN 100; AltName: Full=bHLH transcription factor bHLH008;	PIF3	bHLH	TF	bHLH	2.66	3.65	2.8	3.94	2.43	3.42	0.23	0.31	0.1	84	102	85	8	9	3	127	82	103	GWHAOTO00000001	67094112	67098299	+	--	--	K12126 phytochrome-interacting factor 3 | (RefSeq) transcription factor PIF3-like isoform X1 (A)	ko04075: Plant hormone signal transduction; ko04712: Circadian rhythm - plant	A0A2I4HK49_JUGRE SubName: Full=transcription factor PIF3-like isoform X1 {ECO:0000313|RefSeq:XP_018856447.1};	At1g09530	GO:0005634,nucleus; GO:0003677,DNA binding; GO:0003700,DNA-binding transcription factor activity; GO:0042802,identical protein binding; GO:0046983,protein dimerization activity; GO:0000976,transcription regulatory region sequence-specific DNA binding; GO:0009704,de-etiolation; GO:0009740,gibberellic acid mediated signaling pathway; GO:0031539,positive regulation of anthocyanin metabolic process; …	PF00010.26:Helix-loop-helix DNA-binding domain
novel.992	hypothetical protein CDL12_23508 [Handroanthus impetiginosus]	BH051_ARATH RecName: Full=Transcription factor bHLH51; AltName: Full=Basic helix-loop-helix protein 51; Short=AtbHLH51; Short=bHLH 51; AltName: Full=Transcription factor EN 57; AltName: Full=bHLH transcription factor bHLH051;	bHLH51	bHLH	TF	bHLH	1	1.2	1.53	2.75	3.09	2.72	1.18	0.78	0.72	32	34	47	41	23	23	90	106	83	GWHAOTO00000002	2454340	2456388	+	--	--	K22484 transcriptional regulator CBF1 | (RefSeq) transcription factor bHLH106 (A)	--	A0A2G9GF97_9LAMI RecName: Full=BHLH domain-containing protein {ECO:0000259|PROSITE:PS50888};	At2g40200	GO:0005634,nucleus; GO:0003677,DNA binding; GO:0003700,DNA-binding transcription factor activity; GO:0046983,protein dimerization activity; GO:0006355,regulation of transcription, DNA-templated; GO:0003674,molecular_function; GO:0003676,nucleic acid binding; GO:0005488,binding; GO:0097159,organic cyclic compound binding; GO:1901363,heterocyclic compound binding; GO:0140110,transcription regulator…	--

## Sheet: TFs Stat.
TF-Family	counts
AP2/ERF-ERF	30
WRKY	28
MYB	22
C2H2	21
bHLH	19
Others	19
GRAS	18
NAC	15
MYB-related	14
AUX/IAA	11
B3	10
bZIP	10
LOB	9
FAR1	8
MADS-M-type	8
C3H	7
HB-HD-ZIP	7
HSF	7
mTERF	7
C2C2-Dof	5
GARP-G2-like	5
GNAT	5
Tify	5
TRAF	5
AP2/ERF-AP2	4
C2C2-CO-like	4
SWI/SNF-BAF60b	4
Trihelix	4
zf-HD	4
AP2/ERF-RAV	3
B3-ARF	3
BES1	3
C2C2-GATA	3
HB-other	3
Jumonji	3
LIM	3
NF-YB	3
OFP	3
PHD	3
RWP-RK	3
SET	3
SNF2	3
TAZ	3
TCP	3
BBR-BPC	2
DBB	2
PLATZ	2
TUB	2
Alfin-like	1
CSD	1
E2F-DP	1
EIL	1
HB-WOX	1
HMG	1
MADS-MIKC	1
NF-YA	1
Pseudo ARR-B	1

## Sheet: 44 TFs with FPKM>10
ID	NR	Swissprot	Gene name	TF-Family	TF-Category	TF-Classification	SB1_fpkm	SB2_fpkm	SB3_fpkm	SR1_fpkm	SR2_fpkm	SR3_fpkm	SW1_fpkm	SW2_fpkm	SW3_fpkm	SB1_count	SB2_count	SB3_count	SW1_count	SW2_count	SW3_count	SR1_count	SR2_count	SR3_count	chr	start	end	strand	gene_name	gene_description	KEGG	KEGG pathway	Tremble	KOG	GO	Pfam	SB vs SR	SB vs SW	SR vs SW
Sbai1A139T49	WRKY transcription factor [Fragaria x ananassa]	WRK75_ARATH RecName: Full=Probable WRKY transcription factor 75; AltName: Full=WRKY DNA-binding protein 75;	WRKY75	WRKY	TF	WRKY	5.83	9.71	8.32	1.06	1.09	1.22	13.41	13.49	13.42	70	103	96	174	149	160	13	14	14	GWHAOTO00000001	13928352	13929765	-	Sbai1A139T49	--	K13424 WRKY transcription factor 33 | (RefSeq) WRKY transcription factor WRKY24-like (A)	ko04016: MAPK signaling pathway - plant; ko04626: Plant-pathogen interaction	A0A4D9C177_SALSN RecName: Full=WRKY domain-containing protein {ECO:0000259|PROSITE:PS50811};	At5g13080	GO:0005634,nucleus; GO:0003700,DNA-binding transcription factor activity; GO:0000978,RNA polymerase II cis-regulatory region sequence-specific DNA binding; GO:0000976,transcription regulatory region sequence-specific DNA binding; GO:0010055,atrichoblast differentiation; GO:0048527,lateral root development; GO:0000122,negative regulation of transcription by RNA polymerase II; GO:0043620,regulation…	PF03106.15:WRKY DNA -binding domain	-2.67388	-	3.43761
Sbai1A214T148	hypothetical protein CDL12_04051 [Handroanthus impetiginosus]	BH049_ARATH RecName: Full=Transcription factor bHLH49; AltName: Full=Basic helix-loop-helix protein 49; Short=AtbHLH49; Short=bHLH 49; AltName: Full=Protein ACTIVATOR FOR CELL ELONGATION 1; AltName: Full=Transcription factor EN 82; AltName: Full=bHLH transcription factor bHLH049;	bHLH49	bHLH	TF	bHLH	93.2	94.17	89.64	226.37	191.84	213.94	84.29	86.24	84.63	2676	2389	2474	2616	2278	2414	6626	5888	5855	GWHAOTO00000001	21479022	21481093	-	Sbai1A214T148	--	K18878 BHLH transcription factor Upa20 | (RefSeq) Upa20; transcription factor bHLH137-like (A)	ko04626: Plant-pathogen interaction	A0A2G9I0E5_9LAMI RecName: Full=BHLH domain-containing protein {ECO:0000259|PROSITE:PS50888};	At1g68920	GO:0005634,nucleus; GO:0003700,DNA-binding transcription factor activity; GO:0046983,protein dimerization activity; GO:0000976,transcription regulatory region sequence-specific DNA binding; GO:0040008,regulation of growth; GO:0006355,regulation of transcription, DNA-templated; GO:0003674,molecular_function; GO:0140110,transcription regulator activity; GO:0005488,binding; GO:0005515,protein bindin…	PF00010.26:Helix-loop-helix DNA-binding domain	1.33195	-	-1.4482
Sbai1A254T91	transcription factor bHLH75 [Sesamum indicum]	BH075_ARATH RecName: Full=Transcription factor bHLH75; AltName: Full=Basic helix-loop-helix protein 75; Short=AtbHLH75; Short=bHLH 75; AltName: Full=Transcription factor EN 78; AltName: Full=bHLH transcription factor bHLH075;	bHLH75	bHLH	TF	bHLH	8.54	10.01	11.12	5.05	2.59	3.63	18.78	13.96	16.33	111	115	139	264	167	211	67	36	45	GWHAOTO00000001	25420653	25421666	+	Sbai1A254T91	--	K18878 BHLH transcription factor Upa20 | (RefSeq) Upa20; transcription factor bHLH137-like (A)	ko04626: Plant-pathogen interaction	A0A6I9T3Q5_SESIN SubName: Full=transcription factor bHLH75 {ECO:0000313|RefSeq:XP_011078318.2};	At1g25330	GO:0005634,nucleus; GO:0003677,DNA binding; GO:0003700,DNA-binding transcription factor activity; GO:0046983,protein dimerization activity; GO:2000488,positive regulation of brassinosteroid biosynthetic process; GO:0006355,regulation of transcription, DNA-templated; GO:0003674,molecular_function; GO:0003676,nucleic acid binding; GO:0005488,binding; GO:0097159,organic cyclic compound binding; GO:1…	PF00010.26:Helix-loop-helix DNA-binding domain	-1.25961	-	1.99301
Sbai1A368T112	hypothetical protein CDL12_14490 [Handroanthus impetiginosus]	WRK33_ARATH RecName: Full=Probable WRKY transcription factor 33; AltName: Full=WRKY DNA-binding protein 33;	WRKY33	WRKY	TF	WRKY	17.08	16.38	17.34	28.01	48.61	28.77	9.8	16.18	16.41	616	522	601	382	537	588	1030	1874	989	GWHAOTO00000001	36811624	36813884	+	Sbai1A368T112	--	K18835 WRKY transcription factor 2 | (RefSeq) probable WRKY transcription factor 20 (A)	ko04626: Plant-pathogen interaction	A0A2G9H5V3_9LAMI SubName: Full=Uncharacterized protein {ECO:0000313|EMBL:PIN12897.1};	At2g38470	GO:0005634,nucleus; GO:0003700,DNA-binding transcription factor activity; GO:0046872,metal ion binding; GO:0000976,transcription regulatory region sequence-specific DNA binding; GO:0010120,camalexin biosynthetic process; GO:0070370,cellular heat acclimation; GO:0034605,cellular response to heat; GO:0042742,defense response to bacterium; GO:0050832,defense response to fungus; GO:0010508,positive r…	PF03106.15:WRKY DNA -binding domain	1.21655	-	-1.4766
Sbai1C21T1	NAC domain-containing protein 79 [Sesamum indicum]	NC100_ARATH RecName: Full=NAC domain-containing protein 100 {ECO:0000303|PubMed:15029955}; Short=ANAC100 {ECO:0000303|PubMed:15029955}; Short=AtNAC5;	NAC100	NAC	TF	NAC	19.51	16.39	19.85	0.36	0.52	0.97	3.58	4.14	4.14	318	236	311	63	62	67	6	9	15	GWHAOTO00000001	2091625	2092653	+	Sbai1C21T1	--	K00521 ferric-chelate reductase [EC:1.16.1.7] | (RefSeq) ferric reduction oxidase 7, chloroplastic-like (A)	--	A0A6I9UCA8_SESIN SubName: Full=NAC domain-containing protein 79 {ECO:0000313|RefSeq:XP_011098651.1};	At5g61430	GO:0005634,nucleus; GO:0003677,DNA binding; GO:0003700,DNA-binding transcription factor activity; GO:0003674,molecular_function; GO:0003676,nucleic acid binding; GO:0005488,binding; GO:0097159,organic cyclic compound binding; GO:1901363,heterocyclic compound binding; GO:0140110,transcription regulator activity; GO:0005575,cellular_component; GO:0005622,intracellular anatomical structure; GO:00432…	PF02365.15:No apical meristem (NAM) protein	-4.79266	-2.2513	2.55523
Sbai1C254T14	R2R3-MYB protein [Rehmannia glutinosa]	MYB62_ARATH RecName: Full=Transcription factor MYB62 {ECO:0000303|PubMed:9839469}; AltName: Full=Myb-related protein 62 {ECO:0000303|PubMed:9839469}; Short=AtMYB62 {ECO:0000303|PubMed:9839469};	MYB62	MYB-related	TF	MYB->MYB-related	26.98	26.52	28.52	6.46	5.62	5.69	32.85	29.8	26.28	373	324	379	491	379	361	91	83	75	GWHAOTO00000001	25410181	25411166	-	Sbai1C254T14	--	K09422 transcription factor MYB, plant | (RefSeq) transcription factor MYB62 (A)	--	A0A0K1SB71_REHGL SubName: Full=R2R3-MYB protein {ECO:0000313|EMBL:AKV71955.1};	At1g68320	GO:0005634,nucleus; GO:0003700,DNA-binding transcription factor activity; GO:0043565,sequence-specific DNA binding; GO:0016036,cellular response to phosphate starvation; GO:0009740,gibberellic acid mediated signaling pathway; GO:0009686,gibberellin biosynthetic process; GO:0010373,negative regulation of gibberellin biosynthetic process; GO:0045892,negative regulation of transcription, DNA-templat…	PF00249.31:Myb-like DNA-binding domain	-2.06234	-	2.18317
Sbai1C532T5	Transcription factor, Myb superfamily [Handroanthus impetiginosus]	MYB1_ACTCC RecName: Full=Transcription factor MYB1 {ECO:0000305}; AltName: Full=Myb-related protein 1 {ECO:0000305};	MYB1	MYB-related	TF	MYB->MYB-related	12.56	14.64	14.22	2.54	0.35	1.55	22.9	17.27	21.2	34	35	37	67	43	57	7	1	4	GWHAOTO00000001	53257495	53257714	+	Sbai1C532T5	--	K09422 transcription factor MYB, plant | (RefSeq) transcription factor MYB113-like (A)	--	A0A2G9HV50_9LAMI SubName: Full=Transcription factor, Myb superfamily {ECO:0000313|EMBL:PIN21399.1};	At1g56650	GO:0005634,nucleus; GO:0003677,DNA binding; GO:0031542,positive regulation of anthocyanin biosynthetic process; GO:0045893,positive regulation of transcription, DNA-templated; GO:0003674,molecular_function; GO:0003676,nucleic acid binding; GO:0005488,binding; GO:0097159,organic cyclic compound binding; GO:1901363,heterocyclic compound binding; GO:0008150,biological_process; GO:0008152,metabolic p…	PF00249.31:Myb-like DNA-binding domain	-3.10118	-	3.67493
Sbai1C606T5	NAC domain-containing protein 104 isoform X1 [Sesamum indicum]	NC104_ARATH RecName: Full=NAC domain-containing protein 104 {ECO:0000305}; Short=ANAC104 {ECO:0000303|PubMed:15029955}; AltName: Full=Protein XYLEM NAC DOMAIN 1 {ECO:0000312|EMBL:AED97913.1};	NAC104	NAC	TF	NAC	34.36	31.75	22.72	72.07	68.39	78.8	30.18	24.93	23.91	376	307	239	357	251	260	804	800	822	GWHAOTO00000001	60648072	60648905	+	Sbai1C606T5	--	K00521 ferric-chelate reductase [EC:1.16.1.7] | (RefSeq) ferric reduction oxidase 7, chloroplastic-like (A)	--	A0A6I9U6D2_SESIN SubName: Full=NAC domain-containing protein 104 isoform X1 {ECO:0000313|RefSeq:XP_011092697.1};	At5g64530	GO:0005634,nucleus; GO:0003677,DNA binding; GO:0003700,DNA-binding transcription factor activity; GO:0043067,regulation of programmed cell death; GO:0048367,shoot system development; GO:0048731,system development; GO:0010089,xylem development; GO:0003674,molecular_function; GO:0003676,nucleic acid binding; GO:0005488,binding; GO:0097159,organic cyclic compound binding; GO:1901363,heterocyclic com…	PF02365.15:No apical meristem (NAM) protein	1.44439	-	-1.61036
Sbai1P205T73	NAC domain protein NAC2 [Salvia miltiorrhiza]	NAP2_SOLLC RecName: Full=NAC domain-containing protein 2 {ECO:0000303|PubMed:29760199}; Short=SlNAP2 {ECO:0000303|PubMed:29760199};	NAP2	NAC	TF	NAC	170.67	181.42	177.49	70.62	57.2	62.6	184.91	149.08	154.68	2892	2716	2891	3387	2324	2604	1220	1036	1011	GWHAOTO00000001	20502462	20503633	-	Sbai1P205T73	--	K00521 ferric-chelate reductase [EC:1.16.1.7] | (RefSeq) ferric reduction oxidase 7, chloroplastic-like (A)	--	G8E9N6_SALMI SubName: Full=NAC domain protein NAC2 {ECO:0000313|EMBL:AEQ61906.1};	At1g69490	GO:0005634,nucleus; GO:0043565,sequence-specific DNA binding; GO:1902265,abscisic acid homeostasis; GO:0009738,abscisic acid-activated signaling pathway; GO:0010150,leaf senescence; GO:0031155,regulation of reproductive fruiting body development; GO:0006355,regulation of transcription, DNA-templated; GO:0009737,response to abscisic acid; GO:0009646,response to absence of light; GO:0003674,molecul…	PF02365.15:No apical meristem (NAM) protein	-1.33382	-	1.22213
Sbai2A169T128	hypothetical protein CDL12_29271 [Handroanthus impetiginosus]	NAP2_SOLLC RecName: Full=NAC domain-containing protein 2 {ECO:0000303|PubMed:29760199}; Short=SlNAP2 {ECO:0000303|PubMed:29760199};	NAC2	NAC	TF	NAC	664.48	681.09	657.65	199.13	183.83	193.63	649.68	543.87	583.43	10517	9524	10005	11115	7919	9174	3213	3110	2921	GWHAOTO00000002	16891632	16892614	-	Sbai2A169T128	--	K00521 ferric-chelate reductase [EC:1.16.1.7] | (RefSeq) ferric reduction oxidase 7, chloroplastic-like (A)	--	A0A2G9FYW3_9LAMI RecName: Full=NAC domain-containing protein {ECO:0000259|PROSITE:PS51005};	At1g69490	GO:0005634,nucleus; GO:0043565,sequence-specific DNA binding; GO:1902265,abscisic acid homeostasis; GO:0009738,abscisic acid-activated signaling pathway; GO:0010150,leaf senescence; GO:0031155,regulation of reproductive fruiting body development; GO:0006355,regulation of transcription, DNA-templated; GO:0009737,response to abscisic acid; GO:0009646,response to absence of light; GO:0003674,molecul…	PF02365.15:No apical meristem (NAM) protein	-1.6528	-	1.48333
Sbai2A221T82	WRKY protein [Salvia miltiorrhiza]	WRK32_ARATH RecName: Full=Probable WRKY transcription factor 32; AltName: Full=WRKY DNA-binding protein 32;	WRKY32	WRKY	TF	WRKY	9.65	11.87	11.34	9.97	7.44	10.09	4.3	4.43	3.97	301	327	340	145	127	123	317	248	300	GWHAOTO00000002	22089830	22095324	-	Sbai2A221T82	--	K13424 WRKY transcription factor 33 | (RefSeq) WRKY transcription factor WRKY24-like (A)	ko04016: MAPK signaling pathway - plant; ko04626: Plant-pathogen interaction	A0A0D5Y997_SALMI SubName: Full=WRKY protein {ECO:0000313|EMBL:AKA27894.1};	At4g30930_1	GO:0005634,nucleus; GO:0003700,DNA-binding transcription factor activity; GO:0046872,metal ion binding; GO:0043565,sequence-specific DNA binding; GO:0003674,molecular_function; GO:0140110,transcription regulator activity; GO:0005488,binding; GO:0043167,ion binding; GO:0043169,cation binding; GO:0003676,nucleic acid binding; GO:0003677,DNA binding; GO:0097159,organic cyclic compound binding; GO:19…	PF03106.15:WRKY DNA -binding domain	-	-1.38382	-1.25019
Sbai2A33T129	NAC domain-containing protein 62 [Sesamum indicum]	NAC91_ARATH RecName: Full=NAC domain-containing protein 91 {ECO:0000303|PubMed:15029955}; Short=ANAC091 {ECO:0000303|PubMed:15029955}; AltName: Full=TCV-interacting protein {ECO:0000303|PubMed:11041886};	NAC91	NAC	TF	NAC	36.73	38.23	36.53	18.9	17.23	20.22	43.8	50.42	51.24	1340	1232	1281	1727	1692	1857	703	672	703	GWHAOTO00000002	3356980	3360101	-	Sbai2A33T129	--	K00521 ferric-chelate reductase [EC:1.16.1.7] | (RefSeq) ferric reduction oxidase 7, chloroplastic-like (A)	--	A0A6I9SZJ7_SESIN SubName: Full=NAC domain-containing protein 62 {ECO:0000313|RefSeq:XP_011075874.1};	At5g24590	GO:0012505,endomembrane system; GO:0016021,integral component of membrane; GO:0005634,nucleus; GO:0003677,DNA binding; GO:0003700,DNA-binding transcription factor activity; GO:0003713,transcription coactivator activity; GO:0000976,transcription regulatory region sequence-specific DNA binding; GO:0071456,cellular response to hypoxia; GO:0051607,defense response to virus; GO:0002230,positive regula…	PF02365.15:No apical meristem (NAM) protein	-	-	1.22751
Sbai2A369T69	protein REVEILLE 1 [Sesamum indicum]	RVE1_ARATH RecName: Full=Protein REVEILLE 1;	RVE1	MYB-related	TF	MYB->MYB-related	44.83	43.88	50.63	59.57	52.33	55.93	98.96	103.6	92.18	888	768	964	2119	1888	1814	1203	1108	1056	GWHAOTO00000002	36916623	36918077	-	Sbai2A369T69	--	K12133 MYB-related transcription factor LHY | (RefSeq) uncharacterized protein LOC112280611 (A)	ko04712: Circadian rhythm - plant	A0A4D9BUR8_SALSN SubName: Full=MYB-related transcription factor LHY {ECO:0000313|EMBL:TEY89445.1};	At5g17300	GO:0005634,nucleus; GO:0003677,DNA binding; GO:0003700,DNA-binding transcription factor activity; GO:0009734,auxin-activated signaling pathway; GO:0007623,circadian rhythm; GO:0010600,regulation of auxin biosynthetic process; GO:0006355,regulation of transcription, DNA-templated; GO:0003674,molecular_function; GO:0003676,nucleic acid binding; GO:0005488,binding; GO:0097159,organic cyclic compound…	PF00249.31:Myb-like DNA-binding domain	-	1.06763	-
Sbai2A38T167	MYB-related transcription factor [Salvia miltiorrhiza]	MYB93_ARATH RecName: Full=Transcription factor MYB93 {ECO:0000303|PubMed:11597504}; AltName: Full=Myb-related protein 93 {ECO:0000303|PubMed:11597504}; Short=AtMYB93 {ECO:0000303|PubMed:11597504};	MYB93	MYB	TF	MYB->MYB	106.86	103.83	114.31	28.76	24.6	30.1	69.67	70.9	77.43	2056	1765	2114	1449	1255	1480	564	506	552	GWHAOTO00000002	3882700	3883859	+	Sbai2A38T167	--	K09422 transcription factor MYB, plant | (RefSeq) transcription factor MYB39 (A)	--	A0A059PRR1_SALMI SubName: Full=MYB-related transcription factor {ECO:0000313|EMBL:AGN52066.1};	At3g02940	GO:0005737,cytoplasm; GO:0005634,nucleus; GO:0003700,DNA-binding transcription factor activity; GO:0000976,transcription regulatory region sequence-specific DNA binding; GO:0071365,cellular response to auxin stimulus; GO:1901332,negative regulation of lateral root development; GO:0040008,regulation of growth; GO:0003674,molecular_function; GO:0140110,transcription regulator activity; GO:0001067,r…	PF00249.31:Myb-like DNA-binding domain	-1.82023	-	1.24702
Sbai2C45T6	PREDICTED: NAC domain-containing protein 68 [Erythranthe guttata]	NAC41_ARATH RecName: Full=NAC domain-containing protein 41 {ECO:0000303|PubMed:15029955}; Short=ANAC041 {ECO:0000303|PubMed:15029955};	NAC41	NAC	TF	NAC	15.5	14.78	14.82	6.72	4.64	5.53	27.95	21.04	22.73	197	166	181	384	246	287	87	63	67	GWHAOTO00000002	4534537	4535576	+	Sbai2C45T6	--	K00521 ferric-chelate reductase [EC:1.16.1.7] | (RefSeq) ferric reduction oxidase 7, chloroplastic-like (A)	--	A0A022QZ79_ERYGU RecName: Full=NAC domain-containing protein {ECO:0000259|PROSITE:PS51005};	At2g33480	GO:0005634,nucleus; GO:0003700,DNA-binding transcription factor activity; GO:0000976,transcription regulatory region sequence-specific DNA binding; GO:0003674,molecular_function; GO:0140110,transcription regulator activity; GO:0001067,regulatory region nucleic acid binding; GO:0003676,nucleic acid binding; GO:0003677,DNA binding; GO:0003690,double-stranded DNA binding; GO:0005488,binding; GO:0043…	PF02365.15:No apical meristem (NAM) protein	-1.27852	-	1.95288
Sbai3A122T83	MYB4, partial [Scutellaria baicalensis]	MYB48_ARATH RecName: Full=Transcription factor MYB48; AltName: Full=Myb-related protein 48; Short=AtMYB48;	MYB48	MYB	TF	MYB->MYB	20.87	19.4	23.43	26.94	22.21	24.83	8.69	12.32	12.42	291	239	314	131	158	172	383	331	330	GWHAOTO00000003	12262345	12263296	-	Sbai3A122T83	--	K09422 transcription factor MYB, plant | (RefSeq) transcription factor MYB48 isoform X2 (A)	--	U5U4X3_SCUBA SubName: Full=MYB4 {ECO:0000313|EMBL:AGZ16404.1}; Flags: Fragment;	At3g46130	GO:0005829,cytosol; GO:0005634,nucleus; GO:0003700,DNA-binding transcription factor activity; GO:0043565,sequence-specific DNA binding; GO:0000976,transcription regulatory region sequence-specific DNA binding; GO:0006355,regulation of transcription, DNA-templated; GO:0003674,molecular_function; GO:0140110,transcription regulator activity; GO:0003676,nucleic acid binding; GO:0003677,DNA binding; G…	PF00249.31:Myb-like DNA-binding domain	-	-	-1.28924
Sbai3A152T100	hypothetical protein CDL12_22766 [Handroanthus impetiginosus]	BEE1_ARATH RecName: Full=Transcription factor BEE 1; AltName: Full=Basic helix-loop-helix protein 44; Short=AtbHLH44; Short=bHLH 44; AltName: Full=Protein Brassinosteroid enhanced expression 1; AltName: Full=Transcription factor EN 77; AltName: Full=bHLH transcription factor bHLH044;	bHLH44	bHLH	TF	bHLH	16.69	20.53	17.76	4.19	4.28	4.8	6.13	6.79	5.6	219	238	224	87	82	73	56	60	60	GWHAOTO00000003	15275557	15276548	+	Sbai3A152T100	--	K18878 BHLH transcription factor Upa20 | (RefSeq) Upa20; transcription factor bHLH137-like (A)	ko04626: Plant-pathogen interaction	A0A2G9GHD7_9LAMI RecName: Full=BHLH domain-containing protein {ECO:0000259|PROSITE:PS50888};	At1g73830	GO:0005634,nucleus; GO:0003677,DNA binding; GO:0003700,DNA-binding transcription factor activity; GO:0046983,protein dimerization activity; GO:1902448,positive regulation of shade avoidance; GO:2000762,regulation of phenylpropanoid metabolic process; GO:0006355,regulation of transcription, DNA-templated; GO:0006351,transcription, DNA-templated; GO:0003674,molecular_function; GO:0003676,nucleic ac…	PF00010.26:Helix-loop-helix DNA-binding domain	-1.90676	-1.58269	-
Sbai3A157T100	WRKY protein [Salvia miltiorrhiza]	WRK28_ARATH RecName: Full=WRKY transcription factor 28; AltName: Full=WRKY DNA-binding protein 28;	WRKY28	WRKY	TF	WRKY	13.22	13.56	12.46	4.05	4.2	3.59	14.03	13.47	13.66	224	203	203	257	210	230	70	76	58	GWHAOTO00000003	15688914	15690060	-	Sbai3A157T100	--	K12835 ATP-dependent RNA helicase DDX42 [EC:3.6.4.13] | (RefSeq) DEAD-box ATP-dependent RNA helicase 24 isoform X1 (A)	ko03040: Spliceosome	A0A0D5YAG9_SALMI SubName: Full=WRKY protein {ECO:0000313|EMBL:AKA27923.1};	At4g18170	GO:0005634,nucleus; GO:0003700,DNA-binding transcription factor activity; GO:0043565,sequence-specific DNA binding; GO:1900057,positive regulation of leaf senescence; GO:0042659,regulation of cell fate specification; GO:0003674,molecular_function; GO:0140110,transcription regulator activity; GO:0003676,nucleic acid binding; GO:0003677,DNA binding; GO:0005488,binding; GO:0097159,organic cyclic com…	PF03106.15:WRKY DNA -binding domain	-1.5796	-	1.65198
Sbai3A431T59	Transcription factor, Myb superfamily [Handroanthus impetiginosus]	MYB06_ANTMA RecName: Full=Myb-related protein 306;	MYB06	MYB	TF	MYB->MYB	6.89	8.17	7.34	3.83	3.85	3.98	18.05	11.68	12.7	129	135	132	365	201	236	73	77	71	GWHAOTO00000003	43188108	43189547	-	Sbai3A431T59	--	K09422 transcription factor MYB, plant | (RefSeq) myb-related protein 306 (A)	--	A0A2G9I400_9LAMI SubName: Full=Transcription factor, Myb superfamily {ECO:0000313|EMBL:PIN24495.1};	At3g47600	GO:0005634,nucleus; GO:0003677,DNA binding; GO:0003674,molecular_function; GO:0003676,nucleic acid binding; GO:0005488,binding; GO:0097159,organic cyclic compound binding; GO:1901363,heterocyclic compound binding; GO:0005575,cellular_component; GO:0005622,intracellular anatomical structure; GO:0043226,organelle; GO:0043227,membrane-bounded organelle; GO:0043229,intracellular organelle; GO:0043231…	PF00249.31:Myb-like DNA-binding domain	-	-	1.72447
[truncated: 25 more rows]
