# Supplementary material for: Integrated metabolome and transcriptome analyses of anthocyanin biosynthesis reveal key candidate genes involved in colour variation of Scutellaria baicalensis flowers
Source: BMC Plant Biol. 2023 Dec 15;23:643. doi: 10.1186/s12870-023-04591-3 (PMC10722828; doi:10.1186/s12870-023-04591-3)
Supplement: Supplementary file 8 — Additional file 8: Table S5. The correlations among key biosynthetic genes, metabolites and TFs in S. baicalensis flowers with different colours. [file 12870_2023_4591_MOESM8_ESM.xlsx]

## Sheet: correlations
Additional file 8: Table S5. The correlations among key biosynthetic genes, metabolites and TFs in S. baicalensis flowers with different colours
Data1	Data2	rho	pvalue	relation
Sbai1A139T49_WRKY75	Sbai6A220T84_F3H	-0.564021	0.113691	negtive
Sbai1A254T91_bHLH75	Sbai6A220T84_F3H	-0.616621	0.0769572	negtive
Sbai2A33T129_NAC91	Sbai6A220T84_F3H	-0.515482	0.155503	negtive
Sbai2A369T69_RVE1	Sbai6A220T84_F3H	-0.908492	0.000697208	negtive
Sbai2C45T6_NAC41	Sbai6A220T84_F3H	-0.623511	0.0727848	negtive
Sbai3A431T59_MYB06	Sbai6A220T84_F3H	-0.69997	0.0357808	negtive
Sbai3A51T131_WRKY6	Sbai6A220T84_F3H	-0.554796	0.121045	negtive
Sbai3C276T1_WRKY24	Sbai6A220T84_F3H	-0.69971	0.0358794	negtive
Sbai4A9T112_MYB62	Sbai6A220T84_F3H	-0.781519	0.012866	negtive
Sbai4C291T13_WRKY33	Sbai6A220T84_F3H	-0.727034	0.0264652	negtive
Sbai5C105T10_WRKY40	Sbai6A220T84_F3H	-0.559602	0.117179	negtive
Sbai6A293T49_WRKY7	Sbai6A220T84_F3H	-0.662384	0.0519001	negtive
Sbai8A211T78_NAC22	Sbai6A220T84_F3H	-0.703014	0.0346408	negtive
Sbai8A45T137_WRKY53	Sbai6A220T84_F3H	-0.51771	0.153414	negtive
Sbai8C48T15_WRKY22	Sbai6A220T84_F3H	-0.853055	0.00345816	negtive
Sbai9C187T14_WRKY7	Sbai6A220T84_F3H	-0.693181	0.0384106	negtive
novel.3928_NAC6	Sbai6A220T84_F3H	-0.535606	0.13723	negtive
novel.4024_WRKY11	Sbai6A220T84_F3H	-0.739421	0.022796	negtive
novel.4105_MYB5	Sbai6A220T84_F3H	-0.543557	0.130378	negtive
Sbai1A139T49_WRKY75	Sbai6A221T49_F3H	-0.815538	0.00737299	negtive
Sbai1A254T91_bHLH75	Sbai6A221T49_F3H	-0.739616	0.0227411	negtive
Sbai1C21T1_NAC100	Sbai6A221T49_F3H	-0.729525	0.0256982	negtive
Sbai1C254T14_MYB62	Sbai6A221T49_F3H	-0.960492	3.88269e-05	negtive
Sbai1C532T5_MYB1	Sbai6A221T49_F3H	-0.853945	0.00338848	negtive
Sbai1P205T73_NAP2	Sbai6A221T49_F3H	-0.972001	1.17668e-05	negtive
Sbai2A169T128_NAC2	Sbai6A221T49_F3H	-0.984209	1.60431e-06	negtive
Sbai2A33T129_NAC91	Sbai6A221T49_F3H	-0.841805	0.00442543	negtive
Sbai2A38T167_MYB93	Sbai6A221T49_F3H	-0.93248	0.000246427	negtive
Sbai2C45T6_NAC41	Sbai6A221T49_F3H	-0.766528	0.0159748	negtive
Sbai3A152T100_bHLH44	Sbai6A221T49_F3H	-0.695009	0.0376906	negtive
Sbai3A157T100_WRKY28	Sbai6A221T49_F3H	-0.971845	1.19964e-05	negtive
Sbai3A431T59_MYB06	Sbai6A221T49_F3H	-0.629257	0.0694156	negtive
Sbai3A51T131_WRKY6	Sbai6A221T49_F3H	-0.821913	0.00656235	negtive
Sbai3C276T1_WRKY24	Sbai6A221T49_F3H	-0.710304	0.032007	negtive
Sbai4A9T112_MYB62	Sbai6A221T49_F3H	-0.610156	0.0810039	negtive
Sbai4C291T13_WRKY33	Sbai6A221T49_F3H	-0.66245	0.0518685	negtive
Sbai4P379T15_WRKY50	Sbai6A221T49_F3H	-0.905549	0.000776587	negtive
Sbai5A211T73_MYB06	Sbai6A221T49_F3H	-0.85759	0.00311324	negtive
Sbai5C105T10_WRKY40	Sbai6A221T49_F3H	-0.849192	0.00377198	negtive
Sbai6A293T49_WRKY7	Sbai6A221T49_F3H	-0.760669	0.0173146	negtive
Sbai8A110T125_GL3	Sbai6A221T49_F3H	-0.938077	0.000183057	negtive
Sbai8A211T78_NAC22	Sbai6A221T49_F3H	-0.74062	0.0224597	negtive
Sbai8A45T137_WRKY53	Sbai6A221T49_F3H	-0.870843	0.00224189	negtive
Sbai8P206T71_bHLH3	Sbai6A221T49_F3H	-0.948387	9.77682e-05	negtive
Sbai9C187T14_WRKY7	Sbai6A221T49_F3H	-0.735921	0.0237962	negtive
Sbai9P144T24_MYB77	Sbai6A221T49_F3H	-0.892175	0.00121794	negtive
novel.3928_NAC6	Sbai6A221T49_F3H	-0.822928	0.00643911	negtive
novel.4024_WRKY11	Sbai6A221T49_F3H	-0.678238	0.044631	negtive
novel.4105_MYB5	Sbai6A221T49_F3H	-0.87775	0.00186263	negtive
Sbai1A214T148_bHLH49	Sbai3C110T15_F3'5'H	-0.956594	5.37632e-05	negtive
Sbai1A368T112_WRKY33	Sbai3C110T15_F3'5'H	-0.817857	0.00707073	negtive
Sbai1C606T5_NAC104	Sbai3C110T15_F3'5'H	-0.959847	4.1064e-05	negtive
Sbai2A221T82_WRKY32	Sbai3C110T15_F3'5'H	-0.501303	0.16918	negtive
Sbai3A122T83_MYB48	Sbai3C110T15_F3'5'H	-0.813676	0.00762203	negtive
Sbai3A67T146_MYB58	Sbai3C110T15_F3'5'H	-0.98255	2.27233e-06	negtive
Sbai4C61T9_MYC2	Sbai3C110T15_F3'5'H	-0.866007	0.0025372	negtive
Sbai5C63T16_MYB63	Sbai3C110T15_F3'5'H	-0.85473	0.00332785	negtive
Sbai8A161T100_MYB48	Sbai3C110T15_F3'5'H	-0.708568	0.032622	negtive
Sbai8A25T161_MYB08	Sbai3C110T15_F3'5'H	-0.945542	0.000117632	negtive
Sbai8A34T132_NC104	Sbai3C110T15_F3'5'H	-0.940662	0.000158079	negtive
Sbai1A139T49_WRKY75	Sbai1C578T6_DFR	-0.924387	0.000363289	negtive
Sbai1A254T91_bHLH75	Sbai1C578T6_DFR	-0.913683	0.000571296	negtive
Sbai1C254T14_MYB62	Sbai1C578T6_DFR	-0.765767	0.0161449	negtive
Sbai1C532T5_MYB1	Sbai1C578T6_DFR	-0.882844	0.00161316	negtive
Sbai1P205T73_NAP2	Sbai1C578T6_DFR	-0.618852	0.0755899	negtive
Sbai2A169T128_NAC2	Sbai1C578T6_DFR	-0.606681	0.0832326	negtive
Sbai2A33T129_NAC91	Sbai1C578T6_DFR	-0.910869	0.000637364	negtive
Sbai2A369T69_RVE1	Sbai1C578T6_DFR	-0.859265	0.00299212	negtive
Sbai2C45T6_NAC41	Sbai1C578T6_DFR	-0.920879	0.000424291	negtive
Sbai3A157T100_WRKY28	Sbai1C578T6_DFR	-0.761755	0.0170607	negtive
Sbai3A431T59_MYB06	Sbai1C578T6_DFR	-0.90494	0.000793772	negtive
Sbai3A51T131_WRKY6	Sbai1C578T6_DFR	-0.919996	0.000440714	negtive
Sbai3C276T1_WRKY24	Sbai1C578T6_DFR	-0.974719	8.25273e-06	negtive
Sbai4A9T112_MYB62	Sbai1C578T6_DFR	-0.969985	1.4979e-05	negtive
Sbai4C291T13_WRKY33	Sbai1C578T6_DFR	-0.977341	5.64032e-06	negtive
Sbai4P379T15_WRKY50	Sbai1C578T6_DFR	-0.796648	0.0101688	negtive
Sbai5A211T73_MYB06	Sbai1C578T6_DFR	-0.609555	0.0813866	negtive
Sbai5C105T10_WRKY40	Sbai1C578T6_DFR	-0.914413	0.000554966	negtive
Sbai6A293T49_WRKY7	Sbai1C578T6_DFR	-0.966227	2.2553e-05	negtive
Sbai8A110T125_GL3	Sbai1C578T6_DFR	-0.833684	0.00522888	negtive
Sbai8A211T78_NAC22	Sbai1C578T6_DFR	-0.967175	2.0431e-05	negtive
Sbai8A45T137_WRKY53	Sbai1C578T6_DFR	-0.901509	0.000895551	negtive
Sbai8C48T15_WRKY22	Sbai1C578T6_DFR	-0.932414	0.00024726	negtive
Sbai9C187T14_WRKY7	Sbai1C578T6_DFR	-0.976395	6.50203e-06	negtive
novel.3928_NAC6	Sbai1C578T6_DFR	-0.899353	0.000963956	negtive
novel.4024_WRKY11	Sbai1C578T6_DFR	-0.978023	5.0711e-06	negtive
novel.4105_MYB5	Sbai1C578T6_DFR	-0.904792	0.000797971	negtive
Sbai1A214T148_bHLH49	Sbai3A281T58_ANS	-0.822179	0.0065299	negtive
Sbai1A368T112_WRKY33	Sbai3A281T58_ANS	-0.670511	0.0480864	negtive
Sbai1C606T5_NAC104	Sbai3A281T58_ANS	-0.803487	0.00908612	negtive
Sbai3A67T146_MYB58	Sbai3A281T58_ANS	-0.654583	0.0557373	negtive
Sbai5C63T16_MYB63	Sbai3A281T58_ANS	-0.692104	0.0388389	negtive
Sbai8A161T100_MYB48	Sbai3A281T58_ANS	-0.947803	0.000101636	negtive
Sbai8A25T161_MYB08	Sbai3A281T58_ANS	-0.850476	0.00366559	negtive
Sbai8A34T132_NC104	Sbai3A281T58_ANS	-0.869144	0.00234276	negtive
Sbai1A214T148_bHLH49	Sbai2C269T10_3GT	-0.87346	0.00209249	negtive
Sbai1A368T112_WRKY33	Sbai2C269T10_3GT	-0.731211	0.0251873	negtive
Sbai1C606T5_NAC104	Sbai2C269T10_3GT	-0.859915	0.00294598	negtive
Sbai3A67T146_MYB58	Sbai2C269T10_3GT	-0.732458	0.0248142	negtive
Sbai5C63T16_MYB63	Sbai2C269T10_3GT	-0.752733	0.0192454	negtive
Sbai8A161T100_MYB48	Sbai2C269T10_3GT	-0.930417	0.000273245	negtive
Sbai8A25T161_MYB08	Sbai2C269T10_3GT	-0.904168	0.000815918	negtive
Sbai8A34T132_NC104	Sbai2C269T10_3GT	-0.919108	0.000457671	negtive
Sbai1A139T49_WRKY75	U6138C0T4_5GT	-0.986816	8.55315e-07	negtive
Sbai1A254T91_bHLH75	U6138C0T4_5GT	-0.948509	9.69751e-05	negtive
Sbai1C254T14_MYB62	U6138C0T4_5GT	-0.904283	0.000812604	negtive
Sbai1C532T5_MYB1	U6138C0T4_5GT	-0.955196	5.99884e-05	negtive
Sbai1P205T73_NAP2	U6138C0T4_5GT	-0.7966	0.0101767	negtive
Sbai2A169T128_NAC2	U6138C0T4_5GT	-0.784221	0.0123528	negtive
Sbai2A33T129_NAC91	U6138C0T4_5GT	-0.977116	5.8369e-06	negtive
Sbai2A369T69_RVE1	U6138C0T4_5GT	-0.733212	0.0245901	negtive
Sbai2A38T167_MYB93	U6138C0T4_5GT	-0.58482	0.0981184	negtive
Sbai2C45T6_NAC41	U6138C0T4_5GT	-0.945764	0.000115986	negtive
Sbai3A157T100_WRKY28	U6138C0T4_5GT	-0.892444	0.00120768	negtive
Sbai3A431T59_MYB06	U6138C0T4_5GT	-0.887334	0.00141336	negtive
Sbai3A51T131_WRKY6	U6138C0T4_5GT	-0.979084	4.26942e-06	negtive
Sbai3C276T1_WRKY24	U6138C0T4_5GT	-0.970178	1.46475e-05	negtive
Sbai4A9T112_MYB62	U6138C0T4_5GT	-0.937615	0.000187796	negtive
Sbai4C291T13_WRKY33	U6138C0T4_5GT	-0.958171	4.73062e-05	negtive
Sbai4P379T15_WRKY50	U6138C0T4_5GT	-0.888183	0.00137764	negtive
Sbai5A211T73_MYB06	U6138C0T4_5GT	-0.760882	0.0172646	negtive
Sbai5C105T10_WRKY40	U6138C0T4_5GT	-0.97921	4.18066e-06	negtive
Sbai6A293T49_WRKY7	U6138C0T4_5GT	-0.986732	8.74455e-07	negtive
Sbai8A110T125_GL3	U6138C0T4_5GT	-0.943545	0.000133169	negtive
Sbai8A211T78_NAC22	U6138C0T4_5GT	-0.976887	6.04241e-06	negtive
Sbai8A45T137_WRKY53	U6138C0T4_5GT	-0.98098	3.06727e-06	negtive
Sbai8C48T15_WRKY22	U6138C0T4_5GT	-0.831837	0.00542464	negtive
Sbai8P206T71_bHLH3	U6138C0T4_5GT	-0.619272	0.0753344	negtive
Sbai9C187T14_WRKY7	U6138C0T4_5GT	-0.987857	6.41921e-07	negtive
novel.3928_NAC6	U6138C0T4_5GT	-0.950213	8.63429e-05	negtive
novel.4024_WRKY11	U6138C0T4_5GT	-0.959203	4.33901e-05	negtive
novel.4105_MYB5	U6138C0T4_5GT	-0.970254	1.45181e-05	negtive
Sbai1A139T49_WRKY75	Sbai7C6T8_5GT	-0.870406	0.00226753	negtive
Sbai1A254T91_bHLH75	Sbai7C6T8_5GT	-0.800838	0.00949587	negtive
Sbai1C21T1_NAC100	Sbai7C6T8_5GT	-0.634007	0.0667056	negtive
Sbai1C254T14_MYB62	Sbai7C6T8_5GT	-0.969892	1.51404e-05	negtive
Sbai1C532T5_MYB1	Sbai7C6T8_5GT	-0.899066	0.000973346	negtive
Sbai1P205T73_NAP2	Sbai7C6T8_5GT	-0.954143	6.50032e-05	negtive
Sbai2A169T128_NAC2	Sbai7C6T8_5GT	-0.966747	2.13709e-05	negtive
Sbai2A33T129_NAC91	Sbai7C6T8_5GT	-0.894841	0.00111877	negtive
Sbai2A38T167_MYB93	Sbai7C6T8_5GT	-0.878102	0.0018446	negtive
Sbai2C45T6_NAC41	Sbai7C6T8_5GT	-0.828215	0.00582282	negtive
Sbai3A152T100_bHLH44	Sbai7C6T8_5GT	-0.584571	0.0982969	negtive
Sbai3A157T100_WRKY28	Sbai7C6T8_5GT	-0.984848	1.38936e-06	negtive
Sbai3A431T59_MYB06	Sbai7C6T8_5GT	-0.704105	0.0342379	negtive
Sbai3A51T131_WRKY6	Sbai7C6T8_5GT	-0.881934	0.00165593	negtive
Sbai3C276T1_WRKY24	Sbai7C6T8_5GT	-0.790809	0.0111594	negtive
Sbai4A9T112_MYB62	Sbai7C6T8_5GT	-0.698225	0.0364454	negtive
Sbai4C291T13_WRKY33	Sbai7C6T8_5GT	-0.75242	0.0193244	negtive
Sbai4P379T15_WRKY50	Sbai7C6T8_5GT	-0.929992	0.000279012	negtive
Sbai5A211T73_MYB06	Sbai7C6T8_5GT	-0.841173	0.00448471	negtive
Sbai5C105T10_WRKY40	Sbai7C6T8_5GT	-0.899134	0.000971123	negtive
Sbai6A293T49_WRKY7	Sbai7C6T8_5GT	-0.834015	0.00519437	negtive
Sbai8A110T125_GL3	Sbai7C6T8_5GT	-0.964494	2.68241e-05	negtive
Sbai8A211T78_NAC22	Sbai7C6T8_5GT	-0.814897	0.00745811	negtive
Sbai8A45T137_WRKY53	Sbai7C6T8_5GT	-0.916242	0.000515491	negtive
Sbai8P206T71_bHLH3	Sbai7C6T8_5GT	-0.899533	0.000958125	negtive
Sbai9C187T14_WRKY7	Sbai7C6T8_5GT	-0.813602	0.00763207	negtive
Sbai9P144T24_MYB77	Sbai7C6T8_5GT	-0.816794	0.00720825	negtive
novel.3928_NAC6	Sbai7C6T8_5GT	-0.874213	0.00205077	negtive
novel.4024_WRKY11	Sbai7C6T8_5GT	-0.763531	0.0166512	negtive
novel.4105_MYB5	Sbai7C6T8_5GT	-0.925664	0.000342708	negtive
Sbai1C21T1_NAC100	Sbai6A220T84_F3H	0.500379	0.170095	positive
Sbai2A221T82_WRKY32	Sbai6A220T84_F3H	0.973284	9.99807e-06	positive
Sbai3A122T83_MYB48	Sbai6A220T84_F3H	0.789163	0.0114499	positive
Sbai3A152T100_bHLH44	Sbai6A220T84_F3H	0.596526	0.089961	positive
Sbai3A67T146_MYB58	Sbai6A220T84_F3H	0.530493	0.141746	positive
Sbai4C61T9_MYC2	Sbai6A220T84_F3H	0.738573	0.0230358	positive
Sbai8C139T5_MYB12	Sbai6A220T84_F3H	0.783066	0.0125705	positive
Sbai1A214T148_bHLH49	Sbai6A221T49_F3H	0.979063	4.28449e-06	positive
Sbai1A368T112_WRKY33	Sbai6A221T49_F3H	0.775326	0.0140959	positive
Sbai1C606T5_NAC104	Sbai6A221T49_F3H	0.961263	3.62672e-05	positive
Sbai3A122T83_MYB48	Sbai6A221T49_F3H	0.581427	0.100564	positive
Sbai3A67T146_MYB58	Sbai6A221T49_F3H	0.898017	0.00100814	positive
Sbai4C61T9_MYC2	Sbai6A221T49_F3H	0.604935	0.0843666	positive
Sbai5C63T16_MYB63	Sbai6A221T49_F3H	0.811512	0.00791845	positive
Sbai8A161T100_MYB48	Sbai6A221T49_F3H	0.934375	0.000223483	positive
Sbai8A25T161_MYB08	Sbai6A221T49_F3H	0.982875	2.12823e-06	positive
Sbai8A34T132_NC104	Sbai6A221T49_F3H	0.986759	8.68358e-07	positive
Sbai1A139T49_WRKY75	Sbai3C110T15_F3'5'H	0.966366	2.22325e-05	positive
Sbai1A254T91_bHLH75	Sbai3C110T15_F3'5'H	0.91411	0.000561703	positive
Sbai1C254T14_MYB62	Sbai3C110T15_F3'5'H	0.953143	7.00328e-05	positive
Sbai1C532T5_MYB1	Sbai3C110T15_F3'5'H	0.962981	3.09941e-05	positive
Sbai1P205T73_NAP2	Sbai3C110T15_F3'5'H	0.881741	0.00166507	positive
Sbai2A169T128_NAC2	Sbai3C110T15_F3'5'H	0.882416	0.0016332	positive
Sbai2A33T129_NAC91	Sbai3C110T15_F3'5'H	0.990999	2.25798e-07	positive
Sbai2A369T69_RVE1	Sbai3C110T15_F3'5'H	0.59007	0.0944061	positive
Sbai2A38T167_MYB93	Sbai3C110T15_F3'5'H	0.727854	0.026211	positive
Sbai2C45T6_NAC41	Sbai3C110T15_F3'5'H	0.925585	0.00034395	positive
Sbai3A157T100_WRKY28	Sbai3C110T15_F3'5'H	0.962215	3.32721e-05	positive
Sbai3A431T59_MYB06	Sbai3C110T15_F3'5'H	0.821135	0.00665788	positive
Sbai3A51T131_WRKY6	Sbai3C110T15_F3'5'H	0.983895	1.71817e-06	positive
Sbai3C276T1_WRKY24	Sbai3C110T15_F3'5'H	0.941418	0.00015126	positive
Sbai4A9T112_MYB62	Sbai3C110T15_F3'5'H	0.863691	0.00268763	positive
Sbai4C291T13_WRKY33	Sbai3C110T15_F3'5'H	0.922522	0.000394891	positive
Sbai4P379T15_WRKY50	Sbai3C110T15_F3'5'H	0.928475	0.0003003	positive
Sbai5A211T73_MYB06	Sbai3C110T15_F3'5'H	0.793958	0.0106175	positive
Sbai5C105T10_WRKY40	Sbai3C110T15_F3'5'H	0.973854	9.27605e-06	positive
Sbai6A293T49_WRKY7	Sbai3C110T15_F3'5'H	0.964327	2.72634e-05	positive
Sbai8A110T125_GL3	Sbai3C110T15_F3'5'H	0.982997	2.07581e-06	positive
Sbai8A211T78_NAC22	Sbai3C110T15_F3'5'H	0.941906	0.000146961	positive
Sbai8A45T137_WRKY53	Sbai3C110T15_F3'5'H	0.981161	2.96651e-06	positive
Sbai8C48T15_WRKY22	Sbai3C110T15_F3'5'H	0.728422	0.026036	positive
Sbai8P206T71_bHLH3	Sbai3C110T15_F3'5'H	0.754089	0.018906	positive
Sbai9C187T14_WRKY7	Sbai3C110T15_F3'5'H	0.950963	8.19366e-05	positive
Sbai9P144T24_MYB77	Sbai3C110T15_F3'5'H	0.627645	0.0703507	positive
novel.3928_NAC6	Sbai3C110T15_F3'5'H	0.952442	7.37144e-05	positive
novel.4024_WRKY11	Sbai3C110T15_F3'5'H	0.915061	0.000540739	positive
novel.4105_MYB5	Sbai3C110T15_F3'5'H	0.980265	3.48744e-06	positive
Sbai1A214T148_bHLH49	Sbai1C578T6_DFR	0.769285	0.0153691	positive
Sbai1A368T112_WRKY33	Sbai1C578T6_DFR	0.609101	0.0816765	positive
Sbai1C606T5_NAC104	Sbai1C578T6_DFR	0.766204	0.016047	positive
Sbai2A221T82_WRKY32	Sbai1C578T6_DFR	0.839167	0.00467641	positive
Sbai3A122T83_MYB48	Sbai1C578T6_DFR	0.954331	6.40858e-05	positive
Sbai3A67T146_MYB58	Sbai1C578T6_DFR	0.9045	0.000806332	positive
Sbai4C61T9_MYC2	Sbai1C578T6_DFR	0.966691	2.14963e-05	positive
Sbai5C63T16_MYB63	Sbai1C578T6_DFR	0.64526	0.0605531	positive
Sbai8A25T161_MYB08	Sbai1C578T6_DFR	0.728642	0.0259682	positive
Sbai8A34T132_NC104	Sbai1C578T6_DFR	0.711527	0.0315786	positive
Sbai1A139T49_WRKY75	Sbai3A281T58_ANS	0.529009	0.143073	positive
Sbai1C21T1_NAC100	Sbai3A281T58_ANS	0.93444	0.000222722	positive
Sbai1C254T14_MYB62	Sbai3A281T58_ANS	0.807987	0.00841803	positive
Sbai1C532T5_MYB1	Sbai3A281T58_ANS	0.621043	0.0742625	positive
Sbai1P205T73_NAP2	Sbai3A281T58_ANS	0.901353	0.000900382	positive
Sbai2A169T128_NAC2	Sbai3A281T58_ANS	0.921997	0.000404124	positive
Sbai2A33T129_NAC91	Sbai3A281T58_ANS	0.578005	0.103068	positive
Sbai2A38T167_MYB93	Sbai3A281T58_ANS	0.984054	1.65967e-06	positive
Sbai2C45T6_NAC41	Sbai3A281T58_ANS	0.500833	0.169645	positive
Sbai3A152T100_bHLH44	Sbai3A281T58_ANS	0.90883	0.000688459	positive
Sbai3A157T100_WRKY28	Sbai3A281T58_ANS	0.824711	0.00622661	positive
Sbai3A51T131_WRKY6	Sbai3A281T58_ANS	0.55045	0.124604	positive
Sbai4P379T15_WRKY50	Sbai3A281T58_ANS	0.73457	0.0241901	positive
Sbai5A211T73_MYB06	Sbai3A281T58_ANS	0.755311	0.0186033	positive
Sbai5C105T10_WRKY40	Sbai3A281T58_ANS	0.594137	0.0915904	positive
Sbai8A110T125_GL3	Sbai3A281T58_ANS	0.74563	0.0210906	positive
Sbai8A45T137_WRKY53	Sbai3A281T58_ANS	0.61668	0.0769206	positive
Sbai8C139T5_MYB12	Sbai3A281T58_ANS	0.707628	0.0329583	positive
Sbai8P206T71_bHLH3	Sbai3A281T58_ANS	0.980936	3.09189e-06	positive
Sbai9P144T24_MYB77	Sbai3A281T58_ANS	0.993475	7.34258e-08	positive
novel.3928_NAC6	Sbai3A281T58_ANS	0.574377	0.105764	positive
novel.4105_MYB5	Sbai3A281T58_ANS	0.636455	0.065335	positive
Sbai1A139T49_WRKY75	Sbai2C269T10_3GT	0.62008	0.0748445	positive
Sbai1A254T91_bHLH75	Sbai2C269T10_3GT	0.542723	0.131087	positive
Sbai1C21T1_NAC100	Sbai2C269T10_3GT	0.887432	0.00140923	positive
Sbai1C254T14_MYB62	Sbai2C269T10_3GT	0.849592	0.0037386	positive
Sbai1C532T5_MYB1	Sbai2C269T10_3GT	0.697724	0.0366377	positive
Sbai1P205T73_NAP2	Sbai2C269T10_3GT	0.923185	0.000383444	positive
Sbai2A169T128_NAC2	Sbai2C269T10_3GT	0.949353	9.15973e-05	positive
Sbai2A33T129_NAC91	Sbai2C269T10_3GT	0.690268	0.0395761	positive
Sbai2A38T167_MYB93	Sbai2C269T10_3GT	0.98975	3.55411e-07	positive
Sbai2C45T6_NAC41	Sbai2C269T10_3GT	0.576118	0.104465	positive
Sbai3A152T100_bHLH44	Sbai2C269T10_3GT	0.855651	0.00325767	positive
Sbai3A157T100_WRKY28	Sbai2C269T10_3GT	0.883616	0.0015775	positive
Sbai3A51T131_WRKY6	Sbai2C269T10_3GT	0.661837	0.0521637	positive
Sbai3C276T1_WRKY24	Sbai2C269T10_3GT	0.506133	0.164447	positive
Sbai4P379T15_WRKY50	Sbai2C269T10_3GT	0.781916	0.0127897	positive
Sbai5A211T73_MYB06	Sbai2C269T10_3GT	0.751817	0.0194772	positive
Sbai5C105T10_WRKY40	Sbai2C269T10_3GT	0.670007	0.0483176	positive
Sbai6A293T49_WRKY7	Sbai2C269T10_3GT	0.565927	0.112206	positive
Sbai8A110T125_GL3	Sbai2C269T10_3GT	0.811637	0.00790119	positive
Sbai8A211T78_NAC22	Sbai2C269T10_3GT	0.528193	0.143806	positive
Sbai8A45T137_WRKY53	Sbai2C269T10_3GT	0.695859	0.0373589	positive
Sbai8C139T5_MYB12	Sbai2C269T10_3GT	0.62055	0.0745602	positive
Sbai8P206T71_bHLH3	Sbai2C269T10_3GT	0.986542	9.19022e-07	positive
Sbai9C187T14_WRKY7	Sbai2C269T10_3GT	0.522955	0.148561	positive
Sbai9P144T24_MYB77	Sbai2C269T10_3GT	0.96335	2.99385e-05	positive
novel.3928_NAC6	Sbai2C269T10_3GT	0.656557	0.0547498	positive
novel.4105_MYB5	Sbai2C269T10_3GT	0.710105	0.0320773	positive
Sbai1A214T148_bHLH49	U6138C0T4_5GT	0.895739	0.00108669	positive
Sbai1A368T112_WRKY33	U6138C0T4_5GT	0.768686	0.0154994	positive
Sbai1C606T5_NAC104	U6138C0T4_5GT	0.903111	0.000846945	positive
Sbai2A221T82_WRKY32	U6138C0T4_5GT	0.629608	0.0692132	positive
Sbai3A122T83_MYB48	U6138C0T4_5GT	0.885995	0.00147104	positive
Sbai3A67T146_MYB58	U6138C0T4_5GT	0.963582	2.92874e-05	positive
Sbai4C61T9_MYC2	U6138C0T4_5GT	0.942766	0.000139608	positive
Sbai5C63T16_MYB63	U6138C0T4_5GT	0.809923	0.00814109	positive
Sbai8A161T100_MYB48	U6138C0T4_5GT	0.586999	0.0965673	positive
Sbai8A25T161_MYB08	U6138C0T4_5GT	0.867606	0.00243673	positive
Sbai8A34T132_NC104	U6138C0T4_5GT	0.856135	0.00322119	positive
Sbai1A214T148_bHLH49	Sbai7C6T8_5GT	0.998307	6.56667e-10	positive
Sbai1A368T112_WRKY33	Sbai7C6T8_5GT	0.757241	0.0181321	positive
Sbai1C606T5_NAC104	Sbai7C6T8_5GT	0.979304	4.11529e-06	positive
Sbai3A122T83_MYB48	Sbai7C6T8_5GT	0.680964	0.0434514	positive
Sbai3A67T146_MYB58	Sbai7C6T8_5GT	0.952703	7.2327e-05	positive
Sbai4C61T9_MYC2	Sbai7C6T8_5GT	0.695775	0.0373914	positive
Sbai5C63T16_MYB63	Sbai7C6T8_5GT	0.796759	0.0101506	positive
Sbai8A161T100_MYB48	Sbai7C6T8_5GT	0.899179	0.000969648	positive
Sbai8A25T161_MYB08	Sbai7C6T8_5GT	0.995496	2.01003e-08	positive
Sbai8A34T132_NC104	Sbai7C6T8_5GT	0.993662	6.63353e-08	positive
Sbai2A369T69_RVE1	pmf0116	-0.631399	0.0681854	negtive
Sbai8A161T100_MYB48	pmf0116	-0.764613	0.0164048	negtive
Sbai8A25T161_MYB08	pmf0116	-0.507813	0.162818	negtive
Sbai8A34T132_NC104	pmf0116	-0.528594	0.143445	negtive
Sbai2A369T69_RVE1	pme1398	-0.633044	0.0672497	negtive
Sbai8A161T100_MYB48	pme1398	-0.767011	0.0158675	negtive
Sbai8A25T161_MYB08	pme1398	-0.50669	0.163905	negtive
Sbai8A34T132_NC104	pme1398	-0.527711	0.144239	negtive
Sbai2A369T69_RVE1	Lmqp001812	-0.632681	0.067455	negtive
Sbai8A161T100_MYB48	Lmqp001812	-0.768335	0.0155762	negtive
Sbai8A25T161_MYB08	Lmqp001812	-0.504407	0.166129	negtive
Sbai8A34T132_NC104	Lmqp001812	-0.525211	0.146502	negtive
Sbai2A369T69_RVE1	pme3256	-0.637068	0.0649948	negtive
Sbai8A161T100_MYB48	pme3256	-0.767912	0.0156688	negtive
Sbai8A25T161_MYB08	pme3256	-0.502865	0.167641	negtive
Sbai8A34T132_NC104	pme3256	-0.525837	0.145933	negtive
Sbai1A139T49_WRKY75	pmb0550	-0.796784	0.0101466	negtive
Sbai1A254T91_bHLH75	pmb0550	-0.825431	0.00614208	negtive
Sbai1C254T14_MYB62	pmb0550	-0.536464	0.13648	negtive
Sbai1C532T5_MYB1	pmb0550	-0.727843	0.0262142	negtive
Sbai2A33T129_NAC91	pmb0550	-0.747951	0.0204752	negtive
Sbai2A369T69_RVE1	pmb0550	-0.976688	6.22599e-06	negtive
Sbai2C45T6_NAC41	pmb0550	-0.811429	0.00793001	negtive
Sbai3A157T100_WRKY28	pmb0550	-0.51545	0.155533	negtive
Sbai3A431T59_MYB06	pmb0550	-0.85921	0.00299602	negtive
Sbai3A51T131_WRKY6	pmb0550	-0.761511	0.0171177	negtive
Sbai3C276T1_WRKY24	pmb0550	-0.883725	0.0015725	negtive
Sbai4A9T112_MYB62	pmb0550	-0.93695	0.000194764	negtive
Sbai4C291T13_WRKY33	pmb0550	-0.89708	0.00103994	negtive
Sbai4P379T15_WRKY50	pmb0550	-0.595358	0.0907554	negtive
Sbai5C105T10_WRKY40	pmb0550	-0.764767	0.0163701	negtive
Sbai6A293T49_WRKY7	pmb0550	-0.85328	0.00344048	negtive
Sbai8A110T125_GL3	pmb0550	-0.621321	0.0740955	negtive
Sbai8A211T78_NAC22	pmb0550	-0.865419	0.00257479	negtive
Sbai8A45T137_WRKY53	pmb0550	-0.743219	0.0217422	negtive
Sbai8C48T15_WRKY22	pmb0550	-0.979932	3.69682e-06	negtive
Sbai9C187T14_WRKY7	pmb0550	-0.879124	0.00179292	negtive
novel.3928_NAC6	pmb0550	-0.763215	0.0167235	negtive
novel.4024_WRKY11	pmb0550	-0.902962	0.000851414	negtive
novel.4105_MYB5	pmb0550	-0.729156	0.0258108	negtive
Sbai1A139T49_WRKY75	pmb0542	-0.983471	1.88086e-06	negtive
Sbai1A254T91_bHLH75	pmb0542	-0.962563	3.22244e-05	negtive
Sbai1C254T14_MYB62	pmb0542	-0.92055	0.000430358	negtive
Sbai1C532T5_MYB1	pmb0542	-0.974322	8.71235e-06	negtive
Sbai1P205T73_NAP2	pmb0542	-0.824285	0.00627697	negtive
Sbai2A169T128_NAC2	pmb0542	-0.811976	0.00785433	negtive
Sbai2A33T129_NAC91	pmb0542	-0.978513	4.68852e-06	negtive
Sbai2A369T69_RVE1	pmb0542	-0.716366	0.0299193	negtive
Sbai2A38T167_MYB93	pmb0542	-0.602859	0.085727	negtive
Sbai2C45T6_NAC41	pmb0542	-0.969586	1.5681e-05	negtive
Sbai3A157T100_WRKY28	pmb0542	-0.916347	0.000513279	negtive
Sbai3A431T59_MYB06	pmb0542	-0.905325	0.000782887	negtive
Sbai3A51T131_WRKY6	pmb0542	-0.975008	7.92886e-06	negtive
Sbai3C276T1_WRKY24	pmb0542	-0.976238	6.65382e-06	negtive
Sbai4A9T112_MYB62	pmb0542	-0.940021	0.000164036	negtive
Sbai4C291T13_WRKY33	pmb0542	-0.956339	5.48624e-05	negtive
Sbai4P379T15_WRKY50	pmb0542	-0.922548	0.000394452	negtive
Sbai5A211T73_MYB06	pmb0542	-0.78787	0.0116817	negtive
Sbai5C105T10_WRKY40	pmb0542	-0.989911	3.36338e-07	negtive
Sbai6A293T49_WRKY7	pmb0542	-0.991696	1.70429e-07	negtive
Sbai8A110T125_GL3	pmb0542	-0.959402	4.26599e-05	negtive
Sbai8A211T78_NAC22	pmb0542	-0.983679	1.79999e-06	negtive
Sbai8A45T137_WRKY53	pmb0542	-0.98685	8.47614e-07	negtive
Sbai8C48T15_WRKY22	pmb0542	-0.831225	0.00549056	negtive
Sbai8P206T71_bHLH3	pmb0542	-0.635901	0.0656436	negtive
Sbai9C187T14_WRKY7	pmb0542	-0.988595	5.15826e-07	negtive
Sbai9P144T24_MYB77	pmb0542	-0.508253	0.162393	negtive
novel.3928_NAC6	pmb0542	-0.974844	8.11117e-06	negtive
novel.4024_WRKY11	pmb0542	-0.969429	1.59642e-05	negtive
novel.4105_MYB5	pmb0542	-0.984892	1.37517e-06	negtive
Sbai1A139T49_WRKY75	pmb0541	-0.934164	0.000225954	negtive
Sbai1A254T91_bHLH75	pmb0541	-0.893244	0.00117749	negtive
Sbai1C21T1_NAC100	pmb0541	-0.520514	0.150809	negtive
Sbai1C254T14_MYB62	pmb0541	-0.987182	7.75236e-07	negtive
Sbai1C532T5_MYB1	pmb0541	-0.961046	3.69763e-05	negtive
Sbai1P205T73_NAP2	pmb0541	-0.948103	9.96383e-05	negtive
Sbai2A169T128_NAC2	pmb0541	-0.948335	9.8108e-05	negtive
Sbai2A33T129_NAC91	pmb0541	-0.957361	5.0548e-05	negtive
Sbai2A38T167_MYB93	pmb0541	-0.817882	0.00706742	negtive
Sbai2C45T6_NAC41	pmb0541	-0.911912	0.000612291	negtive
Sbai3A157T100_WRKY28	pmb0541	-0.992147	1.40256e-07	negtive
Sbai3A431T59_MYB06	pmb0541	-0.795641	0.0103352	negtive
Sbai3A51T131_WRKY6	pmb0541	-0.943829	0.000130879	negtive
Sbai3C276T1_WRKY24	pmb0541	-0.882735	0.00161826	negtive
Sbai4A9T112_MYB62	pmb0541	-0.802867	0.00918101	negtive
Sbai4C291T13_WRKY33	pmb0541	-0.847956	0.00387632	negtive
Sbai4P379T15_WRKY50	pmb0541	-0.960694	3.81437e-05	negtive
Sbai5A211T73_MYB06	pmb0541	-0.858324	0.00305974	negtive
Sbai5C105T10_WRKY40	pmb0541	-0.9629	3.12312e-05	negtive
Sbai6A293T49_WRKY7	pmb0541	-0.919557	0.000449036	negtive
Sbai8A110T125_GL3	pmb0541	-0.996962	5.07295e-09	negtive
Sbai8A211T78_NAC22	pmb0541	-0.902512	0.000864908	negtive
Sbai8A45T137_WRKY53	pmb0541	-0.96729	2.01844e-05	negtive
Sbai8C48T15_WRKY22	pmb0541	-0.631352	0.0682123	negtive
Sbai8P206T71_bHLH3	pmb0541	-0.842748	0.00433801	negtive
Sbai9C187T14_WRKY7	pmb0541	-0.900362	0.000931503	negtive
Sbai9P144T24_MYB77	pmb0541	-0.743829	0.0215761	negtive
novel.3928_NAC6	pmb0541	-0.94351	0.000133457	negtive
novel.4024_WRKY11	pmb0541	-0.864015	0.00266625	negtive
novel.4105_MYB5	pmb0541	-0.975017	7.91974e-06	negtive
Sbai1A139T49_WRKY75	Zmbp002578	-0.87603	0.00195254	negtive
Sbai1A254T91_bHLH75	Zmbp002578	-0.823273	0.00639769	negtive
Sbai1C21T1_NAC100	Zmbp002578	-0.615538	0.0776262	negtive
Sbai1C254T14_MYB62	Zmbp002578	-0.974289	8.75024e-06	negtive
Sbai1C532T5_MYB1	Zmbp002578	-0.912164	0.000606333	negtive
Sbai1P205T73_NAP2	Zmbp002578	-0.959831	4.11209e-05	negtive
Sbai2A169T128_NAC2	Zmbp002578	-0.965493	2.4298e-05	negtive
Sbai2A33T129_NAC91	Zmbp002578	-0.898957	0.000976928	negtive
Sbai2A38T167_MYB93	Zmbp002578	-0.868043	0.00240979	negtive
Sbai2C45T6_NAC41	Zmbp002578	-0.846223	0.00402605	negtive
Sbai3A152T100_bHLH44	Zmbp002578	-0.564859	0.113036	negtive
Sbai3A157T100_WRKY28	Zmbp002578	-0.98911	4.39029e-07	negtive
Sbai3A431T59_MYB06	Zmbp002578	-0.715441	0.0302319	negtive
Sbai3A51T131_WRKY6	Zmbp002578	-0.886635	0.00144329	negtive
Sbai3C276T1_WRKY24	Zmbp002578	-0.804519	0.00892992	negtive
Sbai4A9T112_MYB62	Zmbp002578	-0.711303	0.0316565	negtive
Sbai4C291T13_WRKY33	Zmbp002578	-0.76367	0.0166194	negtive
Sbai4P379T15_WRKY50	Zmbp002578	-0.935793	0.000207321	negtive
Sbai5A211T73_MYB06	Zmbp002578	-0.853746	0.00340398	negtive
Sbai5C105T10_WRKY40	Zmbp002578	-0.907756	0.00071651	negtive
Sbai6A293T49_WRKY7	Zmbp002578	-0.846157	0.00403178	negtive
Sbai8A110T125_GL3	Zmbp002578	-0.967931	1.88462e-05	negtive
Sbai8A211T78_NAC22	Zmbp002578	-0.824917	0.00620239	negtive
Sbai8A45T137_WRKY53	Zmbp002578	-0.924592	0.00035994	negtive
Sbai8C48T15_WRKY22	Zmbp002578	-0.515853	0.155153	negtive
Sbai8P206T71_bHLH3	Zmbp002578	-0.879518	0.00177326	negtive
Sbai9C187T14_WRKY7	Zmbp002578	-0.823338	0.00638985	negtive
Sbai9P144T24_MYB77	Zmbp002578	-0.809385	0.00821742	negtive
novel.3928_NAC6	Zmbp002578	-0.892008	0.00122436	negtive
novel.4024_WRKY11	Zmbp002578	-0.775626	0.0140346	negtive
novel.4105_MYB5	Zmbp002578	-0.92933	0.000288156	negtive
Sbai1A139T49_WRKY75	pme1777	-0.903178	0.00084496	negtive
Sbai1A254T91_bHLH75	pme1777	-0.852984	0.00346373	negtive
Sbai1C21T1_NAC100	pme1777	-0.595986	0.0903278	negtive
Sbai1C254T14_MYB62	pme1777	-0.987137	7.8492e-07	negtive
Sbai1C532T5_MYB1	pme1777	-0.93786	0.000185273	negtive
Sbai1P205T73_NAP2	pme1777	-0.966615	2.16669e-05	negtive
Sbai2A169T128_NAC2	pme1777	-0.971296	1.28279e-05	negtive
Sbai2A33T129_NAC91	pme1777	-0.933026	0.000239655	negtive
Sbai2A38T167_MYB93	pme1777	-0.866442	0.00250955	negtive
Sbai2C45T6_NAC41	pme1777	-0.875133	0.00200062	negtive
Sbai3A152T100_bHLH44	pme1777	-0.544027	0.129979	negtive
Sbai3A157T100_WRKY28	pme1777	-0.995797	1.57864e-08	negtive
Sbai3A431T59_MYB06	pme1777	-0.747796	0.0205159	negtive
Sbai3A51T131_WRKY6	pme1777	-0.915102	0.000539843	negtive
Sbai3C276T1_WRKY24	pme1777	-0.837028	0.00488696	negtive
Sbai4A9T112_MYB62	pme1777	-0.746267	0.0209203	negtive
Sbai4C291T13_WRKY33	pme1777	-0.797888	0.00996649	negtive
Sbai4P379T15_WRKY50	pme1777	-0.953858	6.64104e-05	negtive
Sbai5A211T73_MYB06	pme1777	-0.86456	0.0026305	negtive
Sbai5C105T10_WRKY40	pme1777	-0.935477	0.000210854	negtive
Sbai6A293T49_WRKY7	pme1777	-0.878509	0.00182388	negtive
Sbai8A110T125_GL3	pme1777	-0.988701	4.9937e-07	negtive
Sbai8A211T78_NAC22	pme1777	-0.858916	0.00301707	negtive
Sbai8A45T137_WRKY53	pme1777	-0.943415	0.000134234	negtive
Sbai8C48T15_WRKY22	pme1777	-0.556483	0.119679	negtive
Sbai8P206T71_bHLH3	pme1777	-0.889492	0.00132375	negtive
Sbai9C187T14_WRKY7	pme1777	-0.855707	0.00325344	negtive
Sbai9P144T24_MYB77	pme1777	-0.800793	0.00950287	negtive
novel.3928_NAC6	pme1777	-0.915649	0.000528075	negtive
novel.4024_WRKY11	pme1777	-0.814203	0.00755097	negtive
novel.4105_MYB5	pme1777	-0.952595	7.2903e-05	negtive
Sbai1A214T148_bHLH49	pme0376	-0.857949	0.00308699	negtive
Sbai1A368T112_WRKY33	pme0376	-0.771975	0.0147931	negtive
Sbai1C606T5_NAC104	pme0376	-0.857084	0.00315052	negtive
Sbai2A221T82_WRKY32	pme0376	-0.693563	0.0382596	negtive
Sbai3A122T83_MYB48	pme0376	-0.930808	0.000268007	negtive
Sbai3A67T146_MYB58	pme0376	-0.949729	8.92766e-05	negtive
Sbai4C61T9_MYC2	pme0376	-0.966802	2.1248e-05	negtive
Sbai5C63T16_MYB63	pme0376	-0.804977	0.00886117	negtive
Sbai8A161T100_MYB48	pme0376	-0.521367	0.150021	negtive
Sbai8A25T161_MYB08	pme0376	-0.821676	0.00659141	negtive
Sbai8A34T132_NC104	pme0376	-0.81603	0.00730817	negtive
Sbai1C21T1_NAC100	pmf0116	0.981284	2.89945e-06	positive
Sbai1P205T73_NAP2	pmf0116	0.579575	0.101915	positive
Sbai2A169T128_NAC2	pmf0116	0.616153	0.0772456	positive
Sbai2A221T82_WRKY32	pmf0116	0.667633	0.0494157	positive
Sbai2A38T167_MYB93	pmf0116	0.828141	0.00583118	positive
Sbai3A152T100_bHLH44	pmf0116	0.975028	7.90686e-06	positive
Sbai8C139T5_MYB12	pmf0116	0.941283	0.000152459	positive
Sbai8P206T71_bHLH3	pmf0116	0.799366	0.00972877	positive
Sbai9P144T24_MYB77	pmf0116	0.875079	0.00200356	positive
Sbai1C21T1_NAC100	pme1398	0.978092	5.01581e-06	positive
Sbai1P205T73_NAP2	pme1398	0.581431	0.100562	positive
Sbai2A169T128_NAC2	pme1398	0.617385	0.0764871	positive
Sbai2A221T82_WRKY32	pme1398	0.673031	0.0469414	positive
Sbai2A38T167_MYB93	pme1398	0.827064	0.00595346	positive
Sbai3A152T100_bHLH44	pme1398	0.980743	3.2023e-06	positive
Sbai8C139T5_MYB12	pme1398	0.94761	0.000102938	positive
Sbai8P206T71_bHLH3	pme1398	0.796893	0.0101286	positive
Sbai9P144T24_MYB77	pme1398	0.876774	0.00191328	positive
Sbai1C21T1_NAC100	Lmqp001812	0.971953	1.18373e-05	positive
Sbai1P205T73_NAP2	Lmqp001812	0.58318	0.0992961	positive
Sbai2A169T128_NAC2	Lmqp001812	0.617502	0.0764151	positive
Sbai2A221T82_WRKY32	Lmqp001812	0.681156	0.043369	positive
Sbai2A38T167_MYB93	Lmqp001812	0.824837	0.0062117	positive
Sbai3A152T100_bHLH44	Lmqp001812	0.986846	8.4855e-07	positive
Sbai8C139T5_MYB12	Lmqp001812	0.955957	5.65396e-05	positive
Sbai8P206T71_bHLH3	Lmqp001812	0.791942	0.0109624	positive
Sbai9P144T24_MYB77	Lmqp001812	0.878	0.00184982	positive
Sbai1C21T1_NAC100	pme3256	0.97097	1.33402e-05	positive
Sbai1P205T73_NAP2	pme3256	0.579652	0.101858	positive
Sbai2A169T128_NAC2	pme3256	0.61745	0.0764471	positive
Sbai2A221T82_WRKY32	pme3256	0.667971	0.0492583	positive
Sbai2A38T167_MYB93	pme3256	0.819831	0.00682008	positive
Sbai3A152T100_bHLH44	pme3256	0.981459	2.80615e-06	positive
Sbai8C139T5_MYB12	pme3256	0.94419	0.000128007	positive
Sbai8P206T71_bHLH3	pme3256	0.791658	0.0110116	positive
Sbai9P144T24_MYB77	pme3256	0.872746	0.00213253	positive
Sbai1A214T148_bHLH49	pmb0550	0.506257	0.164326	positive
Sbai1C606T5_NAC104	pmb0550	0.522945	0.148571	positive
Sbai2A221T82_WRKY32	pmb0550	0.932401	0.000247414	positive
Sbai3A122T83_MYB48	pmb0550	0.908999	0.00068412	positive
Sbai3A67T146_MYB58	pmb0550	0.702391	0.0348723	positive
Sbai4C61T9_MYC2	pmb0550	0.929967	0.000279346	positive
Sbai8C139T5_MYB12	pmb0550	0.691384	0.0391268	positive
Sbai1A214T148_bHLH49	pmb0542	0.908939	0.000685677	positive
Sbai1A368T112_WRKY33	pmb0542	0.785485	0.0121174	positive
Sbai1C606T5_NAC104	pmb0542	0.912806	0.00059134	positive
Sbai2A221T82_WRKY32	pmb0542	0.63585	0.0656719	positive
Sbai3A122T83_MYB48	pmb0542	0.896747	0.00105141	positive
Sbai3A67T146_MYB58	pmb0542	0.976112	6.77666e-06	positive
Sbai4C61T9_MYC2	pmb0542	0.932829	0.000242079	positive
Sbai5C63T16_MYB63	pmb0542	0.82254	0.00648612	positive
Sbai8A161T100_MYB48	pmb0542	0.608981	0.0817536	positive
Sbai8A25T161_MYB08	pmb0542	0.882209	0.00164292	positive
Sbai8A34T132_NC104	pmb0542	0.877425	0.0018794	positive
Sbai1A214T148_bHLH49	pmb0541	0.983524	1.8602e-06	positive
Sbai1A368T112_WRKY33	pmb0541	0.852812	0.00347732	positive
Sbai1C606T5_NAC104	pmb0541	0.978812	4.46534e-06	positive
Sbai3A122T83_MYB48	pmb0541	0.754843	0.0187188	positive
Sbai3A67T146_MYB58	pmb0541	0.972713	1.07601e-05	positive
Sbai4C61T9_MYC2	pmb0541	0.795294	0.010393	positive
Sbai5C63T16_MYB63	pmb0541	0.885704	0.00148379	positive
Sbai8A161T100_MYB48	pmb0541	0.793681	0.0106644	positive
Sbai8A25T161_MYB08	pmb0541	0.975375	7.5317e-06	positive
Sbai8A34T132_NC104	pmb0541	0.978647	4.58765e-06	positive
Sbai1A214T148_bHLH49	Zmbp002578	0.984906	1.37077e-06	positive
Sbai1A368T112_WRKY33	Zmbp002578	0.78235	0.0127068	positive
Sbai1C606T5_NAC104	Zmbp002578	0.986497	9.29557e-07	positive
Sbai3A122T83_MYB48	Zmbp002578	0.675753	0.0457243	positive
Sbai3A67T146_MYB58	Zmbp002578	0.945616	0.000117085	positive
Sbai4C61T9_MYC2	Zmbp002578	0.69584	0.0373662	positive
Sbai5C63T16_MYB63	Zmbp002578	0.823336	0.00639014	positive
Sbai8A161T100_MYB48	Zmbp002578	0.877266	0.00188766	positive
Sbai8A25T161_MYB08	Zmbp002578	0.988008	6.1462e-07	positive
Sbai8A34T132_NC104	Zmbp002578	0.992287	1.31673e-07	positive
Sbai1A214T148_bHLH49	pme1777	0.988413	5.45092e-07	positive
Sbai1A368T112_WRKY33	pme1777	0.85441	0.00335246	positive
Sbai1C606T5_NAC104	pme1777	0.977731	5.30952e-06	positive
Sbai3A122T83_MYB48	pme1777	0.701297	0.0352809	positive
Sbai3A67T146_MYB58	pme1777	0.953998	6.57139e-05	positive
Sbai4C61T9_MYC2	pme1777	0.741308	0.0222684	positive
Sbai5C63T16_MYB63	pme1777	0.88515	0.00150828	positive
Sbai8A161T100_MYB48	pme1777	0.836571	0.00493271	positive
Sbai8A25T161_MYB08	pme1777	0.984512	1.49952e-06	positive
Sbai8A34T132_NC104	pme1777	0.989503	3.86147e-07	positive
Sbai1A139T49_WRKY75	pme0376	0.984365	1.54961e-06	positive
Sbai1A254T91_bHLH75	pme0376	0.964742	2.61797e-05	positive
Sbai1C254T14_MYB62	pme0376	0.877492	0.00187595	positive
Sbai1C532T5_MYB1	pme0376	0.958611	4.56069e-05	positive
Sbai1P205T73_NAP2	pme0376	0.765522	0.0161998	positive
Sbai2A169T128_NAC2	pme0376	0.748149	0.0204234	positive
Sbai2A33T129_NAC91	pme0376	0.968818	1.70991e-05	positive
Sbai2A369T69_RVE1	pme0376	0.786333	0.0119614	positive
Sbai2A38T167_MYB93	pme0376	0.512533	0.158293	positive
Sbai2C45T6_NAC41	pme0376	0.969417	1.59866e-05	positive
Sbai3A157T100_WRKY28	pme0376	0.869982	0.00229265	positive
Sbai3A431T59_MYB06	pme0376	0.928073	0.000306115	positive
Sbai3A51T131_WRKY6	pme0376	0.960499	3.88029e-05	positive
Sbai3C276T1_WRKY24	pme0376	0.990822	2.41736e-07	positive
Sbai4A9T112_MYB62	pme0376	0.972228	1.1439e-05	positive
Sbai4C291T13_WRKY33	pme0376	0.972293	1.13467e-05	positive
Sbai4P379T15_WRKY50	pme0376	0.893987	0.00114989	positive
Sbai5A211T73_MYB06	pme0376	0.760184	0.0174286	positive
Sbai5C105T10_WRKY40	pme0376	0.978884	4.41318e-06	positive
Sbai6A293T49_WRKY7	pme0376	0.993398	7.64998e-08	positive
Sbai8A110T125_GL3	pme0376	0.927245	0.000318373	positive
Sbai8A211T78_NAC22	pme0376	0.989728	3.58076e-07	positive
Sbai8A45T137_WRKY53	pme0376	0.974008	9.08797e-06	positive
Sbai8C48T15_WRKY22	pme0376	0.877915	0.00185418	positive
Sbai8P206T71_bHLH3	pme0376	0.55168	0.12359	positive
Sbai9C187T14_WRKY7	pme0376	0.996912	5.37286e-09	positive
novel.3928_NAC6	pme0376	0.968674	1.73734e-05	positive
novel.4024_WRKY11	pme0376	0.985709	1.13305e-06	positive
novel.4105_MYB5	pme0376	0.966867	2.11046e-05	positive
pme0376	Sbai6A220T84_F3H	-0.669227	0.0486767	negtive
pmf0116	Sbai6A221T49_F3H	-0.608263	0.0822131	negtive
pme1398	Sbai6A221T49_F3H	-0.609772	0.0812486	negtive
Lmqp001812	Sbai6A221T49_F3H	-0.611128	0.0803872	negtive
pme3256	Sbai6A221T49_F3H	-0.607074	0.0829784	negtive
pme0376	Sbai6A221T49_F3H	-0.757088	0.018169	negtive
pmb0550	Sbai3C110T15_F3'5'H	-0.696501	0.0371094	negtive
pmb0542	Sbai3C110T15_F3'5'H	-0.980214	3.51867e-06	negtive
pmb0541	Sbai3C110T15_F3'5'H	-0.985162	1.2913e-06	negtive
Zmbp002578	Sbai3C110T15_F3'5'H	-0.945641	0.000116898	negtive
pme1777	Sbai3C110T15_F3'5'H	-0.967297	2.01703e-05	negtive
pme0376	Sbai1C578T6_DFR	-0.968075	1.85533e-05	negtive
pmb0542	Sbai3A281T58_ANS	-0.53907	0.134219	negtive
pmb0541	Sbai3A281T58_ANS	-0.770145	0.0151834	negtive
Zmbp002578	Sbai3A281T58_ANS	-0.839249	0.00466844	negtive
pme1777	Sbai3A281T58_ANS	-0.825064	0.00618501	negtive
pmb0542	Sbai2C269T10_3GT	-0.631409	0.0681793	negtive
pmb0541	Sbai2C269T10_3GT	-0.839164	0.00467673	negtive
Zmbp002578	Sbai2C269T10_3GT	-0.888736	0.0013547	negtive
pme1777	Sbai2C269T10_3GT	-0.885823	0.00147856	negtive
pme0376	U6138C0T4_5GT	-0.988098	5.98713e-07	negtive
pme0376	Sbai7C6T8_5GT	-0.828944	0.00574111	negtive
pmf0116	Sbai6A220T84_F3H	0.639631	0.0635837	positive
pme1398	Sbai6A220T84_F3H	0.647717	0.0592594	positive
Lmqp001812	Sbai6A220T84_F3H	0.657423	0.0543201	positive
pme3256	Sbai6A220T84_F3H	0.652903	0.0565865	positive
pmb0550	Sbai6A220T84_F3H	0.913928	0.000565778	positive
pmb0542	Sbai6A220T84_F3H	0.623371	0.0728683	positive
pmb0542	Sbai6A221T49_F3H	0.820596	0.00672465	positive
pmb0541	Sbai6A221T49_F3H	0.951029	8.15585e-05	positive
Zmbp002578	Sbai6A221T49_F3H	0.971946	1.18476e-05	positive
pme1777	Sbai6A221T49_F3H	0.973982	9.1196e-06	positive
pme0376	Sbai3C110T15_F3'5'H	0.956414	5.45371e-05	positive
pmb0550	Sbai1C578T6_DFR	0.933624	0.000232386	positive
pmb0542	Sbai1C578T6_DFR	0.950773	8.30379e-05	positive
pmb0541	Sbai1C578T6_DFR	0.816746	0.00721438	positive
Zmbp002578	Sbai1C578T6_DFR	0.740215	0.022573	positive
pme1777	Sbai1C578T6_DFR	0.759934	0.0174877	positive
pmf0116	Sbai3A281T58_ANS	0.870384	0.00226884	positive
pme1398	Sbai3A281T58_ANS	0.87077	0.00224617	positive
Lmqp001812	Sbai3A281T58_ANS	0.869279	0.00233466	positive
pme3256	Sbai3A281T58_ANS	0.868943	0.0023549	positive
pmf0116	Sbai2C269T10_3GT	0.804195	0.00897872	positive
pme1398	Sbai2C269T10_3GT	0.804982	0.00886036	positive
Lmqp001812	Sbai2C269T10_3GT	0.803098	0.0091455	positive
pme3256	Sbai2C269T10_3GT	0.807612	0.0084724	positive
pme0376	Sbai2C269T10_3GT	0.546988	0.127485	positive
pmb0550	U6138C0T4_5GT	0.814067	0.00756922	positive
pmb0542	U6138C0T4_5GT	0.990226	3.01029e-07	positive
pmb0541	U6138C0T4_5GT	0.934972	0.000216575	positive
Zmbp002578	U6138C0T4_5GT	0.870275	0.00227529	positive
pme1777	U6138C0T4_5GT	0.900979	0.000912046	positive
pmb0542	Sbai7C6T8_5GT	0.884946	0.00151733	positive
pmb0541	Sbai7C6T8_5GT	0.974772	8.19217e-06	positive
Zmbp002578	Sbai7C6T8_5GT	0.985293	1.25223e-06	positive
pme1777	Sbai7C6T8_5GT	0.984651	1.45304e-06	positive
