# Supplementary material for: Integrated metabolome and transcriptome analyses of anthocyanin biosynthesis reveal key candidate genes involved in colour variation of Scutellaria baicalensis flowers
Source: BMC Plant Biol. 2023 Dec 15;23:643. doi: 10.1186/s12870-023-04591-3 (PMC10722828; doi:10.1186/s12870-023-04591-3)
Supplement: Supplementary file 9 — Additional file 9: Table S6. SNPs and InDels identified from structural genes in anthocyanin biosynthesis. [file 12870_2023_4591_MOESM9_ESM.xlsx]

## Sheet: SNPs
Additional file 9: Table S6. SNPs and InDels identified from structural genes in anthocyanin biosynthesis
Chr	Pos	Ref	Alt	location	Gene	GeneDetail	ExonicFunc	AAChange	SB1	SB2	SB3	SR1	SR2	SR3	SW1	SW2	SW3
F3'5'H					SB-SR
GWHAOTO00000003	11031619	T	C	downstream	Sbai3C110T15	dist=508	.	.	TT	TT	TT	Na	TT	TT	TC	TC	TC
GWHAOTO00000003	11031673	T	C	downstream	Sbai3C110T15	dist=454	.	.	TT	TT	TT	TT	TT	TT	TC	TC	TC
GWHAOTO00000003	11032011	T	C	downstream	Sbai3C110T15	dist=116	.	.	TT	TT	TT	TT	TT	TT	TC	TC	TC
GWHAOTO00000003	11032019	G	A	downstream	Sbai3C110T15	dist=108	.	.	GG	GG	GG	GG	GG	GG	GA	GA	GA
GWHAOTO00000003	11032059	T	C	downstream	Sbai3C110T15	dist=68	.	.	Na	Na	TT	TT	TT	TT	TC	TC	TC
GWHAOTO00000003	11032259	G	A	exonic	Sbai3C110T15	.	synonymous SNV	Sbai3C110T15:Sbai3C110T15.1:exon2:c.C1395T:p.F465F	GG	GG	GG	GG	GG	GG	GA	GA	GA
GWHAOTO00000003	11032297	G	A	exonic	Sbai3C110T15	.	synonymous SNV	Sbai3C110T15:Sbai3C110T15.1:exon2:c.C1357T:p.L453L	GA	GA	GA	GG	GG	GG	GG	GG	GG
GWHAOTO00000003	11032337	A	G	exonic	Sbai3C110T15	.	synonymous SNV	Sbai3C110T15:Sbai3C110T15.1:exon2:c.T1317C:p.A439A	AG	AG	AG	GG	GG	GG	GG	GG	GG
GWHAOTO00000003	11032616	G	A	exonic	Sbai3C110T15	.	synonymous SNV	Sbai3C110T15:Sbai3C110T15.1:exon2:c.C1038T:p.S346S	GA	GA	GA	AA	AA	AA	GA	GA	GA
GWHAOTO00000003	11033234	G	A	exonic	Sbai3C110T15	.	nonsynonymous SNV	Sbai3C110T15:Sbai3C110T15.1:exon1:c.C511T:p.P171S	GG	GG	GG	GG	GG	GG	GA	GA	GA
GWHAOTO00000003	11033454	G	A	exonic	Sbai3C110T15	.	synonymous SNV	Sbai3C110T15:Sbai3C110T15.1:exon1:c.C291T:p.S97S	GG	GG	GG	GG	GG	GG	GA	GA	GA
DFR					SB-SW
GWHAOTO00000001	57819163	G	T	intronic	Sbai1C578T6	.	.	.	GG	GG	GG	GG	GG	GG	TT	TT	TT
GWHAOTO00000001	57819673	G	A	splicing	Sbai1C578T6	Sbai1C578T6.1:exon4:c.512-1G>A	.	.	GG	GG	GG	GG	GG	GG	AA	AA	AA
GWHAOTO00000001	57819717	C	G	exonic	Sbai1C578T6	.	synonymous SNV	Sbai1C578T6:Sbai1C578T6.1:exon4:c.C555G:p.V185V	CG	CG	CG	CC	CC	CC	CC	CC	CC
GWHAOTO00000001	57819864	A	T	exonic	Sbai1C578T6	.	synonymous SNV	Sbai1C578T6:Sbai1C578T6.1:exon4:c.A702T:p.T234T	AT	AA	AT	AA	AA	AA	TT	TT	TT
GWHAOTO00000001	57820696	G	A	downstream	Sbai1C578T6	dist=410	.	.	Na	GG	GG	AA	GG	GG	GG	GG	GG
GWHAOTO00000001	57820700	A	C	downstream	Sbai1C578T6	dist=414	.	.	Na	Na	AA	CC	Na	CC	CC	Na	CC
GWHAOTO00000001	57821035	A	C	downstream	Sbai1C578T6	dist=749	.	.	CC	CC	AA	AA	AA	AA	AA	Na	AA
GWHAOTO00000001	57821069	C	T	downstream	Sbai1C578T6	dist=783	.	.	CC	Na	CT	TT	Na	Na	TT	Na	TT
GWHAOTO00000001	57821326	C	T	intergenic	Sbai1C578T6;Sbai1C578T15	dist=1040;dist=4193	.	.	CC	CC	CC	TT	TT	TT	CC	CC	CC
GWHAOTO00000001	57821507	C	T	intergenic	Sbai1C578T6;Sbai1C578T15	dist=1221;dist=4012	.	.	CC	CC	CC	Na	TT	TT	CC	CC	CC
F3H					SB-SW
GWHAOTO00000006	22073830	G	A	upstream	Sbai6A220T84	dist=412	.	.	Na	Na	Na	Na	GA	Na	Na	GG	GG
GWHAOTO00000006	22074169	G	A	upstream	Sbai6A220T84	dist=73	.	.	Na	Na	AA	AA	AA	AA	Na	AA	AA
GWHAOTO00000006	22074623	T	C	intronic	Sbai6A220T84	.	.	.	TC	TC	TC	TC	TC	TC	TC	TC	TC
GWHAOTO00000006	22074646	C	T	intronic	Sbai6A220T84	.	.	.	CC	CC	CC	CC	CC	CC	CC	CC	CT
GWHAOTO00000006	22075041	A	G	exonic	Sbai6A220T84	.	nonsynonymous SNV	Sbai6A220T84:Sbai6A220T84.1:exon2:c.A523G:p.I175V	AA	AA	AA	AG	AG	AG	Na	Na	Na
GWHAOTO00000006	22077118	A	G	exonic	Sbai6A220T84	.	synonymous SNV	Sbai6A220T84:Sbai6A220T84.1:exon3:c.A807G:p.A269A	AA	Na	Na	AA	AA	AA	Na	AG	AG
GWHAOTO00000006	22077119	T	G	exonic	Sbai6A220T84	.	nonsynonymous SNV	Sbai6A220T84:Sbai6A220T84.1:exon3:c.T808G:p.Y270D	TT	Na	Na	TT	TT	TT	Na	TG	TG
GWHAOTO00000006	22077163	A	T	exonic	Sbai6A220T84	.	synonymous SNV	Sbai6A220T84:Sbai6A220T84.1:exon3:c.A852T:p.V284V	AA	TT	Na	Na	AA	AA	Na	Na	Na
GWHAOTO00000006	22077181	G	A	exonic	Sbai6A220T84	.	synonymous SNV	Sbai6A220T84:Sbai6A220T84.1:exon3:c.G870A:p.P290P	GG	Na	Na	Na	Na	Na	AA	AA	AA
GWHAOTO00000006	22077349	T	C	exonic	Sbai6A220T84	.	synonymous SNV	Sbai6A220T84:Sbai6A220T84.1:exon3:c.T1038C:p.D346D	TT	TT	Na	TT	Na	Na	TT	TT	TC
F3H					SB-SR
GWHAOTO00000006	22092501	C	T	intronic	Sbai6A221T49	.	.	.	CT	CT	CT	CC	CC	CC	CC	CC	CC
GWHAOTO00000006	22092656	A	G	intronic	Sbai6A221T49	.	.	.	AG	AG	AG	AA	AA	AA	AA	AA	AA
GWHAOTO00000006	22092723	T	C	intronic	Sbai6A221T49	.	.	.	TC	TC	TC	CC	CC	CC	TC	TC	TC
GWHAOTO00000006	22093144	T	G	exonic	Sbai6A221T49	.	nonsynonymous SNV	Sbai6A221T49:Sbai6A221T49.1:exon2:c.T652G:p.L218V	TG	TG	TG	GG	GG	GG	TG	TG	TG
GWHAOTO00000006	22093197	C	T	exonic	Sbai6A221T49	.	synonymous SNV	Sbai6A221T49:Sbai6A221T49.1:exon2:c.C705T:p.D235D	CT	CT	CT	CT	CT	CC	CT	CT	CT
GWHAOTO00000006	22093304	A	G	intronic	Sbai6A221T49	.	.	.	AA	AA	AA	AA	AG	AA	AA	AA	AA
GWHAOTO00000006	22093613	T	A	intronic	Sbai6A221T49	.	.	.	TT	TT	TA	TT	TT	TT	TT	TT	TT
GWHAOTO00000006	22093882	A	T	exonic	Sbai6A221T49	.	synonymous SNV	Sbai6A221T49:Sbai6A221T49.1:exon3:c.A852T:p.V284V	AT	AT	AT	AA	AA	AA	AA	AA	AA
GWHAOTO00000006	22094127	T	C	downstream	Sbai6A221T49	dist=8	.	.	TC	TC	TC	TT	TT	TT	TT	TT	TT
GWHAOTO00000006	22094181	C	T	downstream	Sbai6A221T49	dist=62	.	.	CT	CT	CT	Na	Na	Na	Na	Na	Na
GWHAOTO00000006	22094208	T	C	downstream	Sbai6A221T49	dist=89	.	.	TC	TC	TC	CC	CC	CC	TC	TC	TC
ANS					SB-SR
GWHAOTO00000003	28168700	A	G	upstream	Sbai3A281T58	dist=191	.	.	AG	AG	AG	GG	GG	Na	AA	AA	AA
GWHAOTO00000003	28168992	G	C	exonic	Sbai3A281T58	.	synonymous SNV	Sbai3A281T58:Sbai3A281T58.1:exon1:c.G102C:p.R34R	GG	GG	GG	GG	GG	GG	GC	GC	GC
GWHAOTO00000003	28169085	G	T	exonic	Sbai3A281T58	.	synonymous SNV	Sbai3A281T58:Sbai3A281T58.1:exon1:c.G195T:p.A65A	GG	GG	GG	GT	TT	TT	GT	GT	GT
GWHAOTO00000003	28169133	A	C	exonic	Sbai3A281T58	.	synonymous SNV	Sbai3A281T58:Sbai3A281T58.1:exon1:c.A243C:p.G81G	AC	AA	AC	AC	CC	CC	CC	CC	CC
GWHAOTO00000003	28169222	A	G	exonic	Sbai3A281T58	.	nonsynonymous SNV	Sbai3A281T58:Sbai3A281T58.1:exon1:c.A332G:p.K111R	AA	AA	AA	AG	GG	GG	AG	AG	AG
GWHAOTO00000003	28170421	C	T	exonic	Sbai3A281T58	.	synonymous SNV	Sbai3A281T58:Sbai3A281T58.1:exon2:c.C876T:p.I292I	CT	CT	CT	TT	TT	CT	TT	TT	TT
GWHAOTO00000003	28170626	G	C	exonic	Sbai3A281T58	.	nonsynonymous SNV	Sbai3A281T58:Sbai3A281T58.1:exon3:c.G946C:p.E316Q	GC	GC	GC	CC	CC	CC	GC	GC	GC
GWHAOTO00000003	28170628	G	C	exonic	Sbai3A281T58	.	nonsynonymous SNV	Sbai3A281T58:Sbai3A281T58.1:exon3:c.G948C:p.E316D	GC	GC	GC	CC	CC	CC	CC	CC	CC
GWHAOTO00000003	28170709	G	C	exonic	Sbai3A281T58	.	synonymous SNV	Sbai3A281T58:Sbai3A281T58.1:exon3:c.G1029C:p.A343A	GC	GC	GC	GG	GG	GG	GG	GG	GG
GWHAOTO00000003	28170859	C	A	downstream	Sbai3A281T58	dist=42	.	.	CA	CA	CA	CC	Na	Na	CA	AA	AA
GWHAOTO00000003	28170868	C	A	downstream	Sbai3A281T58	dist=51	.	.	CC	CC	CC	CC	Na	Na	CA	CA	CA
GWHAOTO00000003	28171103	G	T	downstream	Sbai3A281T58	dist=286	.	.	GT	GT	GT	GG	Na	Na	GG	GG	Na
GWHAOTO00000003	28181019	C	T	intergenic	Sbai3A281T58;Sbai3A282T92	dist=10202;dist=18034	.	.	Na	Na	Na	Na	TT	TT	Na	Na	Na
GWHAOTO00000003	28187157	G	A	intergenic	Sbai3A281T58;Sbai3A282T92	dist=16340;dist=11896	.	.	GA	GA	GA	GG	GG	GG	GG	GG	GG
GWHAOTO00000003	28188442	C	T	intergenic	Sbai3A281T58;Sbai3A282T92	dist=17625;dist=10611	.	.	CT	Na	CC	TT	TT	TT	CC	Na	CT
GWHAOTO00000003	28188443	C	A	intergenic	Sbai3A281T58;Sbai3A282T92	dist=17626;dist=10610	.	.	CC	Na	CC	CC	CC	CC	CC	Na	CA
GWHAOTO00000003	28188527	G	A	intergenic	Sbai3A281T58;Sbai3A282T92	dist=17710;dist=10526	.	.	GG	GG	GG	GG	GG	GG	GG	Na	GA
GWHAOTO00000003	28188955	G	A	intergenic	Sbai3A281T58;Sbai3A282T92	dist=18138;dist=10098	.	.	GG	GG	GG	GG	GG	GG	GG	GA	GG
GWHAOTO00000003	28189049	G	A	intergenic	Sbai3A281T58;Sbai3A282T92	dist=18232;dist=10004	.	.	GG	GA	GA	Na	AA	Na	GG	GA	AA
GWHAOTO00000003	28189414	C	A	intergenic	Sbai3A281T58;Sbai3A282T92	dist=18597;dist=9639	.	.	CA	CA	CA	AA	AA	AA	CA	CA	CA
GWHAOTO00000003	28190663	G	A	intergenic	Sbai3A281T58;Sbai3A282T92	dist=19846;dist=8390	.	.	GA	GA	GA	GG	GG	GG	GG	GG	GG
3GT
GWHAOTO00000002	26919897	T	A	downstream	Sbai2C269T10	dist=216	.	.	TT	TT	TT	Na	Na	Na	Na	Na	TA
GWHAOTO00000002	26919903	T	A	downstream	Sbai2C269T10	dist=210	.	.	TT	TA	TT	Na	Na	Na	TT	Na	TA
GWHAOTO00000002	26920775	G	T	exonic	Sbai2C269T10	.	nonsynonymous SNV	Sbai2C269T10:Sbai2C269T10.1:exon2:c.C712A:p.H238N	GG	GG	GG	GG	GG	GG	GT	GT	GT
GWHAOTO00000002	26921083	G	A	intronic	Sbai2C269T10	.	.	.	GG	GG	GG	GG	Na	GG	GA	GG	GA
GWHAOTO00000002	26921216	T	A	intronic	Sbai2C269T10	.	.	.	TA	TA	TA	TT	TT	TT	TT	TT	TT
GWHAOTO00000002	26921307	A	T	exonic	Sbai2C269T10	.	synonymous SNV	Sbai2C269T10:Sbai2C269T10.1:exon1:c.T429A:p.A143A	AA	AA	AA	AT	AT	AT	AA	AA	AA
GWHAOTO00000002	26921643	C	T	exonic	Sbai2C269T10	.	synonymous SNV	Sbai2C269T10:Sbai2C269T10.1:exon1:c.G93A:p.S31S	CC	CC	CC	CT	CT	CT	CC	CC	CC
5GT					SB-SW
GWHAOTO00000109	14122	G	A	exonic	U6138C0T4	.	synonymous SNV	U6138C0T4:U6138C0T4.1:exon1:c.G6A:p.A2A	GG	GG	GG	GG	GG	GG	GA	GA	GA
GWHAOTO00000109	14390	A	G	exonic	U6138C0T4	.	nonsynonymous SNV	U6138C0T4:U6138C0T4.1:exon1:c.A274G:p.K92E	AA	AA	AA	AA	AA	AA	AA	AA	AG
GWHAOTO00000109	14431	C	G	exonic	U6138C0T4	.	nonsynonymous SNV	U6138C0T4:U6138C0T4.1:exon1:c.C315G:p.F105L	CG	CC	CC	CC	CC	CC	CC	CC	CC
GWHAOTO00000109	14803	A	G	exonic	U6138C0T4	.	synonymous SNV	U6138C0T4:U6138C0T4.1:exon1:c.A687G:p.L229L	GG	AG	AG	AG	AG	AG	AA	AG	AG
GWHAOTO00000109	15029	A	G	exonic	U6138C0T4	.	nonsynonymous SNV	U6138C0T4:U6138C0T4.1:exon1:c.A913G:p.S305G	AA	AA	AA	AA	AA	AA	AG	AG	AG
GWHAOTO00000109	15577	G	T	downstream	U6138C0T4	dist=81	.	.	GG	GG	GG	GG	GG	GT	TT	GG	Na
GWHAOTO00000109	15627	T	C	downstream	U6138C0T4	dist=131	.	.	TC	CC	CC	CC	TC	TC	TT	TT	Na
5GT					SB-SR							SR中5GT表达量高
GWHAOTO00000007	641699	T	A	exonic	Sbai7C6T8	.	synonymous SNV	Sbai7C6T8:Sbai7C6T8.1:exon1:c.T525A:p.T175T	TT	TT	TT	TA	TA	TA	TT	TT	TT
GWHAOTO00000007	641768	G	C	exonic	Sbai7C6T8	.	synonymous SNV	Sbai7C6T8:Sbai7C6T8.1:exon1:c.G594C:p.L198L	GC	GC	GC	GC	GC	GC	GC	GC	GC
GWHAOTO00000007	641828	G	T	exonic	Sbai7C6T8	.	synonymous SNV	Sbai7C6T8:Sbai7C6T8.1:exon1:c.G654T:p.A218A	GT	GT	GT	GG	GG	GG	GT	GT	GT
GWHAOTO00000007	642059	T	C	exonic	Sbai7C6T8	.	synonymous SNV	Sbai7C6T8:Sbai7C6T8.1:exon1:c.T885C:p.H295H	TC	TC	TC	TT	TT	TT	TC	TC	TC
GWHAOTO00000007	642111	A	G	exonic	Sbai7C6T8	.	nonsynonymous SNV	Sbai7C6T8:Sbai7C6T8.1:exon1:c.A937G:p.S313G	AG	AG	AG	AA	AA	AA	AG	AG	AG
GWHAOTO00000007	642173	A	T	exonic	Sbai7C6T8	.	synonymous SNV	Sbai7C6T8:Sbai7C6T8.1:exon1:c.A999T:p.I333I	AT	AT	AT	AA	AA	AA	AA	AA	AA
GWHAOTO00000007	642409	G	C	exonic	Sbai7C6T8	.	nonsynonymous SNV	Sbai7C6T8:Sbai7C6T8.1:exon1:c.G1235C:p.C412S	GG	GG	GG	GC	GC	GC	GG	GG	GG
GWHAOTO00000007	642431	T	A	exonic	Sbai7C6T8	.	nonsynonymous SNV	Sbai7C6T8:Sbai7C6T8.1:exon1:c.T1257A:p.D419E	TA	TT	TT	TT	TT	TT	TT	TT	TT
GWHAOTO00000007	642510	A	T	exonic	Sbai7C6T8	.	nonsynonymous SNV	Sbai7C6T8:Sbai7C6T8.1:exon1:c.A1336T:p.T446S	AT	AT	AT	AT	AT	AT	AT	AT	AT
GWHAOTO00000007	642527	G	A	exonic	Sbai7C6T8	.	synonymous SNV	Sbai7C6T8:Sbai7C6T8.1:exon1:c.G1353A:p.L451L	GG	GG	GG	GA	GA	GA	GG	GG	GG
GWHAOTO00000007	642592	T	C	downstream	Sbai7C6T8	dist=38	.	.	TC	TT	TC	TC	TC	TC	TT	TT	TT
GWHAOTO00000007	645727	A	G	intergenic	Sbai7C6T8;Sbai7A6T81	dist=3173;dist=1560	.	.	AA	AA	AA	AG	AG	AA	AA	AA	AA
GWHAOTO00000007	645783	T	C	intergenic	Sbai7C6T8;Sbai7A6T81	dist=3229;dist=1504	.	.	TT	TT	TT	TT	TT	TT	TC	TT	TT
GWHAOTO00000007	645824	G	T	intergenic	Sbai7C6T8;Sbai7A6T81	dist=3270;dist=1463	.	.	GG	GG	GG	GG	GG	GG	GT	GG	GG
GWHAOTO00000007	645837	G	T	intergenic	Sbai7C6T8;Sbai7A6T81	dist=3283;dist=1450	.	.	GG	GT	GT	GG	GG	GG	GG	GG	GG
GWHAOTO00000007	646031	C	T	intergenic	Sbai7C6T8;Sbai7A6T81	dist=3477;dist=1256	.	.	CT	CT	CT	CC	CC	CC	CC	CC	CC
GWHAOTO00000007	646055	G	C	intergenic	Sbai7C6T8;Sbai7A6T81	dist=3501;dist=1232	.	.	GG	GG	GG	GG	GG	GG	GG	GC	GC
GWHAOTO00000007	646140	G	T	intergenic	Sbai7C6T8;Sbai7A6T81	dist=3586;dist=1147	.	.	GT	GG	GT	GG	GG	GG	Na	GG	GG
GWHAOTO00000007	646237	A	T	intergenic	Sbai7C6T8;Sbai7A6T81	dist=3683;dist=1050	.	.	AA	AA	AA	AA	AA	AA	AT	AT	AT
GWHAOTO00000007	646243	G	T	intergenic	Sbai7C6T8;Sbai7A6T81	dist=3689;dist=1044	.	.	GG	GG	GG	GG	GG	GG	GT	GT	GT
GWHAOTO00000007	646285	A	G	intergenic	Sbai7C6T8;Sbai7A6T81	dist=3731;dist=1002	.	.	AA	AA	AA	AA	AA	AA	AA	AG	AG

## Sheet: InDels
Chr	Start	End	Ref	Alt	location	Gene	GeneDetail	ExonicFunc	AAChange	SB1	SB2	SB3	SR1	SR2	SR3	SW1	SW2	SW3
F3'5'H						SB-SR
GWHAOTO00000003	11032008	11032008	T	-	downstream	Sbai3C110T15	dist=119	.	.	0/1	0/1	0/1	0/1	0/1	0/1	0/1	0/1	0/1
GWHAOTO00000003	11032715	11032721	CTCTATT	-	exonic	Sbai3C110T15	.	frameshift deletion	Sbai3C110T15:Sbai3C110T15.1:exon2:c.933_939del:p.T311fs	0/0	0/0	0/0	0/1	1/1	1/1	0/0	0/0	0/0
DFR
GWHAOTO00000001	57821184	57821184	C	-	downstream	Sbai1C578T6	dist=898	.	.	0/0	0/1	0/0	1/1	1/1	1/1	0/0	0/0	0/0
F3H
GWHAOTO00000006	22074596	22074596	T	-	intronic	Sbai6A220T84	.	.	.	0/1	1/1	0/1	1/1	1/1	1/1	1/1	1/1	0/1
F3H
GWHAOTO00000006	22093784	22093784	-	ATG	intronic	Sbai6A221T49	.	.	.	0/1	0/1	0/1	0/0	0/0	0/0	0/0	0/0	0/0
ANS						SB-SW
GWHAOTO00000003	28168875	28168876	CT	-	upstream	Sbai3A281T58	dist=15	.	.	0/0	0/0	0/0	0/0	0/0	0/0	0/1	0/1	0/1
GWHAOTO00000003	28170938	28170938	-	G	downstream	Sbai3A281T58	dist=121	.	.	0/1	0/1	0/1	0/0	Na	Na	0/1	0/0	0/1
GWHAOTO00000003	28188594	28188595	AT	-	intergenic	Sbai3A281T58;Sbai3A282T92	dist=17777;dist=10458	.	.	0/0	0/0	0/0	0/0	0/0	0/0	0/0	0/0	0/1
GWHAOTO00000003	28188907	28188907	G	-	intergenic	Sbai3A281T58;Sbai3A282T92	dist=18090;dist=10146	.	.	0/0	Na	0/0	1/1	Na	1/1	0/0	0/1	0/0
GWHAOTO00000003	28189230	28189230	-	AA	intergenic	Sbai3A281T58;Sbai3A282T92	dist=18413;dist=9823	.	.	0/0	0/0	0/0	0/1	0/0	0/0	0/0	0/0	0/0
GWHAOTO00000003	28190077	28190077	-	A	intergenic	Sbai3A281T58;Sbai3A282T92	dist=19260;dist=8976	.	.	Na	0/0	Na	Na	0/1	0/0	0/0	0/0	Na
GWHAOTO00000003	28190724	28190725	AA	-	intergenic	Sbai3A281T58;Sbai3A282T92	dist=19907;dist=8328	.	.	0/0	0/0	0/0	0/0	Na	0/0	0/0	0/1	0/0
3GT						SB-SW
GWHAOTO00000002	26920076	26920076	-	A	downstream	Sbai2C269T10	dist=37	.	.	0/0	0/0	0/0	0/1	0/1	0/1	0/0	0/0	0/0
GWHAOTO00000002	26920241	26920243	CTT	-	exonic	Sbai2C269T10	.	nonframeshift deletion	Sbai2C269T10:Sbai2C269T10.1:exon2:c.1244_1246del:p.415_416del	0/0	0/0	0/0	0/0	0/0	0/0	0/1	0/1	0/1
5GT						SB-SR
GWHAOTO00000109	15037	15037	-	GAA	exonic	U6138C0T4	.	nonframeshift insertion	U6138C0T4:U6138C0T4.1:exon1:c.921_922insGAA:p.E307delinsEE	0/1	0/0	0/1	0/0	0/0	0/0	0/1	0/1	0/1
5GT
GWHAOTO00000007	646280	646280	-	A	intergenic	Sbai7C6T8;Sbai7A6T81	dist=3726;dist=1007	.	.	0/0	0/1	0/0	0/0	0/1	0/0	0/0	Na	Na
