# Supplementary material for: Integrated metabolome and transcriptome analyses of anthocyanin biosynthesis reveal key candidate genes involved in colour variation of Scutellaria baicalensis flowers
Source: BMC Plant Biol. 2023 Dec 15;23:643. doi: 10.1186/s12870-023-04591-3 (PMC10722828; doi:10.1186/s12870-023-04591-3)
Supplement: Supplementary file 11 — Additional file 11: Table S7. Specific primers of qRT-PCR analysis. [file 12870_2023_4591_MOESM11_ESM.xlsx]

## Sheet:  primers 
Additional file 11: Table S7. Specific primers for qRT-PCR analysis
Gene ID	Gene name	Primer Sequence （5'-3'）
		Forward	Reverse
Sbai3C110T15	F3'5'H	GCTGGATACTTCAACATTGG	TGATATTGGTTCTGGTGAGG
Sbai1C578T6	DFR	CCCACTACTCAATCATAAAGCA	TGTCAATGCCTTCAAACTCTG
Sbai3A281T58	ANS	TCTTTCTTCAGTATCTTCCTCTCC	CCTCCAAATGCATCTTCCAG
Sbai2C269T10	3GT	GTCTGCCCATATGTATACCCA	CTCAAGTGTGCCATTTCCAG
Sbai7C6T8	5GT	CCAAACCCTAACCAACATCC	CAAACCCTCTATATCCACATCCA
Sbai7C107T21	CHS	GACCGTTGAAGAATACCACC	TGTTGTCGTTCTCATTCAGG
Sbai3P121T26	FNSII	AGAGCTTTAATGTCACCGAG	TCCGACCTCTTCCTTATTCC
Sbai2A38T167	MYB93	CCAAGCATTCATCTCACTTCTC	CCTATCAGTAGAACTTTCGCCA
Sbai1A214T148	bHLH49	TCAGAACGCAACTTCAATCAG	TCATCCTTTCACTAATCTTCTCCC
Sbai8A25T161	MYB08	AAATAGTGAGAGTGAGCAAGG	CCGTTATCTTCTTCAATCCCTC
Sbai2A369T69	RVE1	CTAAGCCCATTGAAATTCCACC	CACCAGATGAATCCGAACCT
Sbai8A34T132	NAC104	TCTTGATCTCTACCCGTATGAC	TAGCCTGCCAATATCCACTC
	18S	CGTTGACTACGTCCCTGCCCTT	GTTCACCTACGGAAACCTTGTTACGAC
